# Supplementary material for: Long-term menopause exacerbates vaginal wall support injury in ovariectomized rats by regulating amino acid synthesis and glycerophospholipid metabolism
Source: Front Endocrinol (Lausanne). 2023 Jun 22;14:1119599. doi: 10.3389/fendo.2023.1119599 (PMC10324610; doi:10.3389/fendo.2023.1119599)
Supplement: Supplementary file 1 [file Table_1.xlsx]

## Sheet: Sheet1
ID	Con1	Con2	Con3	Con4	Con5	Con6	Con7	Con8	Meno1	Meno2	Meno3	Meno4	Meno5	Meno6	Meno7	Meno8	chr	start	end	strand	gene_biotype	gene_name	gene_description	KEGG	GO	TF_Family
ENSRNOG00000000007	0	0	0.0306	0.0563	1.8074	0.0145	0.047	0	0.1268	0.1057	0	0.3415	0.0294	0.031	0.3317	0.0311	3	56861396	56902157	+	protein_coding	Gad1	glutamate decarboxylase 1 [Source:RGD Symbol%3BAcc:2652]	K01580 Gad1; glutamate decarboxylase 1	GO:0004351,glutamate decarboxylase activity; GO:0005737,cytoplasm; GO:0005938,cell cortex; GO:0009449,gamma-aminobutyric acid biosynthetic process; GO:0016595,glutamate binding; GO:0016831,carboxy-lyase activity; GO:0019752,carboxylic acid metabolic process; GO:0030170,pyridoxal phosphate binding; GO:0030424,axon; GO:0035176,social behavior; GO:0035641,locomotory exploration behavior; GO:0042136,…	--
ENSRNOG00000000008	0	0	0.3384	0	0	0.0321	0.3812	0.3929	0.1403	0	0	0	0	0.3768	0.267	0.1032	3	82548959	82585531	+	protein_coding	Alx4	ALX homeobox 4 [Source:RGD Symbol%3BAcc:1310201]	K09451 Alx4; homeobox protein aristaless-like 4	GO:0000977,RNA polymerase II regulatory region sequence-specific DNA binding; GO:0000981,DNA-binding transcription factor activity, RNA polymerase II-specific; GO:0001228,DNA-binding transcription activator activity, RNA polymerase II-specific; GO:0001942,hair follicle development; GO:0003674,molecular_function; GO:0003700,DNA-binding transcription factor activity; GO:0005575,cellular_component; …	Homeobox
ENSRNOG00000000009	0.2676	0.8273	0.3475	0.1199	0	0	0	0.1681	0	0	0.0463	0	0	0.1319	0	0	3	104749051	104765436	+	protein_coding	Tmco5b	transmembrane and coiled-coil domains 5B [Source:RGD Symbol%3BAcc:1561237]	--	GO:0016021,integral component of membrane	--
ENSRNOG00000000010	1.0183	0.5092	1.0402	0.1336	0	1.0778	0.0248	1.4746	0	0	0	0.1174	0.093	0	0.0239	0	19	20607507	20611316	+	protein_coding	Cbln1	cerebellin 1 precursor [Source:RGD Symbol%3BAcc:1562813]	K24235 Cbln1; cerebellin-1 precursor	GO:0005576,extracellular region; GO:0007157,heterophilic cell-cell adhesion via plasma membrane cell adhesion molecules; GO:0009306,protein secretion; GO:0021707,cerebellar granule cell differentiation; GO:0042802,identical protein binding; GO:0043083,synaptic cleft; GO:0045202,synapse; GO:0045211,postsynaptic membrane; GO:0050808,synapse organization; GO:0051965,positive regulation of synapse as…	--
ENSRNOG00000000012	0.8558	0.5968	1.9052	0.7672	0	0.4515	0.7926	0.2881	3.086	3.2915	5.7056	1.6185	2.2878	2.3502	3.1702	1.9978	3	147643250	147649504	+	protein_coding	Tcf15	transcription factor 15 [Source:RGD Symbol%3BAcc:1308464]	K09070 Tcf15; transcription factor 15	GO:0000977,RNA polymerase II regulatory region sequence-specific DNA binding; GO:0000978,RNA polymerase II proximal promoter sequence-specific DNA binding; GO:0000981,DNA-binding transcription factor activity, RNA polymerase II-specific; GO:0001228,DNA-binding transcription activator activity, RNA polymerase II-specific; GO:0001756,somitogenesis; GO:0003016,respiratory system process; GO:0006357,…	bHLH
ENSRNOG00000000017	0.2845	0.9259	0.2771	1.1478	14.7612	0.9195	1.7501	0.3575	0	3.967	1.082	8.6996	7.5432	2.1038	2.9148	3.2406	4	25435873	25446461	+	protein_coding	Steap1	STEAP family member 1 [Source:RGD Symbol%3BAcc:1311543]	K14737 Steap1; metalloreductase STEAP1	GO:0005768,endosome; GO:0005886,plasma membrane; GO:0008823,cupric reductase activity; GO:0015677,copper ion import; GO:0016021,integral component of membrane; GO:0016723,oxidoreductase activity, oxidizing metal ions, NAD or NADP as acceptor; GO:0052851,ferric-chelate reductase (NADPH) activity; GO:0098706,ferric iron import across cell outer membrane	--
ENSRNOG00000000024	23.834	37.8314	23.1024	33.1501	47.3314	24.699	20.9796	22.7858	15.8124	36.6571	19.8576	50.8597	35.4037	20.1158	21.7923	22.6422	4	168903565	168933079	-	protein_coding	Hebp1	heme binding protein 1 [Source:RGD Symbol%3BAcc:1304581]	--	GO:0005737,cytoplasm; GO:0005829,cytosol; GO:0020037,heme binding	--
ENSRNOG00000000033	1.8469	0.7727	1.9434	0.8574	2.9248	2.5275	1.9902	1.5075	6.4767	3.2346	4.9937	1.2163	2.3144	6.145	6.9524	3.8868	13	49132667	49169918	-	protein_coding	Tmcc2	transmembrane and coiled-coil domain family 2 [Source:RGD Symbol%3BAcc:1311960]	--	GO:0005783,endoplasmic reticulum; GO:0012505,endomembrane system; GO:0016021,integral component of membrane; GO:0042982,amyloid precursor protein metabolic process	--
ENSRNOG00000000034	28.7346	21.7451	33.3334	23.6769	11.4575	29.8856	16.8261	34.3241	2.5368	3.3091	4.0289	5.8098	6.8352	9.4704	9.0232	6.3147	13	49092306	49109050	+	protein_coding	Nuak2	NUAK family kinase 2 [Source:RGD Symbol%3BAcc:1359167]	K08800 Nuak2; NUAK family SNF1-like kinase 2	GO:0000287,magnesium ion binding; GO:0004674,protein serine/threonine kinase activity; GO:0005524,ATP binding; GO:0005634,nucleus; GO:0005737,cytoplasm; GO:0006468,protein phosphorylation; GO:0006915,apoptotic process; GO:0030036,actin cytoskeleton organization; GO:0035556,intracellular signal transduction; GO:0042149,cellular response to glucose starvation; GO:0043066,negative regulation of apop…	--
ENSRNOG00000000036	3.7949	3.0379	1.5339	7.212	45.0217	7.9192	5.7157	8.1188	0.8621	2.2441	0.9839	9.0612	12.1261	1.5526	6.0683	9.2456	13	49074644	49082729	+	protein_coding	Klhdc8a	kelch domain containing 8A [Source:RGD Symbol%3BAcc:1305132]	--	--	--
ENSRNOG00000000040	1.2121	0.4524	1.493	0.5646	0.0279	1.9751	1.4342	1.2991	3.4435	2.011	2.3539	0.2585	0.7894	3.3388	2.7619	3.613	13	72861090	72893187	-	protein_coding	RGD1304622	similar to 6820428L09 protein [Source:RGD Symbol%3BAcc:1304622]	--	GO:0005080,protein kinase C binding; GO:0005634,nucleus; GO:0005938,cell cortex; GO:0007098,centrosome cycle; GO:0007163,establishment or maintenance of cell polarity; GO:0016324,apical plasma membrane; GO:0060341,regulation of cellular localization	--
ENSRNOG00000000041	0.1309	0.0639	0.0956	0.176	0.4227	0.2114	0.4079	0.2775	0.9414	0.6134	0.2884	0.232	0.1837	1.0159	0.7383	1.0367	14	2050483	2056089	+	protein_coding	Slc26a1	solute carrier family 26 member 1 [Source:RGD Symbol%3BAcc:620136]	K14700 Slc26a1; sulfate anion transporter 1	GO:0005887,integral component of plasma membrane; GO:0006821,chloride transport; GO:0008271,secondary active sulfate transmembrane transporter activity; GO:0008272,sulfate transport; GO:0015106,bicarbonate transmembrane transporter activity; GO:0015108,chloride transmembrane transporter activity; GO:0015116,sulfate transmembrane transporter activity; GO:0015301,anion:anion antiporter activity; GO…	--
ENSRNOG00000000042	4.7243	1.8815	4.917	0.8868	0.2604	4.8662	9.5946	5.0793	7.2498	2.9027	6.7214	0.5161	1.0054	6.4901	6.4209	6.7564	13	72918490	73056875	-	protein_coding	Xpr1	xenotropic and polytropic retrovirus receptor 1 [Source:RGD Symbol%3BAcc:1306554]	K24195 Xpr1; xenotropic and polytropic retrovirus receptor 1	GO:0000822,inositol hexakisphosphate binding; GO:0001618,virus receptor activity; GO:0005737,cytoplasm; GO:0005794,Golgi apparatus; GO:0005886,plasma membrane; GO:0006817,phosphate ion transport; GO:0009615,response to virus; GO:0015114,phosphate ion transmembrane transporter activity; GO:0015562,efflux transmembrane transporter activity; GO:0016021,integral component of membrane; GO:0016036,cell…	--
ENSRNOG00000000043	12.2245	6.6556	12.7765	4.1305	3.2308	13.1328	26.497	13.626	25.8727	15.2356	26.3802	7.4695	10.0525	36.8728	27.1611	29.4987	14	2042411	2056762	-	protein_coding	Idua	alpha-L-iduronidase [Source:RGD Symbol%3BAcc:1310943]	K01217 Idua; alpha-L-iduronidase precursor	GO:0000902,cell morphogenesis; GO:0003940,L-iduronidase activity; GO:0004553,hydrolase activity, hydrolyzing O-glycosyl compounds; GO:0005102,signaling receptor binding; GO:0005615,extracellular space; GO:0005764,lysosome; GO:0005975,carbohydrate metabolic process; GO:0006027,glycosaminoglycan catabolic process; GO:0007040,lysosome organization; GO:0007613,memory; GO:0007626,locomotory behavior; …	--
ENSRNOG00000000044	11.0167	5.8235	9.6309	7.3466	4.2609	12.331	16.0809	11.7757	13.0768	7.1052	12.0664	4.4466	6.1346	13.1124	13.5998	13.1194	14	2083712	2100005	-	protein_coding	Tmem175	transmembrane protein 175 [Source:RGD Symbol%3BAcc:1309712]	K24915 Tmem175; endosomal/lysosomal potassium channel TMEM175	GO:0005267,potassium channel activity; GO:0005764,lysosome; GO:0005765,lysosomal membrane; GO:0005768,endosome; GO:0010008,endosome membrane; GO:0016021,integral component of membrane; GO:0022841,potassium ion leak channel activity; GO:0035751,regulation of lysosomal lumen pH; GO:0071805,potassium ion transmembrane transport; GO:0090385,phagosome-lysosome fusion	--
ENSRNOG00000000047	39.2367	60.7968	33.1856	61.2676	84.9288	36.6013	57.835	53.4458	27.19	39.5016	29.0064	50.3277	49.2019	45.6901	50.5338	73.2008	3	82324354	82368357	-	protein_coding	Cd82	Cd82 molecule [Source:RGD Symbol%3BAcc:69070]	K06509 Cd82; CD82 antigen	GO:0003674,molecular_function; GO:0005575,cellular_component; GO:0005886,plasma membrane; GO:0005887,integral component of plasma membrane; GO:0008150,biological_process; GO:0016021,integral component of membrane	--
ENSRNOG00000000048	23.2411	14.891	23.0612	9.7389	10.0232	23.2095	25.1396	24.9614	15.7588	7.6283	14.6458	5.633	7.3976	21.9848	21.496	22.5718	14	2100106	2174318	+	protein_coding	Gak	cyclin G associated kinase [Source:RGD Symbol%3BAcc:621589]	K08855 Gak; cyclin-G-associated kinase	GO:0004672,protein kinase activity; GO:0005524,ATP binding; GO:0005737,cytoplasm; GO:0005794,Golgi apparatus; GO:0005829,cytosol; GO:0005925,focal adhesion; GO:0006468,protein phosphorylation; GO:0006898,receptor-mediated endocytosis; GO:0007029,endoplasmic reticulum organization; GO:0007030,Golgi organization; GO:0009913,epidermal cell differentiation; GO:0010977,negative regulation of neuron pr…	--
ENSRNOG00000000053	0.2423	0.1183	0.3709	0.0465	0	0.4954	0.4316	0.2121	0.5417	0.7323	0.718	0.1309	0.0648	0.9726	0.615	0.7714	13	91054974	91093713	+	protein_coding	Crp	C-reactive protein [Source:RGD Symbol%3BAcc:2411]	K16143 Crp; C-reactive protein precursor	GO:0001666,response to hypoxia; GO:0001849,complement component C1q binding; GO:0005509,calcium ion binding; GO:0005515,protein binding; GO:0005615,extracellular space; GO:0006953,acute-phase response; GO:0006958,complement activation, classical pathway; GO:0007568,aging; GO:0009314,response to radiation; GO:0010288,response to lead ion; GO:0010628,positive regulation of gene expression; GO:00107…	--
ENSRNOG00000000054	6.4742	8.2492	6.5722	8.7465	10.8181	8.0269	11.8542	7.2762	20.5928	21.4816	14.9735	15.4349	16.3533	20.4661	18.6535	19.4764	16	19866022	19872774	-	protein_coding	Abhd8	abhydrolase domain containing 8 [Source:RGD Symbol%3BAcc:1305693]	K13701 Abhd8; protein ABHD8	GO:0005739,mitochondrion; GO:0006654,phosphatidic acid biosynthetic process; GO:0042171,lysophosphatidic acid acyltransferase activity; GO:0052689,carboxylic ester hydrolase activity; GO:0055088,lipid homeostasis	--
ENSRNOG00000000055	0.0485	0	0	0	0	0.0448	0	0	0	0	0	0	0	0.0478	0	0.048	13	90982814	90992406	-	protein_coding	Fcrl6	Fc receptor-like 6 [Source:RGD Symbol%3BAcc:1563939]	K17273 Fcrl6; cell surface glycoprotein gp42 precursor	GO:0004888,transmembrane signaling receptor activity; GO:0005886,plasma membrane; GO:0005887,integral component of plasma membrane; GO:0007166,cell surface receptor signaling pathway; GO:0009897,external side of plasma membrane; GO:0019902,phosphatase binding; GO:0019903,protein phosphatase binding; GO:0031225,anchored component of membrane; GO:0042289,MHC class II protein binding; GO:0050776,reg…	--
ENSRNOG00000000060	0.1135	0	0.221	0.3305	9.3622	0.0262	0.198	0.0267	0.2291	0.0818	0.1177	0	0	0.3076	3.6503	2.5001	14	2194933	2226598	+	protein_coding	Cplx1	complexin 1 [Source:RGD Symbol%3BAcc:70944]	K15294 Cplx1; complexin-1	GO:0000149,SNARE binding; GO:0005326,neurotransmitter transporter activity; GO:0005829,cytosol; GO:0016079,synaptic vesicle exocytosis; GO:0017075,syntaxin-1 binding; GO:0030073,insulin secretion; GO:0030425,dendrite; GO:0031201,SNARE complex; GO:0031630,regulation of synaptic vesicle fusion to presynaptic active zone membrane; GO:0032991,protein-containing complex; GO:0043025,neuronal cell body;…	--
ENSRNOG00000000062	14.7329	10.8489	15.3335	3.9244	6.675	13.6427	16.3747	15.1547	12.878	6.0308	15.4978	2.5077	3.9781	18.5911	14.5537	16.5087	14	2247808	2297155	-	protein_coding	Pcgf3	polycomb group ring finger 3 [Source:RGD Symbol%3BAcc:1311479]	K11488 Pcgf3; polycomb group RING finger protein 3	GO:0000805,X chromosome; GO:0003674,molecular_function; GO:0005575,cellular_component; GO:0005634,nucleus; GO:0005654,nucleoplasm; GO:0006357,regulation of transcription by RNA polymerase II; GO:0008150,biological_process; GO:0031519,PcG protein complex; GO:0035102,PRC1 complex; GO:0036353,histone H2A-K119 monoubiquitination; GO:0046872,metal ion binding; GO:0060819,inactivation of X chromosome b…	--
ENSRNOG00000000064	70.781	201.765	92.2598	289.388	385.855	53.5265	41.4803	69.6776	53.8651	110.269	42.0403	206.162	155.254	45.7601	53.8581	60.115	14	2325308	2326436	+	protein_coding	Atp5me	ATP synthase membrane subunit e [Source:RGD Symbol%3BAcc:621377]	K02129 Atp5me; ATP synthase subunit e, mitochondrial	GO:0000276,mitochondrial proton-transporting ATP synthase complex, coupling factor F(o); GO:0005739,mitochondrion; GO:0005753,mitochondrial proton-transporting ATP synthase complex; GO:0042776,mitochondrial ATP synthesis coupled proton transport; GO:0044877,protein-containing complex binding; GO:0046034,ATP metabolic process; GO:0046933,proton-transporting ATP synthase activity, rotational mechan…	--
ENSRNOG00000000065	0	0	0	0.1178	0	0	0	0	0	0.0842	0.159	0	0	0	0	0.0434	14	2328750	2371883	-	protein_coding	Pde6b	phosphodiesterase 6B [Source:RGD Symbol%3BAcc:1311039]	K13756 Pde6b; rod cGMP-specific 3',5'-cyclic phosphodiesterase subunit beta	GO:0001750,photoreceptor outer segment; GO:0003674,molecular_function; GO:0004114,3',5'-cyclic-nucleotide phosphodiesterase activity; GO:0005575,cellular_component; GO:0007165,signal transduction; GO:0008150,biological_process; GO:0009583,detection of light stimulus; GO:0042622,photoreceptor outer segment membrane; GO:0043153,entrainment of circadian clock by photoperiod; GO:0046872,metal ion bin…	--
ENSRNOG00000000066	29.7212	35.7449	26.8547	17.9197	9.8114	32.1609	27.1378	31.9472	16.5808	9.0843	16.9048	4.7545	7.9294	23.6243	22.5473	24.6162	13	100715260	100740728	-	protein_coding	Fbxo28	F-box protein 28 [Source:RGD Symbol%3BAcc:1304584]	K10306 Fbxo28; F-box only protein 28	GO:0000209,protein polyubiquitination; GO:0000776,kinetochore; GO:0042802,identical protein binding	--
ENSRNOG00000000068	49.7333	53.4145	55.3851	46.4483	37.8194	59.2645	57.7458	57.3832	69.1254	51.0586	59.2414	34.0064	44.3907	63.413	63.1463	58.1698	13	110033550	110077946	-	protein_coding	Ppp2r5a	protein phosphatase 2%2C regulatory subunit B'%2C alpha [Source:RGD Symbol%3BAcc:1308022]	K11584 Ppp2r5a; serine/threonine-protein phosphatase 2A 56 kDa regulatory subunit alpha isoform	GO:0000159,protein phosphatase type 2A complex; GO:0004721,phosphoprotein phosphatase activity; GO:0005634,nucleus; GO:0005737,cytoplasm; GO:0005813,centrosome; GO:0005829,cytosol; GO:0006470,protein dephosphorylation; GO:0007165,signal transduction; GO:0016020,membrane; GO:0019900,kinase binding; GO:0030018,Z disc; GO:0031430,M band; GO:0031952,regulation of protein autophosphorylation; GO:00353…	--
ENSRNOG00000000070	3.9161	4.7296	2.6739	1.8457	2.3474	3.8396	4.2282	3.6527	3.2611	3.9014	6.9086	0.439	2.0021	3.0845	5.2732	5.0779	14	1621026	1632378	-	protein_coding	LOC100910207	protein Dr1-like [Source:RGD Symbol%3BAcc:6499394]	--	--	--
ENSRNOG00000000073	29.1964	19.1736	31.0685	15.3019	3.8708	30.3667	21.1675	28.3239	15.4383	14.3221	22.3509	3.9887	5.3034	15.9834	19.875	20.2342	14	2613406	2633950	+	protein_coding	Tmed5	transmembrane p24 trafficking protein 5 [Source:RGD Symbol%3BAcc:1359437]	--	--	--
ENSRNOG00000000075	4.9055	6.7883	4.9866	6.0412	3.3845	7.8058	10.4035	6.5309	6.5399	10.2123	5.6802	2.2744	4.6346	9.8129	7.2727	9.1505	14	2658267	2700977	-	protein_coding	Mtf2	metal response element binding transcription factor 2 [Source:RGD Symbol%3BAcc:1304727]	K11485 Mtf2; metal-response element-binding transcription factor 2	GO:0000122,negative regulation of transcription by RNA polymerase II; GO:0000977,RNA polymerase II regulatory region sequence-specific DNA binding; GO:0001226,RNA polymerase II transcription corepressor binding; GO:0003674,molecular_function; GO:0003677,DNA binding; GO:0003682,chromatin binding; GO:0005575,cellular_component; GO:0005634,nucleus; GO:0005654,nucleoplasm; GO:0005737,cytoplasm; GO:00…	--
ENSRNOG00000000081	13.1164	4.4433	16.8857	1.1498	0.3888	13.2956	26.3721	12.4007	34.0486	15.7153	20.9839	3.5606	5.9235	26.718	24.9953	27.0456	14	13192347	13274978	+	protein_coding	Antxr2	ANTXR cell adhesion molecule 2 [Source:RGD Symbol%3BAcc:1561294]	--	--	--
ENSRNOG00000000082	7.628	5.509	8.1104	3.8387	3.3729	11.1012	19.5132	10.4013	10.16	8.127	13.2455	3.8133	7.6047	13.28	12.3258	13.5883	2	104854572	104914173	+	protein_coding	Hltf	helicase-like transcription factor [Source:RGD Symbol%3BAcc:1309031]	K15711 Hltf; helicase-like transcription factor	GO:0005524,ATP binding; GO:0005654,nucleoplasm; GO:0008094,DNA-dependent ATPase activity; GO:0008270,zinc ion binding; GO:0016567,protein ubiquitination; GO:0031625,ubiquitin protein ligase binding; GO:0045944,positive regulation of transcription by RNA polymerase II; GO:0061630,ubiquitin protein ligase activity	--
ENSRNOG00000000091	0	0	0.0105	0	0	0.0198	0.0107	0.0101	0.0217	0.031	0.0334	0.0102	0.0201	0.0212	0.0103	0.0532	2	144191846	144212138	+	protein_coding	Smad9	SMAD family member 9 [Source:RGD Symbol%3BAcc:71004]	--	--	MH1
ENSRNOG00000000095	15.9056	17.0873	13.5387	28.0597	36.2085	17.1971	15.526	16.7841	7.8239	10.4248	11.2086	10.7022	8.8723	12.0953	10.7061	11.0738	2	198999946	199038702	-	protein_coding	Gpr89b	G protein-coupled receptor 89B [Source:RGD Symbol%3BAcc:1304837]	K22193 Gpr89b; G protein-coupled receptor 89	GO:0008308,voltage-gated anion channel activity; GO:0015698,inorganic anion transport; GO:0016021,integral component of membrane; GO:0030217,T cell differentiation; GO:0030660,Golgi-associated vesicle membrane; GO:0032580,Golgi cisterna membrane; GO:0034220,ion transmembrane transport; GO:0034765,regulation of ion transmembrane transport; GO:0043123,positive regulation of I-kappaB kinase/NF-kappa…	--
ENSRNOG00000000096	3.5561	2.4541	4.5086	2.5283	2.7007	5.0103	5.0759	4.3339	5.324	1.7392	4.4829	1.1596	1.8932	6.3467	5.6824	5.7079	2	198965685	198999323	+	protein_coding	Pdzk1	PDZ domain containing 1 [Source:RGD Symbol%3BAcc:70924]	K24057 Pdzk1; Na(+)/H(+) exchange regulatory cofactor NHE-RF3	GO:0001701,in utero embryonic development; GO:0005124,scavenger receptor binding; GO:0005515,protein binding; GO:0005886,plasma membrane; GO:0005903,brush border; GO:0015879,carnitine transport; GO:0016324,apical plasma membrane; GO:0030165,PDZ domain binding; GO:0030301,cholesterol transport; GO:0031526,brush border membrane; GO:0031528,microvillus membrane; GO:0032414,positive regulation of ion…	--
ENSRNOG00000000097	0.5362	0.2094	0.3134	0	0	0	0.107	0	1.0828	0	0	0.1014	1.6055	0.9515	0.309	0.4248	2	198935133	198942732	-	protein_coding	Cd160	CD160 molecule [Source:RGD Symbol%3BAcc:1563598]	--	--	--
ENSRNOG00000000098	21.7881	26.2489	25.0025	22.3887	14.5321	27.4219	40.835	30.2555	31.1264	29.2803	29.5677	15.1513	20.197	28.5919	28.4105	27.432	2	198852500	198919995	+	protein_coding	Rnf115	ring finger protein 115 [Source:RGD Symbol%3BAcc:1305315]	K11982 Rnf115; E3 ubiquitin-protein ligase RNF115	GO:0004842,ubiquitin-protein transferase activity; GO:0005829,cytosol; GO:0042059,negative regulation of epidermal growth factor receptor signaling pathway; GO:0043162,ubiquitin-dependent protein catabolic process via the multivesicular body sorting pathway; GO:0046872,metal ion binding; GO:0051865,protein autoubiquitination; GO:0061630,ubiquitin protein ligase activity; GO:0070534,protein K63-li…	--
ENSRNOG00000000104	13.8906	17.147	13.3334	19.0125	31.1492	22.6311	25.1911	20.4484	9.5916	17.3579	13.8999	12.7826	20.4357	18.3906	19.9556	20.0668	17	10676943	10686134	+	protein_coding	Thoc3	THO complex 3 [Source:RGD Symbol%3BAcc:1311669]	K12880 Thoc3; THO complex subunit 3	GO:0000346,transcription export complex; GO:0000445,THO complex part of transcription export complex; GO:0000781,chromosome, telomeric region; GO:0006406,mRNA export from nucleus; GO:0046784,viral mRNA export from host cell nucleus	--
ENSRNOG00000000105	5.371	1.5323	4.228	1.2092	6.5106	6.2728	8.3172	7.8356	13.0747	6.9331	15.7188	1.8553	3.075	14.5309	14.8625	15.642	17	10756285	10818835	-	protein_coding	Cplx2	complexin 2 [Source:RGD Symbol%3BAcc:70945]	K15294 Cplx2; complexin-2	GO:0000149,SNARE binding; GO:0005634,nucleus; GO:0005829,cytosol; GO:0006904,vesicle docking involved in exocytosis; GO:0016079,synaptic vesicle exocytosis; GO:0017075,syntaxin-1 binding; GO:0030425,dendrite; GO:0031201,SNARE complex; GO:0031630,regulation of synaptic vesicle fusion to presynaptic active zone membrane; GO:0031915,positive regulation of synaptic plasticity; GO:0043025,neuronal cel…	--
ENSRNOG00000000108	14.6357	15.6919	16.8557	13.5343	11.2197	20.437	31.6552	17.8106	24.6291	33.5775	27.5879	15.9767	23.9772	30.3757	29.0493	32.6513	16	41222238	41234095	-	protein_coding	Aga	aspartylglucosaminidase [Source:RGD Symbol%3BAcc:1309646]	K01444 Aga; N(4)-(Beta-N-acetylglucosaminyl)-L-asparaginase precursor	GO:0003948,N4-(beta-N-acetylglucosaminyl)-L-asparaginase activity; GO:0005615,extracellular space; GO:0005737,cytoplasm; GO:0005764,lysosome; GO:0005783,endoplasmic reticulum; GO:0006508,proteolysis; GO:0006517,protein deglycosylation; GO:0008150,biological_process; GO:0008233,peptidase activity; GO:0043621,protein self-association	--
ENSRNOG00000000111	8.3572	12.0234	7.0687	14.5891	24.6706	5.8891	9.652	10.8817	17.9865	27.5968	18.0187	25.9962	24.7966	15.7189	13.4123	18.8404	16	80826681	80831791	+	protein_coding	Coprs	coordinator of PRMT5 and differentiation stimulator [Source:RGD Symbol%3BAcc:1565675]	--	GO:0001835,blastocyst hatching; GO:0005634,nucleus; GO:0005654,nucleoplasm; GO:0005829,cytosol; GO:0005886,plasma membrane; GO:0007517,muscle organ development; GO:0042393,histone binding; GO:0043985,histone H4-R3 methylation	--
ENSRNOG00000000112	7.555	4.2019	8.1611	2.6543	3.9441	9.4846	10.3673	8.2423	10.8644	5.7529	10.3679	2.6989	2.7991	11.7363	12.3569	12.1228	16	80839374	80850340	-	protein_coding	Champ1	chromosome alignment maintaining phosphoprotein 1 [Source:RGD Symbol%3BAcc:1311283]	K22593 Champ1; chromosome alignment-maintaining phosphoprotein 1	GO:0000777,condensed chromosome kinetochore; GO:0000793,condensed chromosome; GO:0005634,nucleus; GO:0005654,nucleoplasm; GO:0005819,spindle; GO:0016604,nuclear body; GO:0031134,sister chromatid biorientation; GO:0034501,protein localization to kinetochore; GO:0035372,protein localization to microtubule; GO:0051315,attachment of mitotic spindle microtubules to kinetochore; GO:0090543,Flemming body	--
ENSRNOG00000000113	2.6326	2.779	3.1686	1.8611	0.7291	4.5059	4.8888	2.1987	4.6895	4.5688	5.3496	2.5907	2.0627	4.9796	5.2006	6.3591	18	69706522	69723869	-	protein_coding	Elac1	elaC ribonuclease Z 1 [Source:RGD Symbol%3BAcc:1304757]	K00784 Elac1; zinc phosphodiesterase ELAC protein 1	GO:0003674,molecular_function; GO:0005575,cellular_component; GO:0005634,nucleus; GO:0005654,nucleoplasm; GO:0005829,cytosol; GO:0008150,biological_process; GO:0034414,tRNA 3'-trailer cleavage, endonucleolytic; GO:0042781,3'-tRNA processing endoribonuclease activity; GO:0046872,metal ion binding	--
ENSRNOG00000000121	5.2413	5.7391	7.0364	8.0847	5.6573	4.7088	10.0554	6.119	5.1252	5.017	6.1458	2.88	4.7716	7.5644	7.4825	9.3528	5	151886035	151898022	-	protein_coding	Pigv	phosphatidylinositol glycan anchor biosynthesis%2C class V [Source:RGD Symbol%3BAcc:1309526]	K07542 Pigv; GPI mannosyltransferase 2	GO:0000009,alpha-1,6-mannosyltransferase activity; GO:0000030,mannosyltransferase activity; GO:0004376,glycolipid mannosyltransferase activity; GO:0005789,endoplasmic reticulum membrane; GO:0006506,GPI anchor biosynthetic process; GO:0016021,integral component of membrane; GO:0031501,mannosyltransferase complex; GO:0097502,mannosylation	--
ENSRNOG00000000122	34.7626	43.9248	44.8048	44.1765	46.7571	35.2585	20.7684	44.2038	9.966	23.8658	14.4957	18.2929	17.3252	16.0521	16.3643	20.2286	5	147185474	147204050	+	protein_coding	Ak2	adenylate kinase 2 [Source:RGD Symbol%3BAcc:2077]	K00939 Ak2; adenylate kinase 2, mitochondrial isoform b	GO:0001889,liver development; GO:0004017,adenylate kinase activity; GO:0004550,nucleoside diphosphate kinase activity; GO:0005524,ATP binding; GO:0005634,nucleus; GO:0005737,cytoplasm; GO:0005739,mitochondrion; GO:0005758,mitochondrial intermembrane space; GO:0005829,cytosol; GO:0006119,oxidative phosphorylation; GO:0006165,nucleoside diphosphate phosphorylation; GO:0006172,ADP biosynthetic proce…	--
ENSRNOG00000000123	51.829	21.1548	64.0569	20.6521	11.9378	25.8591	20.9314	36.7605	16.4542	15.0849	16.5593	8.1006	10.126	20.0383	18.864	23.8452	5	147246037	147270957	+	protein_coding	Rnf19b	ring finger protein 19B [Source:RGD Symbol%3BAcc:1305470]	K11973 Rnf19b; E3 ubiquitin-protein ligase RNF19B	GO:0000151,ubiquitin ligase complex; GO:0000209,protein polyubiquitination; GO:0005737,cytoplasm; GO:0005783,endoplasmic reticulum; GO:0005829,cytosol; GO:0006511,ubiquitin-dependent protein catabolic process; GO:0016021,integral component of membrane; GO:0031624,ubiquitin conjugating enzyme binding; GO:0032436,positive regulation of proteasomal ubiquitin-dependent protein catabolic process; GO:0…	--
ENSRNOG00000000124	0	0	0	0	0	0	0	0.2354	0	0	0	0	0	0	0	0	9	110507	110749	-	protein_coding	AABR07065970.1	transmembrane protein 234-like [Source:NCBI gene%3BAcc:103690615]	--	--	--
ENSRNOG00000000127	11.7219	9.7707	15.0455	5.3063	5.5807	13.5804	14.9807	17.0422	12.2811	7.8761	13.1665	1.829	3.5102	12.3238	12.9657	12.6118	5	147850275	147886615	-	protein_coding	Kpna6	karyopherin subunit alpha 6 [Source:RGD Symbol%3BAcc:1306570]	K15042 Kpna6; importin subunit alpha-7	GO:0005634,nucleus; GO:0005654,nucleoplasm; GO:0005737,cytoplasm; GO:0006606,protein import into nucleus; GO:0006607,NLS-bearing protein import into nucleus; GO:0008139,nuclear localization sequence binding; GO:0019079,viral genome replication; GO:0030682,evasion or tolerance of host defense response; GO:0043657,host cell; GO:0045944,positive regulation of transcription by RNA polymerase II; GO:0…	--
ENSRNOG00000000129	0.289	0	0.2502	0	0.415	0.2076	0	0.2421	0.681	0.1544	0.2665	0.2126	0.2104	0.3483	1.4497	1.3995	5	58359498	58383070	+	protein_coding	Phf24	PHD finger protein 24 [Source:RGD Symbol%3BAcc:1559864]	--	GO:0007214,gamma-aminobutyric acid signaling pathway; GO:0008277,regulation of G protein-coupled receptor signaling pathway; GO:0032228,regulation of synaptic transmission, GABAergic; GO:0046872,metal ion binding; GO:0050966,detection of mechanical stimulus involved in sensory perception of pain	--
ENSRNOG00000000130	6.7663	2.388	7.3011	2.0867	3.2209	4.4627	5.5684	2.3983	10.915	7.189	7.2424	1.0446	5.3713	9.0042	8.5634	5.568	5	58393233	58401870	+	protein_coding	Dnajb5	DnaJ heat shock protein family (Hsp40) member B5 [Source:RGD Symbol%3BAcc:1307453]	K09511 Dnajb5; dnaJ homolog subfamily B member 5	GO:0000122,negative regulation of transcription by RNA polymerase II; GO:0005634,nucleus; GO:0005829,cytosol; GO:0006986,response to unfolded protein; GO:0051082,unfolded protein binding; GO:0051085,chaperone cofactor-dependent protein refolding; GO:0051087,chaperone binding	--
ENSRNOG00000000133	18.8763	25.1292	17.3356	25.0065	12.516	18.093	24.6795	18.7305	17.7294	25.7484	10.8023	15.6613	24.2716	20.9696	16.4041	19.8802	17	9429175	9441526	-	protein_coding	Txndc15	thioredoxin domain containing 15 [Source:RGD Symbol%3BAcc:1304696]	--	GO:0005929,cilium; GO:0016021,integral component of membrane; GO:0045880,positive regulation of smoothened signaling pathway; GO:0060170,ciliary membrane; GO:0060271,cilium assembly	--
ENSRNOG00000000137	6.4538	5.8117	4.3351	11.0722	7.5809	7.3463	4.2731	5.9776	4.494	8.7736	3.2312	25.622	19.1054	4.2234	5.2899	5.3999	17	28104589	28191436	-	protein_coding	Ly86	lymphocyte antigen 86 [Source:RGD Symbol%3BAcc:1309936]	--	GO:0006955,immune response; GO:0031666,positive regulation of lipopolysaccharide-mediated signaling pathway	--
ENSRNOG00000000138	0.3995	0.2229	1.0284	0	0	0.5007	0.2846	0.1345	1.9882	0.4939	1.2726	0.081	0.5607	0.8721	0.6578	1.1305	5	127160495	127233078	+	protein_coding	Glis1	GLIS family zinc finger 1 [Source:RGD Symbol%3BAcc:1308030]	K09232 Glis1; zinc finger protein GLIS1 isoform X1	GO:0000122,negative regulation of transcription by RNA polymerase II; GO:0000977,RNA polymerase II regulatory region sequence-specific DNA binding; GO:0000978,RNA polymerase II proximal promoter sequence-specific DNA binding; GO:0000981,DNA-binding transcription factor activity, RNA polymerase II-specific; GO:0001227,DNA-binding transcription repressor activity, RNA polymerase II-specific; GO:000…	zf-C2H2
ENSRNOG00000000142	40.7252	32.9765	44.5939	20.6512	7.4037	45.7603	40.0235	33.4247	20.4814	9.155	15.3754	4.3233	5.7938	25.1175	25.5137	21.826	17	83221827	83610272	+	protein_coding	Plxdc2	plexin domain containing 2 [Source:RGD Symbol%3BAcc:1305962]	--	GO:0016021,integral component of membrane	--
ENSRNOG00000000145	4.5391	4.9237	3.2074	2.4467	2.9272	3.9447	11.955	11.3239	5.931	2.5389	6.8305	0.4208	1.1104	4.7088	3.3906	6.3171	5	135074297	135142488	+	protein_coding	Pik3r3	phosphoinositide-3-kinase regulatory subunit 3 [Source:RGD Symbol%3BAcc:621042]	K02649 Pik3r3; phosphatidylinositol 3-kinase regulatory subunit gamma	GO:0001784,phosphotyrosine residue binding; GO:0001934,positive regulation of protein phosphorylation; GO:0002042,cell migration involved in sprouting angiogenesis; GO:0005942,phosphatidylinositol 3-kinase complex; GO:0008286,insulin receptor signaling pathway; GO:0010628,positive regulation of gene expression; GO:0016301,kinase activity; GO:0016310,phosphorylation; GO:0043491,protein kinase B si…	--
ENSRNOG00000000150	14.7849	8.0259	14.4635	7.6901	10.0002	12.3617	13.0294	13.7505	12.4019	12.6855	9.3012	6.4836	11.2801	11.9808	13.232	14.1277	17	84986991	85141210	-	protein_coding	Dnajc1	DnaJ heat shock protein family (Hsp40) member C1 [Source:RGD Symbol%3BAcc:2322144]	K09521 Dnajc1; dnaJ homolog subfamily C member 1 isoform X1	GO:0005783,endoplasmic reticulum; GO:0005886,plasma membrane; GO:0006417,regulation of translation; GO:0006457,protein folding; GO:0016021,integral component of membrane; GO:0050708,regulation of protein secretion; GO:0051087,chaperone binding	MYB
ENSRNOG00000000151	18.6514	12.6108	22.1459	11.1072	4.1804	15.9441	23.9285	17.8267	14.3736	11.3436	9.3641	8.3513	4.9334	33.9159	21.4574	23.2366	5	152966591	152987211	-	protein_coding	Ldlrap1	low density lipoprotein receptor adaptor protein 1 [Source:RGD Symbol%3BAcc:1563417]	K12474 Ldlrap1; low density lipoprotein receptor adapter protein 1	GO:0001540,amyloid-beta binding; GO:0001784,phosphotyrosine residue binding; GO:0003674,molecular_function; GO:0005515,protein binding; GO:0005546,phosphatidylinositol-4,5-bisphosphate binding; GO:0005737,cytoplasm; GO:0005769,early endosome; GO:0005829,cytosol; GO:0005883,neurofilament; GO:0006898,receptor-mediated endocytosis; GO:0008150,biological_process; GO:0008203,cholesterol metabolic proc…	--
ENSRNOG00000000155	10.3794	5.6595	10.7736	3.5919	3.0543	12.0636	14.2858	9.7019	11.4268	8.5868	15.0969	2.4185	2.8916	13.8674	10.91	11.5671	15	57755189	57805184	-	protein_coding	Cog3	component of oligomeric golgi complex 3 [Source:RGD Symbol%3BAcc:1304555]	K20290 Cog3; conserved oligomeric Golgi complex subunit 3	GO:0005794,Golgi apparatus; GO:0005801,cis-Golgi network; GO:0005829,cytosol; GO:0005886,plasma membrane; GO:0006486,protein glycosylation; GO:0006886,intracellular protein transport; GO:0006888,ER to Golgi vesicle-mediated transport; GO:0006890,retrograde vesicle-mediated transport, Golgi to ER; GO:0006891,intra-Golgi vesicle-mediated transport; GO:0007030,Golgi organization; GO:0017119,Golgi tr…	--
ENSRNOG00000000156	0.1508	0.0256	0.1405	0.0235	0.1463	0.0908	0.6932	0.0247	1.1519	1.0465	1.2511	0.713	1.2822	2.1459	2.0087	1.7337	5	171472273	171620947	+	protein_coding	LOC100911486	multiple epidermal growth factor-like domains protein 6-like [Source:RGD Symbol%3BAcc:6492904]	K24333 Megf6; multiple epidermal growth factor-like domains protein 6 precursor	GO:0005509,calcium ion binding; GO:0005576,extracellular region	--
ENSRNOG00000000157	14.1695	13.0941	13.2478	13.3171	15.0323	16.7968	24.7982	18.0806	16.8385	14.6255	22.4967	9.9096	12.395	18.3765	20.6739	19.9134	18	40721800	40732126	-	protein_coding	Atg12	autophagy related 12 [Source:RGD Symbol%3BAcc:1306306]	K08336 Atg12; ubiquitin-like protein ATG12	GO:0000045,autophagosome assembly; GO:0000422,autophagy of mitochondrion; GO:0005515,protein binding; GO:0005776,autophagosome; GO:0006501,C-terminal protein lipidation; GO:0006914,autophagy; GO:0016020,membrane; GO:0032991,protein-containing complex; GO:0034045,phagophore assembly site membrane; GO:0034274,Atg12-Atg5-Atg16 complex; GO:0044804,autophagy of nucleus; GO:0045087,innate immune respon…	--
ENSRNOG00000000158	2.9629	5.3551	3.5098	3.1586	14.2975	3.845	9.5449	5.7735	5.8619	16.9399	13.5786	13.8577	19.856	10.697	25.6486	14.7512	18	40701984	40716686	-	protein_coding	Cdo1	cysteine dioxygenase type 1 [Source:RGD Symbol%3BAcc:69262]	K00456 Cdo1; cysteine dioxygenase type 1	GO:0005829,cytosol; GO:0006534,cysteine metabolic process; GO:0007595,lactation; GO:0008198,ferrous iron binding; GO:0010243,response to organonitrogen compound; GO:0016702,oxidoreductase activity, acting on single donors with incorporation of molecular oxygen, incorporation of two atoms of oxygen; GO:0017172,cysteine dioxygenase activity; GO:0019448,L-cysteine catabolic process; GO:0033762,respo…	--
ENSRNOG00000000161	8.4334	5.3193	6.8111	3.1889	1.0191	9.2772	12.1677	10.8101	7.1485	4.0379	9.88	0.9189	2.6628	7.1165	7.5328	8.335	X	84666900	84821775	-	protein_coding	Chm	CHM Rab escort protein [Source:RGD Symbol%3BAcc:2340]	K23460 Chm; rab proteins geranylgeranyltransferase component A 1	GO:0001568,blood vessel development; GO:0005092,GDP-dissociation inhibitor activity; GO:0005096,GTPase activator activity; GO:0005515,protein binding; GO:0005634,nucleus; GO:0005737,cytoplasm; GO:0005829,cytosol; GO:0005968,Rab-protein geranylgeranyltransferase complex; GO:0006612,protein targeting to membrane; GO:0006886,intracellular protein transport; GO:0007264,small GTPase mediated signal tr…	--
ENSRNOG00000000164	115.006	141.175	112.758	116.364	89.4199	130.928	175.984	161.797	122.75	124.148	124.462	83.1915	101.367	120.091	131.141	124.669	X	124722628	124766044	-	protein_coding	Lamp2	lysosomal-associated membrane protein 2 [Source:RGD Symbol%3BAcc:2990]	K06528 Lamp2; lysosome-associated membrane glycoprotein 2 precursor	GO:0003674,molecular_function; GO:0005515,protein binding; GO:0005615,extracellular space; GO:0005764,lysosome; GO:0005765,lysosomal membrane; GO:0005768,endosome; GO:0005770,late endosome; GO:0005802,trans-Golgi network; GO:0005886,plasma membrane; GO:0006605,protein targeting; GO:0006914,autophagy; GO:0008150,biological_process; GO:0009267,cellular response to starvation; GO:0016020,membrane; G…	--
ENSRNOG00000000165	0.4301	0.3599	0.4787	0.1377	1.4794	0.7375	0.8273	0.3185	0.9925	0.3249	0.4779	0.2905	2.2707	1.1508	1.9176	0.1825	X	23092159	23144324	-	protein_coding	Pfkfb1	6-phosphofructo-2-kinase/fructose-2%2C6-biphosphatase 1 [Source:RGD Symbol%3BAcc:3307]	K19028 Pfkfb1; 6-phosphofructo-2-kinase/fructose-2, 6-bisphosphatase 1 isoform 1	GO:0003873,6-phosphofructo-2-kinase activity; GO:0004331,fructose-2,6-bisphosphate 2-phosphatase activity; GO:0005524,ATP binding; GO:0005829,cytosol; GO:0006000,fructose metabolic process; GO:0006003,fructose 2,6-bisphosphate metabolic process; GO:0016311,dephosphorylation; GO:0019900,kinase binding; GO:0031100,animal organ regeneration; GO:0032868,response to insulin; GO:0033133,positive regula…	--
ENSRNOG00000000166	3.4507	2.1817	3.4569	2.9166	2.4706	4.127	3.0813	3.2212	3.0528	3.0968	3.9877	2.4551	2.3985	4.0174	3.6297	4.5241	X	23146085	23166675	+	protein_coding	Apex2	apurinic/apyrimidinic endodeoxyribonuclease 2 [Source:RGD Symbol%3BAcc:1565983]	K10772 Apex2; DNA-(apurinic or apyrimidinic site) lyase 2	GO:0001650,fibrillar center; GO:0003677,DNA binding; GO:0003906,DNA-(apurinic or apyrimidinic site) endonuclease activity; GO:0004519,endonuclease activity; GO:0004528,phosphodiesterase I activity; GO:0005634,nucleus; GO:0005654,nucleoplasm; GO:0005743,mitochondrial inner membrane; GO:0006284,base-excision repair; GO:0006310,DNA recombination; GO:0008270,zinc ion binding; GO:0008311,double-strand…	--
ENSRNOG00000000167	0.4512	0.6437	0.7098	0.2178	1.3453	3.2366	0.1385	1.9625	9.8466	2.1691	2.3755	2.2317	1.7211	3.0793	5.3996	7.1492	X	23167696	23187341	-	protein_coding	Alas2	5'-aminolevulinate synthase 2 [Source:RGD Symbol%3BAcc:2084]	--	--	--
ENSRNOG00000000168	6.3389	2.2972	4.6304	2.0663	0.3666	4.7445	7.9512	5.0463	9.6731	5.3563	7.3958	2.7247	3.6845	8.4979	10.1234	7.0388	3	114711562	114728410	-	protein_coding	Gatm	glycine amidinotransferase [Source:RGD Symbol%3BAcc:71090]	K00613 Gatm; glycine amidinotransferase, mitochondrial precursor	GO:0005575,cellular_component; GO:0005739,mitochondrion; GO:0005743,mitochondrial inner membrane; GO:0005758,mitochondrial intermembrane space; GO:0006600,creatine metabolic process; GO:0006601,creatine biosynthetic process; GO:0006979,response to oxidative stress; GO:0007275,multicellular organism development; GO:0007584,response to nutrient; GO:0007611,learning or memory; GO:0010033,response to…	--
ENSRNOG00000000169	2.7204	2.7981	2.8389	3.0266	1.0271	3.5661	4.1429	3.4109	3.507	3.1296	3.0733	2.1591	2.9546	6.5132	4.7122	5.0757	3	114747410	114760409	+	protein_coding	Spata5l1	spermatogenesis associated 5-like 1 [Source:RGD Symbol%3BAcc:1595990]	--	GO:0005524,ATP binding; GO:0005737,cytoplasm; GO:0005819,spindle; GO:0016887,ATPase activity	--
ENSRNOG00000000170	32.5272	15.5268	23.3397	12.3657	7.739	26.8527	19.5471	18.0887	16.5345	13.0912	18.7178	4.1394	5.9547	16.996	17.0425	15.7624	3	114805922	114828154	-	protein_coding	Slc30a4	solute carrier family 30 member 4 [Source:RGD Symbol%3BAcc:619750]	K14691 Slc30a4; zinc transporter 4	GO:0005385,zinc ion transmembrane transporter activity; GO:0005737,cytoplasm; GO:0005765,lysosomal membrane; GO:0005770,late endosome; GO:0005886,plasma membrane; GO:0006829,zinc ion transport; GO:0007595,lactation; GO:0008324,cation transmembrane transporter activity; GO:0009636,response to toxic substance; GO:0010043,response to zinc ion; GO:0016021,integral component of membrane; GO:0031410,cy…	--
ENSRNOG00000000172	26.6886	29.629	24.2278	35.2122	73.9117	32.6681	36.8249	32.3442	26.8089	29.117	23.8464	31.2882	31.2792	19.497	27.0119	31.4807	3	114900343	114939370	+	protein_coding	Sqor	sulfide quinone oxidoreductase [Source:RGD Symbol%3BAcc:1564504]	K22470 Sqor; sulfide:quinone oxidoreductase, mitochondrial	GO:0005739,mitochondrion; GO:0005743,mitochondrial inner membrane; GO:0070221,sulfide oxidation, using sulfide:quinone oxidoreductase; GO:0070224,sulfide:quinone oxidoreductase activity; GO:0070813,hydrogen sulfide metabolic process; GO:0071949,FAD binding	--
ENSRNOG00000000175	10.8158	4.736	9.934	4.0814	2.5222	5.5075	6.6633	6.6707	4.6372	3.9	6.4127	3.2714	4.0369	10.3686	9.8146	9.2151	7	13039781	13055632	+	protein_coding	Mier2	MIER family member 2 [Source:RGD Symbol%3BAcc:1307278]	--	GO:0000122,negative regulation of transcription by RNA polymerase II; GO:0001103,RNA polymerase II repressing transcription factor binding; GO:0003714,transcription corepressor activity; GO:0004407,histone deacetylase activity; GO:0005634,nucleus; GO:0005654,nucleoplasm; GO:0005737,cytoplasm; GO:0016575,histone deacetylation; GO:0032991,protein-containing complex; GO:0042826,histone deacetylase b…	MYB
ENSRNOG00000000177	21.7161	33.3097	20.9674	42.145	121.74	28.6852	46.7809	25.4766	5.4816	19.3585	15.5619	38.5397	38.6986	24.0104	28.0979	35.5089	7	13062196	13070280	+	protein_coding	Plpp2	phospholipid phosphatase 2 [Source:RGD Symbol%3BAcc:628893]	K01080 Plpp2; phospholipid phosphatase 2	GO:0005769,early endosome; GO:0005783,endoplasmic reticulum; GO:0005789,endoplasmic reticulum membrane; GO:0005886,plasma membrane; GO:0005887,integral component of plasma membrane; GO:0005901,caveola; GO:0006644,phospholipid metabolic process; GO:0006670,sphingosine metabolic process; GO:0006672,ceramide metabolic process; GO:0007165,signal transduction; GO:0008195,phosphatidate phosphatase acti…	--
ENSRNOG00000000184	0.4453	0	0.138	0	0.4517	0.1869	0.8277	0.2289	1.124	0.1362	0.9026	0.1723	0.0379	1.3369	1.1469	1.343	7	119659324	119689938	-	protein_coding	Tmprss6	transmembrane serine protease 6 [Source:RGD Symbol%3BAcc:1307138]	K09637 Tmprss6; transmembrane protease serine 6	GO:0000122,negative regulation of transcription by RNA polymerase II; GO:0003674,molecular_function; GO:0004252,serine-type endopeptidase activity; GO:0005575,cellular_component; GO:0005615,extracellular space; GO:0005886,plasma membrane; GO:0006879,cellular iron ion homeostasis; GO:0008150,biological_process; GO:0016021,integral component of membrane; GO:0030514,negative regulation of BMP signal…	--
ENSRNOG00000000185	39.3025	66.6593	45.858	66.4406	74.0528	46.7908	58.5545	58.4291	34.043	50.932	43.7092	137.91	109.904	57.7258	63.2776	60.362	7	119626637	119631425	+	protein_coding	Mpst	mercaptopyruvate sulfurtransferase [Source:RGD Symbol%3BAcc:620065]	K01011 Mpst; 3-mercaptopyruvate sulfurtransferase	GO:0001822,kidney development; GO:0001889,liver development; GO:0004792,thiosulfate sulfurtransferase activity; GO:0005737,cytoplasm; GO:0005739,mitochondrion; GO:0005829,cytosol; GO:0016784,3-mercaptopyruvate sulfurtransferase activity; GO:0019346,transsulfuration; GO:0021510,spinal cord development; GO:0042802,identical protein binding; GO:0043005,neuron projection; GO:0045202,synapse; GO:00708…	--
ENSRNOG00000000186	5.609	19.6262	8.9248	29.7207	89.8253	13.2812	62.9263	27.6352	16.7657	29.8503	27.9337	68.5854	57.3152	37.5027	51.3622	43.89	7	119616324	119623072	-	protein_coding	Tst	thiosulfate sulfurtransferase [Source:RGD Symbol%3BAcc:3913]	K01011 Tst; thiosulfate sulfurtransferase	GO:0004792,thiosulfate sulfurtransferase activity; GO:0005739,mitochondrion; GO:0005759,mitochondrial matrix; GO:0008097,5S rRNA binding; GO:0016226,iron-sulfur cluster assembly; GO:0016783,sulfurtransferase activity; GO:0019346,transsulfuration; GO:0030855,epithelial cell differentiation; GO:0035928,rRNA import into mitochondrion; GO:0051029,rRNA transport	--
ENSRNOG00000000187	13.4948	2.5602	19.6002	0.7836	0	10.779	18.256	10.9162	21.606	6.4442	9.6703	1.8083	1.67	11.4007	14.4821	8.7837	7	119554354	119568776	+	protein_coding	Csf2rb	colony stimulating factor 2 receptor beta common subunit [Source:RGD Symbol%3BAcc:620189]	K04738 Csf2rb; cytokine receptor common subunit beta precursor	GO:0003674,molecular_function; GO:0004896,cytokine receptor activity; GO:0005575,cellular_component; GO:0005886,plasma membrane; GO:0016021,integral component of membrane; GO:0019221,cytokine-mediated signaling pathway; GO:0032496,response to lipopolysaccharide	--
ENSRNOG00000000190	9.5606	1.2613	10.044	0.3159	0.5519	8.6978	14.4332	7.9921	13.5904	2.2361	10.768	0.2666	0.3737	16.0253	14.98	14.4239	7	122818975	122861296	+	protein_coding	Ep300	E1A binding protein p300 [Source:RGD Symbol%3BAcc:620036]	--	--	--
ENSRNOG00000000195	1.3811	0.9649	1.1209	0.352	0.1431	2.4254	8.5219	1.5823	2.0096	1.992	1.8536	1.9974	0.6335	2.683	6.7359	3.3658	8	42443442	42466907	+	protein_coding	LOC108348048	von Willebrand factor A domain-containing protein 5A [Source:RGD Symbol%3BAcc:11476240]	--	--	--
ENSRNOG00000000196	0.0212	0	0.0206	0	0	0	0	0.1399	0.1284	0.2242	0.3518	0	0.0198	0.1254	0	0.147	8	58744849	58772408	-	protein_coding	Cyp19a1	cytochrome P450%2C family 19%2C subfamily a%2C polypeptide 1 [Source:RGD Symbol%3BAcc:2457]	K07434 Cyp19a1; aromatase	GO:0001553,luteinization; GO:0002677,negative regulation of chronic inflammatory response; GO:0005506,iron ion binding; GO:0005737,cytoplasm; GO:0005783,endoplasmic reticulum; GO:0005829,cytosol; GO:0006703,estrogen biosynthetic process; GO:0006710,androgen catabolic process; GO:0008021,synaptic vesicle; GO:0008206,bile acid metabolic process; GO:0008207,C21-steroid hormone metabolic process; GO:…	--
ENSRNOG00000000201	14.2512	2.0612	9.8248	0.6309	0	14.3504	0	0.608	0	0	0	0	0	0	0	0	8	85553734	85565179	+	protein_coding	Gsta5	glutathione S-transferase alpha 5 [Source:RGD Symbol%3BAcc:1593189]	K00799 Gsta5; glutathione S-transferase alpha-2	GO:0004364,glutathione transferase activity; GO:0005829,cytosol; GO:0006749,glutathione metabolic process; GO:0006805,xenobiotic metabolic process; GO:0009617,response to bacterium; GO:0035634,response to stilbenoid; GO:0042178,xenobiotic catabolic process; GO:0043295,glutathione binding	--
ENSRNOG00000000204	24.3369	24.4029	31.091	15.2341	12.7311	35.8088	30.7875	36.9017	25.4384	23.2955	39.5357	6.4239	10.6967	31.8598	36.7384	33.8787	8	96105025	96266342	-	protein_coding	Syncrip	synaptotagmin binding%2C cytoplasmic RNA interacting protein [Source:RGD Symbol%3BAcc:1305683]	K13160 Syncrip; heterogeneous nuclear ribonucleoprotein Q	GO:0003723,RNA binding; GO:0003729,mRNA binding; GO:0003730,mRNA 3'-UTR binding; GO:0005634,nucleus; GO:0005654,nucleoplasm; GO:0005737,cytoplasm; GO:0005783,endoplasmic reticulum; GO:0006397,mRNA processing; GO:0007623,circadian rhythm; GO:0008143,poly(A) binding; GO:0008380,RNA splicing; GO:0016020,membrane; GO:0017148,negative regulation of translation; GO:0043025,neuronal cell body; GO:004572…	--
ENSRNOG00000000219	29.9315	23.8517	24.1417	23.1739	38.5224	27.9419	30.0068	27.23	43.1443	33.0698	34.2225	19.1492	18.4734	34.9796	34.2229	35.2156	8	130813214	130930990	-	protein_coding	Ano10	anoctamin 10 [Source:RGD Symbol%3BAcc:1308260]	K19327 Ano10; anoctamin-10 isoform X3	GO:0005227,calcium activated cation channel activity; GO:0005229,intracellular calcium activated chloride channel activity; GO:0005886,plasma membrane; GO:0006812,cation transport; GO:0006821,chloride transport; GO:0016021,integral component of membrane; GO:0017121,phospholipid scrambling; GO:0017128,phospholipid scramblase activity; GO:0043231,intracellular membrane-bounded organelle; GO:0055085…	--
ENSRNOG00000000221	48.9118	23.3477	43.7795	16.2181	8.9095	34.4269	16.0893	26.7267	11.6998	12.5083	13.0137	6.5481	7.8087	10.4765	12.1281	11.1985	8	130973201	131001458	+	protein_coding	Abhd5	abhydrolase domain containing 5 [Source:RGD Symbol%3BAcc:1303237]	K13699 Abhd5; 1-acylglycerol-3-phosphate O-acyltransferase ABHD5	GO:0003841,1-acylglycerol-3-phosphate O-acyltransferase activity; GO:0004806,triglyceride lipase activity; GO:0005515,protein binding; GO:0005654,nucleoplasm; GO:0005739,mitochondrion; GO:0005811,lipid droplet; GO:0005829,cytosol; GO:0006629,lipid metabolic process; GO:0006631,fatty acid metabolic process; GO:0006654,phosphatidic acid biosynthetic process; GO:0010891,negative regulation of seques…	--
ENSRNOG00000000230	4.5567	3.4599	5.3696	3.5553	5.2863	4.8308	9.3426	4.3475	6.816	4.3544	5.8343	3.7504	4.211	7.5424	7.6719	8.552	10	14945265	15031942	+	protein_coding	Lmf1	lipase maturation factor 1 [Source:RGD Symbol%3BAcc:1310180]	K23555 Lmf1; lipase maturation factor 1 isoform X1	GO:0005789,endoplasmic reticulum membrane; GO:0005794,Golgi apparatus; GO:0006641,triglyceride metabolic process; GO:0006888,ER to Golgi vesicle-mediated transport; GO:0009306,protein secretion; GO:0016021,integral component of membrane; GO:0033578,protein glycosylation in Golgi; GO:0034382,chylomicron remnant clearance; GO:0051006,positive regulation of lipoprotein lipase activity; GO:0051604,pr…	--
ENSRNOG00000000231	9.3241	1.9946	7.6704	1.8981	5.3234	5.3852	8.1146	5.4966	15.2656	8.5727	10.6717	5.761	5.909	14.5023	13.3788	16.298	7	119647375	119658148	+	protein_coding	Kctd17	potassium channel tetramerization domain containing 17 [Source:RGD Symbol%3BAcc:1311154]	K21914 Kctd17; BTB/POZ domain-containing protein KCTD17	GO:0005737,cytoplasm; GO:0005783,endoplasmic reticulum; GO:0031463,Cul3-RING ubiquitin ligase complex; GO:0032469,endoplasmic reticulum calcium ion homeostasis; GO:0042802,identical protein binding; GO:0043161,proteasome-mediated ubiquitin-dependent protein catabolic process; GO:0045724,positive regulation of cilium assembly; GO:0051260,protein homooligomerization; GO:0097602,cullin family protei…	--
ENSRNOG00000000236	64.0293	79.1011	64.4914	68.654	62.5804	93.1672	105.036	89.8312	46.0181	70.7391	67.1603	33.1605	46.3452	69.141	60.561	67.3975	10	67762995	67774787	+	protein_coding	Zfp207	zinc finger protein 207 [Source:RGD Symbol%3BAcc:1308121]	--	GO:0000070,mitotic sister chromatid segregation; GO:0000776,kinetochore; GO:0005634,nucleus; GO:0005654,nucleoplasm; GO:0005730,nucleolus; GO:0007094,mitotic spindle assembly checkpoint; GO:0008017,microtubule binding; GO:0008201,heparin binding; GO:0008608,attachment of spindle microtubules to kinetochore; GO:0050821,protein stabilization; GO:0051983,regulation of chromosome segregation; GO:0090…	Others
ENSRNOG00000000237	4.3246	2.3623	3.5101	1.2461	0.9676	5.8947	7.6515	4.3669	12.8397	6.5841	11.6933	0.1947	3.9502	10.6586	11.6691	9.5858	10	67739103	67751002	-	protein_coding	RGD1310429	similar to Protein Njmu-R1 [Source:RGD Symbol%3BAcc:1310429]	--	GO:0005802,trans-Golgi network; GO:0006886,intracellular protein transport; GO:0031410,cytoplasmic vesicle; GO:0099041,vesicle tethering to Golgi	--
ENSRNOG00000000239	63.1988	47.6853	79.9162	113.18	6.5428	74.2466	15.884	55.5916	6.8498	13.0464	1.8515	2.6336	2.5391	3.0976	6.3782	2.4046	10	69423086	69424979	+	protein_coding	Ccl7	C-C motif chemokine ligand 7 [Source:RGD Symbol%3BAcc:1359152]	K05509 Ccl7; C-C motif chemokine 7 precursor	GO:0002548,monocyte chemotaxis; GO:0005615,extracellular space; GO:0006954,inflammatory response; GO:0007010,cytoskeleton organization; GO:0007186,G protein-coupled receptor signaling pathway; GO:0008009,chemokine activity; GO:0008201,heparin binding; GO:0008360,regulation of cell shape; GO:0010332,response to gamma radiation; GO:0030335,positive regulation of cell migration; GO:0030593,neutrophi…	--
ENSRNOG00000000244	1.91	2.1147	3.1761	1.6704	0.4378	3.9143	3.1132	2.8099	3.5982	2.7996	2.9712	1.4757	1.6128	4.2251	3.4002	4.5674	10	76320041	76341418	+	protein_coding	Coil	coilin [Source:RGD Symbol%3BAcc:62031]	K13150 Coil; coilin	GO:0000387,spliceosomal snRNP assembly; GO:0001650,fibrillar center; GO:0001674,female germ cell nucleus; GO:0005634,nucleus; GO:0005654,nucleoplasm; GO:0005730,nucleolus; GO:0008022,protein C-terminus binding; GO:0015030,Cajal body; GO:0015036,disulfide oxidoreductase activity; GO:0016604,nuclear body; GO:0030619,U1 snRNA binding; GO:0030620,U2 snRNA binding; GO:0042802,identical protein binding	--
ENSRNOG00000000245	11.9817	10.4339	9.9661	7.3468	4.7289	9.1827	9.4892	14.2283	3.1212	2.189	4.1255	1.5183	2.7131	6.473	4.5799	5.9095	10	97735548	97756521	-	protein_coding	Slc16a6	solute carrier family 16%2C member 6 [Source:RGD Symbol%3BAcc:735117]	K08183 Slc16a6; monocarboxylate transporter 7	GO:0005887,integral component of plasma membrane; GO:0008028,monocarboxylic acid transmembrane transporter activity; GO:0015718,monocarboxylic acid transport; GO:0016021,integral component of membrane; GO:0055085,transmembrane transport	--
ENSRNOG00000000246	10.1648	10.8109	12.3552	8.112	8.0812	13.8307	20.154	13.4158	18.2527	17.0051	20.2482	12.5036	15.1365	21.8545	19.8817	19.8678	10	97710905	97721440	+	protein_coding	Amz2	archaelysin family metallopeptidase 2 [Source:RGD Symbol%3BAcc:1304846]	K06974 Amz2; archaemetzincin-2	GO:0006508,proteolysis; GO:0008237,metallopeptidase activity; GO:0046872,metal ion binding	--
ENSRNOG00000000247	13.9914	14.6245	21.2094	14.5982	8.1555	15.367	13.7458	17.9651	7.244	7.2831	8.9245	5.4117	7.0478	11.4495	10.1437	9.6267	10	105796680	105815696	+	protein_coding	Mfsd11	major facilitator superfamily domain containing 11 [Source:RGD Symbol%3BAcc:1307394]	--	GO:0016021,integral component of membrane	--
ENSRNOG00000000248	112.618	156.92	143.306	143.747	135.472	151.249	126.025	160.938	82.3399	123.179	123.983	84.0612	105.614	162.302	133.703	159.442	10	105792779	105795958	-	protein_coding	Srsf2	serine and arginine rich splicing factor 2 [Source:RGD Symbol%3BAcc:1359422]	K12891 Srsf2; serine/arginine-rich splicing factor 2	GO:0000278,mitotic cell cycle; GO:0000381,regulation of alternative mRNA splicing, via spliceosome; GO:0000398,mRNA splicing, via spliceosome; GO:0003723,RNA binding; GO:0005080,protein kinase C binding; GO:0005634,nucleus; GO:0005654,nucleoplasm; GO:0005681,spliceosomal complex; GO:0005737,cytoplasm; GO:0005829,cytosol; GO:0016605,PML body; GO:0016607,nuclear speck; GO:0033197,response to vitami…	--
ENSRNOG00000000249	10.0157	15.0934	12.0466	17.4749	13.6598	10.6757	13.0744	11.7201	6.7192	7.2391	4.6708	20.4681	15.3468	8.2173	9.1672	10.6516	10	105787935	105792598	+	protein_coding	Mettl23	methyltransferase like 23 [Source:RGD Symbol%3BAcc:1306284]	K23151 Mettl23; methyltransferase-like protein 23	GO:0005634,nucleus; GO:0005737,cytoplasm; GO:0008134,transcription factor binding; GO:0008168,methyltransferase activity; GO:0016021,integral component of membrane; GO:0031072,heat shock protein binding; GO:0032259,methylation; GO:0032991,protein-containing complex; GO:0045944,positive regulation of transcription by RNA polymerase II; GO:0050890,cognition	--
ENSRNOG00000000250	11.3253	10.5681	9.0472	10.3126	14.8977	9.3358	7.5191	13.0306	5.3027	8.9661	6.7435	6.5204	9.8615	9.1222	7.1026	9.1995	10	105781753	105787803	-	protein_coding	Jmjd6	jumonji domain containing 6%2C arginine demethylase and lysine hydroxylase [Source:RGD Symbol%3BAcc:1305395]	K11323 Jmjd6; bifunctional arginine demethylase and lysyl-hydroxylase JMJD6	GO:0001568,blood vessel development; GO:0001822,kidney development; GO:0002040,sprouting angiogenesis; GO:0003674,molecular_function; GO:0003723,RNA binding; GO:0003727,single-stranded RNA binding; GO:0005506,iron ion binding; GO:0005575,cellular_component; GO:0005634,nucleus; GO:0005654,nucleoplasm; GO:0005730,nucleolus; GO:0005737,cytoplasm; GO:0005829,cytosol; GO:0005886,plasma membrane; GO:00…	--
ENSRNOG00000000251	0.6521	9.6968	1.6124	17.1334	3.3293	1.5749	13.4349	29.549	0	0.8924	0.026	0.1898	0	0.2225	1.0117	0.5217	10	105713317	105723700	-	protein_coding	St6galnac1	ST6 N-acetylgalactosaminide alpha-2%2C6-sialyltransferase 1 [Source:RGD Symbol%3BAcc:1562048]	K03479 St6galnac1; alpha-N-acetylgalactosaminide alpha-2,6-sialyltransferase 1 precursor	GO:0001665,alpha-N-acetylgalactosaminide alpha-2,6-sialyltransferase activity; GO:0005794,Golgi apparatus; GO:0006486,protein glycosylation; GO:0009312,oligosaccharide biosynthetic process; GO:0016021,integral component of membrane; GO:0097503,sialylation	--
ENSRNOG00000000257	15.6846	2.7444	19.3541	0.6165	12.2446	9.8147	3.177	1.7966	4.349	3.4572	2.6277	1.198	2.382	7.2793	8.9107	4.3016	19	38237965	38321528	-	protein_coding	Smpd3	sphingomyelin phosphodiesterase 3 [Source:RGD Symbol%3BAcc:619754]	K12352 Smpd3; sphingomyelin phosphodiesterase 3	GO:0000137,Golgi cis cisterna; GO:0000139,Golgi membrane; GO:0001501,skeletal system development; GO:0001503,ossification; GO:0001786,phosphatidylserine binding; GO:0001932,regulation of protein phosphorylation; GO:0001958,endochondral ossification; GO:0002063,chondrocyte development; GO:0002244,hematopoietic progenitor cell differentiation; GO:0002685,regulation of leukocyte migration; GO:000343…	--
ENSRNOG00000000258	8.5937	7.4012	9.1638	8.39	6.8457	10.717	14.2617	11.3343	10.5221	13.2498	12.1396	8.7804	10.2593	14.5583	13.9929	13.4024	19	38189605	38237308	+	protein_coding	Prmt7	protein arginine methyltransferase 7 [Source:RGD Symbol%3BAcc:1304869]	K11438 Prmt7; protein arginine N-methyltransferase 7	GO:0000387,spliceosomal snRNP assembly; GO:0001650,fibrillar center; GO:0003674,molecular_function; GO:0005575,cellular_component; GO:0005634,nucleus; GO:0005654,nucleoplasm; GO:0005829,cytosol; GO:0006349,regulation of gene expression by genetic imprinting; GO:0008150,biological_process; GO:0008469,histone-arginine N-methyltransferase activity; GO:0008757,S-adenosylmethionine-dependent methyltra…	--
ENSRNOG00000000262	7.5914	7.6255	8.2493	4.6399	5.306	6.4013	11.6396	8.1893	8.2667	9.803	6.4741	5.1615	7.8076	12.6793	9.3695	11.5259	19	41941077	41960083	-	protein_coding	Zfp821	zinc finger protein 821 [Source:RGD Symbol%3BAcc:1306674]	--	GO:0000978,RNA polymerase II proximal promoter sequence-specific DNA binding; GO:0003700,DNA-binding transcription factor activity; GO:0006357,regulation of transcription by RNA polymerase II; GO:1990837,sequence-specific double-stranded DNA binding	--
ENSRNOG00000000264	22.3599	24.0251	28.6722	12.8471	5.4215	18.2826	10.9483	13.9819	7.2644	6.0417	10.559	4.1262	5.988	8.8326	9.7408	9.1037	19	56243408	56259196	+	protein_coding	Def8	differentially expressed in FDCP 8 homolog [Source:RGD Symbol%3BAcc:1309008]	--	GO:0032418,lysosome localization; GO:0035556,intracellular signal transduction; GO:0045780,positive regulation of bone resorption; GO:0046872,metal ion binding; GO:1900029,positive regulation of ruffle assembly	--
ENSRNOG00000000274	0.2247	0.0366	0.1094	0.3021	1.0556	0	0.3362	0.0706	0.2647	0.18	0.1553	0	0.3504	0.2584	1.2227	0.6304	20	19318250	19358719	+	protein_coding	Phyhipl	phytanoyl-CoA 2-hydroxylase interacting protein-like [Source:RGD Symbol%3BAcc:1307967]	K24497 Phyhipl; phytanoyl-CoA hydroxylase-interacting protein-like	GO:0005737,cytoplasm	--
ENSRNOG00000000275	4.3682	1.5696	4.55	0.707	0	6.3862	7.1104	3.3163	15.0386	11.1714	13.9368	1.3195	1.5895	8.7921	11.4203	9.3132	20	19360230	19479325	-	protein_coding	Fam13c	family with sequence similarity 13%2C member C [Source:RGD Symbol%3BAcc:1310149]	--	--	--
ENSRNOG00000000277	0.0895	0.0097	0.0484	0	0.0117	0.1745	0.1588	0.075	0.8638	0.153	0.6706	0.0094	0.121	1.4612	0.9362	1.0541	20	27366213	27437427	+	protein_coding	Tet1	tet methylcytosine dioxygenase 1 [Source:RGD Symbol%3BAcc:1310993]	--	--	--
ENSRNOG00000000279	3.852	4.9877	5.213	4.7798	8.2635	3.6878	3.4782	2.7896	3.8484	1.8519	5.677	2.1472	3.0541	4.457	2.3365	4.2968	20	48881194	48925081	+	protein_coding	Rtn4ip1	reticulon 4 interacting protein 1 [Source:RGD Symbol%3BAcc:1563384]	K23164 Rtn4ip1; reticulon-4-interacting protein 1, mitochondrial	GO:0005739,mitochondrion; GO:0005741,mitochondrial outer membrane; GO:0008270,zinc ion binding; GO:0016491,oxidoreductase activity; GO:0050773,regulation of dendrite development	--
ENSRNOG00000000281	2.9597	3.1175	2.4781	2.1412	7.1055	2.3972	9.0117	3.083	5.0068	4.9179	4.2811	4.0509	4.5913	7.3712	4.7873	10.2334	11	87058616	87075785	+	protein_coding	Prodh1	proline dehydrogenase 1 [Source:RGD Symbol%3BAcc:1590932]	K00318 Prodh1; proline dehydrogenase 1, mitochondrial	GO:0004657,proline dehydrogenase activity; GO:0005654,nucleoplasm; GO:0005739,mitochondrion; GO:0010133,proline catabolic process to glutamate; GO:0010942,positive regulation of cell death; GO:0016597,amino acid binding; GO:0043231,intracellular membrane-bounded organelle; GO:0071949,FAD binding	--
ENSRNOG00000000283	8.6161	9.8535	9.7277	6.3367	4.0483	9.2547	8.5941	8.7501	10.9721	8.5215	6.9663	7.5491	6.285	10.9903	10.6729	12.0509	11	87224421	87233326	+	protein_coding	Ess2	ess-2 splicing factor homolog [Source:RGD Symbol%3BAcc:1308218]	K13118 Ess2; protein DGCR14	GO:0005634,nucleus; GO:0007399,nervous system development; GO:0071013,catalytic step 2 spliceosome	--
ENSRNOG00000000288	13.3381	9.2831	15.3109	7.0624	2.0445	11.7746	26.0781	19.0287	29.987	23.6422	28.3881	11.5215	11.7088	37.0276	25.268	27.1271	11	87722350	87733734	+	protein_coding	Scarf2	scavenger receptor class F%2C member 2 [Source:RGD Symbol%3BAcc:1306013]	K24319 Scarf2; scavenger receptor class F member 2 precursor	GO:0005044,scavenger receptor activity; GO:0006897,endocytosis; GO:0007157,heterophilic cell-cell adhesion via plasma membrane cell adhesion molecules	--
ENSRNOG00000000299	29.2748	14.3619	27.4661	3.8354	1.9063	25.6496	20.6019	23.717	15.9177	6.5864	16.4811	0.7773	2.2087	21.1311	16.9422	21.5203	20	46428124	46519144	+	protein_coding	Foxo3	forkhead box O3 [Source:RGD Symbol%3BAcc:1309196]	K09408 Foxo3; forkhead box protein O3	GO:0000122,negative regulation of transcription by RNA polymerase II; GO:0000976,transcription regulatory region sequence-specific DNA binding; GO:0000978,RNA polymerase II proximal promoter sequence-specific DNA binding; GO:0000981,DNA-binding transcription factor activity, RNA polymerase II-specific; GO:0001221,transcription cofactor binding; GO:0001227,DNA-binding transcription repressor activ…	Fork_head
ENSRNOG00000000302	9.6767	10.2542	10.2646	6.4507	2.0046	12.8178	17.6193	11.7067	18.8659	16.207	14.0866	8.3188	11.7213	19.409	15.8497	18.9754	20	46667121	46758305	+	protein_coding	Sesn1	sestrin 1 [Source:RGD Symbol%3BAcc:1307517]	K10141 Sesn1; sestrin-1	GO:0001650,fibrillar center; GO:0005634,nucleus; GO:0005654,nucleoplasm; GO:0005737,cytoplasm; GO:0016239,positive regulation of macroautophagy; GO:0016684,oxidoreductase activity, acting on peroxide as acceptor; GO:0030308,negative regulation of cell growth; GO:0031932,TORC2 complex; GO:0034198,cellular response to amino acid starvation; GO:0042149,cellular response to glucose starvation; GO:005…	--
ENSRNOG00000000303	4.2724	4.5016	4.6687	3.2228	2.1114	4.811	7.1458	5.4997	5.1029	4.1081	5.5116	2.2911	4.7289	5.6758	4.9539	4.6699	20	46610146	46666830	-	protein_coding	Cep57l1	centrosomal protein 57-like 1 [Source:RGD Symbol%3BAcc:1311358]	K16762 Cep57l1; centrosomal protein CEP57L1	GO:0005737,cytoplasm; GO:0005813,centrosome; GO:0005874,microtubule; GO:0008017,microtubule binding; GO:0042802,identical protein binding; GO:0043015,gamma-tubulin binding	--
ENSRNOG00000000304	188.308	231.404	206.035	176.114	137.612	244.199	282.161	281.536	144.113	126.296	181.232	65.1686	96.5564	160.011	171.399	181.956	20	46250363	46261994	+	protein_coding	Cd164	CD164 molecule [Source:RGD Symbol%3BAcc:70942]	K06546 Cd164; sialomucin core protein 24 precursor	GO:0005764,lysosome; GO:0005765,lysosomal membrane; GO:0005768,endosome; GO:0005886,plasma membrane; GO:0007155,cell adhesion; GO:0007157,heterophilic cell-cell adhesion via plasma membrane cell adhesion molecules; GO:0007517,muscle organ development; GO:0010008,endosome membrane; GO:0016021,integral component of membrane; GO:0031410,cytoplasmic vesicle	--
ENSRNOG00000000306	10.3109	9.0701	9.2619	6.4016	11.9403	9.8571	7.9224	8.1037	8.3875	7.2869	5.2145	8.1655	9.6477	7.507	8.8878	8.8765	20	46211892	46215120	-	protein_coding	Smpd2	sphingomyelin phosphodiesterase 2 [Source:RGD Symbol%3BAcc:619753]	K12351 Smpd2; sphingomyelin phosphodiesterase 2	GO:0004620,phospholipase activity; GO:0004767,sphingomyelin phosphodiesterase activity; GO:0005783,endoplasmic reticulum; GO:0005886,plasma membrane; GO:0005901,caveola; GO:0006684,sphingomyelin metabolic process; GO:0006685,sphingomyelin catabolic process; GO:0009612,response to mechanical stimulus; GO:0016020,membrane; GO:0016021,integral component of membrane; GO:0030149,sphingolipid catabolic…	--
ENSRNOG00000000307	7.6561	3.2847	5.7013	2.4314	2.7826	5.1831	6.7119	5.0638	10.3128	6.7345	8.1182	4.3667	5.0114	11.4062	9.2983	8.7554	20	46199981	46211930	+	protein_coding	Mical1	microtubule associated monooxygenase%2C calponin and LIM domain containing 1 [Source:RGD Symbol%3BAcc:1309386]	K19947 Mical1; [F-actin]-monooxygenase MICAL1	GO:0001933,negative regulation of protein phosphorylation; GO:0003779,actin binding; GO:0004497,monooxygenase activity; GO:0005737,cytoplasm; GO:0005856,cytoskeleton; GO:0016174,NAD(P)H oxidase activity; GO:0016709,oxidoreductase activity, acting on paired donors, with incorporation or reduction of molecular oxygen, NAD(P)H as one donor, and incorporation of one atom of oxygen; GO:0017124,SH3 dom…	--
ENSRNOG00000000308	3.2693	1.8081	2.7764	2.2089	1.9106	3.792	3.5501	4.174	2.8944	3.3449	4.493	2.2083	2.0193	4.4773	3.7585	5.2794	20	46168177	46189806	+	protein_coding	Zbtb24	zinc finger and BTB domain containing 24 [Source:RGD Symbol%3BAcc:1306951]	K10503 Zbtb24; zinc finger and BTB domain-containing protein 24	GO:0000122,negative regulation of transcription by RNA polymerase II; GO:0000978,RNA polymerase II proximal promoter sequence-specific DNA binding; GO:0001227,DNA-binding transcription repressor activity, RNA polymerase II-specific; GO:0002244,hematopoietic progenitor cell differentiation; GO:0003700,DNA-binding transcription factor activity; GO:0005654,nucleoplasm; GO:0006355,regulation of trans…	ZBTB
ENSRNOG00000000312	6.0663	3.4931	4.9886	2.6539	5.5256	7.0269	9.348	5.4776	9.0409	6.4094	8.5329	5.0667	4.7415	9.5078	9.7683	11.1164	20	45922806	46044738	-	protein_coding	Fig4	FIG4 phosphoinositide 5-phosphatase [Source:RGD Symbol%3BAcc:1311375]	K22913 Fig4; polyphosphoinositide phosphatase	GO:0004438,phosphatidylinositol-3-phosphatase activity; GO:0005783,endoplasmic reticulum; GO:0005794,Golgi apparatus; GO:0005811,lipid droplet; GO:0007033,vacuole organization; GO:0007626,locomotory behavior; GO:0010008,endosome membrane; GO:0010976,positive regulation of neuron projection development; GO:0031642,negative regulation of myelination; GO:0032288,myelin assembly; GO:0034593,phosphati…	--
ENSRNOG00000000314	25.4155	17.2479	26.1939	9.5319	9.7237	26.1694	27.8826	26.5569	35.7287	22.0366	34.9966	5.9096	8.7282	31.2568	29.0304	31.8648	20	47494270	47563222	+	protein_coding	Sec63	SEC63 homolog%2C protein translocation regulator [Source:RGD Symbol%3BAcc:1304984]	K09540 Sec63; translocation protein SEC63 homolog	GO:0001889,liver development; GO:0003723,RNA binding; GO:0005783,endoplasmic reticulum; GO:0006614,SRP-dependent cotranslational protein targeting to membrane; GO:0006620,posttranslational protein targeting to endoplasmic reticulum membrane; GO:0006807,nitrogen compound metabolic process; GO:0008320,protein transmembrane transporter activity; GO:0010259,multicellular organism aging; GO:0016020,me…	--
ENSRNOG00000000316	2.0818	0.137	3.4401	0.3145	1.8134	1.9007	2.3798	1.5211	5.1014	1.417	4.221	0.4866	0.4377	5.8572	4.9422	3.5907	20	47750762	47910375	-	protein_coding	Sobp	sine oculis binding protein homolog [Source:RGD Symbol%3BAcc:1560479]	--	GO:0005634,nucleus; GO:0007605,sensory perception of sound; GO:0007626,locomotory behavior; GO:0032184,SUMO polymer binding; GO:0042472,inner ear morphogenesis; GO:0046872,metal ion binding; GO:0050890,cognition; GO:0090102,cochlea development	--
ENSRNOG00000000320	0	0	0.0787	0	0	0	0	0	0	0	0	0	0	0	0	0	20	48299964	48310175	-	protein_coding	AABR07045462.1	--	--	--	--
ENSRNOG00000000321	1297.54	1262.2	1066.3	1542.47	928.203	968.173	568.875	1249.04	16.4673	93.9351	81.9121	231.029	245.581	155.5	212.688	365.607	20	48335540	48340846	+	protein_coding	Cd24	CD24 molecule [Source:RGD Symbol%3BAcc:2298]	K06469 Cd24; signal transducer CD24 precursor	GO:0001666,response to hypoxia; GO:0001775,cell activation; GO:0001959,regulation of cytokine-mediated signaling pathway; GO:0002237,response to molecule of bacterial origin; GO:0002329,pre-B cell differentiation; GO:0002523,leukocyte migration involved in inflammatory response; GO:0002842,positive regulation of T cell mediated immune response to tumor cell; GO:0002863,positive regulation of infl…	--
ENSRNOG00000000322	10.3671	18.4073	11.8972	16.6778	19.278	15.5881	22.4308	17.0617	11.4163	20.0876	16.9885	11.7287	16.7632	13.586	16.4239	13.5243	20	49318308	49393140	+	protein_coding	Atg5	autophagy related 5 [Source:RGD Symbol%3BAcc:1359580]	--	--	--
ENSRNOG00000000323	92.3895	18.6668	39.435	7.4984	3.188	17.0187	8.8759	19.4988	4.8855	1.123	2.9993	0.8204	0.5932	2.5879	3.7924	2.5668	20	49464919	49556518	-	protein_coding	Prdm1	PR/SET domain 1 [Source:RGD Symbol%3BAcc:1311765]	K24501 Prdm1; PR domain zinc finger protein 1	GO:0000122,negative regulation of transcription by RNA polymerase II; GO:0000978,RNA polymerase II proximal promoter sequence-specific DNA binding; GO:0001227,DNA-binding transcription repressor activity, RNA polymerase II-specific; GO:0001701,in utero embryonic development; GO:0001763,morphogenesis of a branching structure; GO:0001822,kidney development; GO:0001892,embryonic placenta development…	zf-C2H2
ENSRNOG00000000327	26.9364	18.5817	29.9122	14.7221	5.3044	29.6771	16.3986	21.8786	10.1344	8.1756	9.7876	1.7682	5.0012	10.4516	9.9616	9.8008	20	50652745	50783937	+	protein_coding	Hace1	HECT domain and ankyrin repeat containing%2C E3 ubiquitin protein ligase 1 [Source:RGD Symbol%3BAcc:1306114]	K12166 Hace1; E3 ubiquitin-protein ligase HACE1	GO:0000139,Golgi membrane; GO:0000209,protein polyubiquitination; GO:0004842,ubiquitin-protein transferase activity; GO:0005634,nucleus; GO:0005737,cytoplasm; GO:0005783,endoplasmic reticulum; GO:0006511,ubiquitin-dependent protein catabolic process; GO:0007030,Golgi organization; GO:0016567,protein ubiquitination; GO:0016604,nuclear body; GO:0030334,regulation of cell migration; GO:0031267,small…	--
ENSRNOG00000000335	0.0684	0.0667	0.2996	0	0	0.0947	0.1023	0.1611	0.1035	0	0.1063	0.2262	0	0	0.0328	0.1692	5	138227855	138239306	-	protein_coding	Ermap	erythroblast membrane associated protein (Scianna blood group) [Source:RGD Symbol%3BAcc:1309996]	K06712 Ermap; erythroid membrane-associated protein isoform X2	GO:0001817,regulation of cytokine production; GO:0005102,signaling receptor binding; GO:0005737,cytoplasm; GO:0005794,Golgi apparatus; GO:0005829,cytosol; GO:0005886,plasma membrane; GO:0009897,external side of plasma membrane; GO:0016021,integral component of membrane; GO:0031410,cytoplasmic vesicle; GO:0050852,T cell receptor signaling pathway	--
ENSRNOG00000000340	83.8427	166.982	90.1139	200.658	260.439	109.186	111.556	112.466	78.9695	139.928	85.2927	188.368	159.173	78.989	77.9428	77.9704	15	4882947	4893919	+	protein_coding	Rtraf	RNA transcription%2C translation and transport factor [Source:RGD Symbol%3BAcc:1304704]	K15433 Rtraf; UPF0568 protein C14orf166 homolog	GO:0000993,RNA polymerase II complex binding; GO:0003723,RNA binding; GO:0005515,protein binding; GO:0005634,nucleus; GO:0005654,nucleoplasm; GO:0005737,cytoplasm; GO:0005813,centrosome; GO:0006388,tRNA splicing, via endonucleolytic cleavage and ligation; GO:0006469,negative regulation of protein kinase activity; GO:0042802,identical protein binding; GO:0045944,positive regulation of transcriptio…	--
ENSRNOG00000000341	5.2557	1.0132	5.4947	1.5506	1.0784	4.816	7.4718	4.0378	18.1632	8.2009	17.6905	2.9568	4.0586	18.7706	15.0915	16.8406	15	4894213	4951917	-	protein_coding	Nid2	nidogen 2 [Source:RGD Symbol%3BAcc:1311685]	K06826 Nid2; nidogen-2 precursor	GO:0005509,calcium ion binding; GO:0005515,protein binding; GO:0005604,basement membrane; GO:0005615,extracellular space; GO:0005886,plasma membrane; GO:0007160,cell-matrix adhesion; GO:0009986,cell surface; GO:0016020,membrane; GO:0031012,extracellular matrix	--
ENSRNOG00000000368	1.3644	0.048	0.874	0.9917	1.9781	0.3973	3.2737	1.5524	1.0053	0.6264	0.4844	0.9648	0.5636	0.8968	2.5972	1.7652	20	53789760	54517709	-	protein_coding	Grik2	glutamate ionotropic receptor kainate type subunit 2 [Source:RGD Symbol%3BAcc:2733]	K05202 Grik2; glutamate receptor ionotropic, kainate 2 precursor	GO:0001662,behavioral fear response; GO:0004970,ionotropic glutamate receptor activity; GO:0005234,extracellularly glutamate-gated ion channel activity; GO:0005515,protein binding; GO:0005886,plasma membrane; GO:0005887,integral component of plasma membrane; GO:0006874,cellular calcium ion homeostasis; GO:0006886,intracellular protein transport; GO:0007268,chemical synaptic transmission; GO:00080…	--
ENSRNOG00000000373	0.2058	0	0.4342	0	0	0.8866	0.2394	0.097	0.9003	0	0.8536	0	0	1.0142	1.3504	1.4944	20	25064702	25826658	-	protein_coding	AABR07044900.1	--	--	--	--
ENSRNOG00000000376	0.8093	0.7901	0.5255	0.9673	6.6546	0.7473	0.8073	0.5085	1.6343	0.7782	0.5596	0	0.7573	0.7979	1.8136	0.2672	20	26534535	26534759	+	protein_coding	LOC108349010	protein kish-B [Source:RGD Symbol%3BAcc:11454336]	--	GO:0000139,Golgi membrane; GO:0016021,integral component of membrane	--
ENSRNOG00000000378	0.154	0	0.4124	0	0	0.2488	0.0768	0.1451	0.8161	0.2961	0.2395	0.0364	0	0.721	1.109	0.5718	20	26516836	26589209	-	protein_coding	AABR07044914.1	catenin alpha 3 [Source:NCBI gene%3BAcc:361839]	--	--	--
ENSRNOG00000000383	1.3258	0.3347	1.9814	0.3791	0.2014	1.1081	0.4104	0.1616	5.2044	1.3957	2.1928	0.6052	1.7538	2.4337	4.4015	0.3282	20	26988774	27074138	+	protein_coding	Mypn	myopalladin [Source:RGD Symbol%3BAcc:1308510]	--	--	--
ENSRNOG00000000384	0	0	0.1314	0	0	0	0	0	0	0	0	0	0	0	0	0	20	27082961	27083410	-	protein_coding	Atoh7	atonal bHLH transcription factor 7 [Source:RGD Symbol%3BAcc:1304957]	K09083 Atoh7; protein atonal homolog 7	GO:0000978,RNA polymerase II proximal promoter sequence-specific DNA binding; GO:0000981,DNA-binding transcription factor activity, RNA polymerase II-specific; GO:0003407,neural retina development; GO:0003674,molecular_function; GO:0005575,cellular_component; GO:0005634,nucleus; GO:0006357,regulation of transcription by RNA polymerase II; GO:0007623,circadian rhythm; GO:0008150,biological_process…	bHLH
ENSRNOG00000000386	0.3593	0.9063	0.4667	0.9127	0.1055	1.106	1.6428	0.9313	3.084	3.5705	2.1429	3.5114	1.6251	1.7713	1.0641	1.7794	20	27103317	27117663	-	protein_coding	Pbld1	phenazine biosynthesis-like protein domain containing 1 [Source:RGD Symbol%3BAcc:621263]	--	GO:0005737,cytoplasm; GO:0009058,biosynthetic process; GO:0010633,negative regulation of epithelial cell migration; GO:0010719,negative regulation of epithelial to mesenchymal transition; GO:0016853,isomerase activity; GO:0030277,maintenance of gastrointestinal epithelium; GO:0030512,negative regulation of transforming growth factor beta receptor signaling pathway; GO:0042802,identical protein bi…	--
ENSRNOG00000000387	8.7517	5.3696	7.0729	3.1751	2.2123	8.7385	6.8694	8.4159	4.844	2.8831	6.5886	1.0899	2.5601	6.2722	6.0924	5.8742	20	27254984	27308069	-	protein_coding	Slc25a16	solute carrier family 25 member 16 [Source:RGD Symbol%3BAcc:1311311]	K15084 Slc25a16; graves disease carrier protein	GO:0000076,DNA replication checkpoint; GO:0000729,DNA double-strand break processing; GO:0003677,DNA binding; GO:0005524,ATP binding; GO:0005654,nucleoplasm; GO:0005739,mitochondrion; GO:0005743,mitochondrial inner membrane; GO:0005760,gamma DNA polymerase complex; GO:0006264,mitochondrial DNA replication; GO:0006284,base-excision repair; GO:0016021,integral component of membrane; GO:0016890,site…	--
ENSRNOG00000000390	0.5342	0.6193	0.1951	0.0599	0.0784	0.8324	2.531	0.1573	1.5507	1.8942	0.1385	0.5367	0	1.5141	0.5131	0.8597	20	27220707	27247309	-	protein_coding	Rufy2	RUN and FYVE domain containing 2 [Source:RGD Symbol%3BAcc:1592188]	K12482 Rufy2; RUN and FYVE domain-containing protein 2	GO:0005737,cytoplasm; GO:0017124,SH3 domain binding; GO:0046872,metal ion binding	--
ENSRNOG00000000392	8.5439	8.6389	8.6874	9.2583	14.3922	9.6014	13.5792	9.269	7.7498	5.8907	6.9622	6.5923	7.643	9.3486	10.8657	9.345	20	32057454	32080088	-	protein_coding	Supv3l1	Suv3 like RNA helicase [Source:RGD Symbol%3BAcc:1305565]	K17675 Supv3l1; ATP-dependent RNA helicase SUPV3L1, mitochondrial precursor	GO:0000958,mitochondrial mRNA catabolic process; GO:0000962,positive regulation of mitochondrial RNA catabolic process; GO:0000965,mitochondrial RNA 3'-end processing; GO:0003677,DNA binding; GO:0003678,DNA helicase activity; GO:0003724,RNA helicase activity; GO:0003725,double-stranded RNA binding; GO:0005524,ATP binding; GO:0005634,nucleus; GO:0005739,mitochondrion; GO:0005759,mitochondrial matr…	--
ENSRNOG00000000394	23.6697	22.8438	25.7239	25.476	10.8854	26.7403	44.0218	37.956	59.3771	68.8357	43.7698	57.2535	33.2753	34.3358	32.5596	36.482	20	32120320	32139789	-	protein_coding	Srgn	serglycin [Source:RGD Symbol%3BAcc:619969]	K06849 Srgn; serglycin precursor	GO:0000139,Golgi membrane; GO:0001818,negative regulation of cytokine production; GO:0005518,collagen binding; GO:0005615,extracellular space; GO:0005794,Golgi apparatus; GO:0008150,biological_process; GO:0016485,protein processing; GO:0030141,secretory granule; GO:0030502,negative regulation of bone mineralization; GO:0031214,biomineral tissue development; GO:0033363,secretory granule organizati…	--
ENSRNOG00000000395	6.925	6.8065	7.5018	3.6951	3.9288	8.0689	13.1332	8.1692	9.6557	9.9881	10.9194	6.0807	8.0664	13.77	11.1072	13.0401	20	32191734	32211453	-	protein_coding	Kifbp	kinesin family binding protein [Source:RGD Symbol%3BAcc:1593126]	K23845 Kifbp; KIF-binding protein	GO:0001701,in utero embryonic development; GO:0005737,cytoplasm; GO:0005739,mitochondrion; GO:0005856,cytoskeleton; GO:0006839,mitochondrial transport; GO:0007399,nervous system development; GO:0019894,kinesin binding; GO:0030154,cell differentiation	--
ENSRNOG00000000396	15.9875	15.3963	16.486	9.9934	11.0583	17.4968	22.503	15.4307	22.4632	30.8844	31.3884	16.1884	21.1322	21.7428	23.5634	23.2019	20	32239748	32269145	-	protein_coding	Ddx50	DExD-box helicase 50 [Source:RGD Symbol%3BAcc:1310934]	K13183 Ddx50; ATP-dependent RNA helicase DDX50	GO:0003723,RNA binding; GO:0003724,RNA helicase activity; GO:0005524,ATP binding; GO:0005730,nucleolus; GO:0005886,plasma membrane	--
ENSRNOG00000000397	9.6014	8.2117	11.2299	5.5541	6.4584	13.1594	16.6163	11.6528	9.6944	8.167	12.9364	3.8025	5.503	13.7398	11.2704	15.8753	20	32373443	32416044	-	protein_coding	Ccar1	cell division cycle and apoptosis regulator 1 [Source:RGD Symbol%3BAcc:1560358]	--	GO:0000978,RNA polymerase II proximal promoter sequence-specific DNA binding; GO:0003713,transcription coactivator activity; GO:0003714,transcription corepressor activity; GO:0005634,nucleus; GO:0005641,nuclear envelope lumen; GO:0005737,cytoplasm; GO:0006355,regulation of transcription, DNA-templated; GO:0008284,positive regulation of cell proliferation; GO:0030335,positive regulation of cell mi…	--
ENSRNOG00000000398	7.7866	6.1342	6.3249	6.3873	2.8958	8.4391	10.1657	8.897	7.862	11.1875	8.8238	3.6674	6.0481	9.2769	7.3916	8.9622	20	32471672	32501722	-	protein_coding	Zup1	zinc finger containing ubiquitin peptidase 1 [Source:RGD Symbol%3BAcc:1307672]	K24134 Zup1; zinc finger-containing ubiquitin peptidase 1	GO:0004843,thiol-dependent ubiquitin-specific protease activity; GO:0005634,nucleus; GO:0005737,cytoplasm; GO:0006508,proteolysis; GO:0010468,regulation of gene expression; GO:0018215,protein phosphopantetheinylation; GO:0046872,metal ion binding	--
ENSRNOG00000000401	0.04	0	0	0	0.4466	0	0	0	0	0	0.1038	0	0	0.0592	0.0192	0.1387	20	32607653	32628953	-	protein_coding	Gprc6a	G protein-coupled receptor%2C class C%2C group 6%2C member A [Source:RGD Symbol%3BAcc:735077]	K04622 Gprc6a; G-protein coupled receptor family C group 6 member A precursor	GO:0004930,G protein-coupled receptor activity; GO:0005886,plasma membrane; GO:0005887,integral component of plasma membrane; GO:0007186,G protein-coupled receptor signaling pathway; GO:0009986,cell surface; GO:0019722,calcium-mediated signaling; GO:0043200,response to amino acid	--
ENSRNOG00000000405	0.1522	0.2229	1.112	0.0341	0	0	0.0759	0	2.0749	0.183	0.592	0	0.6766	1.4632	0	0.0377	20	33077106	33082962	+	protein_coding	Vgll2	vestigial-like family member 2 [Source:RGD Symbol%3BAcc:1311903]	--	GO:0003713,transcription coactivator activity; GO:0005634,nucleus; GO:0005737,cytoplasm; GO:0006357,regulation of transcription by RNA polymerase II; GO:0007519,skeletal muscle tissue development; GO:0008022,protein C-terminus binding; GO:0045944,positive regulation of transcription by RNA polymerase II	--
ENSRNOG00000000406	0.0054	0.0157	0.0105	0.0145	0	0	0.0268	0	0.1357	0.0103	0.0502	0.0305	0.005	0.1113	0.0981	0.0053	20	33100191	33323367	-	protein_coding	Ros1	ROS proto-oncogene 1 %2C receptor tyrosine kinase [Source:RGD Symbol%3BAcc:3591]	K05088 Ros1; proto-oncogene tyrosine-protein kinase ROS precursor	GO:0001558,regulation of cell growth; GO:0002066,columnar/cuboidal epithelial cell development; GO:0004713,protein tyrosine kinase activity; GO:0004714,transmembrane receptor protein tyrosine kinase activity; GO:0005524,ATP binding; GO:0005887,integral component of plasma membrane; GO:0006468,protein phosphorylation; GO:0007165,signal transduction; GO:0007169,transmembrane receptor protein tyrosi…	--
ENSRNOG00000000407	5.8496	6.6885	5.8144	3.6635	0	5.9932	5.3151	11.026	2.7509	1.8492	5.0278	0.9851	0.9372	3.3179	5.1947	5.1981	20	33359196	33453766	+	protein_coding	Dcbld1	discoidin%2C CUB and LCCL domain containing 1 [Source:RGD Symbol%3BAcc:1307211]	K24794 Dcbld1; discoidin, CUB and LCCL domain-containing protein 1 isoform X1	GO:0004252,serine-type endopeptidase activity; GO:0005615,extracellular space; GO:0016021,integral component of membrane; GO:0031638,zymogen activation; GO:0072562,blood microparticle	--
ENSRNOG00000000408	9.8138	5.9077	10.4362	5.3221	2.4366	10.1845	10.1026	9.9502	12.6966	10.3443	13.2936	4.1125	6.1173	13.1866	12.4753	11.8728	20	33471351	33521311	-	protein_coding	Gopc	golgi associated PDZ and coiled-coil motif containing [Source:RGD Symbol%3BAcc:1309512]	K24054 Gopc; Golgi-associated PDZ and coiled-coil motif-containing protein	GO:0005109,frizzled binding; GO:0005737,cytoplasm; GO:0005794,Golgi apparatus; GO:0005886,plasma membrane; GO:0007289,spermatid nucleus differentiation; GO:0008022,protein C-terminus binding; GO:0010360,negative regulation of anion channel activity; GO:0016020,membrane; GO:0030140,trans-Golgi network transport vesicle; GO:0030695,GTPase regulator activity; GO:0032991,protein-containing complex; G…	--
ENSRNOG00000000410	0	0	0	0	0	0	0.0352	0	0	0.1357	0.2196	0	0	0	0	0	20	33527932	33543848	+	protein_coding	Nepn	nephrocan [Source:RGD Symbol%3BAcc:1307755]	--	GO:0000122,negative regulation of transcription by RNA polymerase II; GO:0005614,interstitial matrix; GO:0005615,extracellular space; GO:0030198,extracellular matrix organization; GO:0030512,negative regulation of transforming growth factor beta receptor signaling pathway	--
ENSRNOG00000000411	24.0699	28.2143	28.0025	25.7582	22.7359	27.5932	22.8786	29.2	15.1032	13.4061	19.0548	7.4506	10.8011	17.8338	18.7814	17.9652	20	33557052	33584010	+	protein_coding	Nus1	NUS1 dehydrodolichyl diphosphate synthase subunit [Source:RGD Symbol%3BAcc:1307879]	K19177 Nus1; dehydrodolichyl diphosphate synthase complex subunit NUS1	GO:0004659,prenyltransferase activity; GO:0005789,endoplasmic reticulum membrane; GO:0006486,protein glycosylation; GO:0006489,dolichyl diphosphate biosynthetic process; GO:0016020,membrane; GO:0016021,integral component of membrane; GO:0019408,dolichol biosynthetic process; GO:0032383,regulation of intracellular cholesterol transport; GO:0035268,protein mannosylation; GO:0038084,vascular endothe…	--
ENSRNOG00000000412	0.9809	0.3337	1.1726	0.2265	0	0.7136	1.0081	0.3222	3.6616	0.9575	3.2678	0.2108	0.3199	3.1063	4.7676	3.4738	20	34258791	34420824	+	protein_coding	Slc35f1	solute carrier family 35%2C member F1 [Source:RGD Symbol%3BAcc:1559576]	K15287 Slc35f1; solute carrier family 35 member F1	GO:0016021,integral component of membrane; GO:0022857,transmembrane transporter activity; GO:0055085,transmembrane transport	--
ENSRNOG00000000413	10.1256	13.9601	11.1997	6.1076	3.4796	18.5002	26.0013	13.553	71.8646	65.0204	68.0625	27.6047	23.7866	33.5572	33.7774	41.6058	20	34633157	34642904	+	protein_coding	Pln	phospholamban [Source:RGD Symbol%3BAcc:619894]	K05852 Pln; cardiac phospholamban	GO:0002026,regulation of the force of heart contraction; GO:0005515,protein binding; GO:0005789,endoplasmic reticulum membrane; GO:0006816,calcium ion transport; GO:0006874,cellular calcium ion homeostasis; GO:0007219,Notch signaling pathway; GO:0008016,regulation of heart contraction; GO:0010043,response to zinc ion; GO:0010459,negative regulation of heart rate; GO:0010880,regulation of release …	--
ENSRNOG00000000414	3.2027	1.3586	2.5252	0.4272	0.2911	3.943	5.2102	3.1083	6.6408	3.1896	6.8408	0.2344	0.9632	6.3148	5.4744	4.0215	20	34575950	34684418	-	protein_coding	Cep85l	centrosomal protein 85-like [Source:RGD Symbol%3BAcc:2319745]	K16766 Cep85l; centrosomal protein of 85 kDa-like	GO:0005813,centrosome	--
ENSRNOG00000000415	7.7099	11.269	8.6336	10.582	10.054	10.1155	13.2733	9.6884	10.6434	9.403	13.7107	7.435	8.7017	12.26	9.831	10.9143	20	34894419	34909265	+	protein_coding	Asf1a	anti-silencing function 1A histone chaperone [Source:RGD Symbol%3BAcc:1311941]	K10753 Asf1a; histone chaperone ASF1A	GO:0000785,chromatin; GO:0001649,osteoblast differentiation; GO:0003682,chromatin binding; GO:0005634,nucleus; GO:0005654,nucleoplasm; GO:0006281,DNA repair; GO:0006334,nucleosome assembly; GO:0006335,DNA replication-dependent nucleosome assembly; GO:0006336,DNA replication-independent nucleosome assembly; GO:0032991,protein-containing complex; GO:0042393,histone binding; GO:0042692,muscle cell d…	--
ENSRNOG00000000417	22.097	6.8176	22.6697	3.9206	3.0192	19.7901	26.9314	16.0552	42.3622	13.9013	28.1662	4.8388	8.0735	47.4979	37.7423	47.2069	1	167051209	167091453	+	protein_coding	Numa1	nuclear mitotic apparatus protein 1 [Source:RGD Symbol%3BAcc:1308777]	K16808 Numa1; nuclear mitotic apparatus protein 1	GO:0000132,establishment of mitotic spindle orientation; GO:0000139,Golgi membrane; GO:0000922,spindle pole; GO:0001578,microtubule bundle formation; GO:0005634,nucleus; GO:0005654,nucleoplasm; GO:0005813,centrosome; GO:0005829,cytosol; GO:0005876,spindle microtubule; GO:0005938,cell cortex; GO:0008017,microtubule binding; GO:0008022,protein C-terminus binding; GO:0015631,tubulin binding; GO:0016…	--
ENSRNOG00000000418	1.4368	1.4519	1.7677	0.6553	0	2.1646	3.3692	1.0928	3.156	2.2057	3.6077	1.7639	1.7454	4.6471	4.285	5.4922	20	4572100	4574956	+	protein_coding	Zbtb12	zinc finger and BTB domain containing 12 [Source:RGD Symbol%3BAcc:1302958]	K10499 Zbtb12; zinc finger and BTB domain-containing protein 12	GO:0000122,negative regulation of transcription by RNA polymerase II; GO:0000978,RNA polymerase II proximal promoter sequence-specific DNA binding; GO:0001227,DNA-binding transcription repressor activity, RNA polymerase II-specific; GO:0005654,nucleoplasm; GO:0006357,regulation of transcription by RNA polymerase II; GO:1990837,sequence-specific double-stranded DNA binding	ZBTB
ENSRNOG00000000420	23.857	33.6828	19.0081	37.7645	52.8093	20.0071	18.939	24.2631	17.7612	27.2953	15.5813	29.1995	30.2698	18.2349	17.0755	20.3374	20	4530342	4536209	+	protein_coding	Nelfe	negative elongation factor complex member E [Source:RGD Symbol%3BAcc:1303325]	K15182 Nelfe; negative elongation factor E	GO:0000122,negative regulation of transcription by RNA polymerase II; GO:0003682,chromatin binding; GO:0003723,RNA binding; GO:0005634,nucleus; GO:0005654,nucleoplasm; GO:0005886,plasma membrane; GO:0016604,nuclear body; GO:0032021,NELF complex; GO:0034244,negative regulation of transcription elongation from RNA polymerase II promoter; GO:0045944,positive regulation of transcription by RNA polyme…	--
ENSRNOG00000000421	9.4494	5.4229	9.3999	3.4217	4.0461	7.6937	8.8371	8.3207	6.8149	3.0138	6.0345	2.1862	3.949	9.5451	7.6893	9.343	20	4519474	4530126	-	protein_coding	Skiv2l	Ski2 like RNA helicase [Source:RGD Symbol%3BAcc:1303059]	K12599 Skiv2l; helicase SKI2W	GO:0003723,RNA binding; GO:0003724,RNA helicase activity; GO:0005524,ATP binding; GO:0006401,RNA catabolic process; GO:0055087,Ski complex; GO:0070478,nuclear-transcribed mRNA catabolic process, 3'-5' exonucleolytic nonsense-mediated decay	--
ENSRNOG00000000422	7.2145	4.7824	6.9834	4.8305	1.2555	5.2223	7.3293	4.6588	4.4965	7.6222	5.6809	6.0221	5.2087	7.1123	4.4909	7.145	20	4517307	4519389	+	protein_coding	Dxo	decapping exoribonuclease [Source:RGD Symbol%3BAcc:1303267]	K14845 Dxo; decapping and exoribonuclease protein	GO:0000166,nucleotide binding; GO:0000287,magnesium ion binding; GO:0000956,nuclear-transcribed mRNA catabolic process; GO:0003674,molecular_function; GO:0003729,mRNA binding; GO:0005575,cellular_component; GO:0005634,nucleus; GO:0005654,nucleoplasm; GO:0005829,cytosol; GO:0005886,plasma membrane; GO:0006402,mRNA catabolic process; GO:0008150,biological_process; GO:0008409,5'-3' exonuclease activ…	--
ENSRNOG00000000428	0.0793	0.1032	0.3347	0	0	0	0	0	0.0267	0.1017	0.329	0	0.0742	0.1824	0.1523	0.0785	20	4486219	4489550	-	protein_coding	Cyp21a1	cytochrome P450%2C family 21%2C subfamily a%2C polypeptide 1 [Source:RGD Symbol%3BAcc:2461]	K00513 Cyp21a1; steroid 21-hydroxylase	GO:0004497,monooxygenase activity; GO:0004509,steroid 21-monooxygenase activity; GO:0005496,steroid binding; GO:0005506,iron ion binding; GO:0005789,endoplasmic reticulum membrane; GO:0006694,steroid biosynthetic process; GO:0006700,C21-steroid hormone biosynthetic process; GO:0006704,glucocorticoid biosynthetic process; GO:0006705,mineralocorticoid biosynthetic process; GO:0008395,steroid hydrox…	--
ENSRNOG00000000431	27.1937	19.2873	32.2996	14.6846	11.4464	24.5462	26.934	30.5355	16.8478	14.3576	14.6749	9.6838	8.4399	21.6951	20.1828	22.0214	20	4414276	4422283	+	protein_coding	Atf6b	activating transcription factor 6 beta [Source:RGD Symbol%3BAcc:1303317]	K09049 Atf6b; cyclic AMP-dependent transcription factor ATF-6 beta	GO:0000976,transcription regulatory region sequence-specific DNA binding; GO:0000978,RNA polymerase II proximal promoter sequence-specific DNA binding; GO:0000981,DNA-binding transcription factor activity, RNA polymerase II-specific; GO:0001228,DNA-binding transcription activator activity, RNA polymerase II-specific; GO:0003700,DNA-binding transcription factor activity; GO:0005634,nucleus; GO:000…	TF_bZIP
ENSRNOG00000000432	6.7183	10.3197	6.9553	9.4339	4.7459	7.2445	9.4191	9.3426	3.4628	8.7639	6.9188	6.8862	10.5942	5.9748	7.5803	9.5849	20	4411876	4413366	+	protein_coding	Fkbpl	FKBP prolyl isomerase like [Source:RGD Symbol%3BAcc:1303227]	K20097 Fkbpl; FK506-binding protein-like	GO:0005576,extracellular region; GO:0045765,regulation of angiogenesis; GO:1905553,regulation of blood vessel branching	--
ENSRNOG00000000433	3.3618	1.4587	3.5082	1.1241	3.7608	4.2374	5.0032	3.2187	7.8125	4.2844	5.2575	1.1858	3.8446	9.6007	10.2754	9.1692	20	4392626	4396250	+	protein_coding	Prrt1	proline-rich transmembrane protein 1 [Source:RGD Symbol%3BAcc:1359348]	K23896 Prrt1; proline-rich transmembrane protein 1	GO:0006468,protein phosphorylation; GO:0007611,learning or memory; GO:0008104,protein localization; GO:0016020,membrane; GO:0030545,receptor regulator activity; GO:0030672,synaptic vesicle membrane; GO:0034394,protein localization to cell surface; GO:0042802,identical protein binding; GO:0050808,synapse organization; GO:0060291,long-term synaptic potentiation; GO:0060292,long-term synaptic depres…	--
ENSRNOG00000000435	10.0553	7.7022	8.0045	6.3791	1.59	8.4991	6.3843	6.0323	7.3998	4.8901	7.1996	5.5772	5.9347	7.7207	8.5057	9.2691	20	4381455	4401610	-	protein_coding	Ppt2	palmitoyl-protein thioesterase 2 [Source:RGD Symbol%3BAcc:620375]	K01074 Ppt2; lysosomal thioesterase PPT2 precursor	GO:0005764,lysosome; GO:0008474,palmitoyl-(protein) hydrolase activity; GO:0016790,thiolester hydrolase activity; GO:0018215,protein phosphopantetheinylation; GO:0043231,intracellular membrane-bounded organelle; GO:0098599,palmitoyl hydrolase activity; GO:0098734,macromolecule depalmitoylation	--
ENSRNOG00000000436	5.7264	3.6983	5.1054	5.1728	6.7263	3.2539	5.0527	3.9024	11.5637	8.7675	6.2586	12.7045	10.9222	10.1181	13.4106	9.772	20	4378206	4380600	-	protein_coding	Egfl8	EGF-like-domain%2C multiple 8 [Source:RGD Symbol%3BAcc:1549706]	K24465 Egfl8; epidermal growth factor-like protein 8 isoform 1 precursor	GO:0001701,in utero embryonic development; GO:0005102,signaling receptor binding; GO:0005509,calcium ion binding; GO:0005576,extracellular region; GO:0009986,cell surface; GO:0048856,anatomical structure development	--
ENSRNOG00000000437	15.7658	10.7759	17.8065	12.202	15.2496	16.4411	19.5857	17.5178	24.4264	16.5161	17.1614	12.3849	14.9659	23.4173	25.4678	25.7339	20	4369178	4378269	+	protein_coding	Agpat1	1-acylglycerol-3-phosphate O-acyltransferase 1 [Source:RGD Symbol%3BAcc:1303287]	K13509 Agpat1; 1-acyl-sn-glycerol-3-phosphate acyltransferase alpha	GO:0001819,positive regulation of cytokine production; GO:0003841,1-acylglycerol-3-phosphate O-acyltransferase activity; GO:0005783,endoplasmic reticulum; GO:0006654,phosphatidic acid biosynthetic process; GO:0016021,integral component of membrane	--
ENSRNOG00000000438	26.4418	30.62	24.9134	34.2131	42.0284	22.8221	17.7685	20.9982	18.7552	30.2076	17.159	22.5567	25.7385	26.4177	20.9592	29.1025	20	4366246	4368693	-	protein_coding	Rnf5	ring finger protein 5 [Source:RGD Symbol%3BAcc:1588458]	K10666 Rnf5; E3 ubiquitin-protein ligase RNF5	GO:0004842,ubiquitin-protein transferase activity; GO:0005783,endoplasmic reticulum; GO:0005789,endoplasmic reticulum membrane; GO:0006511,ubiquitin-dependent protein catabolic process; GO:0009617,response to bacterium; GO:0010507,negative regulation of autophagy; GO:0016020,membrane; GO:0016021,integral component of membrane; GO:0016567,protein ubiquitination; GO:0030433,ubiquitin-dependent ERAD…	--
ENSRNOG00000000439	1.0137	1.1096	1.0771	0.7986	0.8299	1.3048	1.5626	0.8975	3.1016	5.553	3.1221	2.1786	3.6503	2.7861	1.4161	3.9245	20	4363152	4366079	+	protein_coding	Ager	advanced glycosylation end product-specific receptor [Source:RGD Symbol%3BAcc:69258]	K19722 Ager; advanced glycosylation end product-specific receptor precursor	GO:0001540,amyloid-beta binding; GO:0001650,fibrillar center; GO:0001666,response to hypoxia; GO:0001774,microglial cell activation; GO:0001914,regulation of T cell mediated cytotoxicity; GO:0001933,negative regulation of protein phosphorylation; GO:0001934,positive regulation of protein phosphorylation; GO:0001937,negative regulation of endothelial cell proliferation; GO:0005515,protein binding;…	--
ENSRNOG00000000440	12.5961	9.6891	13.1289	7.0918	6.9513	12.9399	17.4009	12.8977	20.2286	13.396	15.2371	5.6156	8.8058	20.2776	19.478	20.2893	20	4357733	4362682	+	protein_coding	Pbx2	PBX homeobox 2 [Source:RGD Symbol%3BAcc:1303084]	K15609 Pbx2; pre-B-cell leukemia transcription factor 2	GO:0000977,RNA polymerase II regulatory region sequence-specific DNA binding; GO:0000978,RNA polymerase II proximal promoter sequence-specific DNA binding; GO:0000981,DNA-binding transcription factor activity, RNA polymerase II-specific; GO:0001228,DNA-binding transcription activator activity, RNA polymerase II-specific; GO:0001654,eye development; GO:0003682,chromatin binding; GO:0005634,nucleus…	Homeobox
ENSRNOG00000000441	8.2241	2.7371	7.6005	3.393	0.988	8.241	5.7795	6.4297	6.8412	6.3802	2.3262	10.1189	6.1212	4.9291	7.4945	6.2475	20	4355175	4357107	+	protein_coding	Gpsm3	G-protein signaling modulator 3 [Source:RGD Symbol%3BAcc:1303014]	K15838 Gpsm3; G-protein-signaling modulator 3	GO:0002690,positive regulation of leukocyte chemotaxis; GO:0005737,cytoplasm; GO:0005886,plasma membrane; GO:0006955,immune response; GO:0030695,GTPase regulator activity; GO:0050729,positive regulation of inflammatory response; GO:0050790,regulation of catalytic activity; GO:1900017,positive regulation of cytokine production involved in inflammatory response	--
ENSRNOG00000000442	4.8158	0.4949	3.9773	0.3282	0.2867	2.7391	2.8652	1.451	7.251	2.4552	4.3519	0.5859	1.3878	6.2654	3.7506	5.132	20	4329811	4353785	+	protein_coding	Notch4	notch receptor 4 [Source:RGD Symbol%3BAcc:1303282]	K20996 Notch4; neurogenic locus notch homolog protein 4 precursor	GO:0000122,negative regulation of transcription by RNA polymerase II; GO:0001569,branching involved in blood vessel morphogenesis; GO:0001763,morphogenesis of a branching structure; GO:0001837,epithelial to mesenchymal transition; GO:0001886,endothelial cell morphogenesis; GO:0001944,vasculature development; GO:0005112,Notch binding; GO:0005509,calcium ion binding; GO:0005634,nucleus; GO:0005783,…	--
ENSRNOG00000000443	26.4955	1.8026	25.3619	0.6082	0.2482	16.5462	20.3146	10.7034	16.678	3.2194	6.9331	0.7468	1.4467	17.1724	20.3186	17.8131	20	4302347	4508214	-	protein_coding	LOC103689965	complement C4-like [Source:RGD Symbol%3BAcc:9245878]	--	--	--
ENSRNOG00000000446	0	0	0	0	0	0	0.1156	0	0	0.1672	0	0	0	0	0	0	20	2909473	2920891	-	protein_coding	LOC100911938	butyrophilin subfamily 3 member A3-like [Source:RGD Symbol%3BAcc:6489741]	--	--	--
ENSRNOG00000000451	88.8415	52.1175	101.212	110.866	49.8204	120.661	94.3532	121.433	54.6679	153.14	78.9092	199.907	382.671	84.2862	65.5774	78.6221	20	4066132	4070721	-	protein_coding	RT1-Ba	RT1 class II%2C locus Ba [Source:RGD Symbol%3BAcc:1595867]	K06752 RT1-Ba; rano class II histocompatibility antigen, B alpha chain precursor	GO:0002250,adaptive immune response; GO:0005575,cellular_component; GO:0005764,lysosome; GO:0005886,plasma membrane; GO:0009897,external side of plasma membrane; GO:0016021,integral component of membrane; GO:0019882,antigen processing and presentation; GO:0019886,antigen processing and presentation of exogenous peptide antigen via MHC class II; GO:0034341,response to interferon-gamma; GO:0042130,…	--
ENSRNOG00000000454	0.4303	0.9047	1.0315	1.0681	0	0.7029	1.1884	1.622	1.2364	0.8911	0.4462	1.6588	2.2607	1.3378	1.8754	2.0978	20	4020317	4026346	+	protein_coding	RT1-DOb	RT1 class II%2C locus DOb [Source:RGD Symbol%3BAcc:1595814]	K06752 RT1-DOb; RT1 class II, DO beta	GO:0002250,adaptive immune response; GO:0002504,antigen processing and presentation of peptide or polysaccharide antigen via MHC class II; GO:0002587,negative regulation of antigen processing and presentation of peptide antigen via MHC class II; GO:0005764,lysosome; GO:0016021,integral component of membrane; GO:0023026,MHC class II protein complex binding; GO:0042613,MHC class II protein complex	--
ENSRNOG00000000455	0.1501	0.0977	0.4143	1.0542	1.205	1.4324	2.4208	0.6603	0.8589	1.5397	0.2335	0.2603	2.2007	1.8746	0.5767	1.2142	20	3995544	4009587	+	protein_coding	Tap2	transporter 2%2C ATP binding cassette subfamily B member [Source:RGD Symbol%3BAcc:3818]	K05654 Tap2; antigen peptide transporter 2 precursor	GO:0000166,nucleotide binding; GO:0001916,positive regulation of T cell mediated cytotoxicity; GO:0002237,response to molecule of bacterial origin; GO:0002250,adaptive immune response; GO:0002481,antigen processing and presentation of exogenous protein antigen via MHC class Ib, TAP-dependent; GO:0002485,antigen processing and presentation of endogenous peptide antigen via MHC class I via ER pathw…	--
ENSRNOG00000000456	10.5769	9.0924	9.1856	10.5087	7.7649	10.4988	19.0483	11.0205	17.2649	33.5334	12.8585	46.0085	57.2079	13.787	16.7325	22.5213	20	3990613	3993769	+	protein_coding	Psmb8	proteasome 20S subunit beta 8 [Source:RGD Symbol%3BAcc:3426]	K02740 Psmb8; proteasome subunit beta type-8	GO:0000502,proteasome complex; GO:0004175,endopeptidase activity; GO:0004298,threonine-type endopeptidase activity; GO:0005634,nucleus; GO:0005737,cytoplasm; GO:0005839,proteasome core complex; GO:0010499,proteasomal ubiquitin-independent protein catabolic process; GO:0019774,proteasome core complex, beta-subunit complex; GO:0019882,antigen processing and presentation; GO:0043161,proteasome-media…	--
ENSRNOG00000000457	7.4389	4.4118	7.1024	3.7749	2.5679	5.5953	14.6641	6.8726	12.296	11.0467	10.7278	9.8926	9.9945	14.0741	13.0768	16.2167	20	3979035	3989669	+	protein_coding	Tap1	transporter 1%2C ATP binding cassette subfamily B member [Source:RGD Symbol%3BAcc:3817]	K05653 Tap1; antigen peptide transporter 1 precursor	GO:0000166,nucleotide binding; GO:0002250,adaptive immune response; GO:0002479,antigen processing and presentation of exogenous peptide antigen via MHC class I, TAP-dependent; GO:0005515,protein binding; GO:0005524,ATP binding; GO:0005783,endoplasmic reticulum; GO:0006952,defense response; GO:0015031,protein transport; GO:0015433,peptide antigen-transporting ATPase activity; GO:0015440,peptide-tr…	--
ENSRNOG00000000459	12.9386	11.5397	7.4678	15.0353	21.7181	10.5827	19.0795	13.7748	21.3296	43.275	16.4005	57.6639	51.0039	22.2432	22.9348	31.244	20	3973420	3978845	-	protein_coding	Psmb9	proteasome 20S subunit beta 9 [Source:RGD Symbol%3BAcc:3427]	K02741 Psmb9; proteasome subunit beta type-9	GO:0000502,proteasome complex; GO:0001889,liver development; GO:0002376,immune system process; GO:0004175,endopeptidase activity; GO:0004298,threonine-type endopeptidase activity; GO:0005634,nucleus; GO:0005737,cytoplasm; GO:0005829,cytosol; GO:0005839,proteasome core complex; GO:0009617,response to bacterium; GO:0010499,proteasomal ubiquitin-independent protein catabolic process; GO:0014889,musc…	--
ENSRNOG00000000461	0.905	0.5522	0.7555	1.9268	2.3539	0.9103	0.7737	1.0052	1.2075	0.808	2.2962	0.3515	0.5141	1.163	1.0399	1.3124	20	5262120	5269337	+	protein_coding	LOC108348112	bromodomain-containing protein 2 [Source:RGD Symbol%3BAcc:11509343]	--	--	--
ENSRNOG00000000463	0.1829	0.0564	0.1501	0.0518	0	0	0.096	0.0998	0.1264	0.037	0.03	0.0455	0.0991	0.2943	0.7583	0.3719	20	3830164	3859018	+	protein_coding	Col11a2	collagen type XI alpha 2 chain [Source:RGD Symbol%3BAcc:2373]	K19721 Col11a2; collagen alpha-2(XI) chain precursor	GO:0001501,skeletal system development; GO:0001649,osteoblast differentiation; GO:0001894,tissue homeostasis; GO:0002062,chondrocyte differentiation; GO:0003674,molecular_function; GO:0005201,extracellular matrix structural constituent; GO:0005575,cellular_component; GO:0005581,collagen trimer; GO:0005615,extracellular space; GO:0007605,sensory perception of sound; GO:0030198,extracellular matrix…	--
ENSRNOG00000000464	9.5902	6.7016	10.2536	5.9339	7.877	5.8058	9.0479	7.4618	8.6784	7.0721	7.4932	6.1504	8.9734	13.2646	10.734	15.3965	20	3823042	3829140	+	protein_coding	Rxrb	retinoid X receptor beta [Source:RGD Symbol%3BAcc:3611]	K08525 Rxrb; retinoic acid receptor RXR-beta	GO:0000976,transcription regulatory region sequence-specific DNA binding; GO:0000977,RNA polymerase II regulatory region sequence-specific DNA binding; GO:0000978,RNA polymerase II proximal promoter sequence-specific DNA binding; GO:0001228,DNA-binding transcription activator activity, RNA polymerase II-specific; GO:0001701,in utero embryonic development; GO:0001893,maternal placenta development;…	RXR-like
ENSRNOG00000000465	44.4475	30.1665	42.7314	32.2489	59.4629	31.9136	27.8132	31.2878	30.7646	31.5993	25.8657	25.6216	25.8447	40.208	34.5959	41.2935	20	3819414	3822778	-	protein_coding	Slc39a7	solute carrier family 39 member 7 [Source:RGD Symbol%3BAcc:1593280]	K14713 Slc39a7; zinc transporter SLC39A7 precursor	GO:0005385,zinc ion transmembrane transporter activity; GO:0005654,nucleoplasm; GO:0005783,endoplasmic reticulum; GO:0006882,cellular zinc ion homeostasis; GO:0016021,integral component of membrane; GO:0071577,zinc ion transmembrane transport	--
ENSRNOG00000000466	5.4979	10.372	6.802	12.0548	13.7886	6.5858	10.523	6.862	11.4023	14.9307	7.8208	16.3698	17.7269	12.1218	11.2025	11.92	20	3817179	3819235	-	protein_coding	Hsd17b8	hydroxysteroid (17-beta) dehydrogenase 8 [Source:RGD Symbol%3BAcc:1303158]	K13370 Hsd17b8; estradiol 17-beta-dehydrogenase 8	GO:0003857,3-hydroxyacyl-CoA dehydrogenase activity; GO:0004303,estradiol 17-beta-dehydrogenase activity; GO:0005740,mitochondrial envelope; GO:0005759,mitochondrial matrix; GO:0005886,plasma membrane; GO:0006633,fatty acid biosynthetic process; GO:0006703,estrogen biosynthetic process; GO:0008209,androgen metabolic process; GO:0008210,estrogen metabolic process; GO:0016020,membrane; GO:0016491,o…	--
ENSRNOG00000000467	13.2525	9.6169	10.906	9.4977	10.9051	8.0162	10.3912	11.4547	12.88	14.5488	11.0615	12.2305	12.5991	13.554	14.4974	16.3184	20	3812287	3815834	-	protein_coding	Ring1	ring finger protein 1 [Source:RGD Symbol%3BAcc:3576]	K10695 Ring1; E3 ubiquitin-protein ligase RING1	GO:0000151,ubiquitin ligase complex; GO:0001739,sex chromatin; GO:0003674,molecular_function; GO:0003682,chromatin binding; GO:0005575,cellular_component; GO:0005634,nucleus; GO:0005654,nucleoplasm; GO:0005829,cytosol; GO:0008150,biological_process; GO:0009952,anterior/posterior pattern specification; GO:0016574,histone ubiquitination; GO:0016604,nuclear body; GO:0016607,nuclear speck; GO:0031519…	--
ENSRNOG00000000470	13.7193	7.685	12.505	5.5349	5.9231	11.8087	12.5429	8.6753	8.6592	4.7036	9.5855	4.2333	5.0359	17.4301	11.3645	14.2224	20	5432004	5441706	-	protein_coding	Vps52	VPS52 subunit of GARP complex [Source:RGD Symbol%3BAcc:3618]	K20298 Vps52; vacuolar protein sorting-associated protein 52 homolog	GO:0000938,GARP complex; GO:0005515,protein binding; GO:0005794,Golgi apparatus; GO:0005829,cytosol; GO:0006896,Golgi to vacuole transport; GO:0007041,lysosomal transport; GO:0010008,endosome membrane; GO:0010668,ectodermal cell differentiation; GO:0015031,protein transport; GO:0016020,membrane; GO:0019905,syntaxin binding; GO:0032456,endocytic recycling; GO:0042147,retrograde transport, endosome…	--
ENSRNOG00000000471	4.0209	6.4542	5.4601	4.3669	12.4433	5.1407	7.1342	4.3725	1.9909	3.0484	2.085	7.0561	6.9095	4.3832	3.0448	4.7096	20	5446104	5447673	+	protein_coding	B3galt4	Beta-1%2C3-galactosyltransferase 4 [Source:RGD Symbol%3BAcc:620328]	K00715 B3galt4; beta-1,3-galactosyltransferase 4	GO:0000139,Golgi membrane; GO:0001574,ganglioside biosynthetic process; GO:0005794,Golgi apparatus; GO:0006486,protein glycosylation; GO:0008375,acetylglucosaminyltransferase activity; GO:0008376,acetylgalactosaminyltransferase activity; GO:0008499,UDP-galactose:beta-N-acetylglucosamine beta-1,3-galactosyltransferase activity; GO:0016021,integral component of membrane; GO:0047915,ganglioside gala…	--
ENSRNOG00000000473	18.069	30.9745	20.2833	37.9411	51.37	12.2162	9.8973	16.2789	25.2942	33.3349	11.4342	31.5089	37.367	22.9458	16.9417	25.1136	20	5455974	5457444	+	protein_coding	Pfdn6	prefoldin subunit 6 [Source:RGD Symbol%3BAcc:1303006]	K04798 Pfdn6; prefoldin subunit 6	GO:0001540,amyloid-beta binding; GO:0003674,molecular_function; GO:0005575,cellular_component; GO:0005737,cytoplasm; GO:0006457,protein folding; GO:0008150,biological_process; GO:0016272,prefoldin complex; GO:0051082,unfolded protein binding; GO:0051087,chaperone binding; GO:0051131,chaperone-mediated protein complex assembly; GO:1905907,negative regulation of amyloid fibril formation	--
ENSRNOG00000000474	13.6812	11.8373	14.3117	8.843	5.9833	12.4159	12.7531	11.303	10.7457	10.3604	10.9157	6.8019	7.8978	15.1373	14.366	16.2536	20	5458509	5466265	-	protein_coding	Rgl2	ral guanine nucleotide dissociation stimulator-like 2 [Source:RGD Symbol%3BAcc:1302985]	K17636 Rgl2; ral guanine nucleotide dissociation stimulator-like 2	GO:0005085,guanyl-nucleotide exchange factor activity; GO:0007264,small GTPase mediated signal transduction; GO:0010667,negative regulation of cardiac muscle cell apoptotic process; GO:0014068,positive regulation of phosphatidylinositol 3-kinase signaling; GO:0032485,regulation of Ral protein signal transduction; GO:0050790,regulation of catalytic activity	--
ENSRNOG00000000476	9.7979	8.4819	10.6926	6.6456	7.6541	8.393	9.396	10.6136	13.9929	9.6708	7.2966	7.7917	10.3606	13.5694	12.3802	14.8242	20	5476345	5479511	-	protein_coding	Zbtb22	zinc finger and BTB domain containing 22 [Source:RGD Symbol%3BAcc:1359627]	K10502 Zbtb22; zinc finger and BTB domain-containing protein 22	GO:0000977,RNA polymerase II regulatory region sequence-specific DNA binding; GO:0005634,nucleus; GO:0006357,regulation of transcription by RNA polymerase II; GO:1990837,sequence-specific double-stranded DNA binding	ZBTB
ENSRNOG00000000477	7.8599	6.0612	7.9609	5.2844	4.4223	6.8611	8.581	8.0613	8.3362	9.0025	10.5833	3.1542	5.2531	10.3857	9.4517	10.2209	20	5480103	5485926	-	protein_coding	Daxx	death-domain associated protein [Source:RGD Symbol%3BAcc:621227]	K02308 Daxx; death domain-associated protein 6	GO:0000122,negative regulation of transcription by RNA polymerase II; GO:0000281,mitotic cytokinesis; GO:0000775,chromosome, centromeric region; GO:0000792,heterochromatin; GO:0001741,XY body; GO:0001934,positive regulation of protein phosphorylation; GO:0002039,p53 binding; GO:0003713,transcription coactivator activity; GO:0003714,transcription corepressor activity; GO:0005515,protein binding; G…	--
ENSRNOG00000000478	1.2149	0.8471	1.4791	0.9335	0	1.4423	1.2118	1.4312	0.8762	2.5032	0.9449	3.4875	1.0555	1.1977	1.3751	1.6329	20	5486474	5499010	-	lincRNA	AA926063	AA926063gene [Source:RGD Symbol%3BAcc:1303072]	--	--	--
ENSRNOG00000000479	3.1368	8.1323	2.2661	4.4134	2.1717	4.9488	4.1855	3.7394	0.6712	0.799	2.3268	1.2769	1.9243	2.1708	2.1347	1.3578	20	5509059	5526175	+	protein_coding	Kifc1	kinesin family member C1 [Source:RGD Symbol%3BAcc:1359118]	K10405 Kifc1; kinesin-like protein KIFC1	GO:0003777,microtubule motor activity; GO:0005515,protein binding; GO:0005524,ATP binding; GO:0005634,nucleus; GO:0005769,early endosome; GO:0005815,microtubule organizing center; GO:0005871,kinesin complex; GO:0005874,microtubule; GO:0007018,microtubule-based movement; GO:0007080,mitotic metaphase plate congression; GO:0007283,spermatogenesis; GO:0008017,microtubule binding; GO:0016887,ATPase ac…	--
ENSRNOG00000000480	8.3159	6.9466	7.4218	5.1778	5.3336	5.1405	7.4618	6.7389	15.2823	9.8698	8.9312	7.6993	8.1881	21.7819	16.1237	18.9356	20	5526961	5531941	+	protein_coding	Phf1	PHD finger protein 1 [Source:RGD Symbol%3BAcc:1303205]	K11467 Phf1; PHD finger protein 1	GO:0001226,RNA polymerase II transcription corepressor binding; GO:0003677,DNA binding; GO:0003682,chromatin binding; GO:0005515,protein binding; GO:0005634,nucleus; GO:0005654,nucleoplasm; GO:0005813,centrosome; GO:0006325,chromatin organization; GO:0006355,regulation of transcription, DNA-templated; GO:0006974,cellular response to DNA damage stimulus; GO:0008150,biological_process; GO:0035064,m…	--
ENSRNOG00000000481	25.2376	34.5456	26.5799	54.8222	84.0233	26.4972	27.4099	29.8035	23.64	43.564	30.51	49.9236	43.4591	34.5851	27.9251	33.2007	20	5532024	5533620	-	protein_coding	Cuta	cutA divalent cation tolerance homolog [Source:RGD Symbol%3BAcc:1303306]	K03926 Cuta; protein CutA isoform 2 precursor	GO:0005507,copper ion binding; GO:0008104,protein localization; GO:0010038,response to metal ion; GO:0016020,membrane; GO:0019899,enzyme binding	--
ENSRNOG00000000483	1.8743	0.5142	2.0164	0.1428	1.4677	1.7306	2.9936	1.1661	4.4033	1.2839	2.3377	0.1738	0.2407	5.1809	3.7883	5.7385	20	5535432	5564437	+	protein_coding	Syngap1	synaptic Ras GTPase activating protein 1 [Source:RGD Symbol%3BAcc:621090]	K17631 Syngap1; ras/Rap GTPase-activating protein SynGAP isoform 2	GO:0005096,GTPase activator activity; GO:0005515,protein binding; GO:0005886,plasma membrane; GO:0007165,signal transduction; GO:0007265,Ras protein signal transduction; GO:0007389,pattern specification process; GO:0008542,visual learning; GO:0014069,postsynaptic density; GO:0016020,membrane; GO:0016358,dendrite development; GO:0017124,SH3 domain binding; GO:0019901,protein kinase binding; GO:004…	--
ENSRNOG00000000485	12.1339	9.9738	13.7441	12.5425	17.0682	12.6149	19.8727	14.6547	10.9204	11.6962	9.4458	9.491	10.4004	15.5951	12.2001	16.6459	20	5609625	5618260	-	protein_coding	Bak1	BCL2-antagonist/killer 1 [Source:RGD Symbol%3BAcc:621635]	K14021 Bak1; bcl-2 homologous antagonist/killer	GO:0001776,leukocyte homeostasis; GO:0001782,B cell homeostasis; GO:0001783,B cell apoptotic process; GO:0001836,release of cytochrome c from mitochondria; GO:0001974,blood vessel remodeling; GO:0002262,myeloid cell homeostasis; GO:0002352,B cell negative selection; GO:0005515,protein binding; GO:0005739,mitochondrion; GO:0005741,mitochondrial outer membrane; GO:0005783,endoplasmic reticulum; GO:…	--
ENSRNOG00000000486	0.2609	0.4245	0	0.039	0	0.1606	0.347	0	0.3951	0	0.1353	0.6579	0.9764	0.3001	0.3341	0.5167	20	5619012	5625320	+	protein_coding	Ggnbp1	gametogenetin binding protein 1 [Source:RGD Symbol%3BAcc:1359729]	--	GO:0000266,mitochondrial fission; GO:0005737,cytoplasm; GO:0005758,mitochondrial intermembrane space; GO:0005794,Golgi apparatus; GO:0005886,plasma membrane; GO:0007275,multicellular organism development; GO:0007283,spermatogenesis; GO:0030154,cell differentiation	--
ENSRNOG00000000487	0.9276	0.1321	0.5082	0.0866	0	0.6602	0.4626	0.1275	0.7024	0.2416	0.1203	0.0914	0.4701	0.5906	0.5939	0.2105	20	6745682	6791519	-	processed_transcript	Grm4	glutamate metabotropic receptor 4 [Source:RGD Symbol%3BAcc:2745]	K04607 Grm4; metabotropic glutamate receptor 4 precursor	GO:0000187,activation of MAPK activity; GO:0001640,adenylate cyclase inhibiting G protein-coupled glutamate receptor activity; GO:0004930,G protein-coupled receptor activity; GO:0005515,protein binding; GO:0005516,calmodulin binding; GO:0005887,integral component of plasma membrane; GO:0007196,adenylate cyclase-inhibiting G protein-coupled glutamate receptor signaling pathway; GO:0007216,G protei…	--
ENSRNOG00000000488	92.7353	97.3003	89.4098	62.1387	57.6556	94.7966	80.1653	70.8024	28.1847	46.2962	34.1959	53.6792	73.9745	92.1612	78.0876	78.8546	20	7136007	7138980	+	protein_coding	Hmga1	high mobility group AT-hook 1 [Source:RGD Symbol%3BAcc:628699]	K09282 Hmga1; high mobility group protein HMG-I/HMG-Y	GO:0000987,proximal promoter sequence-specific DNA binding; GO:0001228,DNA-binding transcription activator activity, RNA polymerase II-specific; GO:0003677,DNA binding; GO:0003680,AT DNA binding; GO:0003682,chromatin binding; GO:0003712,transcription coregulator activity; GO:0003713,transcription coactivator activity; GO:0003906,DNA-(apurinic or apyrimidinic site) endonuclease activity; GO:000563…	HMGA
ENSRNOG00000000490	1027.58	2571.93	1266.82	4148.52	5457.69	1484.12	1156.33	1403.48	943.959	2712.68	1567.16	6919.55	5381.53	1484.16	1620.37	1585.74	20	7215774	7219548	-	protein_coding	Rps10	ribosomal protein S10 [Source:RGD Symbol%3BAcc:621024]	K02947 Rps10; 40S ribosomal protein S10	GO:0000028,ribosomal small subunit assembly; GO:0000049,tRNA binding; GO:0003723,RNA binding; GO:0003735,structural constituent of ribosome; GO:0005515,protein binding; GO:0005730,nucleolus; GO:0005829,cytosol; GO:0005840,ribosome; GO:0022627,cytosolic small ribosomal subunit	--
ENSRNOG00000000491	53.2814	5.7539	16.9244	24.8382	125.768	1.5638	18.5823	35.4351	0.1026	1.14	0.5621	11.371	6.5607	2.3709	12.1016	10.5671	20	7292824	7307284	-	protein_coding	Spdef	SAM pointed domain containing ets transcription factor [Source:RGD Symbol%3BAcc:1594842]	K09442 Spdef; SAM pointed domain-containing Ets transcription factor	GO:0000122,negative regulation of transcription by RNA polymerase II; GO:0000981,DNA-binding transcription factor activity, RNA polymerase II-specific; GO:0005634,nucleus; GO:0006357,regulation of transcription by RNA polymerase II; GO:0010454,negative regulation of cell fate commitment; GO:0010455,positive regulation of cell fate commitment; GO:0030154,cell differentiation; GO:0043065,positive r…	ETS
ENSRNOG00000000493	24.7441	39.4133	26.6371	48.3223	47.7545	29.3309	27.5613	30.8448	22.1252	37.1863	23.137	46.2623	36.6628	24.003	23.5467	25.4031	20	7409401	7427581	+	protein_coding	Snrpc	small nuclear ribonucleoprotein polypeptide C [Source:RGD Symbol%3BAcc:1306065]	K11095 Snrpc; U1 small nuclear ribonucleoprotein C	GO:0000243,commitment complex; GO:0000387,spliceosomal snRNP assembly; GO:0000395,mRNA 5'-splice site recognition; GO:0000398,mRNA splicing, via spliceosome; GO:0003727,single-stranded RNA binding; GO:0003729,mRNA binding; GO:0005634,nucleus; GO:0005654,nucleoplasm; GO:0005685,U1 snRNP; GO:0008150,biological_process; GO:0008270,zinc ion binding; GO:0015030,Cajal body; GO:0030619,U1 snRNA binding;…	--
ENSRNOG00000000495	2.5512	1.0315	3.0871	0.4851	0.3935	2.7958	3.637	2.5744	2.758	1.0035	2.7393	0.3899	0.4099	6.1479	4.6775	4.849	20	7431355	7471900	+	protein_coding	Uhrf1bp1	UHRF1 binding protein 1 [Source:RGD Symbol%3BAcc:1307264]	--	GO:0042802,identical protein binding; GO:0042826,histone deacetylase binding	--
ENSRNOG00000000498	9.9352	4.6152	10.9135	2.5733	1.3412	9.1935	10.5165	8.1164	11.5507	6.1772	9.9718	2.1091	3.345	14.6129	12.6677	15.1239	20	7484550	7636497	+	protein_coding	Anks1a	ankyrin repeat and sterile alpha motif domain containing 1A [Source:RGD Symbol%3BAcc:1309183]	K21413 Anks1a; ankyrin repeat and SAM domain-containing protein 1A	GO:0005654,nucleoplasm; GO:0005829,cytosol; GO:0006929,substrate-dependent cell migration; GO:0016322,neuron remodeling; GO:0043005,neuron projection; GO:0046875,ephrin receptor binding; GO:0048013,ephrin receptor signaling pathway; GO:1901187,regulation of ephrin receptor signaling pathway; GO:2000059,negative regulation of ubiquitin-dependent protein catabolic process	--
ENSRNOG00000000499	0.4129	0.2171	0.8353	0.2278	0	0.1173	0.5386	0.2994	0.1924	0.0611	0.1647	0.1802	0.1189	0.0939	0.0915	0.0629	20	7645626	7654428	-	protein_coding	Tcp11	t-complex 11 [Source:RGD Symbol%3BAcc:1359387]	--	GO:0001669,acrosomal vesicle; GO:0007165,signal transduction; GO:0007275,multicellular organism development; GO:0007283,spermatogenesis; GO:0010737,protein kinase A signaling; GO:0016021,integral component of membrane; GO:0030154,cell differentiation; GO:0036126,sperm flagellum; GO:0043949,regulation of cAMP-mediated signaling; GO:0045920,negative regulation of exocytosis; GO:0097225,sperm midpie…	--
ENSRNOG00000000500	1.2404	0.0993	1.2081	0	0	0.92	1.724	0.8049	3.1824	0.6452	1.9191	0.1346	0	2.5861	2.656	2.1146	20	7718282	7746331	+	protein_coding	Scube3	signal peptide%2C CUB domain and EGF like domain containing 3 [Source:RGD Symbol%3BAcc:1304880]	K24468 Scube3; signal peptide, CUB and EGF-like domain-containing protein 3 precursor	GO:0005509,calcium ion binding; GO:0005615,extracellular space; GO:0005886,plasma membrane; GO:0007165,signal transduction; GO:0009986,cell surface; GO:0042802,identical protein binding; GO:0045880,positive regulation of smoothened signaling pathway	--
ENSRNOG00000000501	8.6989	9.5274	7.0878	8.3812	9.8783	8.4772	11.633	9.6745	9.7077	11.2607	7.2223	7.6107	7.711	15.3936	14.1632	14.5336	20	7762327	7786049	+	protein_coding	Zfp523	zinc finger protein 523 [Source:RGD Symbol%3BAcc:1306239]	K20828 Zfp523; zinc finger protein 76	GO:0000978,RNA polymerase II proximal promoter sequence-specific DNA binding; GO:0000981,DNA-binding transcription factor activity, RNA polymerase II-specific; GO:0001228,DNA-binding transcription activator activity, RNA polymerase II-specific; GO:0005634,nucleus; GO:0006357,regulation of transcription by RNA polymerase II; GO:0043565,sequence-specific DNA binding; GO:0045944,positive regulation …	zf-C2H2
ENSRNOG00000000502	3.6988	2.0327	2.2188	1.4712	2.3018	3.257	4.7644	2.424	1.8549	3.5801	2.8199	3.0576	4.3089	4.7814	4.9638	4.1969	20	7788084	7809560	+	protein_coding	Def6	DEF6 guanine nucleotide exchange factor [Source:RGD Symbol%3BAcc:1307945]	K20072 Def6; differentially expressed in FDCP 6 homolog	GO:0005634,nucleus; GO:0005654,nucleoplasm; GO:0005737,cytoplasm; GO:0005829,cytosol; GO:0005911,cell-cell junction	--
ENSRNOG00000000503	12.1723	5.5251	15.2008	2.2462	1.5858	10.1424	8.5215	11.3396	5.3763	2.7729	5.4215	0.5924	2.193	5.7285	6.1511	5.8404	20	7818289	7885333	+	protein_coding	Ppard	peroxisome proliferator-activated receptor delta [Source:RGD Symbol%3BAcc:3370]	K04504 Ppard; peroxisome proliferator-activated receptor delta	GO:0000122,negative regulation of transcription by RNA polymerase II; GO:0000785,chromatin; GO:0000978,RNA polymerase II proximal promoter sequence-specific DNA binding; GO:0001103,RNA polymerase II repressing transcription factor binding; GO:0001223,transcription coactivator binding; GO:0001227,DNA-binding transcription repressor activity, RNA polymerase II-specific; GO:0001890,placenta developm…	THR-like
ENSRNOG00000000504	7.6242	9.7113	8.4776	9.7973	7.9947	8.6413	11.7499	6.4454	11.3985	12.9946	13.6084	12.2535	11.6041	14.7745	13.0419	14.0971	20	7895083	7906142	+	protein_coding	Fance	FA complementation group E [Source:RGD Symbol%3BAcc:1561045]	K10892 Fance; Fanconi anemia group E protein	GO:0003674,molecular_function; GO:0005575,cellular_component; GO:0008150,biological_process; GO:0036297,interstrand cross-link repair; GO:0043240,Fanconi anaemia nuclear complex	--
ENSRNOG00000000506	12.4106	10.6632	11.9065	8.7725	9.1036	10.7439	10.0495	11.3362	12.4265	9.509	10.3419	6.0194	8.0059	12.9582	9.4778	15.6581	20	7908226	7930929	-	protein_coding	Tead3	TEA domain transcription factor 3 [Source:RGD Symbol%3BAcc:1311583]	K09448 Tead3; transcriptional enhancer factor TEF-5	GO:0000978,RNA polymerase II proximal promoter sequence-specific DNA binding; GO:0000981,DNA-binding transcription factor activity, RNA polymerase II-specific; GO:0001085,RNA polymerase II transcription factor binding; GO:0003677,DNA binding; GO:0003700,DNA-binding transcription factor activity; GO:0005634,nucleus; GO:0005667,transcription factor complex; GO:0006357,regulation of transcription by…	TEA
ENSRNOG00000000507	0.3387	0.5622	0.3299	0.0304	0	0.563	0.1689	0.7662	0.0684	0.0651	0	0.1281	0	0.3673	0.0325	0.3019	20	7931674	7943575	-	protein_coding	Tulp1	TUB like protein 1 [Source:RGD Symbol%3BAcc:1311062]	K19600 Tulp1; tubby-related protein 1	GO:0001750,photoreceptor outer segment; GO:0001895,retina homeostasis; GO:0001917,photoreceptor inner segment; GO:0003674,molecular_function; GO:0005546,phosphatidylinositol-4,5-bisphosphate binding; GO:0005575,cellular_component; GO:0005576,extracellular region; GO:0005829,cytosol; GO:0005886,plasma membrane; GO:0005929,cilium; GO:0006910,phagocytosis, recognition; GO:0008150,biological_process;…	Tub
ENSRNOG00000000511	46.3693	27.3481	42.3152	15.3165	16.5793	37.284	29.5432	32.296	17.5418	13.7792	18.3163	8.3618	10.7627	27.9711	25.5231	26.5807	20	5831119	5865854	-	protein_coding	Srpk1	SRSF protein kinase 1 [Source:RGD Symbol%3BAcc:1308272]	K15409 Srpk1; SRSF protein kinase 1	GO:0000165,MAPK cascade; GO:0000245,spliceosomal complex assembly; GO:0000287,magnesium ion binding; GO:0000785,chromatin; GO:0004674,protein serine/threonine kinase activity; GO:0005524,ATP binding; GO:0005634,nucleus; GO:0005654,nucleoplasm; GO:0005737,cytoplasm; GO:0005829,cytosol; GO:0005886,plasma membrane; GO:0006468,protein phosphorylation; GO:0007059,chromosome segregation; GO:0016607,nuc…	--
ENSRNOG00000000512	0.991	0.5805	2.22	0.3405	1.7267	1.2811	1.2356	1.2298	0.9006	0.9529	1.062	0.2343	0.4173	1.8563	1.0628	1.4068	20	5881462	5931648	-	protein_coding	Slc26a8	solute carrier family 26 member 8 [Source:RGD Symbol%3BAcc:1308898]	--	--	--
ENSRNOG00000000513	48.892	32.215	45.7311	23.3111	23.2648	49.3015	47.6619	45.9483	43.1425	25.9033	39.7173	13.5395	19.3423	45.5714	39.8061	43.8946	20	5933303	5995137	+	protein_coding	Mapk14	mitogen activated protein kinase 14 [Source:RGD Symbol%3BAcc:70496]	K04441 Mapk14; mitogen-activated protein kinase 14	GO:0000077,DNA damage checkpoint; GO:0000165,MAPK cascade; GO:0000902,cell morphogenesis; GO:0000922,spindle pole; GO:0001502,cartilage condensation; GO:0001525,angiogenesis; GO:0001649,osteoblast differentiation; GO:0001890,placenta development; GO:0002062,chondrocyte differentiation; GO:0004672,protein kinase activity; GO:0004674,protein serine/threonine kinase activity; GO:0004707,MAP kinase a…	--
ENSRNOG00000000515	39.7081	57.6402	78.8055	23.682	3.9696	37.1451	38.0834	35.4021	2.6575	10.0921	10.5481	6.0841	12.8003	26.8768	22.6879	21.819	20	6018374	6027473	+	protein_coding	Mapk13	mitogen activated protein kinase 13 [Source:RGD Symbol%3BAcc:3045]	K04441 Mapk13; mitogen-activated protein kinase 13	GO:0004674,protein serine/threonine kinase activity; GO:0004707,MAP kinase activity; GO:0005524,ATP binding; GO:0005634,nucleus; GO:0005737,cytoplasm; GO:0006468,protein phosphorylation; GO:0006970,response to osmotic stress; GO:0018105,peptidyl-serine phosphorylation; GO:0032755,positive regulation of interleukin-6 production; GO:0034644,cellular response to UV; GO:0035556,intracellular signal t…	--
ENSRNOG00000000516	0	1.5292	0	0	0	0.3616	0	0	0	0	0	2.2219	0	0	0	0	20	6193070	6195463	-	protein_coding	Pxt1	peroxisomal testis enriched protein 1 [Source:RGD Symbol%3BAcc:2321717]	--	--	--
ENSRNOG00000000517	15.479	5.5695	14.4225	2.1434	2.8086	15.5709	14.0169	16.3279	22.5751	8.8335	16.9234	2.5784	3.5326	20.0983	15.2286	18.5704	20	6205903	6219936	+	protein_coding	Kctd20	potassium channel tetramerization domain containing 20 [Source:RGD Symbol%3BAcc:1309887]	--	GO:0005737,cytoplasm; GO:0042327,positive regulation of phosphorylation; GO:0042802,identical protein binding	--
ENSRNOG00000000519	16.2502	12.3649	18.1646	8.5601	8.4329	16.4392	26.6272	19.7634	11.0591	11.3457	19.3626	6.4876	7.8541	22.9407	21.1533	24.4069	20	6224296	6257604	-	protein_coding	Stk38	serine/threonine kinase 38 [Source:RGD Symbol%3BAcc:1309455]	--	GO:0000287,magnesium ion binding; GO:0003674,molecular_function; GO:0004674,protein serine/threonine kinase activity; GO:0005524,ATP binding; GO:0005575,cellular_component; GO:0005634,nucleus; GO:0005737,cytoplasm; GO:0005829,cytosol; GO:0006464,cellular protein modification process; GO:0006468,protein phosphorylation; GO:0008150,biological_process; GO:0018105,peptidyl-serine phosphorylation; GO:…	--
ENSRNOG00000000520	40.8258	73.3501	44.6696	82.34	98.2016	68.1895	59.3313	66.0096	37.3286	76.6586	59.6909	55.3162	62.7865	56.8085	49.9316	59.9786	20	6288267	6298213	+	protein_coding	Srsf3	serine and arginine rich splicing factor 3 [Source:RGD Symbol%3BAcc:1309233]	K12892 Srsf3; serine/arginine-rich splicing factor 3	GO:0000398,mRNA splicing, via spliceosome; GO:0003723,RNA binding; GO:0005634,nucleus; GO:0006406,mRNA export from nucleus; GO:0008150,biological_process; GO:0016607,nuclear speck; GO:0043274,phospholipase binding; GO:0048024,regulation of mRNA splicing, via spliceosome; GO:1990825,sequence-specific mRNA binding; GO:1990830,cellular response to leukemia inhibitory factor	--
ENSRNOG00000000521	147.515	62.9959	136.249	61.1661	47.4963	72.2871	30.9242	78.0948	12.9175	8.3508	7.1022	3.5323	8.1261	16.7859	15.0373	8.5086	20	6351458	6358864	+	protein_coding	Cdkn1a	cyclin-dependent kinase inhibitor 1A [Source:RGD Symbol%3BAcc:69328]	K06625 Cdkn1a; cyclin-dependent kinase inhibitor 1	GO:0000079,regulation of cyclin-dependent protein serine/threonine kinase activity; GO:0000082,G1/S transition of mitotic cell cycle; GO:0000086,G2/M transition of mitotic cell cycle; GO:0000307,cyclin-dependent protein kinase holoenzyme complex; GO:0004860,protein kinase inhibitor activity; GO:0004861,cyclin-dependent protein serine/threonine kinase inhibitor activity; GO:0005515,protein binding…	--
ENSRNOG00000000522	2.4077	2.2543	1.9611	1.6282	1.257	2.9252	1.9662	2.2294	4.5635	1.584	1.8545	0.5326	1.0671	2.7206	1.6903	3.0539	20	6419033	6500523	-	protein_coding	Cpne5	copine 5 [Source:RGD Symbol%3BAcc:1308021]	K24523 Cpne5; copine-5	GO:0005544,calcium-dependent phospholipid binding; GO:0005886,plasma membrane; GO:0043005,neuron projection; GO:0043025,neuronal cell body; GO:0071277,cellular response to calcium ion; GO:1903861,positive regulation of dendrite extension	--
ENSRNOG00000000523	16.2604	25.886	12.6878	32.0103	30.4405	16.3366	20.5962	19.069	13.2929	14.4804	8.0486	29.7045	22.5194	12.5236	13.7976	15.3261	20	6515638	6864571	-	protein_coding	Ppil1	peptidylprolyl isomerase like 1 [Source:RGD Symbol%3BAcc:1309119]	K12733 Ppil1; peptidyl-prolyl cis-trans isomerase-like 1	GO:0000398,mRNA splicing, via spliceosome; GO:0000413,protein peptidyl-prolyl isomerization; GO:0003674,molecular_function; GO:0003755,peptidyl-prolyl cis-trans isomerase activity; GO:0005575,cellular_component; GO:0005634,nucleus; GO:0006457,protein folding; GO:0008150,biological_process; GO:0016018,cyclosporin A binding; GO:0071007,U2-type catalytic step 2 spliceosome; GO:0071013,catalytic step…	--
ENSRNOG00000000524	10.5945	14.3698	10.2775	16.1581	21.7532	11.8826	14.5267	13.3265	12.8366	16.3266	12.7896	15.1213	13.7065	13.4804	11.9522	13.7801	20	6869767	6905194	+	protein_coding	RGD735065	similar to GI:13385412-like protein splice form I [Source:RGD Symbol%3BAcc:735065]	--	GO:0000139,Golgi membrane; GO:0005730,nucleolus; GO:0005737,cytoplasm; GO:0005886,plasma membrane; GO:0016021,integral component of membrane; GO:0030496,midbody; GO:0042060,wound healing; GO:0045787,positive regulation of cell cycle; GO:0050673,epithelial cell proliferation; GO:1901727,positive regulation of histone deacetylase activity	--
ENSRNOG00000000525	135.398	56.5645	175.804	33.2989	3.6502	156.665	99.2176	190.343	617.215	233.63	266.836	45.3429	147.506	450.863	436.326	322.464	20	6923489	6932786	+	protein_coding	Pi16	peptidase inhibitor 16 [Source:RGD Symbol%3BAcc:1304760]	K20412 Pi16; peptidase inhibitor 16 precursor	GO:0005615,extracellular space; GO:0061052,negative regulation of cell growth involved in cardiac muscle cell development	--
ENSRNOG00000000527	108.461	138.651	121.583	149.985	172.028	110.659	124.015	114.137	122.753	142.092	109.443	130.585	134.069	149.499	133.582	141.673	20	6937347	6961162	-	protein_coding	Mtch1	mitochondrial carrier 1 [Source:RGD Symbol%3BAcc:1309262]	K17885 Mtch1; mitochondrial carrier homolog 1	GO:0005739,mitochondrion; GO:0006919,activation of cysteine-type endopeptidase activity involved in apoptotic process; GO:0016020,membrane; GO:0016021,integral component of membrane; GO:0043065,positive regulation of apoptotic process	--
ENSRNOG00000000528	7.8449	6.7173	6.723	6.9932	3.758	6.0499	6.2512	8.0131	2.8099	4.7409	2.7044	5.6985	6.1922	4.1262	3.9565	3.9932	20	6973398	6990023	+	protein_coding	Fgd2	FYVE%2C RhoGEF and PH domain containing 2 [Source:RGD Symbol%3BAcc:1309840]	K05721 Fgd2; FYVE, RhoGEF and PH domain-containing protein 2	GO:0001726,ruffle; GO:0005085,guanyl-nucleotide exchange factor activity; GO:0005634,nucleus; GO:0005737,cytoplasm; GO:0005769,early endosome; GO:0005856,cytoskeleton; GO:0007010,cytoskeleton organization; GO:0043507,positive regulation of JUN kinase activity; GO:0046847,filopodium assembly; GO:0046872,metal ion binding; GO:1901981,phosphatidylinositol phosphate binding	--
ENSRNOG00000000529	147.193	28.6483	102.402	30.1598	3.1835	55.7025	19.762	32.3688	18.1173	4.7627	5.8638	5.6118	5.8151	9.5357	11.7579	9.7184	20	8165307	8169555	+	protein_coding	Pim1	Pim-1 proto-oncogene%2C serine/threonine kinase [Source:RGD Symbol%3BAcc:3330]	K04702 Pim1; serine/threonine-protein kinase pim-1	GO:0004674,protein serine/threonine kinase activity; GO:0005524,ATP binding; GO:0005634,nucleus; GO:0005730,nucleolus; GO:0005737,cytoplasm; GO:0005829,cytosol; GO:0005886,plasma membrane; GO:0006468,protein phosphorylation; GO:0006915,apoptotic process; GO:0008134,transcription factor binding; GO:0022898,regulation of transmembrane transporter activity; GO:0030145,manganese ion binding; GO:00302…	--
ENSRNOG00000000531	4.3975	6.3746	4.5427	11.4083	27.7057	3.6299	3.9876	2.8886	4.0365	3.5878	3.0405	3.4024	2.0574	4.401	4.1594	4.8171	20	8369331	8384088	-	protein_coding	Ccdc167	coiled-coil domain containing 167 [Source:RGD Symbol%3BAcc:1588733]	--	GO:0016021,integral component of membrane	--
ENSRNOG00000000532	14.4017	11.0998	14.2927	8.9964	9.8473	18.8552	22.6664	18.988	20.0975	13.1774	18.1748	8.6443	8.0711	22.4326	21.3586	24.4874	20	8312792	8368764	+	protein_coding	Cmtr1	cap methyltransferase 1 [Source:RGD Symbol%3BAcc:1307801]	K14589 Cmtr1; cap-specific mRNA (nucleoside-2'-O-)-methyltransferase 1	GO:0003676,nucleic acid binding; GO:0004483,mRNA (nucleoside-2'-O-)-methyltransferase activity; GO:0005634,nucleus; GO:0005654,nucleoplasm; GO:0005737,cytoplasm; GO:0006370,7-methylguanosine mRNA capping; GO:0043231,intracellular membrane-bounded organelle; GO:0080009,mRNA methylation; GO:0097309,cap1 mRNA methylation	--
ENSRNOG00000000536	0.9141	0.6693	0.5821	0.0945	0.2271	1.1849	0.1052	0.4142	1.4732	0.1014	0.3829	0.4156	0.2138	0.7279	1.0805	1.3231	20	8515142	8574082	-	protein_coding	Mdga1	MAM domain containing glycosylphosphatidylinositol anchor 1 [Source:RGD Symbol%3BAcc:1307031]	--	GO:0001764,neuron migration; GO:0003674,molecular_function; GO:0005794,Golgi apparatus; GO:0005886,plasma membrane; GO:0007420,brain development; GO:0021527,spinal cord association neuron differentiation; GO:0021799,cerebral cortex radially oriented cell migration; GO:0031225,anchored component of membrane; GO:0046658,anchored component of plasma membrane; GO:0051964,negative regulation of synaps…	--
ENSRNOG00000000540	5.4052	5.2465	6.7168	1.3645	5.5463	7.6585	6.3519	5.8261	5.238	2.6584	3.3828	0.705	0.9592	5.8186	4.9525	5.7531	20	8901931	9249820	-	protein_coding	Btbd9	BTB domain containing 9 [Source:RGD Symbol%3BAcc:1306975]	K10481 Btbd9; BTB/POZ domain-containing protein 9	GO:0007616,long-term memory; GO:0008344,adult locomotory behavior; GO:0042428,serotonin metabolic process; GO:0042748,circadian sleep/wake cycle, non-REM sleep; GO:0048512,circadian behavior; GO:0050804,modulation of chemical synaptic transmission; GO:0050951,sensory perception of temperature stimulus; GO:0060586,multicellular organismal iron ion homeostasis; GO:1900242,regulation of synaptic ves…	--
ENSRNOG00000000541	160.607	377.04	178.887	449.73	259.816	200.216	161.703	234.138	108.147	150.41	105.722	272.442	251.151	106.395	112.854	115.743	20	9273594	9291610	-	protein_coding	Glo1	glyoxalase 1 [Source:RGD Symbol%3BAcc:2702]	K01759 Glo1; lactoylglutathione lyase	GO:0004462,lactoylglutathione lyase activity; GO:0005654,nucleoplasm; GO:0005829,cytosol; GO:0005886,plasma membrane; GO:0005975,carbohydrate metabolic process; GO:0006357,regulation of transcription by RNA polymerase II; GO:0006749,glutathione metabolic process; GO:0008270,zinc ion binding; GO:0009438,methylglyoxal metabolic process; GO:0030316,osteoclast differentiation; GO:0043066,negative reg…	--
ENSRNOG00000000542	0.142	0.5667	0.1139	0.1048	0.2109	0.2892	0.5624	0.1968	0.0717	0.1968	0.1906	0.1659	0.0625	0.3253	0.2407	0.2399	20	9313271	9560682	+	protein_coding	Dnah8	dynein%2C axonemal%2C heavy chain 8 [Source:RGD Symbol%3BAcc:619986]	--	--	--
ENSRNOG00000000543	5.6088	23.2387	5.5016	16.2275	6.916	5.4612	13.6812	16.9604	3.7978	6.0321	6.8093	5.4295	7.101	6.6431	6.9184	10.346	20	41266566	41383424	+	protein_coding	Frk	fyn-related Src family tyrosine kinase [Source:RGD Symbol%3BAcc:621423]	K08892 Frk; tyrosine-protein kinase FRK	GO:0000122,negative regulation of transcription by RNA polymerase II; GO:0004713,protein tyrosine kinase activity; GO:0004715,non-membrane spanning protein tyrosine kinase activity; GO:0005102,signaling receptor binding; GO:0005524,ATP binding; GO:0005654,nucleoplasm; GO:0005829,cytosol; GO:0005886,plasma membrane; GO:0007169,transmembrane receptor protein tyrosine kinase signaling pathway; GO:00…	--
ENSRNOG00000000546	8.0933	11.1233	7.9267	10.4773	17.2871	16.0941	21.5119	11.0579	5.7065	11.4775	11.7932	6.0072	9.8361	10.7868	9.2926	13.5902	20	41106991	41209728	-	protein_coding	Nt5dc1	5'-nucleotidase domain containing 1 [Source:RGD Symbol%3BAcc:1305214]	--	--	--
ENSRNOG00000000547	1.3448	1.5814	2.4112	0.2466	2.1541	3.6406	2.8656	1.0946	4.1352	1.3813	3.1381	0.7515	0.9437	3.7664	4.6965	3.9956	20	41100071	41102056	+	protein_coding	Tspyl4	TSPY-like 4 [Source:RGD Symbol%3BAcc:1306653]	K11287 Tspyl4; testis-specific Y-encoded-like protein 4	GO:0000785,chromatin; GO:0003682,chromatin binding; GO:0005634,nucleus; GO:0006334,nucleosome assembly; GO:0042393,histone binding	--
ENSRNOG00000000549	29.9583	28.9459	32.6442	25.1547	16.8845	33.795	38.068	35.7459	42.8701	37.291	48.0193	19.3799	31.05	40.1039	40.5497	40.6875	20	41083317	41085875	+	protein_coding	Tspyl1	TSPY-like 1 [Source:RGD Symbol%3BAcc:1307726]	K11284 Tspyl1; testis-specific Y-encoded-like protein 1	GO:0000785,chromatin; GO:0003674,molecular_function; GO:0003682,chromatin binding; GO:0005575,cellular_component; GO:0005634,nucleus; GO:0005654,nucleoplasm; GO:0005730,nucleolus; GO:0006334,nucleosome assembly; GO:0008150,biological_process; GO:0019899,enzyme binding; GO:0042393,histone binding	--
ENSRNOG00000000551	7.8703	18.9684	8.5278	14.6837	22.6494	9.8106	17.4666	10.5698	8.8902	14.6623	5.6116	17.071	19.745	13.772	7.9365	13.9814	20	31734183	31736212	-	protein_coding	Fam241b	family with sequence similarity 241 member B [Source:RGD Symbol%3BAcc:1305587]	--	GO:0016021,integral component of membrane; GO:0043231,intracellular membrane-bounded organelle	--
ENSRNOG00000000552	2.0994	0.2005	2.467	0.225	0.134	1.201	1.1836	1.3119	2.0506	1.4921	1.4436	0.4316	0.8327	1.7772	0.7232	2.2374	20	31456852	31598118	-	protein_coding	Col13a1	collagen type XIII alpha 1 chain [Source:RGD Symbol%3BAcc:1595704]	K16617 Col13a1; collagen alpha-1(XIII) chain	GO:0001501,skeletal system development; GO:0001763,morphogenesis of a branching structure; GO:0001958,endochondral ossification; GO:0005201,extracellular matrix structural constituent; GO:0005581,collagen trimer; GO:0005615,extracellular space; GO:0005911,cell-cell junction; GO:0007160,cell-matrix adhesion; GO:0008201,heparin binding; GO:0030198,extracellular matrix organization; GO:0030199,colla…	--
ENSRNOG00000000556	0	0	0	0	0	0	0	0	0	0	0	0	0	0.0294	0	0	20	31035729	31044096	+	protein_coding	Nodal	nodal growth differentiation factor [Source:RGD Symbol%3BAcc:1305994]	K04666 Nodal; nodal homolog precursor	GO:0000122,negative regulation of transcription by RNA polymerase II; GO:0001701,in utero embryonic development; GO:0001702,gastrulation with mouth forming second; GO:0001707,mesoderm formation; GO:0001829,trophectodermal cell differentiation; GO:0001831,trophectodermal cellular morphogenesis; GO:0001842,neural fold formation; GO:0001889,liver development; GO:0001890,placenta development; GO:0001…	--
ENSRNOG00000000557	94.5483	124.476	103.938	134.445	195.634	110.946	84.2161	115.007	63.4013	80.0028	71.6822	62.3144	67.5903	67.9949	71.2317	76.9345	20	31265483	31310674	+	protein_coding	Ppa1	inorganic pyrophosphatase 1 [Source:RGD Symbol%3BAcc:1589773]	K07953 Sar1a; GTP-binding protein SAR1a	GO:0000139,Golgi membrane; GO:0000287,magnesium ion binding; GO:0003674,molecular_function; GO:0004427,inorganic diphosphatase activity; GO:0005525,GTP binding; GO:0005575,cellular_component; GO:0005783,endoplasmic reticulum; GO:0005794,Golgi apparatus; GO:0005829,cytosol; GO:0006796,phosphate-containing compound metabolic process; GO:0006886,intracellular protein transport; GO:0008150,biological…	--
ENSRNOG00000000559	0.3279	0	0.1369	0	0	0.0865	0	0	0	0	0	0	0	0	0	0	20	31234493	31245955	+	protein_coding	Npffr1	neuropeptide FF receptor 1 [Source:RGD Symbol%3BAcc:621570]	K04240 Npffr1; neuropeptide FF receptor 1	GO:0004930,G protein-coupled receptor activity; GO:0005886,plasma membrane; GO:0005887,integral component of plasma membrane; GO:0005929,cilium; GO:0007186,G protein-coupled receptor signaling pathway; GO:0007218,neuropeptide signaling pathway; GO:0008188,neuropeptide receptor activity; GO:0016021,integral component of membrane; GO:0042277,peptide binding	--
ENSRNOG00000000560	52.1987	8.0656	30.5779	1.1422	1.5434	14.6691	2.1446	2.1014	7.1559	2.7757	3.8403	1.186	4.5079	5.1617	5.2961	2.642	20	31096214	31202514	+	protein_coding	Lrrc20	leucine rich repeat containing 20 [Source:RGD Symbol%3BAcc:1566140]	--	--	--
ENSRNOG00000000561	2.4694	1.0945	3.7874	0.5979	0.7835	2.7912	2.7038	1.5783	7.523	4.1758	5.9316	2.4157	2.1512	7.4853	5.4657	4.7226	20	30938901	30975472	-	protein_coding	Pald1	phosphatase domain containing%2C paladin 1 [Source:RGD Symbol%3BAcc:1305933]	--	GO:0004725,protein tyrosine phosphatase activity; GO:0005737,cytoplasm; GO:0005829,cytosol; GO:0035335,peptidyl-tyrosine dephosphorylation	--
ENSRNOG00000000562	2.507	0.2353	1.62	0.0216	0.3398	1.6249	0.2885	0.4544	0.7789	0.5099	0.225	1.1398	0.9925	1.2595	1.4354	1.0505	20	30915213	30921382	+	protein_coding	Prf1	perforin 1 [Source:RGD Symbol%3BAcc:708463]	--	--	--
ENSRNOG00000000563	1.695	0.6235	1.4834	0.1652	0	0.7712	1.1026	0.6019	0.248	0.1181	0.2802	0.0813	0.046	0.5207	0.637	0.4866	20	30812353	30888751	-	protein_coding	Adamts14	ADAM metallopeptidase with thrombospondin type 1 motif%2C 14 [Source:RGD Symbol%3BAcc:1308899]	--	--	--
ENSRNOG00000000564	0.2108	0	0	0	0	0	0	0	0.1064	0	0.4918	0.5481	0.2958	0.2078	0.4554	0.574	20	30791422	30804165	+	protein_coding	Tbata	thymus%2C brain and testes associated [Source:RGD Symbol%3BAcc:1561665]	--	--	--
ENSRNOG00000000565	23.3327	15.0275	22.3633	8.246	5.4109	19.7085	29.2805	24.6733	10.7177	8.7211	12.6704	4.3696	6.037	15.6264	16.4459	16.5483	20	30699872	30749940	-	protein_coding	Sgpl1	sphingosine-1-phosphate lyase 1 [Source:RGD Symbol%3BAcc:628599]	K01634 Sgpl1; sphingosine-1-phosphate lyase 1	GO:0001553,luteinization; GO:0001570,vasculogenesis; GO:0001667,ameboidal-type cell migration; GO:0001822,kidney development; GO:0005783,endoplasmic reticulum; GO:0005789,endoplasmic reticulum membrane; GO:0006631,fatty acid metabolic process; GO:0006672,ceramide metabolic process; GO:0006807,nitrogen compound metabolic process; GO:0007283,spermatogenesis; GO:0008117,sphinganine-1-phosphate aldol…	--
ENSRNOG00000000566	0.392	0.3827	0.4455	1.64	18.4964	0.7843	3.7148	0.4311	2.0451	3.8324	2.846	6.3022	14.9172	4.7022	5.5849	5.2415	20	30690810	30696476	+	protein_coding	Pcbd1	pterin-4 alpha-carbinolamine dehydratase 1 [Source:RGD Symbol%3BAcc:3263]	K01724 Pcbd1; pterin-4-alpha-carbinolamine dehydratase	GO:0003674,molecular_function; GO:0003713,transcription coactivator activity; GO:0004505,phenylalanine 4-monooxygenase activity; GO:0005575,cellular_component; GO:0005634,nucleus; GO:0005654,nucleoplasm; GO:0005829,cytosol; GO:0006558,L-phenylalanine metabolic process; GO:0006729,tetrahydrobiopterin biosynthetic process; GO:0008124,4-alpha-hydroxytetrahydrobiopterin dehydratase activity; GO:00081…	--
ENSRNOG00000000567	7.9643	1.899	7.3571	1.3272	1.7898	4.3505	4.9582	5.8969	7.5395	2.286	6.5787	0.7358	1.1426	8.0007	7.1092	6.8816	20	30339673	30406295	-	protein_coding	Unc5b	unc-5 netrin receptor B [Source:RGD Symbol%3BAcc:621756]	K07521 Unc5b; netrin receptor UNC5B precursor	GO:0005042,netrin receptor activity; GO:0005515,protein binding; GO:0005886,plasma membrane; GO:0006915,apoptotic process; GO:0007411,axon guidance; GO:0014068,positive regulation of phosphatidylinositol 3-kinase signaling; GO:0016021,integral component of membrane; GO:0033564,anterior/posterior axon guidance; GO:0038007,netrin-activated signaling pathway; GO:0043524,negative regulation of neuron…	--
ENSRNOG00000000568	7.2956	4.2434	6.7467	4.0893	8.0645	6.6939	11.9342	6.7021	10.1732	6.7493	8.0123	6.3035	6.0072	12.1437	11.4763	12.2451	20	30287424	30327361	-	protein_coding	Slc29a3	solute carrier family 29 member 3 [Source:RGD Symbol%3BAcc:727811]	K15014 Slc29a3; equilibrative nucleoside transporter 3	GO:0005337,nucleoside transmembrane transporter activity; GO:0005765,lysosomal membrane; GO:0005794,Golgi apparatus; GO:0005886,plasma membrane; GO:0015858,nucleoside transport; GO:0016021,integral component of membrane; GO:0031902,late endosome membrane; GO:0043231,intracellular membrane-bounded organelle; GO:1901642,nucleoside transmembrane transport	--
ENSRNOG00000000569	21.7155	11.7249	30.4768	12.9195	4.0416	24.3672	42.2192	26.2173	59.8126	42.9471	33.058	27.5334	28.6711	53.8561	50.8452	47.1597	20	29897594	29919998	+	protein_coding	Vsir	V-set immunoregulatory receptor [Source:RGD Symbol%3BAcc:1590938]	K23268 Vsir; V-type immunoglobulin domain-containing suppressor of T-cell activation	GO:0002725,negative regulation of T cell cytokine production; GO:0005886,plasma membrane; GO:0009897,external side of plasma membrane; GO:0010628,positive regulation of gene expression; GO:0010950,positive regulation of endopeptidase activity; GO:0016021,integral component of membrane; GO:0019899,enzyme binding; GO:0030335,positive regulation of cell migration; GO:0030509,BMP signaling pathway; G…	--
ENSRNOG00000000571	300.023	182.459	307.272	140.017	105.866	338.119	518.471	322.145	467.723	289.782	386.363	167.996	206.503	458.192	510.406	441.944	20	29831314	29856875	+	protein_coding	Psap	prosaposin [Source:RGD Symbol%3BAcc:3423]	K12382 Psap; prosaposin isoform A preproprotein	GO:0001664,G protein-coupled receptor binding; GO:0001865,NK T cell differentiation; GO:0002020,protease binding; GO:0003335,corneocyte development; GO:0004565,beta-galactosidase activity; GO:0005543,phospholipid binding; GO:0005576,extracellular region; GO:0005615,extracellular space; GO:0005737,cytoplasm; GO:0005764,lysosome; GO:0005770,late endosome; GO:0006643,membrane lipid metabolic process…	--
ENSRNOG00000000572	2.0259	0.5742	2.3975	0.1172	0	2.7053	3.433	1.9401	4.08	1.2777	2.7223	0.2781	0.4586	4.6816	4.2365	4.4442	20	29731816	29738506	-	protein_coding	Chst3	carbohydrate sulfotransferase 3 [Source:RGD Symbol%3BAcc:620355]	K01020 Chst3; carbohydrate sulfotransferase 3	GO:0000139,Golgi membrane; GO:0001517,N-acetylglucosamine 6-O-sulfotransferase activity; GO:0005575,cellular_component; GO:0005802,trans-Golgi network; GO:0005975,carbohydrate metabolic process; GO:0006044,N-acetylglucosamine metabolic process; GO:0006790,sulfur compound metabolic process; GO:0008459,chondroitin 6-sulfotransferase activity; GO:0014012,peripheral nervous system axon regeneration; …	--
ENSRNOG00000000574	0	0	0	0	0	0	0	0	0	0	0	0.1495	0	0	0	0	20	29577518	29579578	-	protein_coding	AC096404.1	--	--	--	--
ENSRNOG00000000576	12.7843	12.1256	11.5912	19.1471	18.4963	12.2844	16.2247	12.3426	14.0101	16.5902	14.6061	15.087	15.6577	16.1384	14.2745	18.3742	20	29544629	29558321	-	protein_coding	Anapc16	anaphase promoting complex subunit 16 [Source:RGD Symbol%3BAcc:2321124]	--	GO:0000776,kinetochore; GO:0000777,condensed chromosome kinetochore; GO:0005680,anaphase-promoting complex; GO:0005829,cytosol; GO:0016567,protein ubiquitination; GO:0051301,cell division	--
ENSRNOG00000000579	22.6679	28.2681	21.0031	28.8989	29.6966	25.0069	49.1742	30.15	36.5232	26.2505	32.7559	20.9824	25.0417	40.1273	44.8097	41.1169	20	42966140	42971838	+	protein_coding	Marcks	myristoylated alanine rich protein kinase C substrate [Source:RGD Symbol%3BAcc:3028]	--	--	--
ENSRNOG00000000580	0.4482	0	0.1247	0.1148	0	0	0	0.2414	0.1939	0.5541	0.1992	0	0	0.0631	0.3075	0.4439	20	27575533	27578244	-	protein_coding	Calhm4	calcium homeostasis modulator family member 4 [Source:RGD Symbol%3BAcc:1595701]	--	GO:0005261,cation channel activity; GO:0005887,integral component of plasma membrane; GO:0098655,cation transmembrane transport	--
ENSRNOG00000000581	8.8719	6.7666	7.6284	7.0677	6.5946	8.6079	11.6146	9.2922	8.083	9.6971	8.1408	4.2767	6.8583	9.737	9.5024	11.0345	20	48503973	48574546	+	protein_coding	Cdc40	cell division cycle 40 [Source:RGD Symbol%3BAcc:1307063]	K12816 Cdc40; pre-mRNA-processing factor 17	GO:0000398,mRNA splicing, via spliceosome; GO:0005654,nucleoplasm; GO:0016607,nuclear speck; GO:0051301,cell division; GO:0071007,U2-type catalytic step 2 spliceosome; GO:0071013,catalytic step 2 spliceosome	--
ENSRNOG00000000582	9.3826	10.1412	8.1127	21.6709	17.3187	17.6364	9.0244	5.5493	0.9183	4.0506	1.5887	4.9342	5.8229	5.3328	4.5055	5.3098	20	48739639	48758905	-	protein_coding	Ddo	D-aspartate oxidase [Source:RGD Symbol%3BAcc:1595123]	K00272 Ddo; D-aspartate oxidase	GO:0003884,D-amino-acid oxidase activity; GO:0005737,cytoplasm; GO:0005777,peroxisome; GO:0005829,cytosol; GO:0006531,aspartate metabolic process; GO:0006533,aspartate catabolic process; GO:0007320,insemination; GO:0007625,grooming behavior; GO:0008445,D-aspartate oxidase activity; GO:0019478,D-amino acid catabolic process; GO:0042445,hormone metabolic process; GO:0071949,FAD binding	--
ENSRNOG00000000583	16.2783	6.2377	15.6909	3.7023	1.901	15.8459	20.1885	13.4401	27.4393	9.0337	23.7921	2.9117	2.9401	24.9058	24.0612	25.5301	20	45458558	45598798	+	protein_coding	Cdk19	cyclin-dependent kinase 19 [Source:RGD Symbol%3BAcc:1305435]	K02208 Cdk19; cyclin-dependent kinase 19	GO:0003674,molecular_function; GO:0004693,cyclin-dependent protein serine/threonine kinase activity; GO:0005524,ATP binding; GO:0005634,nucleus; GO:0005829,cytosol; GO:0006468,protein phosphorylation; GO:0008353,RNA polymerase II CTD heptapeptide repeat kinase activity; GO:0016592,mediator complex; GO:0043065,positive regulation of apoptotic process; GO:0050729,positive regulation of inflammatory…	--
ENSRNOG00000000585	39.3876	52.5285	44.5544	49.8989	56.4546	59.9374	45.7808	64.6781	31.7071	32.7179	46.2108	22.1269	31.8915	37.8862	40.8071	39.6911	20	45384000	45399694	-	protein_coding	Amd1	adenosylmethionine decarboxylase 1 [Source:RGD Symbol%3BAcc:2104]	K01611 Amd1; S-adenosylmethionine decarboxylase proenzyme	GO:0001701,in utero embryonic development; GO:0004014,adenosylmethionine decarboxylase activity; GO:0005829,cytosol; GO:0006557,S-adenosylmethioninamine biosynthetic process; GO:0006595,polyamine metabolic process; GO:0006597,spermine biosynthetic process; GO:0008295,spermidine biosynthetic process; GO:0019810,putrescine binding; GO:0042802,identical protein binding; GO:0046500,S-adenosylmethioni…	--
ENSRNOG00000000586	16.1865	25.7925	17.6223	26.509	27.1943	19.6885	18.3962	19.4357	21.1363	32.363	20.7821	24.2476	25.8493	19.6398	19.544	23.1597	20	45347271	45356358	-	protein_coding	Gtf3c6	general transcription factor 3C subunit 6 [Source:RGD Symbol%3BAcc:1307434]	K15203 Gtf3c6; general transcription factor 3C polypeptide 6	GO:0000127,transcription factor TFIIIC complex; GO:0003674,molecular_function; GO:0003677,DNA binding; GO:0005575,cellular_component; GO:0005654,nucleoplasm; GO:0006383,transcription by RNA polymerase III; GO:0008150,biological_process; GO:0016604,nuclear body	--
ENSRNOG00000000587	11.4115	33.5638	14.5672	34.2151	32.9117	28.6515	14.0463	27.2305	10.3944	24.6536	17.7775	17.3576	23.3998	11.5851	13.1515	13.2253	20	45321405	45342948	-	protein_coding	Rpf2	ribosome production factor 2 homolog [Source:RGD Symbol%3BAcc:1306906]	K14847 Rpf2; ribosome production factor 2 homolog	GO:0000027,ribosomal large subunit assembly; GO:0000463,maturation of LSU-rRNA from tricistronic rRNA transcript (SSU-rRNA, 5.8S rRNA, LSU-rRNA); GO:0005654,nucleoplasm; GO:0005694,chromosome; GO:0005730,nucleolus; GO:0008097,5S rRNA binding; GO:0019843,rRNA binding; GO:0042273,ribosomal large subunit biogenesis; GO:1901796,regulation of signal transduction by p53 class mediator; GO:1902570,prote…	--
ENSRNOG00000000588	0.185	0.1129	0.518	0	0	0.427	0.4613	0.2833	1.1907	0.3558	1.0072	0.2624	0.4111	0.5471	0.9549	0.5954	20	45143453	45260119	-	protein_coding	Slc16a10	solute carrier family 16 member 10 [Source:RGD Symbol%3BAcc:69197]	K08187 Slc16a10; monocarboxylate transporter 10	GO:0005887,integral component of plasma membrane; GO:0006590,thyroid hormone generation; GO:0015173,aromatic amino acid transmembrane transporter activity; GO:0015349,thyroid hormone transmembrane transporter activity; GO:0015801,aromatic amino acid transport; GO:0016021,integral component of membrane; GO:0016323,basolateral plasma membrane; GO:0030054,cell junction; GO:0043231,intracellular memb…	--
ENSRNOG00000000589	0	0	0	0	0	0	0	0	0.0476	0.3175	0	0.3568	0.3089	0.1395	0.0453	0	20	45121777	45126062	-	protein_coding	RGD1310495	similar to KIAA1919 protein [Source:RGD Symbol%3BAcc:1310495]	--	--	--
ENSRNOG00000000593	5.2091	1.6568	5.3354	0.9942	0.75	5.1667	12.1681	5.0941	10.7339	3.0807	12.2336	1.1494	1.4412	10.0884	8.4509	9.58	20	44803666	44961382	+	protein_coding	Rev3l	REV3 like%2C DNA directed polymerase zeta catalytic subunit [Source:RGD Symbol%3BAcc:1307087]	K02350 Rev3l; DNA polymerase zeta catalytic subunit	GO:0000166,nucleotide binding; GO:0000724,double-strand break repair via homologous recombination; GO:0003677,DNA binding; GO:0003887,DNA-directed DNA polymerase activity; GO:0005634,nucleus; GO:0005730,nucleolus; GO:0006281,DNA repair; GO:0008408,3'-5' exonuclease activity; GO:0016035,zeta DNA polymerase complex; GO:0042276,error-prone translesion synthesis; GO:0046872,metal ion binding; GO:0051…	--
ENSRNOG00000000595	21.3468	16.2794	19.1211	15.5845	15.6282	19.2195	29.4022	19.9235	24.2403	17.3704	21.8935	12.3858	11.5915	26.2037	22.7731	27.2904	20	44680449	44722872	+	protein_coding	Traf3ip2	Traf3 interacting protein 2 [Source:RGD Symbol%3BAcc:1593240]	K21124 Traf3ip2; adapter protein CIKS	GO:0001783,B cell apoptotic process; GO:0002230,positive regulation of defense response to virus by host; GO:0005102,signaling receptor binding; GO:0006959,humoral immune response; GO:0043123,positive regulation of I-kappaB kinase/NF-kappaB signaling; GO:0061630,ubiquitin protein ligase activity; GO:0070534,protein K63-linked ubiquitination; GO:0097400,interleukin-17-mediated signaling pathway	--
ENSRNOG00000000596	14.7647	2.3562	14.7646	2.0504	0.6485	12.4097	8.4806	7.1657	20.2911	10.2079	15.4925	2.3867	6.5386	20.434	18.3614	17.3721	20	44436403	44630317	+	protein_coding	Fyn	FYN proto-oncogene%2C Src family tyrosine kinase [Source:RGD Symbol%3BAcc:2641]	K05703 Fyn; tyrosine-protein kinase Fyn	GO:0000304,response to singlet oxygen; GO:0001664,G protein-coupled receptor binding; GO:0001764,neuron migration; GO:0003015,heart process; GO:0004672,protein kinase activity; GO:0004713,protein tyrosine kinase activity; GO:0004715,non-membrane spanning protein tyrosine kinase activity; GO:0005102,signaling receptor binding; GO:0005515,protein binding; GO:0005524,ATP binding; GO:0005634,nucleus;…	--
ENSRNOG00000000597	0.0484	0.0472	0.3534	0	0.1421	0	0.1207	0	0	0.1628	0	0	0.249	0.0716	0.1394	0.024	20	44237491	44255064	-	protein_coding	Ccn6	cellular communication network factor 6 [Source:RGD Symbol%3BAcc:1564120]	K23090 Ccn6; WNT1-inducible-signaling pathway protein 3 precursor	GO:0003674,molecular_function; GO:0005178,integrin binding; GO:0005520,insulin-like growth factor binding; GO:0005575,cellular_component; GO:0005615,extracellular space; GO:0005739,mitochondrion; GO:0007155,cell adhesion; GO:0007165,signal transduction; GO:0008150,biological_process; GO:0008201,heparin binding; GO:0008285,negative regulation of cell proliferation; GO:0016525,negative regulation o…	--
ENSRNOG00000000598	1.3922	1.9864	1.3142	1.7664	0.7044	1.8195	1.9014	1.4534	1.5787	0.762	2.8655	1.357	0.6814	3.3151	2.6124	2.0364	20	44220840	44238830	+	protein_coding	Tube1	tubulin%2C epsilon 1 [Source:RGD Symbol%3BAcc:1306048]	K10391 Tube1; tubulin epsilon chain	GO:0000226,microtubule cytoskeleton organization; GO:0000278,mitotic cell cycle; GO:0003924,GTPase activity; GO:0005200,structural constituent of cytoskeleton; GO:0005525,GTP binding; GO:0005737,cytoplasm; GO:0005874,microtubule	--
ENSRNOG00000000599	20.7095	2.9295	19.5542	2.8181	0.9112	20.2721	32.5985	10.6487	73.5717	18.5392	45.1045	6.1289	9.6935	48.8421	45.8956	43.335	20	44060731	44209614	+	protein_coding	Lama4	laminin subunit alpha 4 [Source:RGD Symbol%3BAcc:1560062]	K06241 Lama4; laminin subunit alpha-4 precursor	GO:0001568,blood vessel development; GO:0005102,signaling receptor binding; GO:0005604,basement membrane; GO:0007155,cell adhesion; GO:0016020,membrane; GO:0030155,regulation of cell adhesion; GO:0030334,regulation of cell migration; GO:0031594,neuromuscular junction; GO:0043083,synaptic cleft; GO:0045995,regulation of embryonic development; GO:0050873,brown fat cell differentiation; GO:0120163,n…	--
ENSRNOG00000000604	30.6006	32.5947	32.6001	25.5078	37.8429	37.7511	40.8633	36.2468	35.4274	41.9653	45.2049	21.8213	24.1994	38.8219	39.6669	40.1871	20	43084870	43108198	-	protein_coding	Hdac2	histone deacetylase 2 [Source:RGD Symbol%3BAcc:619976]	K06067 Hdac2; histone deacetylase 2	GO:0000118,histone deacetylase complex; GO:0000122,negative regulation of transcription by RNA polymerase II; GO:0000785,chromatin; GO:0000792,heterochromatin; GO:0000978,RNA polymerase II proximal promoter sequence-specific DNA binding; GO:0001103,RNA polymerase II repressing transcription factor binding; GO:0001226,RNA polymerase II transcription corepressor binding; GO:0001975,response to amph…	--
ENSRNOG00000000605	0.379	0.5453	0.4663	0.608	0	0.4973	0.7163	0.1128	2.5176	0.6905	1.5929	0.3961	0.5599	1.6715	1.3793	1.9755	20	40236437	40545494	+	protein_coding	Hs3st5	heparan sulfate-glucosamine 3-sulfotransferase 5 [Source:RGD Symbol%3BAcc:1306379]	K08104 Hs3st5; heparan sulfate glucosamine 3-O-sulfotransferase 5	GO:0006477,protein sulfation; GO:0008467,[heparan sulfate]-glucosamine 3-sulfotransferase 1 activity; GO:0015015,heparan sulfate proteoglycan biosynthetic process, enzymatic modification; GO:0046596,regulation of viral entry into host cell; GO:0050819,negative regulation of coagulation	--
ENSRNOG00000000606	0.013	0	0	0.0117	0	0	0	0.0123	0.0527	0	0	0.0616	0	0.0643	0	0.0129	20	14952213	15334745	-	protein_coding	Pcdh15	protocadherin related 15 [Source:RGD Symbol%3BAcc:1590969]	K16500 Pcdh15; protocadherin-15 precursor	GO:0001750,photoreceptor outer segment; GO:0001964,startle response; GO:0002009,morphogenesis of an epithelium; GO:0005509,calcium ion binding; GO:0005615,extracellular space; GO:0005737,cytoplasm; GO:0005886,plasma membrane; GO:0005887,integral component of plasma membrane; GO:0007015,actin filament organization; GO:0007155,cell adhesion; GO:0007156,homophilic cell adhesion via plasma membrane a…	--
ENSRNOG00000000609	11.3762	3.3758	9.7857	2.5546	0.8468	5.5746	6.3477	6.1039	4.3557	3.2492	4.8712	1.7681	3.8152	5.9851	6.2309	7.9536	20	18457310	18489833	-	protein_coding	Ipmk	inositol polyphosphate multikinase [Source:RGD Symbol%3BAcc:620954]	K00915 Ipmk; inositol polyphosphate multikinase	GO:0000823,inositol-1,4,5-trisphosphate 6-kinase activity; GO:0000824,inositol tetrakisphosphate 3-kinase activity; GO:0000825,inositol tetrakisphosphate 6-kinase activity; GO:0001841,neural tube formation; GO:0005524,ATP binding; GO:0005634,nucleus; GO:0005654,nucleoplasm; GO:0005737,cytoplasm; GO:0008440,inositol-1,4,5-trisphosphate 3-kinase activity; GO:0016301,kinase activity; GO:0032957,inos…	--
ENSRNOG00000000610	34.8166	55.9162	45.6207	80.6095	138.283	40.6288	35.1441	38.0068	55.1334	71.2911	39.4854	85.823	93.7479	52.8437	55.1685	53.6653	20	18493538	18506912	+	protein_coding	Cisd1	CDGSH iron sulfur domain 1 [Source:RGD Symbol%3BAcc:1309529]	K23885 Cisd1; CDGSH iron-sulfur domain-containing protein 1	GO:0005739,mitochondrion; GO:0005741,mitochondrial outer membrane; GO:0016021,integral component of membrane; GO:0032473,cytoplasmic side of mitochondrial outer membrane; GO:0042802,identical protein binding; GO:0043457,regulation of cellular respiration; GO:0046872,metal ion binding; GO:0051537,2 iron, 2 sulfur cluster binding	--
ENSRNOG00000000611	11.3365	9.6294	9.6939	8.7221	7.2348	14.7537	17.7627	14.2176	13.8798	10.8148	13.2846	3.3764	11.4844	14.696	18.8604	12.2882	20	18547370	18580291	+	protein_coding	Ube2d1	ubiquitin-conjugating enzyme E2D 1 [Source:RGD Symbol%3BAcc:1307886]	K06689 Ube2d1; ubiquitin-conjugating enzyme E2 D1	GO:0000151,ubiquitin ligase complex; GO:0000209,protein polyubiquitination; GO:0004842,ubiquitin-protein transferase activity; GO:0005524,ATP binding; GO:0005634,nucleus; GO:0005737,cytoplasm; GO:0006511,ubiquitin-dependent protein catabolic process; GO:0031398,positive regulation of protein ubiquitination; GO:0031625,ubiquitin protein ligase binding; GO:0032991,protein-containing complex; GO:006…	--
ENSRNOG00000000613	16.6923	26.5492	20.1863	32.0752	47.2827	21.1285	29.3561	25.8937	26.0472	42.9294	30.7717	33.76	67.1458	32.8333	31.6408	38.1651	20	18594037	18606151	+	protein_coding	Tfam	transcription factor A%2C mitochondrial [Source:RGD Symbol%3BAcc:620682]	K11830 Tfam; transcription factor A, mitochondrial precursor	GO:0000976,transcription regulatory region sequence-specific DNA binding; GO:0001018,mitochondrial promoter sequence-specific DNA binding; GO:0001223,transcription coactivator binding; GO:0003682,chromatin binding; GO:0005634,nucleus; GO:0005739,mitochondrion; GO:0005759,mitochondrial matrix; GO:0005829,cytosol; GO:0006390,mitochondrial transcription; GO:0006391,transcription initiation from mito…	HMG
ENSRNOG00000000614	5.3792	1.2417	5.1937	0.6694	0.1508	5.1932	9.8696	5.5425	21.6191	9.5593	19.1444	2.4716	3.6685	18.4858	15.1735	15.8781	20	18780605	18940408	+	protein_coding	Bicc1	BicC family RNA binding protein 1 [Source:RGD Symbol%3BAcc:1307459]	K18756 Bicc1; protein bicaudal C homolog 1	GO:0001822,kidney development; GO:0003723,RNA binding; GO:0005737,cytoplasm; GO:0007368,determination of left/right symmetry; GO:0007507,heart development; GO:0090090,negative regulation of canonical Wnt signaling pathway	--
ENSRNOG00000000618	0.2571	0.0772	0.0963	0.0532	0.9757	0.1096	0.3551	0.205	0.3395	0.0571	0.082	0	0.0925	0.2925	0.3039	0.0784	6	88447749	88917070	-	protein_coding	Mdga2	MAM domain containing glycosylphosphatidylinositol anchor 2 [Source:RGD Symbol%3BAcc:735131]	--	GO:0001764,neuron migration; GO:0005886,plasma membrane; GO:0007389,pattern specification process; GO:0016021,integral component of membrane; GO:0021522,spinal cord motor neuron differentiation; GO:0031225,anchored component of membrane; GO:0098978,glutamatergic synapse; GO:0098982,GABA-ergic synapse; GO:0099179,regulation of synaptic membrane adhesion; GO:1905606,regulation of presynapse assembly	--
ENSRNOG00000000622	174.177	347.413	215.738	440.563	615.59	197.117	191.792	209.339	118.628	226.142	150.977	410.066	342.603	134.083	148.704	163.941	10	40208223	40211975	+	protein_coding	Hint1	histidine triad nucleotide binding protein 1 [Source:RGD Symbol%3BAcc:1593411]	K02503 Hint1; histidine triad nucleotide-binding protein 1	GO:0000118,histone deacetylase complex; GO:0000166,nucleotide binding; GO:0005634,nucleus; GO:0005654,nucleoplasm; GO:0005737,cytoplasm; GO:0005829,cytosol; GO:0005886,plasma membrane; GO:0006355,regulation of transcription, DNA-templated; GO:0009154,purine ribonucleotide catabolic process; GO:0016787,hydrolase activity; GO:0043530,adenosine 5'-monophosphoramidase activity; GO:0050850,positive re…	--
ENSRNOG00000000630	0	0	0	0	0	0	0	0	0	0	0	0	0	0.1312	0	0	20	20519031	20520365	+	protein_coding	AABR07044783.1	--	--	--	--
ENSRNOG00000000632	6.1087	23.9804	6.9134	23.601	18.0901	15.5313	10.5556	13.2172	2.997	4.8397	5.8892	7.119	12.9209	5.3012	7.4781	5.8368	20	20576377	20591549	+	protein_coding	Cdk1	cyclin-dependent kinase 1 [Source:RGD Symbol%3BAcc:2319]	K02087 Cdk1; cyclin-dependent kinase 1	GO:0000086,G2/M transition of mitotic cell cycle; GO:0000212,meiotic spindle organization; GO:0000278,mitotic cell cycle; GO:0000307,cyclin-dependent protein kinase holoenzyme complex; GO:0003682,chromatin binding; GO:0004672,protein kinase activity; GO:0004674,protein serine/threonine kinase activity; GO:0004693,cyclin-dependent protein serine/threonine kinase activity; GO:0005515,protein bindin…	--
ENSRNOG00000000633	2.6809	1.436	3.5008	1.2229	0.9057	3.8993	5.1114	3.6893	8.2284	4.5397	7.5414	2.1201	3.241	8.4901	7.9406	8.0592	20	20638579	20713128	-	protein_coding	Rhobtb1	Rho-related BTB domain containing 1 [Source:RGD Symbol%3BAcc:1306871]	K07868 Rhobtb1; rho-related BTB domain-containing protein 1	GO:0003924,GTPase activity; GO:0005525,GTP binding; GO:0005856,cytoskeleton; GO:0005886,plasma membrane; GO:0005938,cell cortex; GO:0007015,actin filament organization; GO:0007163,establishment or maintenance of cell polarity; GO:0007264,small GTPase mediated signal transduction; GO:0008360,regulation of cell shape; GO:0019901,protein kinase binding; GO:0030865,cortical cytoskeleton organization;…	--
ENSRNOG00000000634	0.8989	0.6466	0.7373	0.2121	0	1.0484	1.0854	0.1784	1.8152	2.8205	0.3925	1.2974	2.8774	1.6791	1.9992	2.577	20	21316826	21426034	+	protein_coding	Cabcoco1	ciliary associated calcium binding coiled-coil 1 [Source:RGD Symbol%3BAcc:1306739]	--	GO:0005509,calcium ion binding; GO:0005737,cytoplasm; GO:0005813,centrosome; GO:0036126,sperm flagellum	--
ENSRNOG00000000635	19.8535	3.6175	17.2509	0.9295	0.619	8.805	17.3614	6.7764	20.4234	5.2792	20.0084	0.1125	1.4473	21.4828	20.9937	16.8679	20	21564975	21880715	+	processed_transcript	Arid5b	AT-rich interaction domain 5B [Source:RGD Symbol%3BAcc:1311735]	--	GO:0000122,negative regulation of transcription by RNA polymerase II; GO:0000976,transcription regulatory region sequence-specific DNA binding; GO:0001822,kidney development; GO:0003677,DNA binding; GO:0003713,transcription coactivator activity; GO:0006807,nitrogen compound metabolic process; GO:0008584,male gonad development; GO:0008585,female gonad development; GO:0009791,post-embryonic develop…	--
ENSRNOG00000000636	0.0343	0.1004	0.1336	0	0.1208	0.2374	0.2736	0.1454	0.0173	0.1154	0.0533	0	0	0.2873	0.4445	0.2547	20	21932878	22004279	-	protein_coding	Rtkn2	rhotekin 2 [Source:RGD Symbol%3BAcc:1304834]	--	GO:0005634,nucleus; GO:0005737,cytoplasm; GO:0005886,plasma membrane; GO:0007165,signal transduction; GO:0008284,positive regulation of cell proliferation; GO:0030097,hemopoiesis; GO:0051092,positive regulation of NF-kappaB transcription factor activity; GO:1901224,positive regulation of NIK/NF-kappaB signaling; GO:2001243,negative regulation of intrinsic apoptotic signaling pathway	--
ENSRNOG00000000638	1.7291	0.9144	1.6607	0.3983	0.6206	1.774	5.4017	1.607	4.3041	3.4292	5.9527	1.0901	1.9775	6.8778	6.239	6.0174	20	22060224	22086108	+	protein_coding	Zfp365	zinc finger protein 365 [Source:RGD Symbol%3BAcc:1565986]	K16737 Zfp365; protein ZNF365	GO:0000281,mitotic cytokinesis; GO:0000723,telomere maintenance; GO:0005515,protein binding; GO:0005737,cytoplasm; GO:0005813,centrosome; GO:0010569,regulation of double-strand break repair via homologous recombination; GO:0010977,negative regulation of neuron projection development; GO:0021687,cerebellar molecular layer morphogenesis; GO:0033566,gamma-tubulin complex localization; GO:0034451,cen…	--
ENSRNOG00000000640	6.1206	0.7332	5.0836	0	0	0.8495	2.9776	0.867	4.7771	0.7402	1.7719	0.2131	0.2108	1.1846	3.444	0.7996	20	22454463	22459025	-	protein_coding	Egr2	early growth response 2 [Source:RGD Symbol%3BAcc:621608]	K12496 Egr2; E3 SUMO-protein ligase EGR2	GO:0000976,transcription regulatory region sequence-specific DNA binding; GO:0000978,RNA polymerase II proximal promoter sequence-specific DNA binding; GO:0000981,DNA-binding transcription factor activity, RNA polymerase II-specific; GO:0001102,RNA polymerase II activating transcription factor binding; GO:0001228,DNA-binding transcription activator activity, RNA polymerase II-specific; GO:0003677…	zf-C2H2
ENSRNOG00000000641	7.1127	7.2472	7.5665	7.057	2.9607	5.9618	7.4733	8.0376	5.299	5.9428	6.9111	3.9181	4.6199	6.161	7.4279	7.5913	20	22728208	22746474	+	protein_coding	Nrbf2	nuclear receptor binding factor 2 [Source:RGD Symbol%3BAcc:61937]	K21246 Nrbf2; nuclear receptor-binding factor 2	GO:0005634,nucleus; GO:0005737,cytoplasm; GO:0005776,autophagosome; GO:0006914,autophagy; GO:0016922,nuclear receptor binding; GO:0031410,cytoplasmic vesicle; GO:0034976,response to endoplasmic reticulum stress; GO:0035032,phosphatidylinositol 3-kinase complex, class III; GO:0043550,regulation of lipid kinase activity; GO:0045893,positive regulation of transcription, DNA-templated	--
ENSRNOG00000000645	66.5023	69.8695	56.3851	37.7	23.6589	77.6532	91.5013	87.3511	54.4455	25.9669	59.716	10.4084	18.6711	57.8963	57.7805	62.5745	20	22913694	22999010	+	protein_coding	Reep3	receptor accessory protein 3 [Source:RGD Symbol%3BAcc:1560401]	K17338 Reep3; receptor expression-enhancing protein 3	GO:0005789,endoplasmic reticulum membrane; GO:0005881,cytoplasmic microtubule; GO:0006998,nuclear envelope organization; GO:0007084,mitotic nuclear envelope reassembly; GO:0008017,microtubule binding; GO:0016020,membrane; GO:0016021,integral component of membrane; GO:0071782,endoplasmic reticulum tubular network; GO:0071786,endoplasmic reticulum tubular network organization	--
ENSRNOG00000000648	18.0509	7.9998	18.1043	3.9104	1.8927	14.3085	23.087	13.4279	18.8487	6.4835	17.2754	2.3816	3.1308	18.4894	17.7474	18.7253	20	22751743	22882672	-	protein_coding	Jmjd1c	jumonji domain containing 1C [Source:RGD Symbol%3BAcc:708458]	K11449 Jmjd1c; probable JmjC domain-containing histone demethylation protein 2C	GO:0000118,histone deacetylase complex; GO:0000785,chromatin; GO:0003382,epithelial cell morphogenesis; GO:0003712,transcription coregulator activity; GO:0006357,regulation of transcription by RNA polymerase II; GO:0008584,male gonad development; GO:0031490,chromatin DNA binding; GO:0032454,histone demethylase activity (H3-K9 specific); GO:0033169,histone H3-K9 demethylation; GO:0036098,male germ…	--
ENSRNOG00000000653	0.1855	0.0483	0.6024	0.0665	0	0.08	0.2098	0.0583	1.224	0.452	0.898	0.117	0.2083	0.8658	0.6178	0.6003	13	53750473	53870428	-	protein_coding	Nr5a2	nuclear receptor subfamily 5%2C group A%2C member 2 [Source:RGD Symbol%3BAcc:68353]	K08027 Nr5a2; nuclear receptor subfamily 5 group A member 2	GO:0000976,transcription regulatory region sequence-specific DNA binding; GO:0000978,RNA polymerase II proximal promoter sequence-specific DNA binding; GO:0001228,DNA-binding transcription activator activity, RNA polymerase II-specific; GO:0003677,DNA binding; GO:0003682,chromatin binding; GO:0003690,double-stranded DNA binding; GO:0003700,DNA-binding transcription factor activity; GO:0004879,nuc…	SF-like
ENSRNOG00000000655	15.7338	2.1356	9.5646	1.196	0.6918	11.8643	17.0244	9.7761	8.4103	4.311	5.7965	3.1257	4.5212	8.7805	11.9593	9.5946	13	55061562	55173692	-	protein_coding	Ptprc	protein tyrosine phosphatase%2C receptor type%2C C [Source:RGD Symbol%3BAcc:3451]	K06478 Ptprc; receptor-type tyrosine-protein phosphatase C isoform 4 precursor	GO:0000187,activation of MAPK activity; GO:0001779,natural killer cell differentiation; GO:0001915,negative regulation of T cell mediated cytotoxicity; GO:0001916,positive regulation of T cell mediated cytotoxicity; GO:0001960,negative regulation of cytokine-mediated signaling pathway; GO:0002244,hematopoietic progenitor cell differentiation; GO:0002711,positive regulation of T cell mediated immu…	--
ENSRNOG00000000657	22.273	17.7613	26.902	6.9685	1.4894	29.4237	45.5321	29.7725	60.9535	33.9803	63.1231	5.3177	15.9399	43.1545	46.2237	47.6115	13	55488531	55561750	-	protein_coding	Nek7	NIMA-related kinase 7 [Source:RGD Symbol%3BAcc:1311160]	K20876 Nek7; serine/threonine-protein kinase Nek7	GO:0000922,spindle pole; GO:0004674,protein serine/threonine kinase activity; GO:0005524,ATP binding; GO:0005634,nucleus; GO:0005654,nucleoplasm; GO:0005737,cytoplasm; GO:0005815,microtubule organizing center; GO:0006468,protein phosphorylation; GO:0032212,positive regulation of telomere maintenance via telomerase; GO:0046872,metal ion binding; GO:0051973,positive regulation of telomerase activit…	--
ENSRNOG00000000658	1.3001	0.2244	1.5285	0.2237	0.2083	1.1702	1.847	0.6127	5.4631	1.4206	3.153	0.3788	1.0199	5.5153	3.7964	3.2711	12	48127149	48238887	-	protein_coding	Acacb	acetyl-CoA carboxylase beta [Source:RGD Symbol%3BAcc:620500]	K01946 Acacb; acetyl-CoA carboxylase 2 precursor	GO:0003989,acetyl-CoA carboxylase activity; GO:0005524,ATP binding; GO:0005634,nucleus; GO:0005739,mitochondrion; GO:0006084,acetyl-CoA metabolic process; GO:0006633,fatty acid biosynthetic process; GO:0009374,biotin binding; GO:0010629,negative regulation of gene expression; GO:0010884,positive regulation of lipid storage; GO:0010906,regulation of glucose metabolic process; GO:0014070,response t…	--
ENSRNOG00000000661	13.3263	6.6681	13.5085	8.0515	10.3538	11.0707	19.3967	10.4728	7.5713	8.1744	8.0585	8.1181	7.8177	18.5121	14.4436	18.804	12	50285278	50314406	-	protein_coding	Hps4	HPS4%2C biogenesis of lysosomal organelles complex 3 subunit 2 [Source:RGD Symbol%3BAcc:1308070]	K20194 Hps4; Hermansky-Pudlak syndrome 4 protein	GO:0003674,molecular_function; GO:0005085,guanyl-nucleotide exchange factor activity; GO:0005575,cellular_component; GO:0005737,cytoplasm; GO:0005764,lysosome; GO:0005765,lysosomal membrane; GO:0006605,protein targeting; GO:0006996,organelle organization; GO:0007040,lysosome organization; GO:0007596,blood coagulation; GO:0008150,biological_process; GO:0016020,membrane; GO:0016192,vesicle-mediated…	--
ENSRNOG00000000662	8.0277	5.8378	9.1752	10.2805	5.0035	5.9754	5.6377	5.7902	6.6994	7.7191	10.0247	6.9716	9.1977	10.0137	10.1487	12.6558	12	50315933	50321144	+	protein_coding	Srrd	SRR1 domain containing [Source:RGD Symbol%3BAcc:1562579]	--	--	--
ENSRNOG00000000663	8.6565	5.6735	8.4143	5.2874	5.0128	9.2105	9.2746	9.1394	8.898	10.0251	9.5534	7.1032	5.7786	12.2622	12.7788	13.4696	12	50320821	50333052	-	protein_coding	Tfip11	tuftelin interacting protein 11 [Source:RGD Symbol%3BAcc:1311449]	K13103 Tfip11; tuftelin-interacting protein 11	GO:0000390,spliceosomal complex disassembly; GO:0000781,chromosome, telomeric region; GO:0003676,nucleic acid binding; GO:0005681,spliceosomal complex; GO:0005730,nucleolus; GO:0005737,cytoplasm; GO:0016607,nuclear speck; GO:0031012,extracellular matrix; GO:0031214,biomineral tissue development; GO:0031333,negative regulation of protein complex assembly; GO:0032091,negative regulation of protein …	--
ENSRNOG00000000664	25.9991	32.2794	25.8989	46.27	34.3414	32.0731	26.9395	34.7703	18.5901	26.7732	19.8167	24.2895	22.4382	24.9105	22.4292	27.4723	12	50343086	50383496	-	protein_coding	Tpst2	tyrosylprotein sulfotransferase 2 [Source:RGD Symbol%3BAcc:1305331]	K01021 Tpst2; protein-tyrosine sulfotransferase 2	GO:0000139,Golgi membrane; GO:0005783,endoplasmic reticulum; GO:0005794,Golgi apparatus; GO:0006478,peptidyl-tyrosine sulfation; GO:0007342,fusion of sperm to egg plasma membrane involved in single fertilization; GO:0008146,sulfotransferase activity; GO:0008476,protein-tyrosine sulfotransferase activity; GO:0016021,integral component of membrane; GO:0018215,protein phosphopantetheinylation; GO:00…	--
ENSRNOG00000000665	38.8293	33.9751	42.5677	26.5099	13.7369	56.5044	57.6547	56.5076	54.9375	43.4854	49.0641	16.5717	25.0258	55.3469	45.8087	55.0063	12	51280150	51341716	-	protein_coding	Pitpnb	phosphatidylinositol transfer protein%2C beta [Source:RGD Symbol%3BAcc:620143]	--	GO:0000139,Golgi membrane; GO:0001701,in utero embryonic development; GO:0005737,cytoplasm; GO:0005789,endoplasmic reticulum membrane; GO:0005794,Golgi apparatus; GO:0006890,retrograde vesicle-mediated transport, Golgi to ER; GO:0008525,phosphatidylcholine transporter activity; GO:0008526,phosphatidylinositol transporter activity; GO:0015914,phospholipid transport; GO:0031210,phosphatidylcholine …	--
ENSRNOG00000000692	3.6277	6.9883	6.341	10.0174	9.816	7.9854	7.4954	9.4022	3.8918	6.5093	8.1293	10.1077	13.9413	12.6131	14.8073	12.5106	12	48246569	48254822	-	protein_coding	Ung	uracil-DNA glycosylase [Source:RGD Symbol%3BAcc:1307200]	K03648 Ung; uracil-DNA glycosylase	GO:0003684,damaged DNA binding; GO:0004844,uracil DNA N-glycosylase activity; GO:0005634,nucleus; GO:0005654,nucleoplasm; GO:0005739,mitochondrion; GO:0006281,DNA repair; GO:0006284,base-excision repair; GO:0016446,somatic hypermutation of immunoglobulin genes; GO:0016447,somatic recombination of immunoglobulin gene segments; GO:0043024,ribosomal small subunit binding; GO:0043066,negative regulat…	--
ENSRNOG00000000693	0	0	0.0222	0	0.8558	0	0	0	0	0	0	0	0	0.0449	0.6123	0.1578	12	48292273	48351084	+	protein_coding	Svop	SV2 related protein [Source:RGD Symbol%3BAcc:620277]	--	GO:0008021,synaptic vesicle; GO:0016021,integral component of membrane; GO:0022857,transmembrane transporter activity; GO:0030672,synaptic vesicle membrane; GO:0055085,transmembrane transport	--
ENSRNOG00000000695	3.6486	0.4942	2.4485	0.1565	0.1435	3.0466	5.2935	2.5008	6.9977	1.645	5.1056	0.7594	0.5554	8.1233	7.2597	8.4372	12	48403797	48446977	+	protein_coding	Ssh1	slingshot protein phosphatase 1 [Source:RGD Symbol%3BAcc:1306038]	--	--	--
ENSRNOG00000000697	67.1928	42.6894	64.318	28.7217	28.7955	64.688	71.6348	68.608	70.0531	44.4584	53.6712	17.1088	22.8214	58.8405	58.0395	60.8198	12	48481750	48554052	+	protein_coding	Coro1c	coronin 1C [Source:RGD Symbol%3BAcc:1564490]	K13886 Coro1c; coronin-1C	GO:0001755,neural crest cell migration; GO:0001932,regulation of protein phosphorylation; GO:0001933,negative regulation of protein phosphorylation; GO:0005856,cytoskeleton; GO:0005925,focal adhesion; GO:0007015,actin filament organization; GO:0010008,endosome membrane; GO:0010632,regulation of epithelial cell migration; GO:0010633,negative regulation of epithelial cell migration; GO:0010762,regu…	--
ENSRNOG00000000699	12.3221	3.1361	11.9547	2.149	0.3942	11.5991	13.8688	11.2064	9.8273	5.0252	3.8785	8.4331	9.9146	10.1152	12.8472	10.1616	12	48577905	48579196	+	protein_coding	Selplg	selectin P ligand [Source:RGD Symbol%3BAcc:1307971]	--	--	--
ENSRNOG00000000700	6.7506	3.1174	5.3745	4.1431	3.1257	4.3452	6.7613	5.8342	3.9595	5.279	7.2625	6.1717	6.3689	5.6057	4.1159	5.1321	12	48598647	48605704	+	protein_coding	Tmem119	transmembrane protein 119 [Source:RGD Symbol%3BAcc:1307573]	--	GO:0001649,osteoblast differentiation; GO:0001934,positive regulation of protein phosphorylation; GO:0001958,endochondral ossification; GO:0003674,molecular_function; GO:0005575,cellular_component; GO:0005783,endoplasmic reticulum; GO:0005886,plasma membrane; GO:0007283,spermatogenesis; GO:0008150,biological_process; GO:0010628,positive regulation of gene expression; GO:0010832,negative regulatio…	--
ENSRNOG00000000701	47.6267	86.9632	51.0581	115.304	134.342	52.6508	54.4507	58.7547	75.0838	98.3498	71.1271	108.214	104.74	58.5449	69.0843	67.0113	12	48621454	48627297	-	protein_coding	Iscu	iron-sulfur cluster assembly enzyme [Source:RGD Symbol%3BAcc:1309562]	K22068 Iscu; iron-sulfur cluster assembly enzyme ISCU, mitochondrial	GO:0005737,cytoplasm; GO:0005739,mitochondrion; GO:0005759,mitochondrial matrix; GO:0005829,cytosol; GO:0006879,cellular iron ion homeostasis; GO:0008198,ferrous iron binding; GO:0016226,iron-sulfur cluster assembly; GO:0051537,2 iron, 2 sulfur cluster binding; GO:0051539,4 iron, 4 sulfur cluster binding; GO:0060090,molecular adaptor activity; GO:1902958,positive regulation of mitochondrial elect…	--
ENSRNOG00000000702	6.6927	4.1365	8.3162	3.9997	3.1295	7.3801	8.7567	7.0941	9.3341	5.818	7.6734	1.973	3.0786	11.218	10.0499	11.3808	12	48628278	48656096	+	protein_coding	Sart3	spliceosome associated factor 3%2C U4/U6 recycling protein [Source:RGD Symbol%3BAcc:1311646]	K22611 Sart3; squamous cell carcinoma antigen recognized by T-cells 3	GO:0000244,spliceosomal tri-snRNP complex assembly; GO:0000387,spliceosomal snRNP assembly; GO:0000398,mRNA splicing, via spliceosome; GO:0000902,cell morphogenesis; GO:0003674,molecular_function; GO:0005575,cellular_component; GO:0005634,nucleus; GO:0005654,nucleoplasm; GO:0005691,U6atac snRNP; GO:0005737,cytoplasm; GO:0006334,nucleosome assembly; GO:0008150,biological_process; GO:0010468,regula…	--
ENSRNOG00000000704	4.4865	0.5856	5.6082	1.0754	0	5.2282	4.5229	3.8666	4.7237	2.1916	5.4243	2.178	2.1775	5.3218	5.2305	6.2016	12	48789261	48793553	+	protein_coding	Cmklr1	chemerin chemokine-like receptor 1 [Source:RGD Symbol%3BAcc:69359]	K04245 Cmklr1; chemokine-like receptor 1	GO:0001637,G protein-coupled chemoattractant receptor activity; GO:0002430,complement receptor mediated signaling pathway; GO:0004875,complement receptor activity; GO:0004930,G protein-coupled receptor activity; GO:0005886,plasma membrane; GO:0006935,chemotaxis; GO:0006954,inflammatory response; GO:0007186,G protein-coupled receptor signaling pathway; GO:0007200,phospholipase C-activating G prote…	--
ENSRNOG00000000708	2.4733	0.0316	1.5359	0.7746	2.55	0.5385	0.711	0.9263	1.2105	0.4673	0.5937	0.2247	0.2729	1.1712	1.0892	2.2249	12	49328977	49395125	+	protein_coding	Sgsm1	small G protein signaling modulator 1 [Source:RGD Symbol%3BAcc:1308178]	K21847 Sgsm1; small G protein signaling modulator 1	GO:0005096,GTPase activator activity; GO:0005737,cytoplasm; GO:0005829,cytosol; GO:0006886,intracellular protein transport; GO:0030659,cytoplasmic vesicle membrane; GO:0031267,small GTPase binding; GO:0045944,positive regulation of transcription by RNA polymerase II; GO:0090630,activation of GTPase activity	--
ENSRNOG00000000715	0	0	0.0502	0	0	0	0	0	0	0	0	0	0	0	0	0	11	2645865	2662579	+	protein_coding	Pou1f1	POU class 1 homeobox 1 [Source:RGD Symbol%3BAcc:3367]	K09363 Pou1f1; pituitary-specific positive transcription factor 1	GO:0000122,negative regulation of transcription by RNA polymerase II; GO:0000785,chromatin; GO:0000978,RNA polymerase II proximal promoter sequence-specific DNA binding; GO:0000981,DNA-binding transcription factor activity, RNA polymerase II-specific; GO:0001085,RNA polymerase II transcription factor binding; GO:0001102,RNA polymerase II activating transcription factor binding; GO:0001228,DNA-bin…	Pou
ENSRNOG00000000716	0	0	0.0844	0	0	0	0	0	0	0	0	0	0	0.0427	0	0	11	1982113	1983513	-	protein_coding	Htr1f	5-hydroxytryptamine receptor 1F [Source:RGD Symbol%3BAcc:71083]	K04153 Htr1f; 5-hydroxytryptamine receptor 1F	GO:0004993,G protein-coupled serotonin receptor activity; GO:0005887,integral component of plasma membrane; GO:0007187,G protein-coupled receptor signaling pathway, coupled to cyclic nucleotide second messenger; GO:0007193,adenylate cyclase-inhibiting G protein-coupled receptor signaling pathway; GO:0007198,adenylate cyclase-inhibiting serotonin receptor signaling pathway; GO:0007268,chemical syn…	--
ENSRNOG00000000718	24.6136	23.7391	22.2234	18.273	13.675	28.5136	41.3553	36.7959	27.8372	22.3207	36.7792	9.6446	20.1716	31.8515	32.9858	34.6316	11	1896209	1915587	+	protein_coding	Cggbp1	CGG triplet repeat binding protein 1 [Source:RGD Symbol%3BAcc:1308129]	--	GO:0000122,negative regulation of transcription by RNA polymerase II; GO:0003690,double-stranded DNA binding; GO:0005634,nucleus; GO:0005654,nucleoplasm; GO:0010468,regulation of gene expression; GO:0042802,identical protein binding; GO:0090579,dsDNA loop formation	--
ENSRNOG00000000720	7.1242	19.3775	6.9789	13.954	14.4146	10.4947	9.4062	17.4648	4.7816	8.9885	9.5239	10.9036	11.2898	4.6281	9.4523	8.9724	11	1814294	1819094	-	protein_coding	MGC95208	similar to 4930453N24Rik protein [Source:RGD Symbol%3BAcc:1359320]	--	GO:0005634,nucleus; GO:0006915,apoptotic process; GO:0043065,positive regulation of apoptotic process	--
ENSRNOG00000000723	11.1469	8.6351	18.8313	25.6739	15.9129	17.4276	9.8393	8.925	16.0025	39.1422	29.0887	56.9642	44.4581	8.7199	17.9056	22.5024	20	4892702	4896991	-	protein_coding	RT1-CE5	RT1 class I%2C locus CE5 [Source:RGD Symbol%3BAcc:1595868]	K06751 RT1-CE5; RT1 class I, locus CE5 isoform 1 precursor	GO:0000139,Golgi membrane; GO:0001916,positive regulation of T cell mediated cytotoxicity; GO:0002476,antigen processing and presentation of endogenous peptide antigen via MHC class Ib; GO:0002477,antigen processing and presentation of exogenous peptide antigen via MHC class Ib; GO:0002486,antigen processing and presentation of endogenous peptide antigen via MHC class I via ER pathway, TAP-indepe…	--
ENSRNOG00000000726	0	0	0	0	0	0	0	0	0	0.1293	0	0	0	0	0	0	20	398886	399933	-	protein_coding	Olr1671	olfactory receptor 1671 [Source:RGD Symbol%3BAcc:1333177]	--	--	--
ENSRNOG00000000728	40.6219	50.187	29.469	27.9601	2.6874	45.4417	47.5507	52.6304	47.8042	47.2761	46.2452	25.8739	43.121	36.4565	43.1389	33.9419	20	295250	310380	+	protein_coding	Clic2	chloride intracellular channel 2 [Source:RGD Symbol%3BAcc:1306580]	K05022 Clic2; chloride intracellular channel protein 2	GO:0003674,molecular_function; GO:0004364,glutathione transferase activity; GO:0004602,glutathione peroxidase activity; GO:0005244,voltage-gated ion channel activity; GO:0005254,chloride channel activity; GO:0005575,cellular_component; GO:0005634,nucleus; GO:0005654,nucleoplasm; GO:0005737,cytoplasm; GO:0005829,cytosol; GO:0005886,plasma membrane; GO:0006749,glutathione metabolic process; GO:0008…	--
ENSRNOG00000000729	6.6721	5.2824	5.5078	6.9658	5.9735	6.7993	11.9303	6.2882	8.2976	8.7627	12.7	5.0782	5.2532	10.3477	8.635	8.7433	20	237506	284943	+	protein_coding	Tmlhe	trimethyllysine hydroxylase%2C epsilon [Source:RGD Symbol%3BAcc:620629]	K00474 Tmlhe; trimethyllysine dioxygenase, mitochondrial	GO:0005506,iron ion binding; GO:0005739,mitochondrion; GO:0005759,mitochondrial matrix; GO:0016702,oxidoreductase activity, acting on single donors with incorporation of molecular oxygen, incorporation of two atoms of oxygen; GO:0045329,carnitine biosynthetic process; GO:0050353,trimethyllysine dioxygenase activity; GO:0051354,negative regulation of oxidoreductase activity	--
ENSRNOG00000000759	0	0.3524	0.0586	0	0	0.0555	0.3	0	0	0	0	0	0	0	0	0	20	1647441	1648449	+	protein_coding	Olr1730	olfactory receptor 1730 [Source:RGD Symbol%3BAcc:1334062]	K04257 Olr1730; olfactory receptor 1730	GO:0004930,G protein-coupled receptor activity; GO:0004984,olfactory receptor activity; GO:0005886,plasma membrane; GO:0007186,G protein-coupled receptor signaling pathway; GO:0007608,sensory perception of smell; GO:0016021,integral component of membrane; GO:0050911,detection of chemical stimulus involved in sensory perception of smell	--
ENSRNOG00000000763	4.4246	3.2637	4.5968	5.3179	0.231	2.9355	9.0555	7.4443	7.9753	8.1939	7.3761	13.1721	8.7401	9.2087	8.5618	13.7628	20	1814661	1818800	-	protein_coding	RT1-M3-1	RT1 class Ib%2C locus M3%2C gene 1 [Source:RGD Symbol%3BAcc:3494]	K06751 RT1-M3-1; RT1 class Ib, locus M3-1 precursor	GO:0001916,positive regulation of T cell mediated cytotoxicity; GO:0002237,response to molecule of bacterial origin; GO:0002287,alpha-beta T cell activation involved in immune response; GO:0002476,antigen processing and presentation of endogenous peptide antigen via MHC class Ib; GO:0002481,antigen processing and presentation of exogenous protein antigen via MHC class Ib, TAP-dependent; GO:000248…	--
ENSRNOG00000000765	0	0	0	0	0	0	0.1926	0	0	0	0	0.1217	0	0	0	0	20	1845209	1846151	-	protein_coding	Olr1743	olfactory receptor 1743 [Source:RGD Symbol%3BAcc:1333000]	K04257 Olr1743; olfactory receptor 1743	GO:0004930,G protein-coupled receptor activity; GO:0004984,olfactory receptor activity; GO:0005886,plasma membrane; GO:0007186,G protein-coupled receptor signaling pathway; GO:0016021,integral component of membrane; GO:0050911,detection of chemical stimulus involved in sensory perception of smell	--
ENSRNOG00000000768	6.2073	6.5566	9.9607	6.2942	3.048	5.4967	7.9677	6.2817	15.1549	22.1134	4.9074	4.9076	10.9497	11.1354	5.2285	8.8182	20	1876173	1897814	-	protein_coding	Ubd	ubiquitin D [Source:RGD Symbol%3BAcc:69418]	K12157 Ubd; ubiquitin D	GO:0001650,fibrillar center; GO:0003674,molecular_function; GO:0005575,cellular_component; GO:0005634,nucleus; GO:0005654,nucleoplasm; GO:0005737,cytoplasm; GO:0006511,ubiquitin-dependent protein catabolic process; GO:0010243,response to organonitrogen compound; GO:0016235,aggresome; GO:0016567,protein ubiquitination; GO:0034341,response to interferon-gamma; GO:0034612,response to tumor necrosis …	--
ENSRNOG00000000774	4.6581	1.1083	3.7471	1.1469	6.1383	2.8785	5.0147	2.4116	10.8529	6.9654	9.8581	3.1865	4.1393	11.9822	10.1155	14.0093	20	1955359	1984863	-	protein_coding	Gabbr1	gamma-aminobutyric acid type B receptor subunit 1 [Source:RGD Symbol%3BAcc:621537]	K04615 Gabbr1; gamma-aminobutyric acid type B receptor subunit 1 precursor	GO:0001649,osteoblast differentiation; GO:0004888,transmembrane signaling receptor activity; GO:0004965,G protein-coupled GABA receptor activity; GO:0005515,protein binding; GO:0005615,extracellular space; GO:0005737,cytoplasm; GO:0005789,endoplasmic reticulum membrane; GO:0005887,integral component of plasma membrane; GO:0007193,adenylate cyclase-inhibiting G protein-coupled receptor signaling p…	--
ENSRNOG00000000775	0.8853	0.7515	0.6748	0.138	0.5878	0.9596	4.108	1.5599	2.6038	1.6655	2.0758	0.9463	1.0444	3.7566	1.6265	1.8679	20	2004052	2014286	+	protein_coding	Mog	myelin oligodendrocyte glycoprotein [Source:RGD Symbol%3BAcc:3102]	K17270 Mog; myelin-oligodendrocyte glycoprotein precursor	GO:0001817,regulation of cytokine production; GO:0003674,molecular_function; GO:0005102,signaling receptor binding; GO:0007155,cell adhesion; GO:0007568,aging; GO:0009897,external side of plasma membrane; GO:0009986,cell surface; GO:0016021,integral component of membrane; GO:0033993,response to lipid; GO:0043209,myelin sheath; GO:0045121,membrane raft; GO:0050852,T cell receptor signaling pathway…	--
ENSRNOG00000000777	42.1495	34.039	26.4986	29.3161	5.8105	29.3719	46.085	40.1128	72.4559	92.0571	42.039	58.9913	41.4958	80.5996	72.3172	108.255	20	3176107	3179818	+	protein_coding	RT1-S3	RT1 class Ib%2C locus S3 [Source:RGD Symbol%3BAcc:735037]	K06751 RT1-S3; RT1 class Ib, locus S3 precursor	GO:0001815,positive regulation of antibody-dependent cellular cytotoxicity; GO:0001916,positive regulation of T cell mediated cytotoxicity; GO:0002250,adaptive immune response; GO:0002476,antigen processing and presentation of endogenous peptide antigen via MHC class Ib; GO:0002477,antigen processing and presentation of exogenous peptide antigen via MHC class Ib; GO:0002486,antigen processing and…	--
ENSRNOG00000000778	1.4328	1.3231	1.056	1.3191	2.5245	1.5911	2.3368	0.8029	2.1504	2.6437	1.2651	2.1422	1.6305	3.1304	1.7851	2.9722	20	2077072	2088389	-	protein_coding	Znrd1as1	ZNRD1 antisense RNA 1 [Source:RGD Symbol%3BAcc:1564067]	--	--	--
ENSRNOG00000000779	10.9082	19.6678	9.3026	20.0716	25.7487	10.024	11.4009	9.8378	9.1167	17.2638	6.7661	31.3402	20.0714	10.5479	9.0226	13.491	20	2088533	2092436	+	protein_coding	Znrd1	zinc ribbon domain containing 1 [Source:RGD Symbol%3BAcc:1303114]	K03000 Polr1h; DNA-directed RNA polymerase I subunit RPA12	GO:0003674,molecular_function; GO:0003676,nucleic acid binding; GO:0003899,DNA-directed 5'-3' RNA polymerase activity; GO:0005575,cellular_component; GO:0005736,RNA polymerase I complex; GO:0006363,termination of RNA polymerase I transcription; GO:0006379,mRNA cleavage; GO:0008150,biological_process; GO:0008270,zinc ion binding	--
ENSRNOG00000000780	22.0869	33.6855	24.3127	33.5374	32.1422	24.5081	25.2767	28.3503	35.2857	36.6418	30.9351	26.1151	24.569	29.5307	27.7368	32.7957	20	2094931	2098433	+	protein_coding	Ppp1r11	protein phosphatase 1%2C regulatory (inhibitor) subunit 11 [Source:RGD Symbol%3BAcc:1303163]	K17553 Ppp1r11; E3 ubiquitin-protein ligase PPP1R11	GO:0001818,negative regulation of cytokine production; GO:0004864,protein phosphatase inhibitor activity; GO:0004865,protein serine/threonine phosphatase inhibitor activity; GO:0005634,nucleus; GO:0005737,cytoplasm; GO:0006511,ubiquitin-dependent protein catabolic process; GO:0008157,protein phosphatase 1 binding; GO:0016567,protein ubiquitination; GO:0032515,negative regulation of phosphoprotein…	--
ENSRNOG00000000781	110.365	109.194	52.1881	46.0597	7.0066	44.0155	5.9753	47.7006	4.9113	4.2586	4.3278	5.8586	5.6293	7.0415	5.655	5.9583	20	2098375	2103864	-	protein_coding	Rnf39	ring finger protein 39 [Source:RGD Symbol%3BAcc:628854]	--	GO:0005737,cytoplasm; GO:0010468,regulation of gene expression; GO:0016567,protein ubiquitination; GO:0045087,innate immune response; GO:0046872,metal ion binding; GO:0048168,regulation of neuronal synaptic plasticity; GO:0061630,ubiquitin protein ligase activity	--
ENSRNOG00000000782	0.026	0.0253	0	0	0	0.0958	0.0777	0.0734	0	0.2495	0	0.1472	0	0.0512	0	0.0257	20	2182941	2191640	-	protein_coding	Trim10	tripartite motif-containing 10 [Source:RGD Symbol%3BAcc:1359438]	K12002 Trim10; tripartite motif-containing protein 10	GO:0003674,molecular_function; GO:0005575,cellular_component; GO:0005737,cytoplasm; GO:0008150,biological_process; GO:0008270,zinc ion binding; GO:0010468,regulation of gene expression; GO:0016567,protein ubiquitination; GO:0030218,erythrocyte differentiation; GO:0045087,innate immune response; GO:0046597,negative regulation of viral entry into host cell; GO:0061630,ubiquitin protein ligase activ…	--
ENSRNOG00000000783	0	0.2359	0.0588	0.379	0	0	0	0.3415	0	0	0	0	0	0	0	0	20	2169545	2178601	+	protein_coding	Trim40	tripartite motif-containing 40 [Source:RGD Symbol%3BAcc:1359645]	K12016 Trim40; tripartite motif-containing protein 40	GO:0005737,cytoplasm; GO:0008270,zinc ion binding; GO:0008385,IkappaB kinase complex; GO:0010468,regulation of gene expression; GO:0016567,protein ubiquitination; GO:0030308,negative regulation of cell growth; GO:0032088,negative regulation of NF-kappaB transcription factor activity; GO:0042177,negative regulation of protein catabolic process; GO:0045087,innate immune response; GO:0045116,protein…	--
ENSRNOG00000000785	3.4535	2.2593	3.6089	1.7091	2.2959	3.5985	3.9829	2.4863	3.8138	3.8972	3.5692	1.7349	2.6816	5.095	4.3993	5.2016	20	2500689	2514546	+	protein_coding	Trim39	tripartite motif-containing 39 [Source:RGD Symbol%3BAcc:1303115]	K12015 Trim39; E3 ubiquitin-protein ligase TRIM39	GO:0005634,nucleus; GO:0005737,cytoplasm; GO:0005739,mitochondrion; GO:0005829,cytosol; GO:0006915,apoptotic process; GO:0007095,mitotic G2 DNA damage checkpoint; GO:0008270,zinc ion binding; GO:0010468,regulation of gene expression; GO:0016567,protein ubiquitination; GO:0032435,negative regulation of proteasomal ubiquitin-dependent protein catabolic process; GO:0042802,identical protein binding;…	--
ENSRNOG00000000786	8.1147	21.1835	10.5845	29.0012	57.3585	12.7081	17.4716	13.0046	11.8749	27.4298	14.7554	41.782	34.2847	13.5328	14.8658	15.8253	20	2515520	2517498	+	protein_coding	Rpp21	ribonuclease P/MRP subunit p21 [Source:RGD Symbol%3BAcc:1303090]	K03540 Rpp21; ribonuclease P protein subunit p21	GO:0001682,tRNA 5'-leader removal; GO:0003674,molecular_function; GO:0004526,ribonuclease P activity; GO:0005575,cellular_component; GO:0005655,nucleolar ribonuclease P complex; GO:0008033,tRNA processing; GO:0008150,biological_process; GO:0030681,multimeric ribonuclease P complex; GO:0033204,ribonuclease P RNA binding; GO:0042493,response to drug; GO:0090502,RNA phosphodiester bond hydrolysis, e…	--
ENSRNOG00000000787	2.837	0.9662	1.6065	1.7743	0	1.0357	2.6324	0.9949	3.5307	2.7914	3.0107	1.3102	2.5928	2.4066	2.6613	3.3978	20	3242470	3249189	+	protein_coding	AABR07044364.1	RT1 class I histocompatibility antigen%2C AA alpha chain-like [Source:NCBI gene%3BAcc:100909797]	--	--	--
ENSRNOG00000000795	4.0913	4.3871	3.6582	2.4351	3.112	4.4281	9.0984	3.6347	9.9211	9.5449	7.4429	8.5306	8.6605	7.2734	10.3064	7.5725	20	3167079	3170945	+	protein_coding	RT1-N3	RT1 class Ib%2C locus N3 [Source:RGD Symbol%3BAcc:1598370]	K06751 RT1-N3; RT1 class Ib, locus N3	GO:0001916,positive regulation of T cell mediated cytotoxicity; GO:0002476,antigen processing and presentation of endogenous peptide antigen via MHC class Ib; GO:0002486,antigen processing and presentation of endogenous peptide antigen via MHC class I via ER pathway, TAP-independent; GO:0005102,signaling receptor binding; GO:0005615,extracellular space; GO:0006955,immune response; GO:0009897,exte…	--
ENSRNOG00000000796	23.5899	12.8814	22.8035	6.6448	6.7435	29.3136	31.153	23.0286	26.0727	11.8923	33.3471	3.7477	6.7534	27.786	24.0455	29.376	20	28027054	28076664	+	protein_coding	Ranbp2	RAN binding protein 2 [Source:RGD Symbol%3BAcc:1560047]	K12172 Ranbp2; E3 SUMO-protein ligase RanBP2	GO:0000413,protein peptidyl-prolyl isomerization; GO:0001975,response to amphetamine; GO:0003755,peptidyl-prolyl cis-trans isomerase activity; GO:0005096,GTPase activator activity; GO:0005515,protein binding; GO:0005635,nuclear envelope; GO:0005642,annulate lamellae; GO:0005643,nuclear pore; GO:0005654,nucleoplasm; GO:0005737,cytoplasm; GO:0005739,mitochondrion; GO:0006111,regulation of gluconeog…	--
ENSRNOG00000000798	7.2267	6.923	6.6213	6.5591	11.9582	7.9637	8.2765	8.5959	9.5164	12.4016	9.2603	9.723	10.9815	11.7035	11.3798	13.8005	20	3287506	3299580	-	protein_coding	Gnl1	G protein nucleolar 1 [Source:RGD Symbol%3BAcc:1303051]	--	GO:0003674,molecular_function; GO:0003924,GTPase activity; GO:0005525,GTP binding; GO:0005575,cellular_component; GO:0006974,cellular response to DNA damage stimulus; GO:0008150,biological_process	--
ENSRNOG00000000799	23.4404	26.4305	30.9414	22.9907	24.338	28.491	23.2316	30.0809	19.1618	22.6827	19.8541	12.2674	15.2893	23.3702	22.4803	24.3483	20	3309899	3322825	+	protein_coding	Abcf1	ATP binding cassette subfamily F member 1 [Source:RGD Symbol%3BAcc:620286]	K06184 Abcf1; ATP-binding cassette sub-family F member 1	GO:0005524,ATP binding; GO:0005635,nuclear envelope; GO:0005654,nucleoplasm; GO:0005737,cytoplasm; GO:0005829,cytosol; GO:0005840,ribosome; GO:0006412,translation; GO:0006413,translational initiation; GO:0008494,translation activator activity; GO:0016887,ATPase activity; GO:0042254,ribosome biogenesis; GO:0042788,polysomal ribosome; GO:0043022,ribosome binding; GO:0045727,positive regulation of t…	--
ENSRNOG00000000800	10.4593	2.9507	12.4431	1.4618	1.342	12.0842	20.3162	8.4283	39.6103	16.2693	31.8636	5.8932	8.0665	33.934	29.2676	26.5189	20	35257985	35450513	-	protein_coding	Man1a1	mannosidase%2C alpha%2C class 1A%2C member 1 [Source:RGD Symbol%3BAcc:1310891]	K01230 Man1a1; mannosyl-oligosaccharide 1,2-alpha-mannosidase IA	GO:0000139,Golgi membrane; GO:0004571,mannosyl-oligosaccharide 1,2-alpha-mannosidase activity; GO:0005509,calcium ion binding; GO:0005783,endoplasmic reticulum; GO:0005793,endoplasmic reticulum-Golgi intermediate compartment; GO:0005794,Golgi apparatus; GO:0005829,cytosol; GO:0005975,carbohydrate metabolic process; GO:0006491,N-glycan processing; GO:0016021,integral component of membrane; GO:0030…	--
ENSRNOG00000000801	3.5729	3.3705	3.128	1.8714	0	4.4112	4.0043	3.897	12.8088	6.7167	6.7448	5.4666	9.1279	8.6673	6.593	5.765	20	37587687	37589198	+	protein_coding	Msl3l2	male-specific lethal 3-like 2 (Drosophila) [Source:RGD Symbol%3BAcc:1308699]	K18403 Msl3l2; male-specific lethal 3-like 2	GO:0000123,histone acetyltransferase complex; GO:0003677,DNA binding; GO:0006342,chromatin silencing; GO:0016573,histone acetylation; GO:0016575,histone deacetylation; GO:0035267,NuA4 histone acetyltransferase complex; GO:0043967,histone H4 acetylation; GO:0043968,histone H2A acetylation; GO:0043984,histone H4-K16 acetylation; GO:0072487,MSL complex	--
ENSRNOG00000000802	0.9479	0.5006	0.6357	0.209	0.1825	1.1049	1.767	1.1717	1.3965	0.6724	1.2893	0.4115	0.349	1.7924	1.8656	1.893	20	37465278	37700937	-	protein_coding	Tbc1d32	TBC1 domain family%2C member 32 [Source:RGD Symbol%3BAcc:2323599]	--	--	--
ENSRNOG00000000804	8.9996	13.2189	12.4954	16.2823	23.7771	13.3615	13.4786	14.8496	10.0535	11.9677	12.7378	14.4598	13.591	13.2139	11.9534	11.4324	20	3344870	3350927	+	protein_coding	Mrps18b	mitochondrial ribosomal protein S18B [Source:RGD Symbol%3BAcc:1302998]	K16174 Mrps18b; 28S ribosomal protein S18b, mitochondrial	GO:0003735,structural constituent of ribosome; GO:0005654,nucleoplasm; GO:0005739,mitochondrion; GO:0005763,mitochondrial small ribosomal subunit; GO:0030054,cell junction; GO:0032543,mitochondrial translation	--
ENSRNOG00000000805	187.825	217.722	311.594	105.381	5.9283	240.662	58.0855	222.736	17.8355	15.324	37.1428	3.8364	9.4992	21.5478	19.202	16.4946	20	37876650	37889089	+	protein_coding	Gja1	gap junction protein%2C alpha 1 [Source:RGD Symbol%3BAcc:2690]	K07372 Gja1; gap junction alpha-1 protein	GO:0000132,establishment of mitotic spindle orientation; GO:0000139,Golgi membrane; GO:0001649,osteoblast differentiation; GO:0001701,in utero embryonic development; GO:0001764,neuron migration; GO:0001937,negative regulation of endothelial cell proliferation; GO:0001947,heart looping; GO:0002070,epithelial cell maturation; GO:0002088,lens development in camera-type eye; GO:0002544,chronic inflam…	--
ENSRNOG00000000808	6.1773	5.8909	5.2499	4.7251	3.7261	8.8751	13.2984	7.3279	10.0902	9.4944	11.873	4.4431	8.391	8.7703	10.0786	9.3066	20	38935820	38963309	+	protein_coding	Hsf2	heat shock transcription factor 2 [Source:RGD Symbol%3BAcc:68395]	K09415 Hsf2; heat shock factor protein 2	GO:0000977,RNA polymerase II regulatory region sequence-specific DNA binding; GO:0000978,RNA polymerase II proximal promoter sequence-specific DNA binding; GO:0001162,RNA polymerase II intronic transcription regulatory region sequence-specific DNA binding; GO:0001228,DNA-binding transcription activator activity, RNA polymerase II-specific; GO:0003677,DNA binding; GO:0003700,DNA-binding transcript…	HSF
ENSRNOG00000000809	1.3927	0.9104	1.3329	0.5754	1.1381	1.2636	2.5247	1.1756	1.7119	0.8385	1.6328	0.9506	0.34	2.7819	2.1402	3.4663	20	3351303	3364565	+	protein_coding	Atat1	alpha tubulin acetyltransferase 1 [Source:RGD Symbol%3BAcc:1303066]	K19573 Atat1; alpha-tubulin N-acetyltransferase 1	GO:0004468,lysine N-acetyltransferase activity, acting on acetyl phosphate as donor; GO:0005737,cytoplasm; GO:0005794,Golgi apparatus; GO:0005819,spindle; GO:0005829,cytosol; GO:0005874,microtubule; GO:0005905,clathrin-coated pit; GO:0005925,focal adhesion; GO:0007283,spermatogenesis; GO:0018215,protein phosphopantetheinylation; GO:0019799,tubulin N-acetyltransferase activity; GO:0021542,dentate …	--
ENSRNOG00000000811	2.0836	2.6866	1.9528	3.3832	5.3567	2.178	3.2154	3.8533	1.1511	1.5499	1.9163	6.3942	6.4373	1.6278	2.5674	3.5041	20	40618128	40712592	+	protein_coding	Pkib	cAMP-dependent protein kinase inhibitor beta [Source:RGD Symbol%3BAcc:3335]	--	GO:0004862,cAMP-dependent protein kinase inhibitor activity; GO:0005634,nucleus; GO:0005737,cytoplasm; GO:0016301,kinase activity; GO:0016310,phosphorylation; GO:0032212,positive regulation of telomere maintenance via telomerase; GO:0051973,positive regulation of telomerase activity; GO:1904355,positive regulation of telomere capping; GO:2000480,negative regulation of cAMP-dependent protein kinas…	--
ENSRNOG00000000812	1.4412	1.5739	1.2847	1.489	0.4017	2.1427	2.7044	1.7726	2.2443	1.1744	1.9759	1.3628	1.3942	2.9619	3.2139	2.9755	20	3364814	3368923	+	protein_coding	RGD1302996	RIKEN cDNA 2310061I04 gene [Source:MGI Symbol%3BAcc:MGI:1916912]	--	--	--
ENSRNOG00000000814	0	0	0	0	0	0	0	0	0	0.1401	0	0	0	0	0	0	20	40769586	40773349	+	protein_coding	Fabp7	fatty acid binding protein 7 [Source:RGD Symbol%3BAcc:69312]	K08756 Fabp7; fatty acid-binding protein, brain	GO:0001964,startle response; GO:0005504,fatty acid binding; GO:0005634,nucleus; GO:0005737,cytoplasm; GO:0005911,cell-cell junction; GO:0021846,cell proliferation in forebrain; GO:0022008,neurogenesis; GO:0042995,cell projection; GO:0043025,neuronal cell body; GO:0044297,cell body; GO:0050673,epithelial cell proliferation; GO:0060134,prepulse inhibition; GO:0071944,cell periphery	--
ENSRNOG00000000815	39.206	75.3529	29.9913	71.2381	48.4531	31.7981	63.5683	72.6162	33.1544	68.8465	52.1417	79.1096	73.0502	41.5053	56.7583	47.2959	20	40778927	40800868	+	protein_coding	Smpdl3a	sphingomyelin phosphodiesterase%2C acid-like 3A [Source:RGD Symbol%3BAcc:1359277]	K01128 Smpdl3a; acid sphingomyelinase-like phosphodiesterase 3a precursor	GO:0004767,sphingomyelin phosphodiesterase activity; GO:0005576,extracellular region; GO:0005615,extracellular space; GO:0006685,sphingomyelin catabolic process; GO:0008081,phosphoric diester hydrolase activity; GO:0008270,zinc ion binding; GO:0009143,nucleoside triphosphate catabolic process	--
ENSRNOG00000000816	17.8037	8.5757	18.6936	7.5489	2.7365	18.2747	19.549	14.9262	21.9038	16.9548	19.7943	8.5897	11.7991	20.6701	21.7994	21.7811	20	3372413	3397039	-	protein_coding	Ppp1r18	protein phosphatase 1%2C regulatory subunit 18 [Source:RGD Symbol%3BAcc:1309543]	K17559 Ppp1r18; phostensin	GO:0019902,phosphatase binding	--
ENSRNOG00000000818	3.8681	3.5221	3.8037	4.4678	2.4902	5.8726	3.5614	4.8023	4.3187	4.0055	4.7445	4.3612	5.3246	8.8367	6.8226	6.6672	20	3397834	3401315	-	protein_coding	Nrm	nurim [Source:RGD Symbol%3BAcc:1302966]	--	GO:0005635,nuclear envelope; GO:0005637,nuclear inner membrane; GO:0016021,integral component of membrane; GO:0031965,nuclear membrane	--
ENSRNOG00000000823	5.1873	4.4704	4.6574	2.0566	3.7554	5.7681	11.892	8.7269	7.4981	5.6966	9.8135	1.4899	2.3363	7.8479	8.5302	10.5484	20	27832932	27879759	+	protein_coding	Gcc2	GRIP and coiled-coil domain containing 2 [Source:RGD Symbol%3BAcc:1305732]	K20282 Gcc2; GRIP and coiled-coil domain-containing protein 2	GO:0005654,nucleoplasm; GO:0005794,Golgi apparatus; GO:0005802,trans-Golgi network; GO:0005829,cytosol; GO:0006622,protein targeting to lysosome; GO:0016020,membrane; GO:0031023,microtubule organizing center organization; GO:0034067,protein localization to Golgi apparatus; GO:0034453,microtubule anchoring; GO:0034499,late endosome to Golgi transport; GO:0042147,retrograde transport, endosome to G…	--
ENSRNOG00000000824	11.1909	5.7935	11.3578	3.5465	2.4698	12.1343	16.2261	12.6199	14.2185	12.6228	16.943	6.946	8.8144	15.451	14.3614	15.5219	20	27703732	27782586	-	protein_coding	Dse	dermatan sulfate epimerase [Source:RGD Symbol%3BAcc:1305079]	K01794 Dse; dermatan-sulfate epimerase precursor	GO:0005783,endoplasmic reticulum; GO:0005794,Golgi apparatus; GO:0016021,integral component of membrane; GO:0030204,chondroitin sulfate metabolic process; GO:0030205,dermatan sulfate metabolic process; GO:0030208,dermatan sulfate biosynthetic process; GO:0047757,chondroitin-glucuronate 5-epimerase activity	--
ENSRNOG00000000825	1.0603	0.2846	1.1101	0.3802	0	0.5384	1.1633	0.7494	3.3721	2.982	2.9964	1.6794	1.5129	2.6654	2.5711	2.4151	20	27651312	27657983	-	protein_coding	Calhm5	calcium homeostasis modulator family member 5 [Source:RGD Symbol%3BAcc:1310405]	--	GO:0005261,cation channel activity; GO:0005887,integral component of plasma membrane; GO:0098655,cation transmembrane transport	--
ENSRNOG00000000826	16.1213	14.5965	17.7111	12.6977	9.1685	14.2181	17.7136	16.9977	29.4197	33.3956	16.6312	22.8874	24.756	30.6539	30.7616	32.6272	20	3427880	3438396	-	protein_coding	Flot1	flotillin 1 [Source:RGD Symbol%3BAcc:70991]	K07192 Flot1; flotillin-1	GO:0001765,membrane raft assembly; GO:0001819,positive regulation of cytokine production; GO:0001931,uropod; GO:0001934,positive regulation of protein phosphorylation; GO:0002020,protease binding; GO:0002090,regulation of receptor internalization; GO:0005515,protein binding; GO:0005768,endosome; GO:0005769,early endosome; GO:0005815,microtubule organizing center; GO:0005886,plasma membrane; GO:00…	--
ENSRNOG00000000827	101.324	101.09	48.2828	133.487	121.465	45.8174	58.5609	47.0774	84.2344	81.7664	75.0312	62.9962	62.7764	59.6068	56.8862	46.2351	20	3438798	3440769	-	protein_coding	Ier3	immediate early response 3 [Source:RGD Symbol%3BAcc:1303321]	--	GO:0001562,response to protozoan; GO:0003085,negative regulation of systemic arterial blood pressure; GO:0005634,nucleus; GO:0005739,mitochondrion; GO:0006282,regulation of DNA repair; GO:0007095,mitotic G2 DNA damage checkpoint; GO:0008630,intrinsic apoptotic signaling pathway in response to DNA damage; GO:0016021,integral component of membrane; GO:0045732,positive regulation of protein cataboli…	--
ENSRNOG00000000831	5.182	8.1129	6.7091	6.5998	7.052	6.8272	6.0828	6.7898	5.9022	8.3857	4.6534	6.5437	5.7357	6.4482	7.2528	5.3199	20	3582742	3588375	+	protein_coding	Gtf2h4	general transcription factor 2H subunit 4 [Source:RGD Symbol%3BAcc:1303309]	K03144 Gtf2h4; general transcription factor IIH subunit 4	GO:0000438,core TFIIH complex portion of holo TFIIH complex; GO:0000439,transcription factor TFIIH core complex; GO:0001671,ATPase activator activity; GO:0003690,double-stranded DNA binding; GO:0005634,nucleus; GO:0005669,transcription factor TFIID complex; GO:0005675,transcription factor TFIIH holo complex; GO:0006289,nucleotide-excision repair; GO:0006366,transcription by RNA polymerase II; GO:…	--
ENSRNOG00000000833	3.5965	2.5674	4.0706	2.4977	2.2208	3.5702	6.65	4.7695	3.7605	2.4194	4.2607	1.5862	2.1415	6.4885	4.5599	6.3353	20	3588497	3599514	+	protein_coding	Vars2	valyl-tRNA synthetase 2%2C mitochondrial [Source:RGD Symbol%3BAcc:1303122]	--	--	--
ENSRNOG00000000836	0.2559	0.9993	2.4924	0.6423	0	0.2363	0.6126	0.5788	0.5168	1.4272	0.2654	6.8241	5.0283	0.8577	1.1305	0.6589	20	4861335	4863198	-	protein_coding	Ltb	lymphotoxin beta [Source:RGD Symbol%3BAcc:1303162]	--	--	--
ENSRNOG00000000837	0.036	0.8079	0.035	0.0968	0	0.0332	0.0359	0.2035	0.1816	0.0346	0	0.068	0	0.0355	0.0691	0.2138	20	4855829	4858447	+	protein_coding	Tnf	tumor necrosis factor [Source:RGD Symbol%3BAcc:3876]	--	--	--
ENSRNOG00000000838	0.1201	0.0782	0.156	0	0	0.037	0.0399	0.0377	0.2021	0	0.2076	0.3786	0	0.0789	0	0.2776	20	4852496	4854677	+	protein_coding	Lta	lymphotoxin alpha [Source:RGD Symbol%3BAcc:3020]	K05468 Lta; lymphotoxin-alpha precursor	GO:0001666,response to hypoxia; GO:0002876,positive regulation of chronic inflammatory response to antigenic stimulus; GO:0002925,positive regulation of humoral immune response mediated by circulating immunoglobulin; GO:0003674,molecular_function; GO:0005125,cytokine activity; GO:0005164,tumor necrosis factor receptor binding; GO:0005615,extracellular space; GO:0006959,humoral immune response; GO…	--
ENSRNOG00000000839	3.9116	4.1483	4.2757	4.6417	3.8013	3.326	4.1261	2.8908	6.4782	7.3058	4.0275	5.1891	6.2404	6.7969	5.162	6.5773	20	4822935	4839202	+	protein_coding	Nfkbil1	NFKB inhibitor like 1 [Source:RGD Symbol%3BAcc:1303310]	K09256 Nfkbil1; NF-kappa-B inhibitor-like protein 1	GO:0005634,nucleus; GO:0005654,nucleoplasm; GO:0005829,cytosol; GO:0007249,I-kappaB kinase/NF-kappaB signaling; GO:0031665,negative regulation of lipopolysaccharide-mediated signaling pathway; GO:0032088,negative regulation of NF-kappaB transcription factor activity; GO:0032720,negative regulation of tumor necrosis factor production; GO:0034122,negative regulation of toll-like receptor signaling …	--
ENSRNOG00000000840	0.0301	0.0588	0.1174	0	0	0.1113	0	0.0284	0.1522	0.3188	0.3126	0.228	0.1128	0.1486	0.9841	0.597	20	4821285	4823494	-	protein_coding	Atp6v1g2	ATPase H+ transporting V1 subunit G2 [Source:RGD Symbol%3BAcc:1303186]	K02152 Atp6v1g2; V-type proton ATPase subunit G 2	GO:0008553,proton-exporting ATPase activity, phosphorylative mechanism; GO:0016471,vacuolar proton-transporting V-type ATPase complex; GO:0016887,ATPase activity; GO:0030285,integral component of synaptic vesicle membrane; GO:0046961,proton-transporting ATPase activity, rotational mechanism; GO:1902600,proton transmembrane transport	--
ENSRNOG00000000841	33.8776	35.7613	47.2073	26.81	24.4162	49.2034	66.773	43.6292	47.7963	44.4302	53.1863	23.7363	27.5352	79.084	57.0562	70.7429	20	4806108	4818568	-	protein_coding	Ddx39b	DExD-box helicase 39B [Source:RGD Symbol%3BAcc:70923]	K12812 Ddx39b; spliceosome RNA helicase Ddx39b	GO:0000245,spliceosomal complex assembly; GO:0000346,transcription export complex; GO:0000398,mRNA splicing, via spliceosome; GO:0001889,liver development; GO:0003676,nucleic acid binding; GO:0003723,RNA binding; GO:0003724,RNA helicase activity; GO:0005524,ATP binding; GO:0005634,nucleus; GO:0005681,spliceosomal complex; GO:0005687,U4 snRNP; GO:0005688,U6 snRNP; GO:0005737,cytoplasm; GO:0006406,…	--
ENSRNOG00000000842	18.5257	18.5025	18.5425	19.7449	16.3958	21.481	16.0515	20.9195	52.9262	65.0969	50.2904	60.2655	60.8695	43.0075	51.3266	50.2227	20	5049496	5052585	+	protein_coding	Ddah2	dimethylarginine dimethylaminohydrolase 2 [Source:RGD Symbol%3BAcc:1302955]	K01482 Ddah2; N(G),N(G)-dimethylarginine dimethylaminohydrolase 2	GO:0000052,citrulline metabolic process; GO:0005739,mitochondrion; GO:0006525,arginine metabolic process; GO:0006527,arginine catabolic process; GO:0016403,dimethylargininase activity; GO:0016597,amino acid binding; GO:0045429,positive regulation of nitric oxide biosynthetic process	--
ENSRNOG00000000843	520.645	462.866	385.443	173.666	26.1992	392.628	10.9647	332.431	4.3432	8.1191	2.6436	3.6157	9.6895	4.2406	4.1312	3.4712	20	5057701	5059933	+	protein_coding	Ly6g6c	lymphocyte antigen 6 family member G6C [Source:RGD Symbol%3BAcc:1302999]	K06846 Ly6g6c; lymphocyte antigen 6 complex locus protein G6c precursor	GO:0009617,response to bacterium; GO:0009897,external side of plasma membrane; GO:0032991,protein-containing complex; GO:0042802,identical protein binding	--
ENSRNOG00000000844	1.1507	0.6553	0.6538	1.6333	0	0.6198	0.3826	1.446	0.8714	1.1065	1.1934	1.9043	3.589	2.1743	2.1182	1.8994	20	5061658	5064469	-	protein_coding	Ly6g6d	lymphocyte antigen 6 family member G6D [Source:RGD Symbol%3BAcc:1303064]	K06846 Ly6g6d; lymphocyte antigen 6 complex locus protein G6d precursor	GO:0009897,external side of plasma membrane; GO:0030550,acetylcholine receptor inhibitor activity; GO:0031225,anchored component of membrane; GO:0032991,protein-containing complex; GO:0042802,identical protein binding; GO:0045202,synapse; GO:0095500,acetylcholine receptor signaling pathway; GO:2000272,negative regulation of signaling receptor activity	--
ENSRNOG00000000847	54.2632	72.9613	55.0852	50.2702	46.246	48.8718	38.7921	50.0762	27.7574	36.3756	28.085	34.0901	32.1297	29.9032	29.8877	28.1757	20	5106890	5113112	-	protein_coding	Csnk2b	casein kinase 2 beta [Source:RGD Symbol%3BAcc:619978]	K03115 Csnk2b; casein kinase II subunit beta	GO:0000785,chromatin; GO:0003682,chromatin binding; GO:0004674,protein serine/threonine kinase activity; GO:0005102,signaling receptor binding; GO:0005634,nucleus; GO:0005737,cytoplasm; GO:0005886,plasma membrane; GO:0005929,cilium; GO:0005956,protein kinase CK2 complex; GO:0008134,transcription factor binding; GO:0010862,positive regulation of pathway-restricted SMAD protein phosphorylation; GO:…	--
ENSRNOG00000000848	8.6434	12.0273	7.0472	11.0089	7.2586	7.6199	10.6499	11.2423	9.28	11.9589	9.1669	10.7254	16.3946	9.5235	11.3812	11.4652	20	5113339	5116382	+	protein_coding	Gpank1	G patch domain and ankyrin repeats 1 [Source:RGD Symbol%3BAcc:1303304]	--	GO:0003676,nucleic acid binding	--
ENSRNOG00000000850	1.9026	0.6591	0.9564	1.3755	0.5046	0.8501	0.6122	0.4627	1.1774	0.2951	0.8275	0.058	0.9763	1.0286	1.4147	1.4588	20	5120474	5123073	-	protein_coding	Apom	apolipoprotein M [Source:RGD Symbol%3BAcc:620773]	--	GO:0003674,molecular_function; GO:0005319,lipid transporter activity; GO:0005543,phospholipid binding; GO:0005576,extracellular region; GO:0005615,extracellular space; GO:0009749,response to glucose; GO:0016209,antioxidant activity; GO:0033344,cholesterol efflux; GO:0034361,very-low-density lipoprotein particle; GO:0034362,low-density lipoprotein particle; GO:0034364,high-density lipoprotein part…	--
ENSRNOG00000000851	40.4559	21.782	41.1276	13.2171	16.3432	35.547	35.5077	28.6035	39.4872	19.0735	31.8658	8.964	14.1183	52.2868	41.4872	47.0182	20	5125349	5138084	+	protein_coding	Bag6	BCL2-associated athanogene 6 [Source:RGD Symbol%3BAcc:71064]	K23390 Bag6; large proline-rich protein BAG6 isoform 1	GO:0001822,kidney development; GO:0002376,immune system process; GO:0002429,immune response-activating cell surface receptor signaling pathway; GO:0005102,signaling receptor binding; GO:0005515,protein binding; GO:0005576,extracellular region; GO:0005634,nucleus; GO:0005654,nucleoplasm; GO:0005737,cytoplasm; GO:0005829,cytosol; GO:0006325,chromatin organization; GO:0006511,ubiquitin-dependent pro…	--
ENSRNOG00000000852	49.7657	14.3431	55.9192	7.7409	18.4485	43.6356	55.802	41.1445	60.7756	15.7911	49.2373	5.3308	9.5436	85.9475	67.5711	80.993	20	5139882	5155293	-	protein_coding	Prrc2a	proline-rich coiled-coil 2A [Source:RGD Symbol%3BAcc:1303025]	--	GO:0003674,molecular_function; GO:0005575,cellular_component; GO:0005634,nucleus; GO:0005654,nucleoplasm; GO:0005737,cytoplasm; GO:0005829,cytosol; GO:0005886,plasma membrane; GO:0008150,biological_process; GO:0030154,cell differentiation	--
ENSRNOG00000000853	12.6527	14.7898	10.0888	20.9003	9.3137	15.9825	20.3946	22.8955	10.1181	33.2544	6.4736	44.3179	44.5146	11.7751	10.2722	11.3614	20	5161333	5166448	-	protein_coding	Aif1	allograft inflammatory factor 1 [Source:RGD Symbol%3BAcc:61924]	K18617 Aif1; allograft inflammatory factor 1	GO:0001726,ruffle; GO:0001891,phagocytic cup; GO:0001934,positive regulation of protein phosphorylation; GO:0003779,actin binding; GO:0005509,calcium ion binding; GO:0005634,nucleus; GO:0005737,cytoplasm; GO:0005829,cytosol; GO:0005884,actin filament; GO:0006911,phagocytosis, engulfment; GO:0006954,inflammatory response; GO:0008284,positive regulation of cell proliferation; GO:0010629,negative re…	--
ENSRNOG00000000854	0.9707	0.379	0.8824	1.9723	2.3564	0.7768	0.5809	1.7687	1.5028	0.1244	0	2.8149	4.844	0.7018	0.5593	1.1536	20	5170215	5175773	+	protein_coding	Ncr3	natural cytotoxicity triggering receptor 3 [Source:RGD Symbol%3BAcc:727881]	K06743 Ncr3; natural cytotoxicity triggering receptor 3 precursor	GO:0002429,immune response-activating cell surface receptor signaling pathway; GO:0005886,plasma membrane; GO:0016021,integral component of membrane; GO:0030101,natural killer cell activation; GO:0042802,identical protein binding; GO:0045954,positive regulation of natural killer cell mediated cytotoxicity	--
ENSRNOG00000000855	4.0879	2.5396	2.0511	4.775	2.9102	1.487	3.8304	3.0355	3.252	6.5512	1.9271	13.237	5.2159	1.0991	2.8553	1.8403	20	5176016	5179263	-	protein_coding	Lst1	leukocyte specific transcript 1 [Source:RGD Symbol%3BAcc:620077]	--	GO:0000902,cell morphogenesis; GO:0003674,molecular_function; GO:0005575,cellular_component; GO:0005737,cytoplasm; GO:0006955,immune response; GO:0008150,biological_process; GO:0016021,integral component of membrane; GO:0016358,dendrite development; GO:0050672,negative regulation of lymphocyte proliferation	--
ENSRNOG00000000857	0.5184	0.1417	0.303	0.4648	0.1949	0.3064	0.2275	0.1368	0.0419	0.1795	0.1721	0.6275	0.2328	0.1636	0.3585	0.3697	20	5020667	5037088	-	protein_coding	Msh5	mutS homolog 5 [Source:RGD Symbol%3BAcc:1303008]	K08741 Msh5; mutS protein homolog 5	GO:0000228,nuclear chromosome; GO:0000710,meiotic mismatch repair; GO:0000795,synaptonemal complex; GO:0003674,molecular_function; GO:0005524,ATP binding; GO:0005575,cellular_component; GO:0006298,mismatch repair; GO:0007127,meiosis I; GO:0007129,synapsis; GO:0007131,reciprocal meiotic recombination; GO:0007292,female gamete generation; GO:0008094,DNA-dependent ATPase activity; GO:0008150,biologi…	--
ENSRNOG00000000858	6.1017	2.7923	5.5715	4.5012	1.1945	5.0472	4.311	2.2164	14.4395	14.3011	15.4907	21.1567	18.6742	11.5294	9.5837	10.4493	20	5018264	5020150	-	protein_coding	Sapcd1	suppressor APC domain containing 1 [Source:RGD Symbol%3BAcc:1359359]	--	--	--
ENSRNOG00000000860	0.8362	0.2788	1.1323	0.2011	0.7667	0.2072	0.0814	0.0961	1.2356	0.2746	0.5077	0.0579	0.687	1.1662	1.2733	1.0504	20	5008508	5017669	+	protein_coding	Vwa7	von Willebrand factor A domain containing 7 [Source:RGD Symbol%3BAcc:1303137]	K24511 Vwa7; von Willebrand factor A domain-containing protein 7 precursor	GO:0005576,extracellular region	--
ENSRNOG00000000861	0.0577	0	0	0	0.1695	0.0133	0	0.0544	0	0.1665	0	0.0955	0	0	0	0.0286	X	140878216	140888795	+	protein_coding	Zic3	Zic family member 3 [Source:RGD Symbol%3BAcc:1561261]	K18487 Zic3; zinc finger protein ZIC 3	GO:0000977,RNA polymerase II regulatory region sequence-specific DNA binding; GO:0000978,RNA polymerase II proximal promoter sequence-specific DNA binding; GO:0000981,DNA-binding transcription factor activity, RNA polymerase II-specific; GO:0001228,DNA-binding transcription activator activity, RNA polymerase II-specific; GO:0001947,heart looping; GO:0003674,molecular_function; GO:0003700,DNA-bind…	zf-C2H2
ENSRNOG00000000866	11.6612	8.5981	11.2681	6.5472	6.0918	12.3826	17.7838	10.1804	17.6922	14.9012	15.1173	6.123	8.9874	18.3635	14.0287	18.8125	X	159884885	159891326	-	protein_coding	Rbmx	RNA binding motif protein%2C X-linked [Source:RGD Symbol%3BAcc:1565256]	K12885 Rbmx; RNA-binding motif protein, X chromosome	GO:0000381,regulation of alternative mRNA splicing, via spliceosome; GO:0000791,euchromatin; GO:0000978,RNA polymerase II proximal promoter sequence-specific DNA binding; GO:0003682,chromatin binding; GO:0003723,RNA binding; GO:0003727,single-stranded RNA binding; GO:0003729,mRNA binding; GO:0005515,protein binding; GO:0005634,nucleus; GO:0005681,spliceosomal complex; GO:0006366,transcription by …	--
ENSRNOG00000000867	16.7825	14.6104	21.5977	12.9506	14.8357	20.4754	18.3647	20.6135	14.2519	11.784	19.2294	8.085	12.2495	28.5413	22.169	25.9594	20	4993560	5008262	+	protein_coding	Vars1	valyl-tRNA synthetase 1 [Source:RGD Symbol%3BAcc:3950]	K01873 Vars1; valine--tRNA ligase	GO:0002161,aminoacyl-tRNA editing activity; GO:0004832,valine-tRNA ligase activity; GO:0005524,ATP binding; GO:0005829,cytosol; GO:0006438,valyl-tRNA aminoacylation; GO:0106074,aminoacyl-tRNA metabolism involved in translational fidelity	--
ENSRNOG00000000869	5.4033	1.0635	5.1565	0.3125	0.4095	4.6673	7.9755	4.0862	7.4135	2.7234	8.9253	0.8447	1.3659	5.7778	6.9051	6.8185	X	159723866	159841072	-	protein_coding	Arhgef6	Rac/Cdc42 guanine nucleotide exchange factor 6 [Source:RGD Symbol%3BAcc:1359674]	K05729 Arhgef6; rho guanine nucleotide exchange factor 6	GO:0003674,molecular_function; GO:0005085,guanyl-nucleotide exchange factor activity; GO:0005575,cellular_component; GO:0005911,cell-cell junction; GO:0008150,biological_process; GO:0030027,lamellipodium; GO:0030032,lamellipodium assembly; GO:0035556,intracellular signal transduction; GO:0050790,regulation of catalytic activity	--
ENSRNOG00000000871	0.6577	0.344	0.3203	0.6317	0	1.1062	0.5858	0.4649	0.2372	0.655	0.1462	0.2666	0.9012	0.3474	0.1805	0.6281	X	159703578	159716562	+	protein_coding	Cd40lg	CD40 ligand [Source:RGD Symbol%3BAcc:708418]	K03161 Cd40lg; CD40 ligand	GO:0002637,regulation of immunoglobulin production; GO:0002839,positive regulation of immune response to tumor cell; GO:0005125,cytokine activity; GO:0005164,tumor necrosis factor receptor binding; GO:0005174,CD40 receptor binding; GO:0005178,integrin binding; GO:0005615,extracellular space; GO:0006954,inflammatory response; GO:0007229,integrin-mediated signaling pathway; GO:0007257,activation of…	--
ENSRNOG00000000875	168.538	93.024	206.563	85.3776	11.9729	157.843	259.039	103.879	577.143	263.328	427.429	43.9269	149.105	272.013	278.456	204.641	X	159112880	159172524	+	protein_coding	Fhl1	four and a half LIM domains 1 [Source:RGD Symbol%3BAcc:2615]	K14365 Fhl1; four and a half LIM domains protein 1 isoform 3	GO:0003254,regulation of membrane depolarization; GO:0005634,nucleus; GO:0005737,cytoplasm; GO:0005829,cytosol; GO:0005886,plasma membrane; GO:0007517,muscle organ development; GO:0010972,negative regulation of G2/M transition of mitotic cell cycle; GO:0030154,cell differentiation; GO:0030308,negative regulation of cell growth; GO:0043268,positive regulation of potassium ion transport; GO:0044325…	--
ENSRNOG00000000878	41.1966	17.1912	13.6735	50.0729	99.927	2.7724	17.7802	71.3557	0.792	2.1068	2.4687	10.7176	11.2376	2.64	13.1711	21.4314	20	4593389	4609631	+	protein_coding	Slc44a4	solute carrier family 44%2C member 4 [Source:RGD Symbol%3BAcc:1303167]	K15377 Slc44a4; choline transporter-like protein 4	GO:0005886,plasma membrane; GO:0008292,acetylcholine biosynthetic process; GO:0015220,choline transmembrane transporter activity; GO:0015871,choline transport; GO:0016020,membrane; GO:0016021,integral component of membrane; GO:0016324,apical plasma membrane; GO:0022857,transmembrane transporter activity; GO:0030307,positive regulation of cell growth; GO:0030974,thiamine pyrophosphate transmembran…	--
ENSRNOG00000000879	7.3054	6.1859	6.929	5.2802	10.7525	7.7579	10.7584	9.4564	10.6329	6.1418	10.6572	3.1226	4.2588	10.2059	10.5057	9.9371	X	158978755	159045044	+	protein_coding	Slc9a6	solute carrier family 9 member A6 [Source:RGD Symbol%3BAcc:1563582]	--	--	--
ENSRNOG00000000881	9.5423	7.3893	9.3226	5.4651	5.3276	12.659	13.0431	13.3649	9.5752	7.6603	12.0802	2.3116	4.671	9.9153	10.7484	10.0629	X	158966673	158978995	-	protein_coding	Mmgt1	membrane magnesium transporter 1 [Source:RGD Symbol%3BAcc:1566339]	K23566 Mmgt1; membrane magnesium transporter 1 precursor	GO:0000139,Golgi membrane; GO:0005737,cytoplasm; GO:0005769,early endosome; GO:0005794,Golgi apparatus; GO:0005886,plasma membrane; GO:0006812,cation transport; GO:0006824,cobalt ion transport; GO:0006825,copper ion transport; GO:0006826,iron ion transport; GO:0015087,cobalt ion transmembrane transporter activity; GO:0015093,ferrous iron transmembrane transporter activity; GO:0015095,magnesium io…	--
ENSRNOG00000000885	1.4834	0.7144	2.0612	0.1241	1.2545	1.6619	4.2612	1.7149	3.1353	0.2662	3.446	0.0374	0.148	6.1225	4.4448	4.4464	12	28212333	28251816	+	protein_coding	--	--	--	--	--
ENSRNOG00000000886	0.3861	0.0754	0.1504	0	0	0.0713	0	0.5095	0	0	0	0	0	0	0	0	12	29308341	29743705	-	protein_coding	Caln1	calneuron 1 [Source:RGD Symbol%3BAcc:1305843]	K23849 Caln1; calcium-binding protein 8	GO:0005509,calcium ion binding; GO:0005886,plasma membrane; GO:0016021,integral component of membrane; GO:0032588,trans-Golgi network membrane; GO:0048471,perinuclear region of cytoplasm	--
ENSRNOG00000000888	39.8422	40.2564	41.0956	37.3164	32.1205	37.7135	37.3517	41.6946	35.4359	50.871	38.6109	36.2762	44.4912	41.124	39.6445	46.8759	12	29921443	29930600	+	protein_coding	Sbds	SBDS%2C ribosome maturation factor [Source:RGD Symbol%3BAcc:1311043]	K14574 Sbds; ribosome maturation protein SBDS	GO:0000922,spindle pole; GO:0001833,inner cell mass cell proliferation; GO:0002244,hematopoietic progenitor cell differentiation; GO:0003674,molecular_function; GO:0005575,cellular_component; GO:0005634,nucleus; GO:0005654,nucleoplasm; GO:0005730,nucleolus; GO:0005737,cytoplasm; GO:0005829,cytosol; GO:0006364,rRNA processing; GO:0007052,mitotic spindle organization; GO:0008017,microtubule binding…	--
ENSRNOG00000000889	0	0	0.0236	0	0	0	0	0	0.1223	0	0	0	0	0.0717	0	0.024	2	157031018	157066781	-	protein_coding	AABR07011057.1	--	--	--	--
ENSRNOG00000000891	5.0039	8.7082	4.4923	4.6417	1.5844	9.1203	13.2807	7.2585	8.0838	8.9954	12.4098	5.1433	8.7127	11.6249	8.6921	12.1523	12	4737817	4741997	+	protein_coding	--	--	--	--	zf-C2H2
ENSRNOG00000000893	30.6882	38.4879	24.6464	38.3176	58.3874	34.9442	36.526	43.1406	22.7509	29.0123	40.6193	19.7835	21.9883	28.6648	30.5565	30.68	12	29933906	29958050	-	protein_coding	Tmem248	transmembrane protein 248 [Source:RGD Symbol%3BAcc:1303319]	--	GO:0016021,integral component of membrane	--
ENSRNOG00000000894	3.4198	0.4134	4.4147	0.1995	0.4718	3.3733	3.7739	2.5631	9.1696	1.8999	5.945	0.1848	0.8787	7.1763	7.1736	5.1395	12	5573729	5822874	-	protein_coding	Fry	FRY microtubule binding protein [Source:RGD Symbol%3BAcc:1307034]	--	GO:0000902,cell morphogenesis; GO:0004857,enzyme inhibitor activity; GO:0005938,cell cortex; GO:0030427,site of polarized growth; GO:0031175,neuron projection development; GO:0043086,negative regulation of catalytic activity; GO:1904428,negative regulation of tubulin deacetylation	--
ENSRNOG00000000895	21.6508	15.9993	17.008	11.649	8.5024	14.3392	10.4764	20.2633	8.9784	8.6743	11.0265	2.8436	5.5469	9.5922	9.324	11.7848	12	29961120	29988959	-	protein_coding	Rabgef1	RAB guanine nucleotide exchange factor 1 [Source:RGD Symbol%3BAcc:1307295]	K20131 Rabgef1; rab5 GDP/GTP exchange factor	GO:0001933,negative regulation of protein phosphorylation; GO:0002686,negative regulation of leukocyte migration; GO:0003677,DNA binding; GO:0005085,guanyl-nucleotide exchange factor activity; GO:0005730,nucleolus; GO:0005769,early endosome; GO:0005829,cytosol; GO:0006612,protein targeting to membrane; GO:0008270,zinc ion binding; GO:0016567,protein ubiquitination; GO:0031267,small GTPase binding…	--
ENSRNOG00000000897	2.632	0.5621	0.988	0.2949	0	0.9113	1.9416	0.4134	1.0796	0.4482	0.6255	0.7778	0.2052	0.7568	1.4218	0.9775	12	6016884	6078411	-	protein_coding	Rxfp2	relaxin family peptide receptor 2 [Source:RGD Symbol%3BAcc:1309449]	K04307 Rxfp2; relaxin receptor 2 precursor	GO:0001556,oocyte maturation; GO:0005886,plasma membrane; GO:0005887,integral component of plasma membrane; GO:0007189,adenylate cyclase-activating G protein-coupled receptor signaling pathway; GO:0007190,activation of adenylate cyclase activity; GO:0007193,adenylate cyclase-inhibiting G protein-coupled receptor signaling pathway; GO:0008285,negative regulation of cell proliferation; GO:0008528,G…	--
ENSRNOG00000000900	14.924	14.6003	18.5971	10.1182	0.5524	21.2205	24.5493	19.8865	47.8017	41.694	39.8975	19.7163	20.9463	34.5564	31.2256	34.6841	12	30045751	30106893	-	protein_coding	Tpst1	tyrosylprotein sulfotransferase 1 [Source:RGD Symbol%3BAcc:1308473]	K01021 Tpst1; protein-tyrosine sulfotransferase 1	GO:0000139,Golgi membrane; GO:0005794,Golgi apparatus; GO:0006478,peptidyl-tyrosine sulfation; GO:0008146,sulfotransferase activity; GO:0008476,protein-tyrosine sulfotransferase activity; GO:0018215,protein phosphopantetheinylation; GO:0030173,integral component of Golgi membrane; GO:0042803,protein homodimerization activity	--
ENSRNOG00000000901	11.8649	17.5665	12.0918	22.188	26.3046	17.5942	18.614	15.6995	21.4605	26.444	17.928	26.3778	25.4385	18.5524	17.5831	22.0227	12	30125168	30180115	-	protein_coding	Crcp	CGRP receptor component [Source:RGD Symbol%3BAcc:620753]	--	GO:0000166,nucleotide binding; GO:0001635,calcitonin gene-related peptide receptor activity; GO:0001669,acrosomal vesicle; GO:0003674,molecular_function; GO:0003899,DNA-directed 5'-3' RNA polymerase activity; GO:0005634,nucleus; GO:0005666,RNA polymerase III complex; GO:0005737,cytoplasm; GO:0005886,plasma membrane; GO:0006383,transcription by RNA polymerase III; GO:0006384,transcription initiati…	--
ENSRNOG00000000902	15.2894	10.0598	25.5797	8.2425	12.9108	16.4435	14.2488	21.9631	14.7438	19.2915	21.0082	6.0964	9.6417	15.4028	20.0466	21.5619	12	6322668	6341902	-	protein_coding	Hsph1	heat shock protein family H (Hsp110) member 1 [Source:RGD Symbol%3BAcc:1311609]	K09485 Hsph1; heat shock protein 105 kDa	GO:0000774,adenyl-nucleotide exchange factor activity; GO:0005524,ATP binding; GO:0005634,nucleus; GO:0005654,nucleoplasm; GO:0005737,cytoplasm; GO:0005829,cytosol; GO:0005874,microtubule; GO:0032991,protein-containing complex; GO:0043014,alpha-tubulin binding; GO:0045944,positive regulation of transcription by RNA polymerase II; GO:0051085,chaperone cofactor-dependent protein refolding; GO:00610…	--
ENSRNOG00000000903	5.9037	6.161	6.6093	5.3227	8.5288	7.7383	8.7652	6.1716	10.4829	11.6796	9.0433	12.0638	8.286	11.8744	11.5679	11.7273	12	30165694	30178341	+	protein_coding	Asl	argininosuccinate lyase [Source:RGD Symbol%3BAcc:619974]	--	--	--
ENSRNOG00000000904	0	0	0	0	0	0	0	0	0.1831	0.2616	0.0314	0	0	0	0	0.0299	12	6265748	6316948	+	protein_coding	Wdr95	WD40 repeat domain 95 [Source:RGD Symbol%3BAcc:1561029]	--	--	--
ENSRNOG00000000905	0	0.1025	0.1364	0.4079	0	0	0.3492	0.099	0.4241	0.3029	0.2541	0	0.0983	0.2071	0.2353	0.208	12	6671940	6703979	-	protein_coding	Tex26	testis expressed 26 [Source:RGD Symbol%3BAcc:1560846]	--	GO:0005737,cytoplasm	--
ENSRNOG00000000906	16.8625	5.683	17.6481	2.8419	2.2151	9.7661	9.8409	8.2166	22.1032	12.9293	12.4713	6.6419	7.9785	14.2258	14.0949	10.962	12	6711747	6740714	-	protein_coding	Medag	mesenteric estrogen-dependent adipogenesis [Source:RGD Symbol%3BAcc:1307396]	--	--	--
ENSRNOG00000000907	13.0114	12.4029	15.0041	11.829	1.9465	13.8277	15.6718	15.3284	9.1714	17.6454	6.3015	18.9204	18.3193	7.8052	13.2035	8.996	12	6854920	6879154	-	protein_coding	Alox5ap	arachidonate 5-lipoxygenase activating protein [Source:RGD Symbol%3BAcc:2097]	K20735 Alox5ap; arachidonate 5-lipoxygenase-activating protein	GO:0002540,leukotriene production involved in inflammatory response; GO:0002675,positive regulation of acute inflammatory response; GO:0004051,arachidonate 5-lipoxygenase activity; GO:0004364,glutathione transferase activity; GO:0004464,leukotriene-C4 synthase activity; GO:0004602,glutathione peroxidase activity; GO:0005634,nucleus; GO:0005635,nuclear envelope; GO:0005783,endoplasmic reticulum; G…	--
ENSRNOG00000000909	5.7567	4.195	5.8784	3.0875	5.7795	7.9657	8.0977	7.1567	8.313	8.7052	9.2701	4.8544	6.5374	9.8629	9.2146	11.0939	12	6929978	6956984	-	protein_coding	Uspl1	ubiquitin specific peptidase like 1 [Source:RGD Symbol%3BAcc:1310835]	K23008 Uspl1; SUMO-specific isopeptidase USPL1 isoform 2	GO:0001825,blastocyst formation; GO:0008283,cell proliferation; GO:0009301,snRNA transcription; GO:0015030,Cajal body; GO:0016926,protein desumoylation; GO:0030576,Cajal body organization; GO:0032183,SUMO binding; GO:0043130,ubiquitin binding; GO:0070140,SUMO-specific isopeptidase activity	--
ENSRNOG00000000913	9.1945	8.7819	10.2927	6.4047	6.3585	12.4407	20.7439	9.697	9.9667	10.8311	11.579	8.337	10.2418	13.0864	13.2647	15.6693	12	30198822	30227771	+	protein_coding	Gusb	glucuronidase%2C beta [Source:RGD Symbol%3BAcc:2772]	K01195 Gusb; beta-glucuronidase precursor	GO:0004566,beta-glucuronidase activity; GO:0005102,signaling receptor binding; GO:0005615,extracellular space; GO:0005764,lysosome; GO:0005975,carbohydrate metabolic process; GO:0016787,hydrolase activity; GO:0019391,glucuronoside catabolic process; GO:0019904,protein domain specific binding; GO:0030246,carbohydrate binding; GO:0043231,intracellular membrane-bounded organelle	--
ENSRNOG00000000916	0.1374	0.1341	0.0669	0	0	0.0952	0.0685	0.1295	0.2081	0	0	0	0	0.3725	0.066	0.034	12	7208850	7271872	+	protein_coding	LOC100910196	katanin p60 ATPase-containing subunit A-like 1-like [Source:RGD Symbol%3BAcc:6499844]	--	GO:0000922,spindle pole; GO:0005524,ATP binding; GO:0005634,nucleus; GO:0005737,cytoplasm; GO:0005813,centrosome; GO:0005819,spindle; GO:0005874,microtubule; GO:0007283,spermatogenesis; GO:0008017,microtubule binding; GO:0008568,microtubule-severing ATPase activity; GO:0015630,microtubule cytoskeleton; GO:0016853,isomerase activity; GO:0016887,ATPase activity; GO:0030496,midbody; GO:0031122,cytop…	--
ENSRNOG00000000917	8.9493	24.1211	11.1797	44.4724	28.7939	6.1078	7.7621	11.9181	14.929	11.0371	5.4477	23.7325	23.4828	7.48	11.5844	14.4507	12	30303725	30304036	-	protein_coding	Nupr2	nuclear protein 2%2C transcriptional regulator [Source:RGD Symbol%3BAcc:1560258]	--	GO:0000122,negative regulation of transcription by RNA polymerase II; GO:0005634,nucleus; GO:0006357,regulation of transcription by RNA polymerase II; GO:0006974,cellular response to DNA damage stimulus; GO:0008285,negative regulation of cell proliferation; GO:0009267,cellular response to starvation; GO:0045786,negative regulation of cell cycle; GO:0071157,negative regulation of cell cycle arrest	--
ENSRNOG00000000918	19.2646	35.7074	19.5957	36.4871	52.8578	11.2501	8.4752	13.0706	11.3157	20.8482	9.5212	32.5787	31.482	14.4907	12.5925	16.8061	12	30308469	30314519	-	protein_coding	Zbed5	zinc finger%2C BED-type containing 5 [Source:RGD Symbol%3BAcc:1559988]	K24642 Zbed5; coiled-coil-helix-coiled-coil-helix domain-containing protein 2	--	--
ENSRNOG00000000920	2.4929	1.5066	3.5842	1.0996	0	3.3979	4.4205	2.2376	13.1045	8.3325	11.4905	2.3573	3.4063	12.2099	10.8307	7.8769	12	30450316	30464352	+	protein_coding	Phkg1	phosphorylase kinase catalytic subunit gamma 1 [Source:RGD Symbol%3BAcc:3325]	K00871 Phkg1; phosphorylase b kinase gamma catalytic chain, skeletal muscle/heart isoform	GO:0004689,phosphorylase kinase activity; GO:0005516,calmodulin binding; GO:0005524,ATP binding; GO:0005964,phosphorylase kinase complex; GO:0005977,glycogen metabolic process; GO:0005978,glycogen biosynthetic process; GO:0006468,protein phosphorylation; GO:0019899,enzyme binding; GO:0050321,tau-protein kinase activity; GO:0106310,NA; GO:0106311,NA	--
ENSRNOG00000000921	49.483	35.9726	48.8535	31.8	32.4087	44.4638	46.7282	42.1994	42.6852	44.9166	52.7438	33.9925	45.2679	51.3804	56.2409	64.6208	12	7865938	7911525	+	protein_coding	Ubl3	ubiquitin-like 3 [Source:RGD Symbol%3BAcc:1305431]	--	GO:0005886,plasma membrane	--
ENSRNOG00000000922	6.7497	7.6372	8.1072	9.0012	8.8529	8.3466	7.9933	8.0472	11.535	10.2512	9.4984	4.9844	7.3645	11.4978	8.292	10.4876	12	30464676	30491102	-	protein_coding	Sumf2	sulfatase modifying factor 2 [Source:RGD Symbol%3BAcc:1563253]	--	GO:0005783,endoplasmic reticulum; GO:0005788,endoplasmic reticulum lumen; GO:0042802,identical protein binding	--
ENSRNOG00000000923	41.386	62.2036	54.7894	61.2995	49.5224	66.4764	51.4766	66.4483	37.3978	56.1516	51.897	35.0629	44.8161	46.4162	45.9809	47.4944	12	30491416	30501860	-	protein_coding	Cct6a	chaperonin containing TCP1 subunit 6A [Source:RGD Symbol%3BAcc:1304763]	K09498 Cct6a; T-complex protein 1 subunit zeta	GO:0001669,acrosomal vesicle; GO:0002199,zona pellucida receptor complex; GO:0005515,protein binding; GO:0005524,ATP binding; GO:0005829,cytosol; GO:0005832,chaperonin-containing T-complex; GO:0005874,microtubule; GO:0006457,protein folding; GO:0007339,binding of sperm to zona pellucida; GO:0032212,positive regulation of telomere maintenance via telomerase; GO:0044183,protein binding involved in …	--
ENSRNOG00000000924	15.4074	6.4554	16.5762	5.4818	3.0939	17.7046	20.209	16.0224	6.3882	3.8344	11.5951	2.3514	3.9208	19.7833	17.4507	18.6976	12	8032809	8108972	+	protein_coding	Slc7a1	solute carrier family 7 member 1 [Source:RGD Symbol%3BAcc:3716]	K13863 Slc7a1; high affinity cationic amino acid transporter 1	GO:0000064,L-ornithine transmembrane transporter activity; GO:0005290,L-histidine transmembrane transporter activity; GO:0005886,plasma membrane; GO:0006865,amino acid transport; GO:0009925,basal plasma membrane; GO:0015171,amino acid transmembrane transporter activity; GO:0015174,basic amino acid transmembrane transporter activity; GO:0015181,arginine transmembrane transporter activity; GO:00151…	--
ENSRNOG00000000925	5.9043	7.5472	8.7294	16.3735	24.1489	7.2168	5.3384	10.3685	4.3746	6.6575	6.0793	6.3867	8.8234	5.0669	5.3441	8.3294	12	30514112	30526557	+	protein_coding	Psph	phosphoserine phosphatase [Source:RGD Symbol%3BAcc:1308764]	K01079 Psph; phosphoserine phosphatase	GO:0000287,magnesium ion binding; GO:0001701,in utero embryonic development; GO:0003674,molecular_function; GO:0004647,phosphoserine phosphatase activity; GO:0005509,calcium ion binding; GO:0005737,cytoplasm; GO:0006563,L-serine metabolic process; GO:0006564,L-serine biosynthetic process; GO:0009612,response to mechanical stimulus; GO:0016311,dephosphorylation; GO:0031667,response to nutrient lev…	--
ENSRNOG00000000926	16.2095	27.5247	17.8871	40.9259	46.4863	22.3315	26.8322	22.1839	16.8889	30.9238	20.3877	35.3855	29.6886	17.7225	21.6953	19.4264	12	30570386	30573610	-	protein_coding	Mrps17	mitochondrial ribosomal protein S17 [Source:RGD Symbol%3BAcc:1307650]	K02961 Mrps17; 28S ribosomal protein S17, mitochondrial	GO:0003735,structural constituent of ribosome; GO:0005763,mitochondrial small ribosomal subunit; GO:0006412,translation	--
ENSRNOG00000000931	7.8548	5.8139	7.3837	5.1161	3.8293	7.9007	9.26	7.0722	6.946	5.0517	7.8268	3.6573	4.7957	10.4176	9.3927	9.974	12	30740520	30811054	-	protein_coding	Sfswap	splicing factor SWAP [Source:RGD Symbol%3BAcc:1305004]	--	GO:0000380,alternative mRNA splicing, via spliceosome; GO:0000395,mRNA 5'-splice site recognition; GO:0003723,RNA binding; GO:0005634,nucleus; GO:0006396,RNA processing; GO:0048025,negative regulation of mRNA splicing, via spliceosome	--
ENSRNOG00000000934	0.0909	0	0.0443	0	0.0534	0	0	0.0143	0.0306	0	0.0157	0.2293	0	0	0	0	12	31609053	31629881	-	protein_coding	Piwil1	piwi-like RNA-mediated gene silencing 1 [Source:RGD Symbol%3BAcc:1306980]	K02156 Piwil1; piwi-like protein 1	GO:0003727,single-stranded RNA binding; GO:0003729,mRNA binding; GO:0004521,endoribonuclease activity; GO:0005634,nucleus; GO:0005737,cytoplasm; GO:0006417,regulation of translation; GO:0007283,spermatogenesis; GO:0007286,spermatid development; GO:0010529,negative regulation of transposition; GO:0019901,protein kinase binding; GO:0031047,gene silencing by RNA; GO:0033391,chromatoid body; GO:00345…	--
ENSRNOG00000000936	8.9564	4.2813	9.5143	3.4736	0.4361	7.8201	12.9374	8.1131	18.6721	11.691	17.2058	4.1031	4.7764	17.7279	14.1728	15.0288	12	31335372	31360254	+	protein_coding	Stx2	syntaxin 2 [Source:RGD Symbol%3BAcc:2558]	K08486 Stx2; syntaxin-2	GO:0000149,SNARE binding; GO:0000281,mitotic cytokinesis; GO:0005198,structural molecule activity; GO:0005484,SNAP receptor activity; GO:0005515,protein binding; GO:0005615,extracellular space; GO:0005886,plasma membrane; GO:0005911,cell-cell junction; GO:0006886,intracellular protein transport; GO:0006887,exocytosis; GO:0006903,vesicle targeting; GO:0006906,vesicle fusion; GO:0007340,acrosome re…	--
ENSRNOG00000000937	4.4813	32.0008	4.1195	31.9122	1.5673	2.1619	10.1954	52.8885	1.9828	0.8715	2.1671	1.9998	3.1566	2.9287	3.3851	3.765	12	8725517	8741951	+	protein_coding	Slc46a3	solute carrier family 46%2C member 3 [Source:RGD Symbol%3BAcc:1307594]	K20840 Slc46a3; solute carrier family 46 member 3 precursor	GO:0022857,transmembrane transporter activity; GO:0034486,vacuolar transmembrane transport; GO:1905103,integral component of lysosomal membrane	--
ENSRNOG00000000938	125.797	254.477	187.053	326.923	432.575	197.487	172.146	223.75	85.436	168.224	141.299	187.848	180.213	135.074	129.001	131.175	12	31320624	31323810	-	protein_coding	Ran	RAN%2C member RAS oncogene family [Source:RGD Symbol%3BAcc:620367]	K07936 Ran; GTP-binding nuclear protein Ran	GO:0000054,ribosomal subunit export from nucleus; GO:0000055,ribosomal large subunit export from nucleus; GO:0000056,ribosomal small subunit export from nucleus; GO:0000070,mitotic sister chromatid segregation; GO:0000226,microtubule cytoskeleton organization; GO:0000287,magnesium ion binding; GO:0000785,chromatin; GO:0001673,male germ cell nucleus; GO:0002177,manchette; GO:0003924,GTPase activit…	--
ENSRNOG00000000940	14.2079	6.3442	15.2042	2.8503	0.3274	11.2208	9.2798	9.4989	23.748	7.3376	19.4239	0.9391	2.1518	16.0679	15.2516	12.8978	12	9034308	9205905	+	protein_coding	Flt1	FMS-related tyrosine kinase 1 [Source:RGD Symbol%3BAcc:2621]	K05096 Flt1; vascular endothelial growth factor receptor 1 isoform 2 precursor	GO:0000186,activation of MAPKK activity; GO:0001525,angiogenesis; GO:0001569,branching involved in blood vessel morphogenesis; GO:0001666,response to hypoxia; GO:0002040,sprouting angiogenesis; GO:0002244,hematopoietic progenitor cell differentiation; GO:0002548,monocyte chemotaxis; GO:0004714,transmembrane receptor protein tyrosine kinase activity; GO:0005021,vascular endothelial growth factor-a…	--
ENSRNOG00000000942	19.0022	7.1148	15.697	3.3981	0.5171	17.0266	24.6861	14.6359	15.8281	8.2775	18.2108	0.8094	2.8833	24.0373	19.4241	24.3415	12	9216536	9331195	-	protein_coding	Pan3	poly(A) specific ribonuclease subunit PAN3 [Source:RGD Symbol%3BAcc:1590880]	--	--	--
ENSRNOG00000000954	108.556	193.493	110.025	228.25	263.582	86.9033	84.8897	109.115	36.1273	91.2961	48.7709	189.056	152.093	64.7533	68.4209	70.999	12	9693779	9727489	-	protein_coding	Polr1d	RNA polymerase I and III subunit D [Source:RGD Symbol%3BAcc:1564358]	--	GO:0005736,RNA polymerase I complex	--
ENSRNOG00000000955	7.7359	4.7449	9.2178	4.1996	1.8396	8.2276	10.6249	8.9577	6.2841	4.3878	6.3148	2.4768	3.7771	8.8509	7.663	8.7712	12	9728486	9793428	+	protein_coding	Lnx2	ligand of numb-protein X 2 [Source:RGD Symbol%3BAcc:1308222]	K10692 Lnx2; ligand of Numb protein X 2	GO:0030165,PDZ domain binding; GO:0042802,identical protein binding; GO:0046872,metal ion binding	--
ENSRNOG00000000956	3.1421	2.5562	4.4978	3.8836	3.6908	4.9674	8.7849	3.2305	32.9751	21.6983	13.2815	7.3381	9.0873	8.7296	11.522	7.6381	12	9985928	9990284	-	protein_coding	Rasl11a	RAS-like family 11 member A [Source:RGD Symbol%3BAcc:1303231]	K07852 Rasl11a; ras-like protein family member 11A	GO:0003924,GTPase activity; GO:0005525,GTP binding; GO:0005730,nucleolus; GO:0007165,signal transduction; GO:0016020,membrane; GO:0045943,positive regulation of transcription by RNA polymerase I	--
ENSRNOG00000000957	723.618	2640.85	684.347	3405.06	5513.51	1029.05	928.849	1279.16	1182.1	3098.45	1474.73	5808.17	5349.13	717.958	959.648	1365.35	12	9996951	9998779	-	protein_coding	Rpl21	ribosomal protein L21 [Source:RGD Symbol%3BAcc:68390]	K02889 Rpl21; 60S ribosomal protein L21	GO:0003674,molecular_function; GO:0003735,structural constituent of ribosome; GO:0005783,endoplasmic reticulum; GO:0005840,ribosome; GO:0006412,translation; GO:0008150,biological_process; GO:0022625,cytosolic large ribosomal subunit	--
ENSRNOG00000000961	0.0603	0.0784	0	0.072	0	0	0.02	0	0	0	0	0	0	0.0594	0.2122	0.0199	12	32666635	32740732	-	protein_coding	Glt1d1	glycosyltransferase 1 domain containing 1 [Source:RGD Symbol%3BAcc:1304896]	--	GO:0005829,cytosol	--
ENSRNOG00000000962	7.9821	5.1444	7.8393	4.7039	9.1409	7.3498	9.4254	10.5403	5.8369	7.7607	7.2867	4.6466	4.9098	10.0391	9.054	9.5788	12	32753824	32773277	+	protein_coding	Slc15a4	solute carrier family 15 member 4 [Source:RGD Symbol%3BAcc:708469]	K14638 Slc15a4; solute carrier family 15 member 4	GO:0005290,L-histidine transmembrane transporter activity; GO:0005765,lysosomal membrane; GO:0010008,endosome membrane; GO:0015031,protein transport; GO:0015333,peptide:proton symporter activity; GO:0015647,peptidoglycan transmembrane transporter activity; GO:0015817,histidine transport; GO:0015835,peptidoglycan transport; GO:0031303,integral component of endosome membrane; GO:0031901,early endos…	--
ENSRNOG00000000963	0.3771	0.313	0.7897	0.0845	0.155	0.3831	3.3103	0.6042	1.8087	2.7923	1.8578	1.1056	1.2174	2.7513	2.9519	2.6705	12	32808022	33016885	-	protein_coding	Tmem132c	transmembrane protein 132C [Source:RGD Symbol%3BAcc:1583824]	K17599 Tmem132c; transmembrane protein 132C isoform X1	GO:0016021,integral component of membrane	--
ENSRNOG00000000967	13.0491	13.8349	14.7105	12.8914	27.3712	16.4402	7.3997	15.3998	2.4008	2.4692	2.4068	2.8601	3.3995	3.9193	4.5672	5.4068	12	36512393	36555694	-	protein_coding	Aacs	acetoacetyl-CoA synthetase [Source:RGD Symbol%3BAcc:708522]	K01907 Aacs; acetoacetyl-CoA synthetase	GO:0001889,liver development; GO:0005524,ATP binding; GO:0005829,cytosol; GO:0006631,fatty acid metabolic process; GO:0007584,response to nutrient; GO:0010243,response to organonitrogen compound; GO:0014070,response to organic cyclic compound; GO:0014074,response to purine-containing compound; GO:0030729,acetoacetate-CoA ligase activity; GO:0032024,positive regulation of insulin secretion; GO:003…	--
ENSRNOG00000000968	17.2462	12.8992	15.962	8.769	7.0742	18.705	14.7629	16.9935	17.9477	15.618	16.2395	6.2646	8.0941	20.6724	16.6509	20.2974	12	10574168	10583208	+	protein_coding	Rnf6	ring finger protein 6 [Source:RGD Symbol%3BAcc:1306092]	K22753 Rnf6; E3 ubiquitin-protein ligase RNF6	GO:0003674,molecular_function; GO:0003677,DNA binding; GO:0004842,ubiquitin-protein transferase activity; GO:0005575,cellular_component; GO:0005634,nucleus; GO:0005654,nucleoplasm; GO:0005737,cytoplasm; GO:0006355,regulation of transcription, DNA-templated; GO:0006511,ubiquitin-dependent protein catabolic process; GO:0008150,biological_process; GO:0016567,protein ubiquitination; GO:0016605,PML bo…	--
ENSRNOG00000000973	0	0	0	0	0	0	0	0	0.0386	0	0	0.1448	0	0	0	0	12	2016058	2033112	+	protein_coding	Tex45	testis expressed 45 [Source:RGD Symbol%3BAcc:1563425]	--	--	--
ENSRNOG00000000974	7.89	6.1271	7.8303	5.7334	4.985	6.5403	18.7208	6.6474	16.4761	14.0526	16.7995	14.2439	14.0661	21.1547	23.0485	19.8903	12	2046472	2050565	+	protein_coding	Zfp358	zinc finger protein 358 [Source:RGD Symbol%3BAcc:1310416]	--	GO:0000122,negative regulation of transcription by RNA polymerase II; GO:0000978,RNA polymerase II proximal promoter sequence-specific DNA binding; GO:0001227,DNA-binding transcription repressor activity, RNA polymerase II-specific; GO:0005654,nucleoplasm; GO:0006357,regulation of transcription by RNA polymerase II	zf-C2H2
ENSRNOG00000000975	28.9422	24.7338	20.592	18.1115	6.6133	20.0905	19.3918	20.8653	12.7016	11.5039	14.8408	10.0103	9.4111	13.5869	13.0954	14.172	12	2054680	2068682	+	protein_coding	Mcoln1	mucolipin 1 [Source:RGD Symbol%3BAcc:1308953]	K04992 Mcoln1; mucolipin-1	GO:0005654,nucleoplasm; GO:0005764,lysosome; GO:0005765,lysosomal membrane; GO:0005770,late endosome; GO:0005794,Golgi apparatus; GO:0005886,plasma membrane; GO:0010008,endosome membrane; GO:0016020,membrane; GO:0016021,integral component of membrane; GO:0019722,calcium-mediated signaling; GO:0043231,intracellular membrane-bounded organelle; GO:0043235,receptor complex; GO:0051209,release of sequ…	--
ENSRNOG00000000977	9.7294	5.5193	8.9783	2.5013	2.0763	7.3786	8.4514	5.8102	4.9708	3.273	5.2573	0.6907	1.1482	6.8985	5.8506	7.7549	12	2069959	2097904	+	protein_coding	Pnpla6	patatin-like phospholipase domain containing 6 [Source:RGD Symbol%3BAcc:1564611]	K14676 Pnpla6; patatin-like phospholipase domain-containing protein 6 isoform X2	GO:0001525,angiogenesis; GO:0004622,lysophospholipase activity; GO:0005783,endoplasmic reticulum; GO:0005789,endoplasmic reticulum membrane; GO:0005829,cytosol; GO:0009887,animal organ morphogenesis; GO:0016020,membrane; GO:0016021,integral component of membrane; GO:0016042,lipid catabolic process; GO:0046470,phosphatidylcholine metabolic process; GO:0102545,phosphatidyl phospholipase B activity	--
ENSRNOG00000000979	4.8603	10.1224	6.3643	7.8425	12.6233	5.884	9.1571	9.4666	2.5082	6.4389	3.5284	6.6387	8.6406	5.4303	6.898	6.0971	12	36576020	36587839	-	protein_coding	Bri3bp	Bri3 binding protein [Source:RGD Symbol%3BAcc:1561711]	--	GO:0005739,mitochondrion; GO:0016021,integral component of membrane	--
ENSRNOG00000000981	51.3851	15.9071	54.3613	11.435	5.3432	68.0039	49.2854	41.9185	140.145	69.4509	107.332	32.2958	36.9779	95.2649	67.8885	81.5676	12	36694960	36761455	+	protein_coding	Scarb1	scavenger receptor class B%2C member 1 [Source:RGD Symbol%3BAcc:2302]	K13885 Scarb1; scavenger receptor class B member 1	GO:0001530,lipopolysaccharide binding; GO:0001540,amyloid-beta binding; GO:0001786,phosphatidylserine binding; GO:0001875,lipopolysaccharide receptor activity; GO:0001935,endothelial cell proliferation; GO:0005044,scavenger receptor activity; GO:0005319,lipid transporter activity; GO:0005737,cytoplasm; GO:0005764,lysosome; GO:0005886,plasma membrane; GO:0005887,integral component of plasma membra…	--
ENSRNOG00000000983	5.3522	5.3455	5.5492	5.4612	4.085	6.1718	7.0852	8.1824	7.1224	6.2848	6.2926	5.4344	6.8081	9.483	7.5327	9.4288	12	11179329	11187380	+	protein_coding	Zfp394	zinc finger protein 394 [Source:RGD Symbol%3BAcc:628654]	K09229 Zfp394; zinc finger protein 394	GO:0000978,RNA polymerase II proximal promoter sequence-specific DNA binding; GO:0000981,DNA-binding transcription factor activity, RNA polymerase II-specific; GO:0003677,DNA binding; GO:0005634,nucleus; GO:0006355,regulation of transcription, DNA-templated; GO:0006357,regulation of transcription by RNA polymerase II; GO:0046872,metal ion binding	zf-C2H2
ENSRNOG00000000985	21.5294	20.7766	18.1457	25.0992	24.2924	19.1613	16.5378	19.6576	13.0642	21.6534	15.1054	24.0363	32.1522	19.3426	14.9729	20.2367	12	11199898	11215708	-	protein_coding	Cpsf4	cleavage and polyadenylation specific factor 4 [Source:RGD Symbol%3BAcc:620440]	K14404 Cpsf4; cleavage and polyadenylation specificity factor subunit 4	GO:0003676,nucleic acid binding; GO:0003723,RNA binding; GO:0005634,nucleus; GO:0005654,nucleoplasm; GO:0005847,mRNA cleavage and polyadenylation specificity factor complex; GO:0008270,zinc ion binding; GO:0043231,intracellular membrane-bounded organelle; GO:0098789,pre-mRNA cleavage required for polyadenylation; GO:1990837,sequence-specific double-stranded DNA binding	--
ENSRNOG00000000986	12.3222	5.4079	10.4678	5.2135	5.4846	8.2528	4.5608	7.7335	0.4045	0.9032	2.5358	1.9856	2.0164	4.5895	4.4445	4.5969	12	2134022	2157403	+	protein_coding	Camsap3	calmodulin regulated spectrin-associated protein family%2C member 3 [Source:RGD Symbol%3BAcc:1597412]	K17493 Camsap3; calmodulin-regulated spectrin-associated protein 3	GO:0000226,microtubule cytoskeleton organization; GO:0001701,in utero embryonic development; GO:0003341,cilium movement; GO:0005516,calmodulin binding; GO:0005654,nucleoplasm; GO:0005737,cytoplasm; GO:0005813,centrosome; GO:0005915,zonula adherens; GO:0005930,axoneme; GO:0007026,negative regulation of microtubule depolymerization; GO:0009792,embryo development ending in birth or egg hatching; GO:…	--
ENSRNOG00000000987	4.5574	3.8355	4.5918	3.6276	1.6383	5.6229	6.5835	5.1653	5.137	3.7588	5.358	3.3437	4.6503	7.146	5.9805	7.7624	12	11215886	11233633	+	protein_coding	Ptcd1	pentatricopeptide repeat domain 1 [Source:RGD Symbol%3BAcc:1311473]	K17710 Ptcd1; pentatricopeptide repeat-containing protein 1, mitochondrial	GO:0000049,tRNA binding; GO:0005759,mitochondrial matrix; GO:0032543,mitochondrial translation; GO:0042780,tRNA 3'-end processing	--
ENSRNOG00000000988	16.588	14.0717	15.8175	9.9589	14.4029	15.7182	17.2179	15.5106	13.3463	9.9088	11.702	9.0869	10.2932	18.0892	17.1004	17.3756	12	2158389	2170504	-	protein_coding	Xab2	XPA binding protein 2 [Source:RGD Symbol%3BAcc:621217]	K12867 Xab2; pre-mRNA-splicing factor SYF1	GO:0000349,generation of catalytic spliceosome for first transesterification step; GO:0000398,mRNA splicing, via spliceosome; GO:0000974,Prp19 complex; GO:0001824,blastocyst development; GO:0003674,molecular_function; GO:0005575,cellular_component; GO:0005634,nucleus; GO:0005654,nucleoplasm; GO:0006283,transcription-coupled nucleotide-excision repair; GO:0006351,transcription, DNA-templated; GO:0…	--
ENSRNOG00000000989	30.6737	56.0421	31.7691	60.7067	43.6422	37.6477	29.0872	44.0758	23.5008	39.9835	25.091	38.3004	39.5144	19.4321	25.5693	22.5164	12	11232964	11240400	-	protein_coding	Bud31	BUD31 homolog [Source:RGD Symbol%3BAcc:621103]	K12873 Bud31; protein BUD31 homolog	GO:0000398,mRNA splicing, via spliceosome; GO:0000785,chromatin; GO:0005634,nucleus; GO:0005681,spliceosomal complex; GO:0008380,RNA splicing; GO:0030374,nuclear receptor transcription coactivator activity; GO:0035257,nuclear hormone receptor binding; GO:0045893,positive regulation of transcription, DNA-templated; GO:0071007,U2-type catalytic step 2 spliceosome; GO:2000825,positive regulation of …	--
ENSRNOG00000000990	57.5939	81.032	67.5264	86.0851	84.9432	54.5952	37.1715	66.4056	45.0799	57.7063	38.1056	44.8136	57.8145	44.731	43.8865	50.3688	12	11240761	11251004	+	protein_coding	Pdap1	PDGFA associated protein 1 [Source:RGD Symbol%3BAcc:620442]	--	GO:0005829,cytosol; GO:0005886,plasma membrane	--
ENSRNOG00000000991	142.459	115.076	122.218	139.658	232.804	117.086	227.241	124.791	131.186	248.862	125.156	277.04	220.439	143.916	166.543	159.527	12	11252296	11265865	-	protein_coding	Arpc1b	actin related protein 2/3 complex%2C subunit 1B [Source:RGD Symbol%3BAcc:2155]	K05757 Arpc1b; actin-related protein 2/3 complex subunit 1B	GO:0005200,structural constituent of cytoskeleton; GO:0005634,nucleus; GO:0005737,cytoplasm; GO:0005885,Arp2/3 protein complex; GO:0032355,response to estradiol; GO:0034314,Arp2/3 complex-mediated actin nucleation; GO:0036284,tubulobulbar complex; GO:0043627,response to estrogen; GO:0044877,protein-containing complex binding; GO:0051015,actin filament binding	--
ENSRNOG00000000994	22.4972	21.2915	19.5671	16.288	17.8753	20.2968	23.5546	22.7693	5.7294	6.2554	8.56	11.3281	8.5006	12.9682	12.1931	15.9228	12	2180150	2191175	+	protein_coding	Stxbp2	syntaxin binding protein 2 [Source:RGD Symbol%3BAcc:619967]	K15300 Stxbp2; syntaxin-binding protein 2	GO:0001909,leukocyte mediated cytotoxicity; GO:0005515,protein binding; GO:0005737,cytoplasm; GO:0005829,cytosol; GO:0005886,plasma membrane; GO:0006886,intracellular protein transport; GO:0006887,exocytosis; GO:0006904,vesicle docking involved in exocytosis; GO:0007269,neurotransmitter secretion; GO:0010447,response to acidic pH; GO:0015031,protein transport; GO:0016079,synaptic vesicle exocytos…	--
ENSRNOG00000000996	115.305	174.522	118.319	163.021	195.19	142.145	103.825	155.462	50.5806	75.4377	57.9373	84.8314	64.7789	60.0805	68.324	62.9719	12	11272609	11294058	-	protein_coding	Arpc1a	actin related protein 2/3 complex%2C subunit 1A [Source:RGD Symbol%3BAcc:620834]	K05757 Arpc1a; actin-related protein 2/3 complex subunit 1A	GO:0003674,molecular_function; GO:0003779,actin binding; GO:0005575,cellular_component; GO:0005634,nucleus; GO:0005737,cytoplasm; GO:0005885,Arp2/3 protein complex; GO:0008150,biological_process; GO:0034314,Arp2/3 complex-mediated actin nucleation; GO:0035861,site of double-strand break; GO:0036195,muscle cell projection membrane; GO:0051015,actin filament binding	--
ENSRNOG00000000999	11.7445	7.5143	12.5782	4.7817	3.6412	11.3845	11.9829	12.3476	15.248	7.9073	13.3934	2.3562	3.3602	17.8056	14.7621	16.1844	12	11407213	11526465	+	protein_coding	Smurf1	SMAD specific E3 ubiquitin protein ligase 1 [Source:RGD Symbol%3BAcc:1594738]	K04678 Smurf1; E3 ubiquitin-protein ligase SMURF1	GO:0000209,protein polyubiquitination; GO:0004842,ubiquitin-protein transferase activity; GO:0005515,protein binding; GO:0005737,cytoplasm; GO:0005739,mitochondrion; GO:0005886,plasma membrane; GO:0006511,ubiquitin-dependent protein catabolic process; GO:0006611,protein export from nucleus; GO:0008150,biological_process; GO:0016567,protein ubiquitination; GO:0030154,cell differentiation; GO:00302…	--
ENSRNOG00000001001	0	0.0486	0.2423	0.0892	0.9351	0.6891	0.0993	0.3751	0.0502	0	0	1.1762	0.1862	0.1471	1.9113	0.4927	12	2201891	2204249	+	protein_coding	Retn	resistin [Source:RGD Symbol%3BAcc:628781]	K13438 Retn; resistin precursor	GO:0005179,hormone activity; GO:0005576,extracellular region; GO:0005615,extracellular space; GO:0005634,nucleus; GO:0007165,signal transduction; GO:0007568,aging; GO:0009612,response to mechanical stimulus; GO:0010714,positive regulation of collagen metabolic process; GO:0014911,positive regulation of smooth muscle cell migration; GO:0032868,response to insulin; GO:0045444,fat cell differentiati…	--
ENSRNOG00000001003	29.9457	60.1948	39.4953	64.7799	57.7749	36.9765	31.1285	34.8381	18.5086	31.9505	21.1061	28.461	30.5241	29.5716	28.8569	31.7579	12	2228670	2232214	+	protein_coding	Trappc5	trafficking protein particle complex 5 [Source:RGD Symbol%3BAcc:1563971]	K20280 Trappc5; trafficking protein particle complex subunit 5	GO:0005783,endoplasmic reticulum; GO:0006888,ER to Golgi vesicle-mediated transport; GO:0030008,TRAPP complex; GO:1990070,TRAPPI protein complex; GO:1990071,TRAPPII protein complex; GO:1990072,TRAPPIII protein complex	--
ENSRNOG00000001004	40.9942	5.7163	31.8093	3.5802	8.7543	22.9924	25.9664	14.5848	24.2092	5.9441	17.7135	3.5074	4.0619	32.5324	26.7164	30.8933	12	36871999	37033701	+	protein_coding	Ncor2	nuclear receptor co-repressor 2 [Source:RGD Symbol%3BAcc:1310293]	K06065 Ncor2; nuclear receptor corepressor 2	GO:0000118,histone deacetylase complex; GO:0000122,negative regulation of transcription by RNA polymerase II; GO:0000785,chromatin; GO:0001701,in utero embryonic development; GO:0003007,heart morphogenesis; GO:0003677,DNA binding; GO:0003682,chromatin binding; GO:0003714,transcription corepressor activity; GO:0005112,Notch binding; GO:0005515,protein binding; GO:0005634,nucleus; GO:0005654,nucleo…	MYB
ENSRNOG00000001005	5.142	4.307	4.5933	3.1366	0.2859	6.265	3.4597	4.7887	0.0307	0.1463	0.284	0.1439	0	0.27	0.1461	0.2411	12	2233778	2245324	-	protein_coding	Fcer2	Fc fragment of IgE receptor II [Source:RGD Symbol%3BAcc:619997]	K06468 Fcer2; low affinity immunoglobulin epsilon Fc receptor isoform a	GO:0002925,positive regulation of humoral immune response mediated by circulating immunoglobulin; GO:0009897,external side of plasma membrane; GO:0016021,integral component of membrane; GO:0030246,carbohydrate binding; GO:0051000,positive regulation of nitric-oxide synthase activity; GO:0051712,positive regulation of killing of cells of other organism; GO:0051770,positive regulation of nitric-oxi…	--
ENSRNOG00000001006	0.5197	0.1366	0.5256	0	0	0.0554	0.0797	0.2449	0.1816	0.0961	0	0.0945	0	0.197	0.0576	0.1584	12	12013911	12025549	-	protein_coding	Nptx2	neuronal pentraxin 2 [Source:RGD Symbol%3BAcc:1309447]	--	GO:0005576,extracellular region; GO:0008306,associative learning; GO:0030246,carbohydrate binding; GO:0046872,metal ion binding; GO:0098892,extrinsic component of postsynaptic specialization membrane; GO:0098962,regulation of postsynaptic neurotransmitter receptor activity; GO:0098978,glutamatergic synapse; GO:0099645,neurotransmitter receptor localization to postsynaptic specialization membrane	--
ENSRNOG00000001007	12.917	4.7732	7.507	6.8902	11.5363	8.9108	9.3702	11.9927	2.3282	2.792	4.2071	3.2707	2.5571	4.4622	5.4954	6.6184	12	12227010	12321172	+	protein_coding	Baiap2l1	BAI1-associated protein 2-like 1 [Source:RGD Symbol%3BAcc:1308452]	K20127 Baiap2l1; brain-specific angiogenesis inhibitor 1-associated protein 2-like protein 1	GO:0003674,molecular_function; GO:0003779,actin binding; GO:0005575,cellular_component; GO:0005654,nucleoplasm; GO:0005829,cytosol; GO:0005886,plasma membrane; GO:0007009,plasma membrane organization; GO:0008150,biological_process; GO:0009617,response to bacterium; GO:0015629,actin cytoskeleton; GO:0030838,positive regulation of actin filament polymerization; GO:0046626,regulation of insulin rece…	--
ENSRNOG00000001009	25.2166	34.7927	24.1042	39.5765	50.1158	23.5724	43.6854	26.5985	43.0786	57.3146	41.293	83.5708	72.9759	51.4125	50.3481	53.3497	12	12322243	12330939	-	protein_coding	Bri3	brain protein I3 [Source:RGD Symbol%3BAcc:1309187]	--	GO:0005765,lysosomal membrane; GO:0016021,integral component of membrane; GO:0042802,identical protein binding; GO:0048471,perinuclear region of cytoplasm	--
ENSRNOG00000001010	4.6342	2.49	3.7555	1.2774	0.9846	3.5935	6.414	3.2277	8.27	4.7439	5.5264	1.5966	1.6022	11.1913	8.2113	9.9737	12	12374790	12402552	+	protein_coding	Tecpr1	tectonin beta-propeller repeat containing 1 [Source:RGD Symbol%3BAcc:1306873]	K17988 Tecpr1; tectonin beta-propeller repeat-containing protein 1	GO:0000421,autophagosome membrane; GO:0005654,nucleoplasm; GO:0005765,lysosomal membrane; GO:0006914,autophagy; GO:0016021,integral component of membrane; GO:0031410,cytoplasmic vesicle; GO:0032266,phosphatidylinositol-3-phosphate binding; GO:0043231,intracellular membrane-bounded organelle; GO:0097352,autophagosome maturation	--
ENSRNOG00000001011	1.6222	0.4051	0.4777	1.1498	0	1.463	1.3546	0.4622	2.2473	1.4147	0.313	1.427	1.5884	1.1529	1.6666	1.756	12	37038733	37047628	-	protein_coding	Rflna	refilin A [Source:RGD Symbol%3BAcc:1588777]	--	GO:0005737,cytoplasm; GO:0031005,filamin binding; GO:0032432,actin filament bundle; GO:0048705,skeletal system morphogenesis; GO:0061182,negative regulation of chondrocyte development; GO:0061572,actin filament bundle organization; GO:1900158,negative regulation of bone mineralization involved in bone maturation	--
ENSRNOG00000001017	0.0663	0	0.1292	0.1189	0	0.1225	0	0	0.2009	0.6379	0	0	2.607	0	0	0.0657	12	2406879	2413324	-	protein_coding	Cd209	CD209 molecule [Source:RGD Symbol%3BAcc:1561104]	K06563 Cd209; CD209 molecule	GO:0001618,virus receptor activity; GO:0001819,positive regulation of cytokine production; GO:0005537,mannose binding; GO:0005886,plasma membrane; GO:0006897,endocytosis; GO:0009897,external side of plasma membrane; GO:0016021,integral component of membrane; GO:0042102,positive regulation of T cell proliferation; GO:0042129,regulation of T cell proliferation; GO:0042742,defense response to bacter…	--
ENSRNOG00000001027	0.4705	0	0	0	0	0.0724	0	0.0739	0	0	0	0	0.0734	0.0773	0.0753	0	12	2716376	2719073	+	protein_coding	LOC100363064	rCG58956-like [Source:RGD Symbol%3BAcc:2324825]	--	--	--
ENSRNOG00000001030	43.7135	38.0531	46.8504	26.852	29.5217	42.0871	107.056	39.3691	120.428	140.779	161.392	67.9208	97.2465	108.699	98.2481	119.446	15	58554374	58658153	+	protein_coding	Tsc22d1	TSC22 domain family%2C member 1 [Source:RGD Symbol%3BAcc:3850]	--	GO:0000978,RNA polymerase II proximal promoter sequence-specific DNA binding; GO:0001228,DNA-binding transcription activator activity, RNA polymerase II-specific; GO:0005634,nucleus; GO:0005737,cytoplasm; GO:0006357,regulation of transcription by RNA polymerase II; GO:0008284,positive regulation of cell proliferation; GO:0043065,positive regulation of apoptotic process; GO:0043066,negative regula…	TSC22
ENSRNOG00000001031	94.0491	314.851	64.9636	289.669	568.106	82.5965	31.6323	156.713	0.1573	1.3486	0.3232	4.9368	3.7183	0.3841	1.5715	2.1607	12	12624723	12634472	+	protein_coding	Ocm2	oncomodulin 2 [Source:RGD Symbol%3BAcc:3222]	K23925 Ocm; oncomodulin	GO:0005509,calcium ion binding; GO:0005615,extracellular space; GO:0005634,nucleus; GO:0005737,cytoplasm; GO:0009611,response to wounding; GO:0010941,regulation of cell death; GO:0031982,vesicle; GO:0032420,stereocilium; GO:0032437,cuticular plate; GO:0032991,protein-containing complex; GO:0042802,identical protein binding; GO:0042803,protein homodimerization activity; GO:0044877,protein-containi…	--
ENSRNOG00000001032	17.7495	25.6389	14.5288	24.1086	23.8327	20.213	19.5468	20.9938	9.8856	12.7744	11.0321	13.4655	17.1409	12.0955	11.7981	12.1511	12	12638864	12662371	+	protein_coding	Ccz1b	CCZ1 homolog B%2C vacuolar protein trafficking and biogenesis associated [Source:RGD Symbol%3BAcc:1306410]	--	GO:0005085,guanyl-nucleotide exchange factor activity; GO:0005765,lysosomal membrane; GO:0016192,vesicle-mediated transport; GO:0035658,Mon1-Ccz1 complex; GO:0043231,intracellular membrane-bounded organelle; GO:0050790,regulation of catalytic activity	--
ENSRNOG00000001033	6.8501	8.6999	7.2587	6.4818	13.7085	12.211	11.3877	10.5208	7.9731	10.8559	12.2351	8.0071	5.5193	10.2547	8.9241	11.1185	15	58170967	58201970	+	protein_coding	Nufip1	nuclear FMR1 interacting protein 1 [Source:RGD Symbol%3BAcc:1359440]	K23308 Nufip1; nuclear fragile X mental retardation-interacting protein 1	GO:0000492,box C/D snoRNP assembly; GO:0001650,fibrillar center; GO:0003677,DNA binding; GO:0003723,RNA binding; GO:0005634,nucleus; GO:0005654,nucleoplasm; GO:0005726,perichromatin fibrils; GO:0005730,nucleolus; GO:0008023,transcription elongation factor complex; GO:0016363,nuclear matrix; GO:0022626,cytosolic ribosome; GO:0030515,snoRNA binding; GO:0030674,protein binding, bridging; GO:0032991,…	--
ENSRNOG00000001034	7.4712	5.1801	6.3857	3.7861	1.6119	5.4626	5.1404	6.8545	6.1272	3.504	5.835	1.1679	2.9389	7.8013	6.8678	7.7918	12	2587891	2626310	-	protein_coding	Evi5l	ecotropic viral integration site 5-like [Source:RGD Symbol%3BAcc:1561962]	--	--	--
ENSRNOG00000001035	5.8481	9.3654	7.632	12.6284	7.6815	9.0442	11.5514	11.3762	4.0432	5.5679	6.1547	5.0671	6.9815	7.3558	6.1976	6.5336	12	37427546	37444282	-	protein_coding	Gtf2h3	general transcription factor IIH subunit 3 [Source:RGD Symbol%3BAcc:1305494]	K03143 Gtf2h3; general transcription factor IIH subunit 3	GO:0000438,core TFIIH complex portion of holo TFIIH complex; GO:0000439,transcription factor TFIIH core complex; GO:0003674,molecular_function; GO:0005575,cellular_component; GO:0005634,nucleus; GO:0005654,nucleoplasm; GO:0005669,transcription factor TFIID complex; GO:0005675,transcription factor TFIIH holo complex; GO:0006289,nucleotide-excision repair; GO:0006366,transcription by RNA polymerase…	--
ENSRNOG00000001036	0.1396	0	0	0	0.1639	0.0716	0.1083	0	0.094	0.0298	0.0322	0.088	0.3338	0.0917	0.2383	0.5222	12	12665194	12712742	-	protein_coding	Rsph10b	radial spoke head 10 homolog B [Source:RGD Symbol%3BAcc:1311893]	--	--	--
ENSRNOG00000001037	10.103	8.7495	9.6814	10.627	9.5704	11.3976	14.1812	13.0155	10.9824	14.9244	13.9	9.7464	8.3859	12.2893	11.8157	12.8703	15	58153275	58171049	-	protein_coding	Gpalpp1	GPALPP motifs containing 1 [Source:RGD Symbol%3BAcc:1307254]	--	--	--
ENSRNOG00000001039	10.5761	13.8284	9.6759	15.2971	24.7342	15.6249	12.967	13.8649	10.2946	14.9913	13.6551	11.0799	12.342	12.7693	11.3214	12.0277	12	37444072	37465398	+	protein_coding	Eif2b1	eukaryotic translation initiation factor 2B subunit alpha [Source:RGD Symbol%3BAcc:620819]	K03239 Eif2b1; translation initiation factor eIF-2B subunit alpha	GO:0003743,translation initiation factor activity; GO:0005085,guanyl-nucleotide exchange factor activity; GO:0005525,GTP binding; GO:0005737,cytoplasm; GO:0005850,eukaryotic translation initiation factor 2 complex; GO:0005851,eukaryotic translation initiation factor 2B complex; GO:0005886,plasma membrane; GO:0006412,translation; GO:0006413,translational initiation; GO:0006446,regulation of transl…	--
ENSRNOG00000001040	4.4809	4.901	5.1321	3.9982	3.5577	7.0107	7.5732	5.2984	4.7547	7.8193	6.1101	5.3947	5.8232	8.16	5.5387	8.3824	12	12714394	12738641	-	protein_coding	Pms2	PMS1 homolog 2%2C mismatch repair system component [Source:RGD Symbol%3BAcc:1305483]	K10858 Pms2; mismatch repair endonuclease PMS2	GO:0003674,molecular_function; GO:0003677,DNA binding; GO:0003697,single-stranded DNA binding; GO:0005524,ATP binding; GO:0005575,cellular_component; GO:0005634,nucleus; GO:0005654,nucleoplasm; GO:0005829,cytosol; GO:0005886,plasma membrane; GO:0006281,DNA repair; GO:0006298,mismatch repair; GO:0006974,cellular response to DNA damage stimulus; GO:0016446,somatic hypermutation of immunoglobulin ge…	--
ENSRNOG00000001043	4.1969	4.7548	4.0877	3.2049	1.9171	5.1909	6.2276	4.3949	5.467	7.0995	8.3559	3.2093	4.6542	8.1983	6.7178	6.7222	12	37453005	37468935	-	protein_coding	Ddx55	DEAD-box helicase 55 [Source:RGD Symbol%3BAcc:2324094]	K14809 Ddx55; ATP-dependent RNA helicase DDX55	GO:0003723,RNA binding; GO:0003724,RNA helicase activity; GO:0005524,ATP binding; GO:0005654,nucleoplasm; GO:0005730,nucleolus; GO:0005829,cytosol	--
ENSRNOG00000001044	19.0315	28.9821	31.1348	34.9766	43.0286	31.9643	32.1494	32.9252	18.7342	25.3852	25.4005	26.5692	27.1825	27.5944	27.4423	33.4439	12	12738812	12748345	+	protein_coding	Aimp2	aminoacyl tRNA synthetase complex-interacting multifunctional protein 2 [Source:RGD Symbol%3BAcc:1560787]	K15438 Aimp2; aminoacyl tRNA synthase complex-interacting multifunctional protein 2	GO:0005634,nucleus; GO:0005829,cytosol; GO:0006412,translation; GO:0006915,apoptotic process; GO:0008285,negative regulation of cell proliferation; GO:0017101,aminoacyl-tRNA synthetase multienzyme complex; GO:0031398,positive regulation of protein ubiquitination; GO:0060090,molecular adaptor activity; GO:0060510,type II pneumocyte differentiation; GO:0065003,protein-containing complex assembly; G…	--
ENSRNOG00000001047	16.4742	8.1548	17.9891	2.4128	2.2894	14.9975	22.4959	15.1764	21.9754	11.4679	13.7646	4.1689	6.079	27.9529	19.7885	21.7848	12	2548218	2555164	-	protein_coding	Map2k7	mitogen activated protein kinase kinase 7 [Source:RGD Symbol%3BAcc:1560043]	K04431 Map2k7; dual specificity mitogen-activated protein kinase kinase 7	GO:0000187,activation of MAPK activity; GO:0000287,magnesium ion binding; GO:0001934,positive regulation of protein phosphorylation; GO:0004707,MAP kinase activity; GO:0004708,MAP kinase kinase activity; GO:0004713,protein tyrosine kinase activity; GO:0005515,protein binding; GO:0005524,ATP binding; GO:0005634,nucleus; GO:0005737,cytoplasm; GO:0005829,cytosol; GO:0006468,protein phosphorylation; …	--
ENSRNOG00000001048	0.6164	0.0401	0.6004	0	0	0.1518	1.0658	0.581	0.3735	0.1581	0.0426	0.3498	0	1.2154	0.5131	0.9768	12	12756452	12760838	+	protein_coding	Ankrd61	ankyrin repeat domain 61 [Source:RGD Symbol%3BAcc:1586393]	--	GO:0005654,nucleoplasm	--
ENSRNOG00000001049	3274.86	8426.98	3669.76	11367.9	15770.3	4542.61	3730.09	5500.3	3618.51	9269.97	5671.51	14129	13055	4189.87	4600.59	4764.4	15	57891680	57894504	+	protein_coding	Tpt1	tumor protein%2C translationally-controlled 1 [Source:RGD Symbol%3BAcc:621623]	--	GO:0000922,spindle pole; GO:0005509,calcium ion binding; GO:0005615,extracellular space; GO:0005634,nucleus; GO:0005654,nucleoplasm; GO:0005737,cytoplasm; GO:0005771,multivesicular body; GO:0005829,cytosol; GO:0005881,cytoplasmic microtubule; GO:0007283,spermatogenesis; GO:0008134,transcription factor binding; GO:0008283,cell proliferation; GO:0009615,response to virus; GO:0019827,stem cell popul…	--
ENSRNOG00000001050	26.19	23.4588	22.4404	16.3638	3.2021	22.6353	35.4284	25.1589	20.3884	17.1835	20.0624	10.7314	9.9194	22.2559	23.7372	26.9378	12	12748785	12782146	-	protein_coding	Eif2ak1	eukaryotic translation initiation factor 2 alpha kinase 1 [Source:RGD Symbol%3BAcc:70883]	K16194 Eif2ak1; eukaryotic translation initiation factor 2-alpha kinase 1	GO:0002526,acute inflammatory response; GO:0004672,protein kinase activity; GO:0004694,eukaryotic translation initiation factor 2alpha kinase activity; GO:0005524,ATP binding; GO:0005737,cytoplasm; GO:0006417,regulation of translation; GO:0006468,protein phosphorylation; GO:0006909,phagocytosis; GO:0008285,negative regulation of cell proliferation; GO:0010998,regulation of translational initiatio…	--
ENSRNOG00000001052	19.4829	9.8053	16.1296	6.8054	0.6708	22.5493	7.1032	18.5835	7.9704	6.7506	10.3816	2.0647	3.5831	12.021	10.3881	11.0449	15	57813356	57834173	-	protein_coding	Slc25a30	solute carrier family 25%2C member 30 [Source:RGD Symbol%3BAcc:1359702]	K15106 Slc25a30; kidney mitochondrial carrier protein 1	GO:0005739,mitochondrion; GO:0005743,mitochondrial inner membrane; GO:0006839,mitochondrial transport; GO:0008272,sulfate transport; GO:0015116,sulfate transmembrane transporter activity; GO:0015117,thiosulfate transmembrane transporter activity; GO:0015131,oxaloacetate transmembrane transporter activity; GO:0015140,malate transmembrane transporter activity; GO:0015141,succinate transmembrane tra…	--
ENSRNOG00000001053	185.663	215.514	200.821	255.031	252.643	204.983	173.47	223.16	122.262	171.848	149.47	138.31	149.705	141.99	136.063	157.656	12	37471260	37480297	-	protein_coding	Tmed2	transmembrane p24 trafficking protein 2 [Source:RGD Symbol%3BAcc:69243]	K20347 Tmed2; transmembrane emp24 domain-containing protein 2 precursor	GO:0001701,in utero embryonic development; GO:0001756,somitogenesis; GO:0001843,neural tube closure; GO:0001892,embryonic placenta development; GO:0001893,maternal placenta development; GO:0001947,heart looping; GO:0005515,protein binding; GO:0005783,endoplasmic reticulum; GO:0005789,endoplasmic reticulum membrane; GO:0005793,endoplasmic reticulum-Golgi intermediate compartment; GO:0005794,Golgi …	--
ENSRNOG00000001055	9.6573	7.1119	9.476	4.2104	4.0252	5.8636	7.1468	6.6851	16.7434	11.6362	12.8985	4.8267	4.7984	14.3635	13.9928	11.2493	12	37490584	37528784	+	protein_coding	Rilpl1	Rab interacting lysosomal protein-like 1 [Source:RGD Symbol%3BAcc:1307973]	K20173 Rilpl1; RILP-like protein 1	GO:0003382,epithelial cell morphogenesis; GO:0005515,protein binding; GO:0005654,nucleoplasm; GO:0005737,cytoplasm; GO:0005813,centrosome; GO:0005814,centriole; GO:0005829,cytosol; GO:0005886,plasma membrane; GO:0005929,cilium; GO:0015031,protein transport; GO:0036064,ciliary basal body; GO:0046983,protein dimerization activity; GO:0060271,cilium assembly; GO:1901214,regulation of neuron death; G…	--
ENSRNOG00000001056	9.1138	8.2718	9.1887	13.34	8.6981	9.5659	13.0677	8.5894	21.6393	17.6637	15.9871	10.9076	10.8261	15.3724	16.2408	22.1068	12	2537275	2540668	-	protein_coding	Snapc2	small nuclear RNA activating complex%2C polypeptide 2 [Source:RGD Symbol%3BAcc:1304589]	K15209 Snapc2; snRNA-activating protein complex subunit 2	GO:0005654,nucleoplasm; GO:0005829,cytosol; GO:0016604,nuclear body	--
ENSRNOG00000001057	10.8535	3.4338	3.8173	8.7386	12.5718	7.5627	9.1218	9.5187	29.1724	13.2869	16.6759	10.2635	18.9475	11.9383	27.6037	29.2115	12	2534212	2535822	+	protein_coding	Ctxn1	cortexin 1 [Source:RGD Symbol%3BAcc:2449]	--	GO:0007417,central nervous system development; GO:0016021,integral component of membrane	--
ENSRNOG00000001058	22.4687	28.283	23.6413	26.2148	25.1527	24.9904	27.0294	24.0956	21.8614	27.6279	21.996	24.0157	26.1839	22.2513	19.2576	24.0393	12	2517006	2533706	+	protein_coding	Timm44	translocase of inner mitochondrial membrane 44 [Source:RGD Symbol%3BAcc:3864]	K17804 Timm44; mitochondrial import inner membrane translocase subunit TIM44	GO:0001650,fibrillar center; GO:0005524,ATP binding; GO:0005739,mitochondrion; GO:0005743,mitochondrial inner membrane; GO:0005759,mitochondrial matrix; GO:0006886,intracellular protein transport; GO:0019899,enzyme binding; GO:0030150,protein import into mitochondrial matrix; GO:0051087,chaperone binding; GO:0055007,cardiac muscle cell differentiation; GO:1905242,response to 3,3',5-triiodo-L-thyr…	--
ENSRNOG00000001059	2.8973	2.2769	3.8758	1.2178	1.2286	4.1184	4.5207	4.3169	4.4548	3.8841	6.6455	0.7958	2.4073	5.8667	6.027	5.7508	12	12859661	12877495	+	protein_coding	Usp42	ubiquitin specific peptidase 42 [Source:RGD Symbol%3BAcc:1305231]	K11855 Usp42; ubiquitin carboxyl-terminal hydrolase 42	GO:0004197,cysteine-type endopeptidase activity; GO:0004843,thiol-dependent ubiquitin-specific protease activity; GO:0005634,nucleus; GO:0005829,cytosol; GO:0006511,ubiquitin-dependent protein catabolic process; GO:0007283,spermatogenesis; GO:0016579,protein deubiquitination; GO:0018215,protein phosphopantetheinylation; GO:0030154,cell differentiation; GO:0042981,regulation of apoptotic process	--
ENSRNOG00000001060	12.0631	14.935	11.4822	12.2393	11.2713	8.354	12.6886	10.9556	16.443	21.4587	8.0751	25.5628	18.111	16.0547	12.5333	23.6767	12	37531095	37538403	-	protein_coding	Snrnp35	small nuclear ribonucleoprotein U11/U12 subunit 35 [Source:RGD Symbol%3BAcc:1310724]	K13155 Snrnp35; U11/U12 small nuclear ribonucleoprotein 35 kDa protein	GO:0000398,mRNA splicing, via spliceosome; GO:0003723,RNA binding; GO:0003729,mRNA binding; GO:0005634,nucleus; GO:0005689,U12-type spliceosomal complex; GO:0005730,nucleolus; GO:0017069,snRNA binding	--
ENSRNOG00000001061	9.6535	7.3555	8.6685	8.8226	11.4499	11.0878	12.4001	8.7874	17.8775	27.1226	14.6513	20.6621	25.4677	20.4729	21.3917	22.8521	12	37544918	37556453	+	protein_coding	Rilpl2	Rab interacting lysosomal protein-like 2 [Source:RGD Symbol%3BAcc:1303140]	--	GO:0003382,epithelial cell morphogenesis; GO:0005737,cytoplasm; GO:0005813,centrosome; GO:0005829,cytosol; GO:0005929,cilium; GO:0016020,membrane; GO:0036064,ciliary basal body; GO:0042802,identical protein binding; GO:0046983,protein dimerization activity; GO:0060271,cilium assembly; GO:1903445,protein transport from ciliary membrane to plasma membrane	--
ENSRNOG00000001062	155.163	83.842	121.29	58.7933	18.4686	107.063	64.9806	117.661	43.1985	32.7064	34.3018	12.9134	29.7752	52.7384	57.1528	55.9585	12	37559770	37574750	-	protein_coding	Kmt5a	lysine methyltransferase 5A [Source:RGD Symbol%3BAcc:1587560]	K11428 Kmt5a; N-lysine methyltransferase KMT5A	GO:0000122,negative regulation of transcription by RNA polymerase II; GO:0002039,p53 binding; GO:0003674,molecular_function; GO:0003714,transcription corepressor activity; GO:0005575,cellular_component; GO:0005634,nucleus; GO:0005654,nucleoplasm; GO:0005694,chromosome; GO:0005829,cytosol; GO:0008150,biological_process; GO:0016279,protein-lysine N-methyltransferase activity; GO:0018024,histone-lys…	--
ENSRNOG00000001064	17.8403	9.4029	16.3004	4.655	3.2431	16.7574	21.4596	17.4043	12.6735	6.1572	13.4251	1.4561	3.279	16.0488	14.268	14.85	12	37593874	37649036	+	protein_coding	Sbno1	strawberry notch homolog 1 [Source:RGD Symbol%3BAcc:1310005]	--	--	--
ENSRNOG00000001065	19.2888	19.6469	16.5705	7.702	1.9093	19.5974	16.9543	17.5079	24.8839	15.6892	22.9747	7.1292	10.4582	25.0135	20.7552	29.3293	12	12877559	12945192	-	protein_coding	Cyth3	cytohesin 3 [Source:RGD Symbol%3BAcc:620399]	K18441 Cyth3; cytohesin-3	GO:0001726,ruffle; GO:0005085,guanyl-nucleotide exchange factor activity; GO:0005547,phosphatidylinositol-3,4,5-trisphosphate binding; GO:0005654,nucleoplasm; GO:0005737,cytoplasm; GO:0005829,cytosol; GO:0005886,plasma membrane; GO:0005912,adherens junction; GO:0005923,bicellular tight junction; GO:0031234,extrinsic component of cytoplasmic side of plasma membrane; GO:0032012,regulation of ARF pr…	--
ENSRNOG00000001066	0.0217	0	0	0	0.5853	0	0	0.0408	0	0.0417	0	0.2253	0	0	0	0.0215	17	72160735	72195509	+	protein_coding	Itih2	inter-alpha-trypsin inhibitor heavy chain 2 [Source:RGD Symbol%3BAcc:1565426]	--	--	--
ENSRNOG00000001068	144.609	111.83	139.402	107.784	81.4156	153.52	147.328	161.382	122.745	91.5807	131.76	56.9914	65.4334	125.174	129.584	138.348	12	13090172	13111873	+	protein_coding	Rac1	Rac family small GTPase 1 [Source:RGD Symbol%3BAcc:619755]	K04392 Rac1; ras-related C3 botulinum toxin substrate 1	GO:0000139,Golgi membrane; GO:0000242,pericentriolar material; GO:0001764,neuron migration; GO:0001891,phagocytic cup; GO:0001934,positive regulation of protein phosphorylation; GO:0002093,auditory receptor cell morphogenesis; GO:0002551,mast cell chemotaxis; GO:0003376,sphingosine-1-phosphate receptor signaling pathway; GO:0003382,epithelial cell morphogenesis; GO:0003924,GTPase activity; GO:000…	--
ENSRNOG00000001069	15.3304	16.9344	19.0279	15.0144	29.8761	17.4876	21.9936	20.5466	16.6348	12.9223	17.6285	9.6254	15.8813	18.8181	17.9261	21.2954	12	2461502	2502432	+	protein_coding	Elavl1	ELAV like RNA binding protein 1 [Source:RGD Symbol%3BAcc:1308649]	K13088 Elavl1; ELAV-like protein 1	GO:0003723,RNA binding; GO:0003725,double-stranded RNA binding; GO:0003729,mRNA binding; GO:0003730,mRNA 3'-UTR binding; GO:0005515,protein binding; GO:0005634,nucleus; GO:0005654,nucleoplasm; GO:0005737,cytoplasm; GO:0005783,endoplasmic reticulum; GO:0005829,cytosol; GO:0006606,protein import into nucleus; GO:0010494,cytoplasmic stress granule; GO:0016441,posttranscriptional gene silencing; GO:0…	--
ENSRNOG00000001070	62.6799	94.4456	79.8553	116.239	158.068	93.2146	88.9895	94.2094	64.3368	91.2617	79.2799	70.9769	79.8659	76.2401	84.1628	76.9335	12	37668369	37677063	+	protein_coding	Cdk2ap1	cyclin-dependent kinase 2 associated protein 1 [Source:RGD Symbol%3BAcc:1308664]	--	GO:0001701,in utero embryonic development; GO:0001934,positive regulation of protein phosphorylation; GO:0005634,nucleus; GO:0005654,nucleoplasm; GO:0005829,cytosol; GO:0048471,perinuclear region of cytoplasm; GO:0060325,face morphogenesis; GO:0070182,DNA polymerase binding	--
ENSRNOG00000001071	1.1346	0.923	0.3683	1.1866	3.5539	0.1746	0	0.1782	0	0.5455	0	0.3576	0	0	0.3632	0.3745	12	4546287	4546607	+	protein_coding	AABR07035091.1	--	--	GO:0016021,integral component of membrane	--
ENSRNOG00000001072	3.6249	0.407	3.46	0.065	0	3.9161	4.3207	3.126	14.2742	3.869	7.9888	0.6684	0.8988	10.8817	9.8523	10.1059	12	4439750	4474729	-	protein_coding	Cers4	ceramide synthase 4 [Source:RGD Symbol%3BAcc:1309303]	K24621 Cers4; ceramide synthase 4	GO:0003677,DNA binding; GO:0005634,nucleus; GO:0005783,endoplasmic reticulum; GO:0005789,endoplasmic reticulum membrane; GO:0016021,integral component of membrane; GO:0016410,N-acyltransferase activity; GO:0030148,sphingolipid biosynthetic process; GO:0046513,ceramide biosynthetic process; GO:0050291,sphingosine N-acyltransferase activity	--
ENSRNOG00000001073	0.8604	0.4282	0.5422	0.8771	1.1097	1.0593	1.6996	0.8745	2.2655	1.9466	2.117	0.3988	1.689	1.3804	1.5878	1.6374	12	37677019	37699616	-	protein_coding	RGD1563482	RIKEN cDNA 2810006K23 gene [Source:MGI Symbol%3BAcc:MGI:1919900]	K23498 RGD1563482; uncharacterized protein LOC498179	GO:0003747,translation release factor activity; GO:0005762,mitochondrial large ribosomal subunit; GO:0006415,translational termination	--
ENSRNOG00000001074	0.8149	0.7004	0.9058	0.4208	0.4682	1.3822	1.5372	0.8431	1.6187	0.6132	1.1574	0.6533	0.7127	1.5281	1.4716	1.6316	12	37702404	37768957	+	protein_coding	Mphosph9	M-phase phosphoprotein 9 [Source:RGD Symbol%3BAcc:1598368]	K16775 Mphosph9; M-phase phosphoprotein 9	GO:0003674,molecular_function; GO:0005575,cellular_component; GO:0005794,Golgi apparatus; GO:0005814,centriole; GO:0008150,biological_process	--
ENSRNOG00000001079	5.7555	4.9164	6.5266	7.1126	3.1147	5.618	10.3129	9.9187	8.0527	5.5144	5.5	4.3735	5.2699	9.0581	9.3179	9.7715	12	13113237	13157666	-	protein_coding	Daglb	diacylglycerol lipase%2C beta [Source:RGD Symbol%3BAcc:1310193]	--	--	--
ENSRNOG00000001080	23.9321	41.9849	26.1482	52.1213	66.9744	28.0002	27.4924	35.6639	21.3757	40.4675	24.82	46.0357	44.4986	25.3577	25.44	29.3232	12	37904379	37906521	-	protein_coding	Arl6ip4	ADP-ribosylation factor like GTPase 6 interacting protein 4 [Source:RGD Symbol%3BAcc:1307657]	--	GO:0005730,nucleolus; GO:0006397,mRNA processing; GO:0008380,RNA splicing; GO:0016607,nuclear speck; GO:0042802,identical protein binding	--
ENSRNOG00000001081	2.214	2.7738	3.0548	2.977	2.2105	2.1465	4.9687	2.8864	2.9433	5.2866	2.2196	3.4195	4.7991	5.02	4.3943	5.2623	12	37907130	37910439	-	protein_coding	Ogfod2	2-oxoglutarate and iron-dependent oxygenase domain containing 2 [Source:RGD Symbol%3BAcc:1310594]	--	GO:0005506,iron ion binding; GO:0016705,oxidoreductase activity, acting on paired donors, with incorporation or reduction of molecular oxygen; GO:0031418,L-ascorbic acid binding; GO:0051213,dioxygenase activity	--
ENSRNOG00000001082	0.5027	0.9596	0.8704	0.6709	0.2099	0.361	0.6908	1.0106	0.3384	0.1611	0.3244	0.0951	0.1045	0.2753	0.5686	0.3429	12	37923528	37958363	+	protein_coding	Abcb9	ATP binding cassette subfamily B member 9 [Source:RGD Symbol%3BAcc:620254]	K05656 Abcb9; ATP-binding cassette sub-family B member 9	GO:0002474,antigen processing and presentation of peptide antigen via MHC class I; GO:0005524,ATP binding; GO:0005764,lysosome; GO:0005765,lysosomal membrane; GO:0005769,early endosome; GO:0005783,endoplasmic reticulum; GO:0008150,biological_process; GO:0015031,protein transport; GO:0015433,peptide antigen-transporting ATPase activity; GO:0015440,peptide-transporting ATPase activity; GO:0015833,p…	--
ENSRNOG00000001083	61.2078	41.5237	59.318	58.0287	78.2659	62.3064	67.3392	67.7795	49.2763	52.2716	56.7654	33.9077	35.1365	57.3677	53.7389	51.9923	12	13192453	13210758	-	protein_coding	Kdelr2	KDEL endoplasmic reticulum protein retention receptor 2 [Source:RGD Symbol%3BAcc:1304618]	K10949 Kdelr2; ER lumen protein-retaining receptor 2	GO:0000139,Golgi membrane; GO:0005046,KDEL sequence binding; GO:0005783,endoplasmic reticulum; GO:0005789,endoplasmic reticulum membrane; GO:0005801,cis-Golgi network; GO:0006621,protein retention in ER lumen; GO:0006888,ER to Golgi vesicle-mediated transport; GO:0006890,retrograde vesicle-mediated transport, Golgi to ER; GO:0015031,protein transport; GO:0016021,integral component of membrane; GO…	--
ENSRNOG00000001086	25.8214	28.4298	17.431	18.6344	16.5516	12.633	14.9439	23.1779	6.1774	4.609	7.6941	6.1044	7.415	10.472	9.7854	12.4285	12	37984790	38023368	+	protein_coding	Vps37b	VPS37B subunit of ESCRT-I [Source:RGD Symbol%3BAcc:1304576]	K12185 Vps37b; vacuolar protein sorting-associated protein 37B	GO:0000813,ESCRT I complex; GO:0005737,cytoplasm; GO:0005768,endosome; GO:0005886,plasma membrane; GO:0006612,protein targeting to membrane; GO:0006623,protein targeting to vacuole; GO:0010008,endosome membrane; GO:0030496,midbody; GO:0031902,late endosome membrane; GO:0043162,ubiquitin-dependent protein catabolic process via the multivesicular body sorting pathway; GO:0043231,intracellular membr…	--
ENSRNOG00000001088	8.6045	20.4984	8.1984	22.4277	25.6523	11.3132	13.2937	15.646	6.7992	16.2776	9.7483	26.1349	24.416	9.8658	12.8448	14.5888	12	1460538	1471357	+	protein_coding	Rfc3	replication factor C subunit 3 [Source:RGD Symbol%3BAcc:1306832]	K10756 Rfc3; replication factor C subunit 3	GO:0003674,molecular_function; GO:0003677,DNA binding; GO:0003689,DNA clamp loader activity; GO:0005575,cellular_component; GO:0005634,nucleus; GO:0005663,DNA replication factor C complex; GO:0006260,DNA replication; GO:0006261,DNA-dependent DNA replication; GO:0006281,DNA repair; GO:0008150,biological_process; GO:0016887,ATPase activity; GO:0017116,single-stranded DNA-dependent ATP-dependent DNA…	--
ENSRNOG00000001090	6.5332	1.7816	6.8996	0.6002	1.0655	3.9685	5.9564	3.0532	11.4921	4.5687	8.3659	1.2662	1.8188	7.8034	7.9028	8.3419	12	1023531	1195591	-	protein_coding	Stard13	StAR-related lipid transfer domain containing 13 [Source:RGD Symbol%3BAcc:1564816]	K20632 Stard13; stAR-related lipid transfer protein 13	GO:0005096,GTPase activator activity; GO:0005737,cytoplasm; GO:0007165,signal transduction; GO:0008289,lipid binding; GO:0030036,actin cytoskeleton organization; GO:0035023,regulation of Rho protein signal transduction; GO:0043542,endothelial cell migration; GO:0043547,positive regulation of GTPase activity; GO:0060055,angiogenesis involved in wound healing; GO:0090051,negative regulation of cell…	--
ENSRNOG00000001091	36.5875	20.6038	30.4999	10.3185	8.1485	16.4914	13.7411	19.0997	14.7146	7.5445	9.5588	4.4306	5.7188	17.3729	13.083	15.7906	12	38024519	38053085	-	protein_coding	Hip1r	huntingtin interacting protein 1 related [Source:RGD Symbol%3BAcc:621615]	K20040 Hip1r; huntingtin-interacting protein 1-related protein isoform 1	GO:0003779,actin binding; GO:0005546,phosphatidylinositol-4,5-bisphosphate binding; GO:0005547,phosphatidylinositol-3,4,5-trisphosphate binding; GO:0005739,mitochondrion; GO:0005829,cytosol; GO:0005856,cytoskeleton; GO:0005886,plasma membrane; GO:0005905,clathrin-coated pit; GO:0005938,cell cortex; GO:0006897,endocytosis; GO:0006898,receptor-mediated endocytosis; GO:0006915,apoptotic process; GO:…	--
ENSRNOG00000001092	0	0	0.0308	0	0	0.0438	0.1419	0.2235	0.0798	0.1824	0.0328	0.0747	0.0887	0.2182	0.1366	0.2505	12	943006	987551	+	protein_coding	Kl	Klotho [Source:RGD Symbol%3BAcc:620396]	K14756 Kl; klotho precursor	GO:0002526,acute inflammatory response; GO:0003085,negative regulation of systemic arterial blood pressure; GO:0004553,hydrolase activity, hydrolyzing O-glycosyl compounds; GO:0004566,beta-glucuronidase activity; GO:0005104,fibroblast growth factor receptor binding; GO:0005615,extracellular space; GO:0005783,endoplasmic reticulum; GO:0005975,carbohydrate metabolic process; GO:0006112,energy reser…	--
ENSRNOG00000001094	1.6115	0.9711	1.6083	0.5172	0.5141	2.2044	4.961	1.4063	5.5442	3.1947	4.5186	1.0724	1.8243	6.9235	5.7895	6.7189	12	13353750	13364338	+	protein_coding	Zfp316	zinc finger protein 316 [Source:RGD Symbol%3BAcc:1311647]	K09228 Zfp316; zinc finger protein 316	GO:0000981,DNA-binding transcription factor activity, RNA polymerase II-specific; GO:0005634,nucleus; GO:0006357,regulation of transcription by RNA polymerase II; GO:0043565,sequence-specific DNA binding; GO:0046872,metal ion binding	zf-C2H2
ENSRNOG00000001098	5.153	2.238	5.5654	1.3557	1.5112	6.7106	9.4673	5.6562	13.439	6.4682	16.5789	2.0061	3.0671	12.7641	11.5803	11.1691	12	660011	794042	+	protein_coding	Pds5b	PDS5 cohesin associated factor B [Source:RGD Symbol%3BAcc:1310838]	K11267 Pds5b; sister chromatid cohesion protein PDS5 homolog B isoform 2	GO:0000785,chromatin; GO:0002088,lens development in camera-type eye; GO:0003674,molecular_function; GO:0003677,DNA binding; GO:0005634,nucleus; GO:0005654,nucleoplasm; GO:0006281,DNA repair; GO:0007064,mitotic sister chromatid cohesion; GO:0008285,negative regulation of cell proliferation; GO:0042127,regulation of cell proliferation; GO:0051301,cell division; GO:0097402,neuroblast migration	--
ENSRNOG00000001099	1.0815	1.2569	0.8694	1.0464	0.8267	2.1081	3.784	2.2973	4.3331	3.0536	4.1837	1.3311	2.1363	3.52	3.4457	4.1142	12	13428685	13442286	+	protein_coding	Rbak	RB-associated KRAB zinc finger [Source:RGD Symbol%3BAcc:1562875]	K09228 Rbak; RB-associated KRAB zinc finger protein	GO:0000977,RNA polymerase II regulatory region sequence-specific DNA binding; GO:0000981,DNA-binding transcription factor activity, RNA polymerase II-specific; GO:0005634,nucleus; GO:0005654,nucleoplasm; GO:0006357,regulation of transcription by RNA polymerase II; GO:0046872,metal ion binding	zf-C2H2
ENSRNOG00000001101	6.0229	3.6241	7.2313	2.2382	1.4664	7.6341	12.1242	6.5329	10.0837	6.1177	8.8357	2.0504	3.2583	11.4542	9.8124	11.138	12	13508429	13632304	+	protein_coding	Rnf216	ring finger protein 216 [Source:RGD Symbol%3BAcc:1565135]	K11976 Rnf216; E3 ubiquitin-protein ligase RNF216	GO:0005634,nucleus; GO:0005654,nucleoplasm; GO:0005829,cytosol; GO:0016874,ligase activity; GO:0032648,regulation of interferon-beta production; GO:0043161,proteasome-mediated ubiquitin-dependent protein catabolic process; GO:0046872,metal ion binding; GO:0050691,regulation of defense response to virus by host; GO:0061630,ubiquitin protein ligase activity; GO:0070936,protein K48-linked ubiquitina…	--
ENSRNOG00000001103	7.3294	0.728	8.3964	0.4076	0.1068	5.0464	5.9683	3.0168	5.2978	1.2504	4.5929	0.2236	0.5531	6.7236	6.4278	5.8179	12	14449010	15098786	-	processed_transcript	AABR07035437.1	sidekick cell adhesion molecule 1 [Source:NCBI gene%3BAcc:304297]	--	--	--
ENSRNOG00000001104	6.6621	1.711	8.2594	0.4294	0.5115	6.6139	10.402	4.6783	7.3532	1.5492	6.9771	0.3706	0.3667	11.1717	9.2525	10.4253	12	14180029	14244316	-	protein_coding	Foxk1	forkhead box K1 [Source:RGD Symbol%3BAcc:1309643]	K09404 Foxk1; forkhead box protein K1	GO:0000122,negative regulation of transcription by RNA polymerase II; GO:0000976,transcription regulatory region sequence-specific DNA binding; GO:0000977,RNA polymerase II regulatory region sequence-specific DNA binding; GO:0000978,RNA polymerase II proximal promoter sequence-specific DNA binding; GO:0000981,DNA-binding transcription factor activity, RNA polymerase II-specific; GO:0001227,DNA-bi…	Fork_head
ENSRNOG00000001106	51.3129	103.549	59.1199	113.127	126.305	73.2856	61.4807	92.5926	41.2795	88.6515	51.4862	75.7437	72.5071	55.3161	46.8771	48.5465	12	38096034	38116919	-	protein_coding	Denr	density regulated reinitiation and release factor [Source:RGD Symbol%3BAcc:1584200]	K24272 Denr; density-regulated protein	GO:0001731,formation of translation preinitiation complex; GO:0003743,translation initiation factor activity; GO:0032790,ribosome disassembly; GO:0075522,IRES-dependent viral translational initiation	--
ENSRNOG00000001107	2.9883	1.7625	1.4553	1.451	0	4.0239	5.2782	2.8163	2.7029	1.736	0.3228	3.2379	0.1165	5.4623	5.8595	5.734	12	14169139	14175945	-	protein_coding	AABR07035428.1	--	--	--	--
ENSRNOG00000001108	25.0695	30.8393	24.5364	24.4215	17.3664	33.4081	39.4165	36.6378	23.8598	28.6383	33.0472	12.1862	26.2927	23.9602	25.0175	26.5561	12	628488	650376	-	protein_coding	N4bp2l2	NEDD4 binding protein 2-like 2 [Source:RGD Symbol%3BAcc:1359603]	--	GO:0000122,negative regulation of transcription by RNA polymerase II; GO:0001701,in utero embryonic development; GO:0001824,blastocyst development; GO:0003714,transcription corepressor activity; GO:0005634,nucleus; GO:0017053,transcriptional repressor complex; GO:0019899,enzyme binding; GO:1902035,positive regulation of hematopoietic stem cell proliferation; GO:1902037,negative regulation of hema…	--
ENSRNOG00000001111	0.7687	0.3437	0.5773	0.1841	0.1172	1.1162	1.6974	0.9623	0.9184	0.3555	1.9535	0.3607	0.3953	2.3603	1.7583	1.6679	12	504007	544748	+	protein_coding	Brca2	BRCA2%2C DNA repair associated [Source:RGD Symbol%3BAcc:2219]	K08775 Brca2; breast cancer type 2 susceptibility protein homolog	GO:0000722,telomere maintenance via recombination; GO:0000724,double-strand break repair via homologous recombination; GO:0000781,chromosome, telomeric region; GO:0000800,lateral element; GO:0001556,oocyte maturation; GO:0001833,inner cell mass cell proliferation; GO:0002020,protease binding; GO:0003697,single-stranded DNA binding; GO:0004402,histone acetyltransferase activity; GO:0005515,protein…	--
ENSRNOG00000001113	0.0849	0	0.1928	0	1.8606	0	0.0846	0	0.4284	0.1632	0.0587	0	0.0265	0.7808	3.287	1.0645	12	14021727	14078134	+	protein_coding	Mmd2	monocyte to macrophage differentiation-associated 2 [Source:RGD Symbol%3BAcc:1306506]	K11064 Mmd2; monocyte to macrophage differentiation factor 2	GO:0004672,protein kinase activity; GO:0006468,protein phosphorylation; GO:0016021,integral component of membrane; GO:0019835,cytolysis; GO:0032880,regulation of protein localization; GO:0045666,positive regulation of neuron differentiation; GO:0045860,positive regulation of protein kinase activity; GO:0046579,positive regulation of Ras protein signal transduction; GO:0048471,perinuclear region o…	--
ENSRNOG00000001114	30.6422	21.4129	24.5278	8.2436	8.588	18.8426	15.2009	13.7811	13.4189	7.5925	9.3349	4.6399	5.716	13.5505	11.3596	16.0586	12	13969586	13998172	-	protein_coding	Wipi2	WD repeat domain%2C phosphoinositide interacting 2 [Source:RGD Symbol%3BAcc:1359154]	K17908 Wipi2; WD repeat domain phosphoinositide-interacting protein 2	GO:0000045,autophagosome assembly; GO:0000407,phagophore assembly site; GO:0000422,autophagy of mitochondrion; GO:0003674,molecular_function; GO:0005575,cellular_component; GO:0005654,nucleoplasm; GO:0005776,autophagosome; GO:0005829,cytosol; GO:0006497,protein lipidation; GO:0008150,biological_process; GO:0009267,cellular response to starvation; GO:0010314,phosphatidylinositol-5-phosphate bindin…	--
ENSRNOG00000001115	2.1994	0.4196	1.8221	1.2691	0.0297	1.9842	0.8826	1.5487	4.0841	1.1911	2.1237	0.1195	0.8516	1.5701	5.0016	5.1828	12	13914114	13924531	-	protein_coding	Slc29a4	solute carrier family 29 member 4 [Source:RGD Symbol%3BAcc:1310545]	K03323 Slc29a4; equilibrative nucleoside transporter 4	GO:0005326,neurotransmitter transporter activity; GO:0005337,nucleoside transmembrane transporter activity; GO:0005342,organic acid transmembrane transporter activity; GO:0005886,plasma membrane; GO:0006836,neurotransmitter transport; GO:0008324,cation transmembrane transporter activity; GO:0008504,monoamine transmembrane transporter activity; GO:0015101,organic cation transmembrane transporter a…	--
ENSRNOG00000001117	0.5825	0.0853	0.5532	0	0	0.7799	0.7699	0.4667	0.3823	0.182	0.0151	0	0.1635	0.5743	0.5874	0.4471	12	13734429	13747215	+	protein_coding	Fbxl18	F-box and leucine-rich repeat protein 18 [Source:RGD Symbol%3BAcc:1596958]	K10284 Fbxl18; F-box/LRR-repeat protein 18 isoform X1	GO:0019005,SCF ubiquitin ligase complex; GO:0031146,SCF-dependent proteasomal ubiquitin-dependent protein catabolic process	--
ENSRNOG00000001120	16.7999	4.4274	19.601	1.9831	1.4521	16.0951	16.7959	13.6686	16.8575	4.442	13.7186	0.7076	1.9725	20.9495	17.3656	17.4758	12	43421308	43576804	-	protein_coding	Med13l	mediator complex subunit 13-like [Source:RGD Symbol%3BAcc:1305884]	--	--	--
ENSRNOG00000001123	4.7205	2.3042	5.155	1.0686	0.224	6.4941	4.7323	6.4038	4.6459	2.6822	6.5029	0.744	1.0262	7.5682	6.1364	6.7293	12	43920564	43940798	-	protein_coding	RGD1562310	RIKEN cDNA 2410131K14 gene [Source:MGI Symbol%3BAcc:MGI:1924042]	--	GO:0000139,Golgi membrane; GO:0016021,integral component of membrane; GO:2000640,positive regulation of SREBP signaling pathway	--
ENSRNOG00000001124	0.1737	0.1272	0.3524	0.493	0.374	0.1871	0.2598	0.3956	0.2484	0.4314	0.6905	0.1916	0.1083	0.6421	0.5143	0.774	12	43940929	44008685	+	protein_coding	Rnft2	ring finger protein%2C transmembrane 2 [Source:RGD Symbol%3BAcc:1560195]	--	GO:0016021,integral component of membrane; GO:0016567,protein ubiquitination; GO:0046872,metal ion binding; GO:0061630,ubiquitin protein ligase activity	--
ENSRNOG00000001126	13.3276	5.9438	14.1578	4.7356	1.3249	13.0714	10.768	12.5174	12.6782	6.2305	8.236	2.1223	3.2953	13.2978	11.8493	12.39	12	44046217	44138138	+	protein_coding	Fbxw8	F-box and WD repeat domain containing 8 [Source:RGD Symbol%3BAcc:1306032]	K10264 Fbxw8; F-box/WD repeat-containing protein 8	GO:0004842,ubiquitin-protein transferase activity; GO:0005515,protein binding; GO:0005794,Golgi apparatus; GO:0005829,cytosol; GO:0007030,Golgi organization; GO:0008283,cell proliferation; GO:0016567,protein ubiquitination; GO:0019005,SCF ubiquitin ligase complex; GO:0030687,preribosome, large subunit precursor; GO:0031467,Cul7-RING ubiquitin ligase complex; GO:0048471,perinuclear region of cytop…	--
ENSRNOG00000001128	2.4468	1.3781	1.1916	1.9403	0.2211	1.1296	2.7222	1.153	1.4253	3.7101	2.0496	5.8734	2.0253	3.0616	2.3499	1.0252	12	44141422	44174583	-	protein_coding	Tesc	tescalcin [Source:RGD Symbol%3BAcc:1566317]	K17612 Tesc; calcineurin B homologous protein 3 isoform X1	GO:0000287,magnesium ion binding; GO:0001726,ruffle; GO:0005509,calcium ion binding; GO:0005634,nucleus; GO:0005654,nucleoplasm; GO:0005737,cytoplasm; GO:0005829,cytosol; GO:0005886,plasma membrane; GO:0008285,negative regulation of cell proliferation; GO:0008584,male gonad development; GO:0010628,positive regulation of gene expression; GO:0019212,phosphatase inhibitor activity; GO:0030027,lamell…	--
ENSRNOG00000001129	4.5361	2.1983	3.7188	2.4866	3.8333	7.2018	13.8992	5.5669	12.1586	5.8993	7.0736	2.9626	3.2978	13.2549	12.6621	14.1561	12	44246508	44279002	-	protein_coding	Fbxo21	F-box protein 21 [Source:RGD Symbol%3BAcc:1307346]	K10301 Fbxo21; F-box only protein 21	GO:0003677,DNA binding	--
ENSRNOG00000001130	0.4712	0.0781	0.8052	0	0	0.0985	0.2305	0.0754	0.6552	0.094	0.6085	0	0.0416	1.3409	7.8462	3.2576	12	44213943	44520341	-	protein_coding	Nos1	nitric oxide synthase 1 [Source:RGD Symbol%3BAcc:3184]	--	--	--
ENSRNOG00000001134	4.5844	9.2626	5.0868	8.7654	11.9627	10.3147	8.2192	10.6921	8.906	8.2861	6.9512	11.0848	11.2668	10.3261	8.527	9.4828	12	44931494	44941324	+	protein_coding	Rfc5	replication factor C subunit 5 [Source:RGD Symbol%3BAcc:1309280]	K10756 Rfc5; replication factor C subunit 5	GO:0003674,molecular_function; GO:0003689,DNA clamp loader activity; GO:0005524,ATP binding; GO:0005575,cellular_component; GO:0005634,nucleus; GO:0005663,DNA replication factor C complex; GO:0006261,DNA-dependent DNA replication; GO:0006281,DNA repair; GO:0008150,biological_process; GO:0017116,single-stranded DNA-dependent ATP-dependent DNA helicase activity; GO:0019899,enzyme binding; GO:003139…	--
ENSRNOG00000001135	43.3396	44.3457	52.9502	44.3501	55.005	51.8644	40.7495	54.9398	52.6246	44.3332	42.2865	21.9134	32.6743	47.7061	50.6334	44.312	12	44942443	44962656	-	protein_coding	Wsb2	WD repeat and SOCS box-containing 2 [Source:RGD Symbol%3BAcc:1359599]	K10342 Wsb2; WD repeat and SOCS box-containing protein 2	GO:0016567,protein ubiquitination; GO:0035556,intracellular signal transduction	--
ENSRNOG00000001136	189.797	283.909	201.04	369.176	532.402	191.104	145.892	183.835	133.927	221.161	145.776	277.309	271.696	178.538	165.739	175.079	12	45026886	45031145	+	protein_coding	Pebp1	phosphatidylethanolamine binding protein 1 [Source:RGD Symbol%3BAcc:62017]	K06910 Pebp1; phosphatidylethanolamine-binding protein 1	GO:0000165,MAPK cascade; GO:0001505,regulation of neurotransmitter levels; GO:0001933,negative regulation of protein phosphorylation; GO:0002026,regulation of the force of heart contraction; GO:0004867,serine-type endopeptidase inhibitor activity; GO:0005102,signaling receptor binding; GO:0005524,ATP binding; GO:0005615,extracellular space; GO:0005737,cytoplasm; GO:0005739,mitochondrion; GO:00057…	--
ENSRNOG00000001138	7.7755	2.3671	7.0846	0.8057	0.6875	4.8443	8.2978	6.2447	6.4369	2.1706	4.0103	0.3558	0.5085	7.5624	7.2669	8.1147	12	45037883	45182974	-	protein_coding	Taok3	TAO kinase 3 [Source:RGD Symbol%3BAcc:1562861]	K04429 Taok3; serine/threonine-protein kinase TAO3	GO:0000165,MAPK cascade; GO:0004674,protein serine/threonine kinase activity; GO:0005524,ATP binding; GO:0005737,cytoplasm; GO:0006281,DNA repair; GO:0006468,protein phosphorylation; GO:0006974,cellular response to DNA damage stimulus; GO:0007095,mitotic G2 DNA damage checkpoint; GO:0016740,transferase activity; GO:0031098,stress-activated protein kinase signaling cascade; GO:0032147,activation o…	--
ENSRNOG00000001139	27.0055	27.3205	25.9212	19.944	27.1851	23.3338	33.2729	29.4343	18.6773	21.4195	22.9284	14.6873	20.1626	25.8231	23.1141	25.914	12	45199577	45221512	+	protein_coding	Suds3	SDS3 homolog%2C SIN3A corepressor complex component [Source:RGD Symbol%3BAcc:1305986]	K19201 Suds3; sin3 histone deacetylase corepressor complex component SDS3 isoform X1	GO:0000122,negative regulation of transcription by RNA polymerase II; GO:0001835,blastocyst hatching; GO:0004407,histone deacetylase activity; GO:0005634,nucleus; GO:0005829,cytosol; GO:0016575,histone deacetylation; GO:0016580,Sin3 complex; GO:0016604,nuclear body; GO:0019899,enzyme binding; GO:0021762,substantia nigra development; GO:0042802,identical protein binding; GO:0042826,histone deacety…	--
ENSRNOG00000001141	0.3361	0.0328	0.2946	0	0	0.1862	0.3017	0	0.1357	0	0.1394	0	0.0943	0.2319	0.3551	0.1331	12	45727112	45882548	+	protein_coding	Srrm4	serine/arginine repetitive matrix 4 [Source:RGD Symbol%3BAcc:1560213]	--	--	--
ENSRNOG00000001142	25.5794	19.6085	21.8931	25.4988	32.0933	22.8827	40.2156	25.3882	21.7414	23.0906	23.4958	23.0157	23.5474	29.8182	29.5025	36.5956	12	46316236	46326790	+	protein_coding	Prkab1	protein kinase AMP-activated non-catalytic subunit beta 1 [Source:RGD Symbol%3BAcc:71057]	K07199 Prkab1; 5'-AMP-activated protein kinase subunit beta-1	GO:0004672,protein kinase activity; GO:0005515,protein binding; GO:0005634,nucleus; GO:0005737,cytoplasm; GO:0005829,cytosol; GO:0006468,protein phosphorylation; GO:0006633,fatty acid biosynthetic process; GO:0007165,signal transduction; GO:0010628,positive regulation of gene expression; GO:0019901,protein kinase binding; GO:0031588,nucleotide-activated protein kinase complex; GO:0032991,protein-…	--
ENSRNOG00000001143	0.7529	0.1173	0.3979	0.0933	0.5833	1.0724	1.3902	0.5435	0.6551	0.0924	0.2077	0.053	0.1049	0.7107	0.5693	0.8726	12	46334665	46494174	-	protein_coding	Cit	citron rho-interacting serine/threonine kinase [Source:RGD Symbol%3BAcc:70878]	K16308 Cit; citron rho-interacting kinase	GO:0000070,mitotic sister chromatid segregation; GO:0000086,G2/M transition of mitotic cell cycle; GO:0000278,mitotic cell cycle; GO:0000281,mitotic cytokinesis; GO:0001223,transcription coactivator binding; GO:0001726,ruffle; GO:0001889,liver development; GO:0004674,protein serine/threonine kinase activity; GO:0005524,ATP binding; GO:0005634,nucleus; GO:0005737,cytoplasm; GO:0005773,vacuole; GO:…	--
ENSRNOG00000001148	2264.15	4585.81	2636.65	6721.41	10318.2	3097.49	3501.22	3549.24	1942.36	4757.2	3082.96	8268.63	6705.62	2893.24	3174.64	3111.9	12	46791528	46794797	-	protein_coding	Rplp0	ribosomal protein lateral stalk subunit P0 [Source:RGD Symbol%3BAcc:621247]	K02941 Rplp0; 60S acidic ribosomal protein P0	GO:0000027,ribosomal large subunit assembly; GO:0002181,cytoplasmic translation; GO:0003735,structural constituent of ribosome; GO:0005634,nucleus; GO:0005737,cytoplasm; GO:0005783,endoplasmic reticulum; GO:0005829,cytosol; GO:0007595,lactation; GO:0010269,response to selenium ion; GO:0014069,postsynaptic density; GO:0016020,membrane; GO:0022625,cytosolic large ribosomal subunit; GO:0030425,dendr…	--
ENSRNOG00000001149	30.7731	16.8015	31.4312	10.0857	19.374	33.3008	42.079	26.2863	47.2315	23.7502	38.1627	12.0404	17.0021	54.0295	48.6789	47.4244	12	46797954	46845080	-	protein_coding	Pxn	paxillin [Source:RGD Symbol%3BAcc:1305759]	K05760 Pxn; paxillin	GO:0000187,activation of MAPK activity; GO:0001725,stress fiber; GO:0003712,transcription coregulator activity; GO:0005178,integrin binding; GO:0005515,protein binding; GO:0005829,cytosol; GO:0005856,cytoskeleton; GO:0005886,plasma membrane; GO:0005911,cell-cell junction; GO:0005925,focal adhesion; GO:0005938,cell cortex; GO:0006355,regulation of transcription, DNA-templated; GO:0007010,cytoskele…	--
ENSRNOG00000001151	1.6841	1.3643	1.396	1.2848	0.926	1.2242	2.3231	0.8443	2.2431	2.4463	1.3378	1.8297	1.4082	2.3668	3.6822	2.4486	12	46868416	46876592	+	protein_coding	Sirt4	sirtuin 4 [Source:RGD Symbol%3BAcc:1310413]	K11414 Sirt4; NAD-dependent protein lipoamidase sirtuin-4, mitochondrial	GO:0000820,regulation of glutamine family amino acid metabolic process; GO:0003674,molecular_function; GO:0003950,NAD+ ADP-ribosyltransferase activity; GO:0005739,mitochondrion; GO:0005743,mitochondrial inner membrane; GO:0005759,mitochondrial matrix; GO:0006471,protein ADP-ribosylation; GO:0006541,glutamine metabolic process; GO:0006974,cellular response to DNA damage stimulus; GO:0008270,zinc i…	--
ENSRNOG00000001153	0	0	0	0	0	0	0	0.2014	0.1079	0.6165	0.7758	0	0	0	0	0	12	46879343	46889082	-	protein_coding	Pla2g1b	phospholipase A2 group IB [Source:RGD Symbol%3BAcc:61949]	K01047 Pla2g1b; phospholipase A2 precursor	GO:0000187,activation of MAPK activity; GO:0002227,innate immune response in mucosa; GO:0002446,neutrophil mediated immunity; GO:0004623,phospholipase A2 activity; GO:0005102,signaling receptor binding; GO:0005509,calcium ion binding; GO:0005576,extracellular region; GO:0005615,extracellular space; GO:0006633,fatty acid biosynthetic process; GO:0006644,phospholipid metabolic process; GO:0008284,p…	--
ENSRNOG00000001156	1.6989	14.579	2.3084	0.9213	0.3696	11.0004	1.3598	2.2535	2.8166	0.8269	2.6103	0.119	0.6476	1.6955	1.9942	2.2642	12	46895447	46920952	-	protein_coding	Msi1	musashi RNA-binding protein 1 [Source:RGD Symbol%3BAcc:628778]	K14411 Msi1; RNA-binding protein Musashi homolog 1	GO:0003723,RNA binding; GO:0003727,single-stranded RNA binding; GO:0005634,nucleus; GO:0005737,cytoplasm; GO:0005844,polysome; GO:0008266,poly(U) RNA binding; GO:0009725,response to hormone; GO:0030855,epithelial cell differentiation; GO:0042802,identical protein binding	--
ENSRNOG00000001157	0.0916	0.0596	0.0594	0.041	0.6452	0.0423	0.274	0	0.0308	0.0147	0.0949	0.1154	0.4569	0	0.1319	0.3173	20	9643612	9701170	+	protein_coding	Umodl1	uromodulin-like 1 [Source:RGD Symbol%3BAcc:1566039]	--	--	--
ENSRNOG00000001158	11.466	12.2293	11.4411	8.4046	3.3716	8.8443	22.0798	18.378	11.2463	7.8601	10.4515	5.768	6.7583	21.6692	21.2598	19.2504	20	9743269	9840489	+	protein_coding	Abcg1	ATP binding cassette subfamily G member 1 [Source:RGD Symbol%3BAcc:620294]	K05679 Abcg1; ATP-binding cassette sub-family G member 1	GO:0005524,ATP binding; GO:0005739,mitochondrion; GO:0005768,endosome; GO:0005886,plasma membrane; GO:0008203,cholesterol metabolic process; GO:0009897,external side of plasma membrane; GO:0010033,response to organic substance; GO:0010872,regulation of cholesterol esterification; GO:0010875,positive regulation of cholesterol efflux; GO:0010888,negative regulation of lipid storage; GO:0016021,inte…	--
ENSRNOG00000001159	12.8478	2.3038	4.3414	15.9832	265.948	5.4474	0.6538	3.8303	5.5596	11.5975	2.5833	14.7528	9.3228	5.1698	4.6586	6.1024	20	9850803	9855481	-	protein_coding	Tff3	trefoil factor 3 [Source:RGD Symbol%3BAcc:3847]	K22454 Tff3; trefoil factor 3 precursor	GO:0005515,protein binding; GO:0005576,extracellular region; GO:0005615,extracellular space; GO:0010906,regulation of glucose metabolic process; GO:0030141,secretory granule; GO:0030277,maintenance of gastrointestinal epithelium; GO:0042060,wound healing; GO:0043434,response to peptide hormone	--
ENSRNOG00000001160	0.0558	0	0	0.0501	0	0	0	0.0526	0	0	0.4054	0.3696	0	0.1101	0	0	12	46987404	46989897	-	protein_coding	Triap1	TP53 regulated inhibitor of apoptosis 1 [Source:RGD Symbol%3BAcc:1586233]	K17968 Triap1; TP53-regulated inhibitor of apoptosis 1	GO:0002039,p53 binding; GO:0005654,nucleoplasm; GO:0005739,mitochondrion; GO:0005758,mitochondrial intermembrane space; GO:0015914,phospholipid transport; GO:0030330,DNA damage response, signal transduction by p53 class mediator; GO:0032991,protein-containing complex; GO:0034644,cellular response to UV; GO:0043066,negative regulation of apoptotic process; GO:0043154,negative regulation of cystein…	--
ENSRNOG00000001161	7.9254	10.2253	9.4749	12.9834	19.9331	11.1349	11.1913	12.0975	14.655	14.4345	15.0852	8.4938	11.8651	11.49	14.7754	12.6202	12	46989951	47039542	+	protein_coding	Gatc	glutamyl-tRNA amidotransferase subunit C [Source:RGD Symbol%3BAcc:1309698]	--	--	--
ENSRNOG00000001162	40.6088	0.1043	6.4532	17.3395	1013	2.1709	2.878	1.3093	0.3237	0	1.7733	0.7074	0.6	0.3161	0.7184	0.3175	20	9872680	9876008	-	protein_coding	Tff2	trefoil factor 2 [Source:RGD Symbol%3BAcc:620709]	K22453 Tff2; trefoil factor 2 precursor	GO:0005198,structural molecule activity; GO:0005576,extracellular region; GO:0005615,extracellular space; GO:0008083,growth factor activity; GO:0008284,positive regulation of cell proliferation; GO:0019722,calcium-mediated signaling; GO:0030277,maintenance of gastrointestinal epithelium; GO:0030334,regulation of cell migration; GO:0031723,CXCR4 chemokine receptor binding; GO:0043031,negative regu…	--
ENSRNOG00000001163	25.8083	24.3304	21.9542	25.9158	33.5679	20.4042	18.5058	24.7931	20.4105	23.8042	19.2416	26.0812	30.6261	30.7937	26.4884	29.8381	12	47039716	47046022	-	protein_coding	Srsf9	serine and arginine rich splicing factor 9 [Source:RGD Symbol%3BAcc:1309495]	K21123 Srsf9; serine/arginine-rich splicing factor 9	GO:0000380,alternative mRNA splicing, via spliceosome; GO:0000398,mRNA splicing, via spliceosome; GO:0003723,RNA binding; GO:0005515,protein binding; GO:0005575,cellular_component; GO:0005654,nucleoplasm; GO:0005730,nucleolus; GO:0009636,response to toxic substance; GO:0016607,nuclear speck; GO:0019904,protein domain specific binding; GO:0043279,response to alkaloid; GO:0048025,negative regulatio…	--
ENSRNOG00000001164	179.602	0.1283	154.582	48.5244	628.73	17.5907	0.6552	5.2006	0	0.2527	0.1363	2.9818	2.0899	0	0.8833	0.3904	20	9892124	9895984	-	protein_coding	Tff1	trefoil factor 1 [Source:RGD Symbol%3BAcc:620707]	K22456 Tff1; trefoil factor 1 precursor	GO:0005615,extracellular space; GO:0005737,cytoplasm; GO:0007165,signal transduction; GO:0008083,growth factor activity; GO:0008285,negative regulation of cell proliferation; GO:0010039,response to iron ion; GO:0030154,cell differentiation; GO:0030277,maintenance of gastrointestinal epithelium; GO:0035902,response to immobilization stress; GO:0042060,wound healing; GO:0043434,response to peptide …	--
ENSRNOG00000001165	0.609	0	0.725	0.182	11.7905	0.2916	0.0675	0.085	0	0.0868	0	0	0.0422	0.0222	0.065	0.6032	20	9910522	9929705	-	protein_coding	Tmprss3	transmembrane serine protease 3 [Source:RGD Symbol%3BAcc:1310135]	K09634 Tmprss3; transmembrane protease serine 3	GO:0003674,molecular_function; GO:0004252,serine-type endopeptidase activity; GO:0005044,scavenger receptor activity; GO:0005575,cellular_component; GO:0005783,endoplasmic reticulum; GO:0005789,endoplasmic reticulum membrane; GO:0006508,proteolysis; GO:0006883,cellular sodium ion homeostasis; GO:0006897,endocytosis; GO:0007605,sensory perception of sound; GO:0016021,integral component of membrane…	--
ENSRNOG00000001167	4.0028	0.1954	2.1999	0.205	1.0075	1.848	1.7681	1.1587	0.6351	0.6048	0.4448	0.3244	1.0701	2.0294	2.5262	1.8689	20	9948908	9985133	+	protein_coding	Ubash3a	ubiquitin associated and SH3 domain containing%2C A [Source:RGD Symbol%3BAcc:1310305]	K18993 Ubash3a; ubiquitin-associated and SH3 domain-containing protein A	GO:0001817,regulation of cytokine production; GO:0005654,nucleoplasm; GO:0005737,cytoplasm; GO:0005794,Golgi apparatus; GO:0038065,collagen-activated signaling pathway; GO:0050860,negative regulation of T cell receptor signaling pathway; GO:0070527,platelet aggregation	--
ENSRNOG00000001169	25.307	12.4339	13.9379	12.8654	9.779	13.5195	5.5566	21.5282	6.9003	2.1506	2.921	1.7234	1.8215	4.4303	4.9525	7.8964	20	10032641	10087688	+	protein_coding	Slc37a1	solute carrier family 37 member 1 [Source:RGD Symbol%3BAcc:1308587]	K13783 Slc37a1; glucose-6-phosphate exchanger SLC37A1	GO:0015760,glucose-6-phosphate transport; GO:0030176,integral component of endoplasmic reticulum membrane; GO:0035435,phosphate ion transmembrane transport; GO:0061513,glucose 6-phosphate:inorganic phosphate antiporter activity	--
ENSRNOG00000001170	329.148	609.203	311.86	845.042	1285.07	208.367	198.506	229.974	177.946	382.938	165.348	670.602	473.814	237.072	168.516	278.018	12	47024442	47027495	+	protein_coding	Cox6a1	cytochrome c oxidase subunit 6A1 [Source:RGD Symbol%3BAcc:2384]	K02266 Cox6a1; cytochrome c oxidase subunit 6A1, mitochondrial precursor	GO:0004129,cytochrome-c oxidase activity; GO:0005739,mitochondrion; GO:0005751,mitochondrial respiratory chain complex IV; GO:0006123,mitochondrial electron transport, cytochrome c to oxygen; GO:0016021,integral component of membrane; GO:0030234,enzyme regulator activity; GO:0050790,regulation of catalytic activity; GO:1902600,proton transmembrane transport	--
ENSRNOG00000001171	8.371	13.1896	6.9397	17.6957	18.0649	10.5336	10.2914	9.7241	8.2555	9.7713	9.0854	10.0514	13.7708	7.6384	8.6378	12.3778	12	47078753	47095438	-	protein_coding	Coq5	coenzyme Q5%2C methyltransferase [Source:RGD Symbol%3BAcc:1310857]	K06127 Coq5; 2-methoxy-6-polyprenyl-1,4-benzoquinol methylase, mitochondrial precursor	GO:0005743,mitochondrial inner membrane; GO:0005759,mitochondrial matrix; GO:0006744,ubiquinone biosynthetic process; GO:0008168,methyltransferase activity; GO:0031314,extrinsic component of mitochondrial inner membrane; GO:0032259,methylation; GO:0032991,protein-containing complex; GO:0043333,2-octaprenyl-6-methoxy-1,4-benzoquinone methylase activity	--
ENSRNOG00000001172	83.1731	63.3773	84.6713	49.5825	44.3794	78.1933	69.316	79.7129	58.4772	36.2009	50.6223	20.7058	31.4592	58.6287	57.073	65.3054	12	47103314	47138128	+	protein_coding	Rnf10	ring finger protein 10 [Source:RGD Symbol%3BAcc:1309282]	--	GO:0000976,transcription regulatory region sequence-specific DNA binding; GO:0005634,nucleus; GO:0005737,cytoplasm; GO:0010626,negative regulation of Schwann cell proliferation; GO:0031643,positive regulation of myelination; GO:0045893,positive regulation of transcription, DNA-templated; GO:0045944,positive regulation of transcription by RNA polymerase II; GO:0046872,metal ion binding; GO:0051865…	--
ENSRNOG00000001173	0.1142	0.3346	0.2967	0.2048	5.6359	0.5626	0.3418	0.2153	0.4229	0.8788	1.8167	1.0443	0.677	0.4505	1.0972	1.0937	12	47179664	47209784	+	protein_coding	Cabp1	calcium binding protein 1 [Source:RGD Symbol%3BAcc:620385]	K23531 Cabp1; calcium-binding protein 1 isoform 3	GO:0000139,Golgi membrane; GO:0005509,calcium ion binding; GO:0005515,protein binding; GO:0005634,nucleus; GO:0005737,cytoplasm; GO:0005829,cytosol; GO:0005856,cytoskeleton; GO:0005886,plasma membrane; GO:0007275,multicellular organism development; GO:0007601,visual perception; GO:0008139,nuclear localization sequence binding; GO:0009898,cytoplasmic side of plasma membrane; GO:0010651,negative re…	--
ENSRNOG00000001174	3.1933	2.6197	3.8159	2.9829	1.8912	11.4474	2.6498	3.0601	7.2342	5.2895	6.1783	3.6033	4.4693	6.984	4.5874	5.3949	20	10123651	10216548	+	protein_coding	Pde9a	phosphodiesterase 9A [Source:RGD Symbol%3BAcc:621035]	K13761 Pde9a; high affinity cGMP-specific 3',5'-cyclic phosphodiesterase 9A	GO:0004114,3',5'-cyclic-nucleotide phosphodiesterase activity; GO:0005654,nucleoplasm; GO:0005783,endoplasmic reticulum; GO:0005794,Golgi apparatus; GO:0005829,cytosol; GO:0005886,plasma membrane; GO:0007165,signal transduction; GO:0010613,positive regulation of cardiac muscle hypertrophy; GO:0019934,cGMP-mediated signaling; GO:0032587,ruffle membrane; GO:0042383,sarcolemma; GO:0042802,identical …	--
ENSRNOG00000001177	14.8056	15.4936	10.305	14.8736	27.9629	9.0717	23.2652	11.0399	12.5905	13.6748	13.2886	18.5809	18.0962	16.594	18.1123	14.9012	12	47254484	47263747	+	protein_coding	Acads	acyl-CoA dehydrogenase short chain [Source:RGD Symbol%3BAcc:620514]	K00248 Acads; short-chain specific acyl-CoA dehydrogenase, mitochondrial precursor	GO:0000062,fatty-acyl-CoA binding; GO:0003995,acyl-CoA dehydrogenase activity; GO:0004085,butyryl-CoA dehydrogenase activity; GO:0005654,nucleoplasm; GO:0005739,mitochondrion; GO:0005759,mitochondrial matrix; GO:0005813,centrosome; GO:0006635,fatty acid beta-oxidation; GO:0031966,mitochondrial membrane; GO:0033539,fatty acid beta-oxidation using acyl-CoA dehydrogenase; GO:0042594,response to star…	--
ENSRNOG00000001178	66.682	55.9113	70.2281	43.6471	18.8184	72.8681	53.1468	72.2425	26.6959	18.2702	36.3674	15.3193	16.7514	46.5423	45.5134	44.8255	12	47276476	47360507	-	protein_coding	Sppl3	signal peptide peptidase like 3 [Source:RGD Symbol%3BAcc:1562826]	K09598 Sppl3; signal peptide peptidase-like 3 isoform X1	GO:0005791,rough endoplasmic reticulum; GO:0005886,plasma membrane; GO:0006465,signal peptide processing; GO:0006509,membrane protein ectodomain proteolysis; GO:0007204,positive regulation of cytosolic calcium ion concentration; GO:0016020,membrane; GO:0030660,Golgi-associated vesicle membrane; GO:0032092,positive regulation of protein binding; GO:0033116,endoplasmic reticulum-Golgi intermediate …	--
ENSRNOG00000001181	2.6742	4.1049	4.1608	4.8548	8.6531	4.162	3.5733	3.4714	4.1096	4.7061	3.663	4.501	4.1389	4.8913	3.8444	4.2142	20	10239154	10257044	-	protein_coding	Wdr4	WD repeat domain 4 [Source:RGD Symbol%3BAcc:1585179]	K15443 Wdr4; tRNA (guanine-N(7)-)-methyltransferase non-catalytic subunit WDR4	GO:0005634,nucleus; GO:0005654,nucleoplasm; GO:0005829,cytosol; GO:0006400,tRNA modification; GO:0008176,tRNA (guanine-N7-)-methyltransferase activity; GO:0043527,tRNA methyltransferase complex; GO:0106004,tRNA (guanine-N7)-methylation	--
ENSRNOG00000001182	33.342	44.3108	33.1935	45.8089	48.887	38.3937	35.2724	40.4697	50.6936	46.9316	30.9922	33.5504	37.3789	39.2677	39.3739	48.8386	20	10265806	10275304	+	protein_coding	Ndufv3	NADH:ubiquinone oxidoreductase subunit V3 [Source:RGD Symbol%3BAcc:621020]	K03944 Ndufv3; NADH dehydrogenase [ubiquinone] flavoprotein 3, mitochondrial isoform 2	GO:0005739,mitochondrion; GO:0005747,mitochondrial respiratory chain complex I; GO:0042775,mitochondrial ATP synthesis coupled electron transport	--
ENSRNOG00000001183	0	0	0.0167	0	0	0	0	0	0.1213	0.066	0	0	0	0.0507	0.0165	0.017	12	47407811	47433342	+	protein_coding	Hnf1a	HNF1 homeobox A [Source:RGD Symbol%3BAcc:3828]	K08036 Hnf1a; hepatocyte nuclear factor 1-alpha	GO:0000122,negative regulation of transcription by RNA polymerase II; GO:0000976,transcription regulatory region sequence-specific DNA binding; GO:0000978,RNA polymerase II proximal promoter sequence-specific DNA binding; GO:0000981,DNA-binding transcription factor activity, RNA polymerase II-specific; GO:0001221,transcription cofactor binding; GO:0001228,DNA-binding transcription activator activ…	Homeobox
ENSRNOG00000001184	5.6306	5.6496	5.8026	3.1865	2.1044	6.2494	7.6443	7.2899	9.6044	8.6407	10.3666	3.3345	3.672	10.0645	8.4392	10.3783	20	10334308	10358922	+	protein_coding	Pknox1	PBX/knotted 1 homeobox 1 [Source:RGD Symbol%3BAcc:1305003]	K24891 Pknox1; homeobox protein PKNOX1	GO:0000978,RNA polymerase II proximal promoter sequence-specific DNA binding; GO:0000981,DNA-binding transcription factor activity, RNA polymerase II-specific; GO:0001525,angiogenesis; GO:0003677,DNA binding; GO:0003682,chromatin binding; GO:0005634,nucleus; GO:0005667,transcription factor complex; GO:0005737,cytoplasm; GO:0006357,regulation of transcription by RNA polymerase II; GO:0030097,hemop…	Homeobox
ENSRNOG00000001185	21.5067	23.8457	20.9888	29.1307	38.07	18.1144	23.7211	20.3906	26.4828	40.7816	23.5512	40.5531	43.8218	32.7978	30.2611	35.7119	12	47433358	47438931	-	protein_coding	RGD1311899	similar to RIKEN cDNA 2210016L21 gene [Source:RGD Symbol%3BAcc:1311899]	--	GO:0005635,nuclear envelope; GO:0007275,multicellular organism development; GO:0016055,Wnt signaling pathway; GO:0030178,negative regulation of Wnt signaling pathway; GO:0060061,Spemann organizer formation	--
ENSRNOG00000001187	8.217	12.0543	1.8287	10.2569	1.2973	3.0186	3.0845	9.0557	1.0705	1.0832	0.504	1.7337	0.4134	0.4573	1.294	0.7	12	47444104	47456894	-	protein_coding	Oasl	2'-5'-oligoadenylate synthetase-like [Source:RGD Symbol%3BAcc:1308586]	K14608 Oasl; 2'-5'-oligoadenylate synthase-like protein 1	GO:0001730,2'-5'-oligoadenylate synthetase activity; GO:0003677,DNA binding; GO:0003725,double-stranded RNA binding; GO:0005654,nucleoplasm; GO:0005730,nucleolus; GO:0005737,cytoplasm; GO:0005829,cytosol; GO:0009615,response to virus; GO:0016020,membrane; GO:0045071,negative regulation of viral genome replication; GO:0045087,innate immune response; GO:0051607,defense response to virus; GO:0060700…	--
ENSRNOG00000001189	44.2702	13.364	36.1196	4.0177	1.8311	15.4176	12.7916	13.3031	13.4896	5.9021	11.7718	1.6123	3.544	14.4197	9.9889	15.4509	20	10668411	10680283	-	protein_coding	Sik1	salt-inducible kinase 1 [Source:RGD Symbol%3BAcc:69407]	K19008 Sik1; serine/threonine-protein kinase SIK1	GO:0000122,negative regulation of transcription by RNA polymerase II; GO:0000287,magnesium ion binding; GO:0002028,regulation of sodium ion transport; GO:0004674,protein serine/threonine kinase activity; GO:0005515,protein binding; GO:0005524,ATP binding; GO:0005634,nucleus; GO:0005737,cytoplasm; GO:0005829,cytosol; GO:0006468,protein phosphorylation; GO:0007346,regulation of mitotic cell cycle; …	--
ENSRNOG00000001190	24.5286	16.2044	24.6475	10.454	6.6665	22.3975	32.7634	22.4578	25.0998	20.0159	27.4947	9.4839	11.5664	31.6925	27.0106	33.8015	12	47590154	47631119	+	protein_coding	Git2	GIT ArfGAP 2 [Source:RGD Symbol%3BAcc:1359708]	K12487 Git2; ARF GTPase-activating protein GIT2	GO:0005096,GTPase activator activity; GO:0005654,nucleoplasm; GO:0016301,kinase activity; GO:0016310,phosphorylation; GO:0043547,positive regulation of GTPase activity; GO:0044305,calyx of Held; GO:0044877,protein-containing complex binding; GO:0046872,metal ion binding; GO:0048266,behavioral response to pain; GO:0099171,presynaptic modulation of chemical synaptic transmission; GO:2000300,regulat…	--
ENSRNOG00000001191	5.6252	3.4908	5.9035	1.935	4.8404	5.7376	6.024	4.0686	6.3621	6.1636	4.138	3.2988	3.8353	8.1248	6.0725	7.9462	12	47638274	47653638	-	protein_coding	Tchp	trichoplein%2C keratin filament binding [Source:RGD Symbol%3BAcc:1310813]	K16811 Tchp; trichoplein keratin filament-binding protein	GO:0005737,cytoplasm; GO:0005739,mitochondrion; GO:0005813,centrosome; GO:0005829,cytosol; GO:0005886,plasma membrane; GO:0006915,apoptotic process; GO:0030057,desmosome; GO:0030308,negative regulation of cell growth; GO:0045095,keratin filament; GO:0045179,apical cortex; GO:0097539,ciliary transition fiber; GO:1902018,negative regulation of cilium assembly	--
ENSRNOG00000001192	540.074	491.709	433.845	483.087	335.007	328.978	120.208	391.463	38.3929	64.772	52.5296	91.8253	107.46	91.5928	88.2392	103.351	12	47667556	47687707	+	protein_coding	Gltp	glycolipid transfer protein [Source:RGD Symbol%3BAcc:1564442]	--	GO:0005829,cytosol; GO:0008289,lipid binding; GO:0016020,membrane; GO:0035627,ceramide transport; GO:0042802,identical protein binding; GO:0051861,glycolipid binding; GO:0120009,intermembrane lipid transfer; GO:0120013,intermembrane lipid transfer activity; GO:1902387,ceramide 1-phosphate binding; GO:1902388,ceramide 1-phosphate transporter activity; GO:1902389,ceramide 1-phosphate transport	--
ENSRNOG00000001193	0.1364	0.244	0.2213	0	0	0.1679	0.3627	0.1928	0.1606	0.1093	0.4007	0.1504	0.0638	0.0672	0.1964	0.1125	20	10757854	10844178	-	protein_coding	Hsf2bp	heat shock transcription factor 2 binding protein [Source:RGD Symbol%3BAcc:1565879]	--	GO:0005694,chromosome; GO:0007141,male meiosis I; GO:0007283,spermatogenesis; GO:1990918,double-strand break repair involved in meiotic recombination	--
ENSRNOG00000001194	5.3214	6.2986	7.4655	3.0154	3.9026	9.5216	15.1808	7.4318	8.5466	6.7605	11.4522	4.7322	6.0111	15.7517	11.3732	14.1311	20	10844266	10869821	+	protein_coding	Rrp1b	ribosomal RNA processing 1B [Source:RGD Symbol%3BAcc:1305633]	K14849 Rrp1b; ribosomal RNA processing protein 1 homolog B isoform X2	GO:0000791,euchromatin; GO:0000792,heterochromatin; GO:0001652,granular component; GO:0003713,transcription coactivator activity; GO:0005634,nucleus; GO:0005654,nucleoplasm; GO:0005694,chromosome; GO:0005730,nucleolus; GO:0006364,rRNA processing; GO:0010923,negative regulation of phosphatase activity; GO:0030687,preribosome, large subunit precursor; GO:0030688,preribosome, small subunit precursor…	--
ENSRNOG00000001195	10.1701	2.5283	6.5546	2.6097	15.7209	4.9572	6.0903	7.1264	4.2945	5.7802	9.2143	6.3459	5.1648	10.4548	10.0216	11.9257	12	47698947	47737902	+	protein_coding	Trpv4	transient receptor potential cation channel%2C subfamily V%2C member 4 [Source:RGD Symbol%3BAcc:69337]	K04973 Trpv4; transient receptor potential cation channel subfamily V member 4	GO:0000122,negative regulation of transcription by RNA polymerase II; GO:0001934,positive regulation of protein phosphorylation; GO:0002024,diet induced thermogenesis; GO:0002027,regulation of heart rate; GO:0003779,actin binding; GO:0005034,osmosensor activity; GO:0005080,protein kinase C binding; GO:0005216,ion channel activity; GO:0005261,cation channel activity; GO:0005262,calcium channel act…	--
ENSRNOG00000001198	0.4031	0.0328	0.7198	0	0	0.2481	0.0335	0.0317	0.2713	0.0323	0.6968	0	0.1572	0.2318	0.4194	0.1663	12	47748165	47793534	-	protein_coding	Fam222a	family with sequence similarity 222%2C member A [Source:RGD Symbol%3BAcc:1565883]	--	--	--
ENSRNOG00000001199	15.6072	27.22	16.1871	33.0866	55.8899	18.1892	19.5223	18.6847	9.881	22.7541	10.1055	22.2977	33.3117	12.5585	16.6097	14.9139	12	47138346	47142852	-	protein_coding	Pop5	POP5 homolog%2C ribonuclease P/MRP subunit [Source:RGD Symbol%3BAcc:1311819]	K03537 Pop5; ribonuclease P/MRP protein subunit POP5	GO:0000172,ribonuclease MRP complex; GO:0001682,tRNA 5'-leader removal; GO:0003674,molecular_function; GO:0004526,ribonuclease P activity; GO:0005575,cellular_component; GO:0005655,nucleolar ribonuclease P complex; GO:0005730,nucleolus; GO:0006364,rRNA processing; GO:0008033,tRNA processing; GO:0008150,biological_process; GO:0030681,multimeric ribonuclease P complex; GO:0033204,ribonuclease P RNA…	--
ENSRNOG00000001201	718.814	820.262	632.953	1360.76	1223.12	468.436	169.43	503.778	101.699	277.692	93.5421	363.5	270.134	102.85	131.439	114.782	20	10966331	10968432	-	protein_coding	Cstb	cystatin B [Source:RGD Symbol%3BAcc:2435]	K13907 Cstb; cystatin-B	GO:0002020,protease binding; GO:0004866,endopeptidase inhibitor activity; GO:0004869,cysteine-type endopeptidase inhibitor activity; GO:0005515,protein binding; GO:0005615,extracellular space; GO:0005634,nucleus; GO:0005730,nucleolus; GO:0005737,cytoplasm; GO:0005829,cytosol; GO:0008344,adult locomotory behavior; GO:0010466,negative regulation of peptidase activity; GO:0010951,negative regulation…	--
ENSRNOG00000001203	18.2862	21.4159	20.6225	20.4385	22.2201	25.6489	14.9623	23.4895	17.9942	24.7631	15.7637	12.9926	15.9301	25.5196	19.5063	24.2235	20	10981998	10993280	+	protein_coding	Rrp1	ribosomal RNA processing 1 [Source:RGD Symbol%3BAcc:1307286]	K14849 Rrp1; ribosomal RNA processing protein 1 homolog A	GO:0005634,nucleus; GO:0005694,chromosome; GO:0005730,nucleolus; GO:0006364,rRNA processing; GO:0030687,preribosome, large subunit precursor; GO:0030688,preribosome, small subunit precursor	--
ENSRNOG00000001204	85.6031	62.0753	91.6611	49.3892	23.688	69.6321	46.5854	89.4025	33.0437	26.8972	29.7545	13.0446	20.1805	42.2778	44.0062	39.069	12	47558590	47588335	-	protein_coding	Ankrd13a	ankyrin repeat domain 13a [Source:RGD Symbol%3BAcc:1308577]	K21437 Ankrd13a; ankyrin repeat domain-containing protein 13A	GO:0002091,negative regulation of receptor internalization; GO:0005737,cytoplasm; GO:0005770,late endosome; GO:0005886,plasma membrane; GO:0048471,perinuclear region of cytoplasm; GO:0140036,ubiquitin-dependent protein binding; GO:1905667,negative regulation of protein localization to endosome	--
ENSRNOG00000001205	9.5048	6.9593	10.0355	5.1848	5.131	5.714	6.4952	7.7	5.3396	4.9586	4.6246	3.4518	3.2452	7.9448	6.6327	7.2903	20	11114164	11144806	+	protein_coding	Agpat3	1-acylglycerol-3-phosphate O-acyltransferase 3 [Source:RGD Symbol%3BAcc:1305787]	K13523 Agpat3; 1-acyl-sn-glycerol-3-phosphate acyltransferase gamma	GO:0003841,1-acylglycerol-3-phosphate O-acyltransferase activity; GO:0005635,nuclear envelope; GO:0005783,endoplasmic reticulum; GO:0005789,endoplasmic reticulum membrane; GO:0012505,endomembrane system; GO:0016021,integral component of membrane; GO:0016746,transferase activity, transferring acyl groups; GO:0042171,lysophosphatidic acid acyltransferase activity	--
ENSRNOG00000001210	7.121	5.5403	9.2678	5.4636	8.6385	8.3555	9.9563	8.9825	7.3784	9.2093	9.4008	4.5137	6.3575	12.9368	11.0947	13.3195	20	11228844	11243205	+	protein_coding	Pwp2	PWP2%2C small subunit processome component [Source:RGD Symbol%3BAcc:1582817]	K14558 Pwp2; periodic tryptophan protein 2 homolog	GO:0000028,ribosomal small subunit assembly; GO:0000462,maturation of SSU-rRNA from tricistronic rRNA transcript (SSU-rRNA, 5.8S rRNA, LSU-rRNA); GO:0032040,small-subunit processome; GO:0034388,Pwp2p-containing subcomplex of 90S preribosome	--
ENSRNOG00000001211	43.5742	58.7937	50.7338	78.0379	95.4382	51.4356	65.2893	52.9478	69.933	107.72	65.4676	128.069	121.692	76.3009	73.8749	77.0282	20	11244353	11252449	+	protein_coding	Gatd3a	glutamine amidotransferase like class 1 domain containing 3A [Source:RGD Symbol%3BAcc:1303003]	--	GO:0003674,molecular_function; GO:0005575,cellular_component; GO:0005739,mitochondrion; GO:0008150,biological_process	--
ENSRNOG00000001212	0.036	0.0702	0.07	0.8059	2.1119	0.2324	0	0	0.0363	0.3803	0	0.4761	0.5383	0.0709	0.449	0	20	11344514	11359090	-	protein_coding	Dnmt3l	DNA methyltransferase 3 like [Source:RGD Symbol%3BAcc:1303239]	K17400 Dnmt3l; DNA (cytosine-5)-methyltransferase 3-like	GO:0000792,heterochromatin; GO:0000794,condensed nuclear chromosome; GO:0001701,in utero embryonic development; GO:0001890,placenta development; GO:0005634,nucleus; GO:0005737,cytoplasm; GO:0006306,DNA methylation; GO:0007141,male meiosis I; GO:0007283,spermatogenesis; GO:0008047,enzyme activator activity; GO:0010468,regulation of gene expression; GO:0010529,negative regulation of transposition; …	--
ENSRNOG00000001213	0	0	0	0	0.377	0	0.032	0	0	0	0	0	0	0	0	0	20	11365697	11380631	+	protein_coding	Aire	autoimmune regulator [Source:RGD Symbol%3BAcc:1311139]	K10603 Aire; autoimmune regulator	GO:0000977,RNA polymerase II regulatory region sequence-specific DNA binding; GO:0001228,DNA-binding transcription activator activity, RNA polymerase II-specific; GO:0002458,peripheral T cell tolerance induction; GO:0002509,central tolerance induction to self antigen; GO:0003674,molecular_function; GO:0003682,chromatin binding; GO:0005575,cellular_component; GO:0005634,nucleus; GO:0005737,cytopla…	--
ENSRNOG00000001214	32.742	26.2389	33.8656	20.0023	25.1995	27.5861	15.2626	23.7098	15.8506	12.5508	13.8571	11.7384	10.7897	22.8449	22.9753	28.5617	20	11393877	11415882	+	protein_coding	Pfkl	phosphofructokinase%2C liver type [Source:RGD Symbol%3BAcc:3311]	K00850 Pfkl; ATP-dependent 6-phosphofructokinase, liver type	GO:0003872,6-phosphofructokinase activity; GO:0004331,fructose-2,6-bisphosphate 2-phosphatase activity; GO:0005524,ATP binding; GO:0005829,cytosol; GO:0005945,6-phosphofructokinase complex; GO:0005975,carbohydrate metabolic process; GO:0006002,fructose 6-phosphate metabolic process; GO:0006096,glycolytic process; GO:0009749,response to glucose; GO:0016020,membrane; GO:0016208,AMP binding; GO:0016…	--
ENSRNOG00000001215	3.9764	3.6497	3.1447	5.2707	7.4253	4.0169	8.0342	5.4452	8.5446	7.6797	7.8601	10.9914	10.7485	10.0515	8.1275	10.4343	20	11417429	11424324	-	protein_coding	Cfap410	cilia and flagella associated protein 410 [Source:RGD Symbol%3BAcc:1309594]	K23456 Cfap410; cilia and flagella associated protein 410	GO:0001750,photoreceptor outer segment; GO:0005737,cytoplasm; GO:0005739,mitochondrion; GO:0005829,cytosol; GO:0005886,plasma membrane; GO:0007010,cytoskeleton organization; GO:0007224,smoothened signaling pathway; GO:0008360,regulation of cell shape; GO:0032391,photoreceptor connecting cilium; GO:0036064,ciliary basal body; GO:0042769,DNA damage response, detection of DNA damage; GO:0043231,intr…	--
ENSRNOG00000001216	0.8529	0.2342	0.649	0.0119	0	0.5045	1.0235	0.8666	1.1975	0.3716	0.1935	0.1134	0.2868	0.7882	0.6527	1.3066	20	11436267	11482051	+	protein_coding	Trpm2	transient receptor potential cation channel%2C subfamily M%2C member 2 [Source:RGD Symbol%3BAcc:1311889]	K04977 Trpm2; transient receptor potential cation channel subfamily M member 2	GO:0001659,temperature homeostasis; GO:0002407,dendritic cell chemotaxis; GO:0003674,molecular_function; GO:0005261,cation channel activity; GO:0005272,sodium channel activity; GO:0005384,manganese ion transmembrane transporter activity; GO:0005509,calcium ion binding; GO:0005764,lysosome; GO:0005765,lysosomal membrane; GO:0005886,plasma membrane; GO:0005887,integral component of plasma membrane;…	--
ENSRNOG00000001217	1.6595	0.6854	1.8028	0	0	1.827	2.4192	0.5414	4.4467	4.9712	1.9859	1.2071	2.2097	2.7686	4.7201	3.7927	20	11489456	11490406	+	protein_coding	Lrrc3	leucine rich repeat containing 3 [Source:RGD Symbol%3BAcc:628861]	--	GO:0016021,integral component of membrane	--
ENSRNOG00000001219	0.0709	0	0.0345	0.2224	0	0.1309	0.1767	0.167	0.0358	0	0.147	0	0	0.0349	0.1702	0.1404	20	11501925	11528332	-	protein_coding	Tspear	thrombospondin-type laminin G domain and EAR repeats [Source:RGD Symbol%3BAcc:1563108]	--	--	--
ENSRNOG00000001222	30.0016	27.7444	36.7727	24.086	20.9288	31.0045	20.7076	29.6175	20.2268	20.7231	17.2969	16.6094	17.3526	22.1203	20.2728	22.2532	20	11700089	11721838	-	protein_coding	Ube2g2	ubiquitin-conjugating enzyme E2G 2 [Source:RGD Symbol%3BAcc:1304860]	K04555 Ube2g2; ubiquitin-conjugating enzyme E2 G2	GO:0000209,protein polyubiquitination; GO:0004842,ubiquitin-protein transferase activity; GO:0005524,ATP binding; GO:0005783,endoplasmic reticulum; GO:0005811,lipid droplet; GO:0005829,cytosol; GO:0006511,ubiquitin-dependent protein catabolic process; GO:0030433,ubiquitin-dependent ERAD pathway; GO:0035458,cellular response to interferon-beta; GO:0042802,identical protein binding; GO:0044257,cell…	--
ENSRNOG00000001223	62.3049	36.4169	65.9034	28.8046	29.1742	65.1164	74.1557	69.5561	120.835	80.1817	83.813	35.0068	44.1154	101.898	88.5661	106.622	20	11746370	11764233	-	protein_coding	Pttg1ip	PTTG1 interacting protein [Source:RGD Symbol%3BAcc:1305983]	--	GO:0002039,p53 binding; GO:0005634,nucleus; GO:0005654,nucleoplasm; GO:0005737,cytoplasm; GO:0005886,plasma membrane; GO:0006606,protein import into nucleus; GO:0016021,integral component of membrane; GO:0031398,positive regulation of protein ubiquitination; GO:0043518,negative regulation of DNA damage response, signal transduction by p53 class mediator; GO:1902254,negative regulation of intrinsi…	--
ENSRNOG00000001224	7.7247	2.2567	8.0865	1.0361	1.0861	6.9726	12.2972	7.4799	3.1315	2.445	2.3375	4.2626	3.5328	4.0071	20.9613	6.0859	20	11777783	11815647	-	protein_coding	Itgb2	integrin subunit beta 2 [Source:RGD Symbol%3BAcc:1305581]	K06464 Itgb2; integrin beta-2 precursor	GO:0001540,amyloid-beta binding; GO:0001851,complement component C3b binding; GO:0002523,leukocyte migration involved in inflammatory response; GO:0005178,integrin binding; GO:0005886,plasma membrane; GO:0005925,focal adhesion; GO:0006898,receptor-mediated endocytosis; GO:0006911,phagocytosis, engulfment; GO:0007155,cell adhesion; GO:0007159,leukocyte cell-cell adhesion; GO:0007160,cell-matrix ad…	--
ENSRNOG00000001225	7.7882	14.627	7.9598	11.3961	10.6662	10.0937	9.9282	10.2038	10.2263	11.0485	10.7938	13.7389	17.4177	15.1838	10.7334	10.6879	20	11863082	11896774	+	protein_coding	Fam207a	family with sequence similarity 207%2C member A [Source:RGD Symbol%3BAcc:1311257]	--	GO:0000462,maturation of SSU-rRNA from tricistronic rRNA transcript (SSU-rRNA, 5.8S rRNA, LSU-rRNA); GO:0005730,nucleolus; GO:0030686,90S preribosome; GO:0030688,preribosome, small subunit precursor	--
ENSRNOG00000001227	7.1331	3.3532	7.6732	1.7676	0.9179	6.8717	7.559	7.6219	9.7803	4.6745	8.6982	0.5843	1.93	9.7554	10.3938	11.0241	20	11972381	12101047	+	protein_coding	Adarb1	adenosine deaminase%2C RNA-specific%2C B1 [Source:RGD Symbol%3BAcc:2033]	K13194 Adarb1; double-stranded RNA-specific editase 1 isoform 1	GO:0003723,RNA binding; GO:0003725,double-stranded RNA binding; GO:0003726,double-stranded RNA adenosine deaminase activity; GO:0004000,adenosine deaminase activity; GO:0005515,protein binding; GO:0005634,nucleus; GO:0005654,nucleoplasm; GO:0005730,nucleolus; GO:0005737,cytoplasm; GO:0005829,cytosol; GO:0006382,adenosine to inosine editing; GO:0006396,RNA processing; GO:0006397,mRNA processing; G…	--
ENSRNOG00000001228	23.1351	12.329	21.6433	12.2364	11.1099	18.9555	19.0558	18.7904	28.107	25.0618	23.4919	10.7227	15.8394	24.397	26.1157	25.6267	20	12117811	12128747	-	protein_coding	Pofut2	protein O-fucosyltransferase 2 [Source:RGD Symbol%3BAcc:1307334]	K03691 Pofut2; GDP-fucose protein O-fucosyltransferase 2 precursor	GO:0001707,mesoderm formation; GO:0005783,endoplasmic reticulum; GO:0005794,Golgi apparatus; GO:0006004,fucose metabolic process; GO:0008417,fucosyltransferase activity; GO:0010468,regulation of gene expression; GO:0010717,regulation of epithelial to mesenchymal transition; GO:0036065,fucosylation; GO:0036066,protein O-linked fucosylation; GO:0046922,peptide-O-fucosyltransferase activity; GO:0051…	--
ENSRNOG00000001229	47.7401	10.8646	48.139	7.3247	3.4745	33.951	33.8212	26.9411	30.2582	13.1605	23.8504	4.9065	8.6889	35.6149	27.3724	32.1406	20	12225202	12332858	+	protein_coding	Col18a1	collagen type XVIII alpha 1 chain [Source:RGD Symbol%3BAcc:70936]	K06823 Col18a1; collagen alpha-1(XVIII) chain precursor	GO:0001525,angiogenesis; GO:0001886,endothelial cell morphogenesis; GO:0003674,molecular_function; GO:0005201,extracellular matrix structural constituent; GO:0005604,basement membrane; GO:0005615,extracellular space; GO:0008284,positive regulation of cell proliferation; GO:0030198,extracellular matrix organization; GO:0030335,positive regulation of cell migration; GO:0030938,collagen type XVIII t…	--
ENSRNOG00000001232	2.758	4.8131	3.7559	5.2291	8.1706	4.4622	9.6404	5.1755	2.8586	4.06	4.6828	3.3927	4.7958	6.8574	5.8835	5.3903	20	12334676	12352377	-	protein_coding	Slc19a1	solute carrier family 19 member 1 [Source:RGD Symbol%3BAcc:3695]	K14609 Slc19a1; reduced folate transporter	GO:0005542,folic acid binding; GO:0005886,plasma membrane; GO:0005887,integral component of plasma membrane; GO:0007565,female pregnancy; GO:0008514,organic anion transmembrane transporter activity; GO:0008517,folic acid transmembrane transporter activity; GO:0008518,folate:anion antiporter activity; GO:0015350,methotrexate transmembrane transporter activity; GO:0015711,organic anion transport; G…	--
ENSRNOG00000001235	34.2759	21.183	32.7918	17.0995	11.1214	40.1349	48.3974	37.363	71.198	45.8539	52.844	20.6008	28.3653	55.901	55.2759	62.4033	12	15890170	15971212	+	protein_coding	Gna12	G protein subunit alpha 12 [Source:RGD Symbol%3BAcc:71018]	K04346 Gna12; guanine nucleotide-binding protein subunit alpha-12	GO:0001664,G protein-coupled receptor binding; GO:0001701,in utero embryonic development; GO:0003924,GTPase activity; GO:0005525,GTP binding; GO:0005737,cytoplasm; GO:0005834,heterotrimeric G-protein complex; GO:0007188,adenylate cyclase-modulating G protein-coupled receptor signaling pathway; GO:0007212,dopamine receptor signaling pathway; GO:0007266,Rho protein signal transduction; GO:0008360,r…	--
ENSRNOG00000001236	4.1933	2.7851	4.0842	1.479	3.351	3.9513	7.8338	3.6443	6.4203	4.1312	4.5627	1.7226	2.8462	7.9798	5.4302	8.7654	12	16015771	16027881	-	protein_coding	Brat1	BRCA1-associated ATM activator 1 [Source:RGD Symbol%3BAcc:1565146]	K23112 Brat1; BRCA1-associated ATM activator 1 isoform X1	GO:0001934,positive regulation of protein phosphorylation; GO:0005634,nucleus; GO:0005654,nucleoplasm; GO:0005737,cytoplasm; GO:0006006,glucose metabolic process; GO:0006915,apoptotic process; GO:0006974,cellular response to DNA damage stimulus; GO:0008283,cell proliferation; GO:0010212,response to ionizing radiation; GO:0016477,cell migration; GO:0030307,positive regulation of cell growth; GO:00…	--
ENSRNOG00000001237	3.6655	2.1292	4.7329	1.1799	1.4652	5.0805	8.1291	4.3561	9.836	4.6357	7.3015	2.6268	3.2365	11.882	9.0986	10.1783	20	13836030	13963003	+	protein_coding	Cabin1	calcineurin binding protein 1 [Source:RGD Symbol%3BAcc:620263]	K17613 Cabin1; calcineurin-binding protein cabin-1	GO:0004864,protein phosphatase inhibitor activity; GO:0005515,protein binding; GO:0005575,cellular_component; GO:0005634,nucleus; GO:0005654,nucleoplasm; GO:0005737,cytoplasm; GO:0005829,cytosol; GO:0006336,DNA replication-independent nucleosome assembly; GO:0014823,response to activity; GO:0016235,aggresome; GO:0019904,protein domain specific binding; GO:0030346,protein phosphatase 2B binding; G…	--
ENSRNOG00000001238	35.0663	35.4093	38.3428	33.5682	21.319	38.6006	42.7558	41.831	30.6003	38.9563	36.9026	24.0498	33.5354	37.5944	38.5243	42.85	12	38274297	38294292	+	protein_coding	Rsrc2	arginine and serine rich coiled-coil 2 [Source:RGD Symbol%3BAcc:1564882]	K24595 Rsrc2; arginine/serine-rich coiled-coil protein 2	--	--
ENSRNOG00000001239	24.9507	44.1621	26.3436	51.7349	87.3077	36.8327	55.5252	35.2232	44.9335	65.2203	51.6442	113.213	95.7383	55.6028	59.0006	60.7899	20	13827132	13831588	+	protein_coding	Ddt	D-dopachrome tautomerase [Source:RGD Symbol%3BAcc:61923]	K10028 Ddt; D-dopachrome decarboxylase	GO:0002020,protease binding; GO:0004167,dopachrome isomerase activity; GO:0005126,cytokine receptor binding; GO:0005615,extracellular space; GO:0005737,cytoplasm; GO:0006954,inflammatory response; GO:0010760,negative regulation of macrophage chemotaxis; GO:0032760,positive regulation of tumor necrosis factor production; GO:0033981,D-dopachrome decarboxylase activity; GO:0042438,melanin biosynthet…	--
ENSRNOG00000001241	1.8142	1.1069	1.8161	0.655	0.2072	2.6756	3.9207	1.971	4.7829	2.0594	4.4947	0.8101	1.3203	3.577	5.227	5.6147	12	15857805	16067924	+	protein_coding	Iqce	IQ motif containing E [Source:RGD Symbol%3BAcc:1311349]	K24677 Iqce; IQ domain-containing protein E isoform X2	GO:0019898,extrinsic component of membrane; GO:0035108,limb morphogenesis; GO:0045944,positive regulation of transcription by RNA polymerase II; GO:0060170,ciliary membrane; GO:0098797,plasma membrane protein complex	--
ENSRNOG00000001242	20.8452	49.1328	24.8734	50.6943	69.9012	43.4565	163.453	34.7728	14.6266	23.2154	25.3922	43.9902	60.5501	43.1788	50.2618	72.98	20	13817795	13825475	+	protein_coding	Gstt3	glutathione S-transferase%2C theta 3 [Source:RGD Symbol%3BAcc:1562732]	K00799 Gstt3; glutathione S-transferase, theta 3	GO:0004364,glutathione transferase activity; GO:0005737,cytoplasm; GO:0006749,glutathione metabolic process	--
ENSRNOG00000001243	12.1399	7.6911	13.0477	4.7488	3.909	11.8366	15.1573	11.6654	11.0746	7.6243	11.0407	3.6286	5.624	13.8595	11.4146	12.8638	12	38303624	38326502	+	protein_coding	Zcchc8	zinc finger CCHC-type containing 8 [Source:RGD Symbol%3BAcc:1309774]	K13128 Zcchc8; zinc finger CCHC domain-containing protein 8	GO:0003723,RNA binding; GO:0005634,nucleus; GO:0005654,nucleoplasm; GO:0005730,nucleolus; GO:0008270,zinc ion binding; GO:0016604,nuclear body; GO:0031499,TRAMP complex; GO:0034470,ncRNA processing; GO:0071013,catalytic step 2 spliceosome	--
ENSRNOG00000001245	1.6269	0.9241	2.2472	0.3182	2.1195	1.2291	1.7113	1.0315	5.4657	3.6692	5.338	1.3986	1.1625	3.9952	6.108	5.6541	20	12429315	12629981	+	protein_coding	Pcbp3	poly(rC) binding protein 3 [Source:RGD Symbol%3BAcc:1307430]	K21444 Pcbp3; poly(rC)-binding protein 3	GO:0000122,negative regulation of transcription by RNA polymerase II; GO:0001227,DNA-binding transcription repressor activity, RNA polymerase II-specific; GO:0003690,double-stranded DNA binding; GO:0003729,mRNA binding; GO:0005634,nucleus; GO:0005737,cytoplasm; GO:0010468,regulation of gene expression; GO:0051252,regulation of RNA metabolic process; GO:1990829,C-rich single-stranded DNA binding	--
ENSRNOG00000001247	50.5798	28.0792	55.5301	15.58	12.1595	50.2354	30.5408	49.9007	18.9168	7.5881	20.1526	2.7918	5.9853	17.2711	19.4646	15.1897	12	38345456	38452652	+	protein_coding	Clip1	CAP-GLY domain containing linker protein 1 [Source:RGD Symbol%3BAcc:67404]	K10421 Clip1; CAP-Gly domain-containing linker protein 1	GO:0001578,microtubule bundle formation; GO:0001726,ruffle; GO:0005515,protein binding; GO:0005634,nucleus; GO:0005635,nuclear envelope; GO:0005737,cytoplasm; GO:0005813,centrosome; GO:0005856,cytoskeleton; GO:0005874,microtubule; GO:0005881,cytoplasmic microtubule; GO:0008017,microtubule binding; GO:0008270,zinc ion binding; GO:0015630,microtubule cytoskeleton; GO:0015631,tubulin binding; GO:003…	--
ENSRNOG00000001249	455.266	67.9295	517.002	36.1578	5.2746	324.411	274.925	335.13	286.055	85.5031	173.719	20.8404	38.5149	219.692	199.931	208.998	20	12658065	12675561	+	protein_coding	Col6a1	collagen type VI alpha 1 chain [Source:RGD Symbol%3BAcc:1565398]	K06238 Col6a1; collagen alpha-1(VI) chain	GO:0003674,molecular_function; GO:0005201,extracellular matrix structural constituent; GO:0005518,collagen binding; GO:0005575,cellular_component; GO:0005576,extracellular region; GO:0005594,collagen type IX trimer; GO:0005604,basement membrane; GO:0005615,extracellular space; GO:0008150,biological_process; GO:0008584,male gonad development; GO:0008585,female gonad development; GO:0030198,extrace…	--
ENSRNOG00000001250	18.6047	11.2027	21.4126	5.8564	1.5348	20.0638	21.022	18.7923	29.0807	16.9334	21.1802	9.401	12.1458	35.5345	26.8155	21.8574	12	16118634	16126953	-	protein_coding	Lfng	LFNG O-fucosylpeptide 3-beta-N-acetylglucosaminyltransferase [Source:RGD Symbol%3BAcc:620587]	K05948 Lfng; beta-1,3-N-acetylglucosaminyltransferase lunatic fringe precursor	GO:0001541,ovarian follicle development; GO:0001756,somitogenesis; GO:0002315,marginal zone B cell differentiation; GO:0003674,molecular_function; GO:0005575,cellular_component; GO:0007386,compartment pattern specification; GO:0008150,biological_process; GO:0008375,acetylglucosaminyltransferase activity; GO:0008593,regulation of Notch signaling pathway; GO:0014807,regulation of somitogenesis; GO:…	--
ENSRNOG00000001251	1.3892	0.7303	1.4572	1.437	1.2553	1.1841	0.533	1.1079	2.8054	1.0276	0.7758	2.1222	1.7999	1.0535	1.0263	1.5875	12	16170162	16172129	+	protein_coding	Grifin	galectin-related inter-fiber protein [Source:RGD Symbol%3BAcc:71055]	--	GO:0005737,cytoplasm; GO:0030246,carbohydrate binding	--
ENSRNOG00000001252	18.2023	4.9198	20.8055	6.0347	1.0602	19.3076	14.7422	15.1347	31.5551	12.4036	17.2395	4.1609	9.1844	23.6914	21.8519	22.2359	12	16200019	16201632	-	protein_coding	Chst12	carbohydrate sulfotransferase 12 [Source:RGD Symbol%3BAcc:1308214]	K04742 Chst12; carbohydrate sulfotransferase 12	GO:0000139,Golgi membrane; GO:0008146,sulfotransferase activity; GO:0016021,integral component of membrane; GO:0016051,carbohydrate biosynthetic process; GO:0030166,proteoglycan biosynthetic process; GO:0030206,chondroitin sulfate biosynthetic process; GO:0030208,dermatan sulfate biosynthetic process; GO:0047756,chondroitin 4-sulfotransferase activity	--
ENSRNOG00000001253	61.8224	61.5521	88.6698	65.1506	99.8287	88.3245	57.4332	81.9985	39.3886	48.748	47.2945	31.7182	40.4126	58.5076	54.1618	60.1562	12	16285733	16310190	-	protein_coding	Eif3b	eukaryotic translation initiation factor 3%2C subunit B [Source:RGD Symbol%3BAcc:1309018]	K03253 Eif3b; eukaryotic translation initiation factor 3 subunit B	GO:0001732,formation of cytoplasmic translation initiation complex; GO:0003674,molecular_function; GO:0003723,RNA binding; GO:0003743,translation initiation factor activity; GO:0005515,protein binding; GO:0005575,cellular_component; GO:0005852,eukaryotic translation initiation factor 3 complex; GO:0006413,translational initiation; GO:0006446,regulation of translational initiation; GO:0008150,biol…	--
ENSRNOG00000001254	388.099	64.775	452.079	41.7341	14.1827	273.519	194.873	236.631	204.015	79.7215	125.443	18.8121	37.7817	160.006	147.988	175.025	20	12773427	12801180	+	protein_coding	Col6a2	collagen type VI alpha 2 chain [Source:RGD Symbol%3BAcc:1305585]	K06238 Col6a2; collagen alpha-2(VI) chain precursor	GO:0003674,molecular_function; GO:0005518,collagen binding; GO:0005575,cellular_component; GO:0005576,extracellular region; GO:0005581,collagen trimer; GO:0005615,extracellular space; GO:0009749,response to glucose; GO:0031012,extracellular matrix; GO:0032991,protein-containing complex; GO:0042383,sarcolemma; GO:0062023,collagen-containing extracellular matrix	--
ENSRNOG00000001255	5.8014	0.9308	6.5006	0.3732	0	6.138	11.0373	4.164	10.2101	2.1693	9.011	0.5207	0.9298	12.5638	10.0212	12.0496	12	38567247	38638536	-	protein_coding	Mlxip	MLX interacting protein [Source:RGD Symbol%3BAcc:1560774]	K09113 Mlxip; MLX-interacting protein isoform X1	GO:0000977,RNA polymerase II regulatory region sequence-specific DNA binding; GO:0000978,RNA polymerase II proximal promoter sequence-specific DNA binding; GO:0000981,DNA-binding transcription factor activity, RNA polymerase II-specific; GO:0001228,DNA-binding transcription activator activity, RNA polymerase II-specific; GO:0005634,nucleus; GO:0005737,cytoplasm; GO:0006357,regulation of transcrip…	bHLH
ENSRNOG00000001256	12.5253	4.2976	11.3095	3.2463	6.3416	11.6267	15.2272	13.2919	14.6258	3.6738	14.2132	0.5655	2.2072	15.4923	14.901	17.0606	12	40266662	40332612	-	protein_coding	Atxn2	ataxin 2 [Source:RGD Symbol%3BAcc:1306637]	--	--	--
ENSRNOG00000001258	8.6979	4.3023	11.0017	5.3852	2.0433	8.4382	6.2927	8.1318	6.6276	8.6088	6.6873	5.2859	6.7929	9.032	8.5316	7.5574	12	16340922	16389497	+	protein_coding	Snx8	sorting nexin 8 [Source:RGD Symbol%3BAcc:1305791]	K17922 Snx8; sorting nexin-8	GO:0005829,cytosol; GO:0006886,intracellular protein transport; GO:0030904,retromer complex; GO:0031901,early endosome membrane; GO:0034498,early endosome to Golgi transport; GO:0035091,phosphatidylinositol binding; GO:0042802,identical protein binding; GO:0043231,intracellular membrane-bounded organelle	--
ENSRNOG00000001259	0.2026	0.0698	0.2206	0	0.056	0.055	0	0.0449	0.1444	0.0115	0.0742	0.0676	0	0.0588	0.2748	0.1181	12	40018937	40219291	+	protein_coding	Cux2	cut-like homeobox 2 [Source:RGD Symbol%3BAcc:1305967]	K09313 Cux2; homeobox protein cut-like 2	GO:0000122,negative regulation of transcription by RNA polymerase II; GO:0000977,RNA polymerase II regulatory region sequence-specific DNA binding; GO:0000978,RNA polymerase II proximal promoter sequence-specific DNA binding; GO:0000981,DNA-binding transcription factor activity, RNA polymerase II-specific; GO:0001227,DNA-binding transcription repressor activity, RNA polymerase II-specific; GO:000…	CUT
ENSRNOG00000001260	4.0138	9.0743	4.8009	11.6149	20.3476	5.5918	3.863	5.7738	0.9954	3.3855	2.8482	11.653	12.6505	5.2759	5.3427	4.1146	12	16391578	16395029	-	protein_coding	Nudt1	nudix hydrolase 1 [Source:RGD Symbol%3BAcc:621080]	K17816 Nudt1; 7,8-dihydro-8-oxoguanine triphosphatase precursor	GO:0001669,acrosomal vesicle; GO:0003674,molecular_function; GO:0003924,GTPase activity; GO:0005615,extracellular space; GO:0005634,nucleus; GO:0005737,cytoplasm; GO:0005739,mitochondrion; GO:0005759,mitochondrial matrix; GO:0005829,cytosol; GO:0005886,plasma membrane; GO:0006195,purine nucleotide catabolic process; GO:0006203,dGTP catabolic process; GO:0006281,DNA repair; GO:0007568,aging; GO:00…	--
ENSRNOG00000001261	0.3904	0.6034	0.0634	0.1458	4.5852	0.2703	1.4601	0	2.3976	0.9071	2.429	0.646	2.8915	1.86	0.781	1.7074	20	12806957	12820466	-	protein_coding	Ftcd	formimidoyltransferase cyclodeaminase [Source:RGD Symbol%3BAcc:70915]	K13990 Ftcd; formimidoyltransferase-cyclodeaminase	GO:0000139,Golgi membrane; GO:0005542,folic acid binding; GO:0005783,endoplasmic reticulum; GO:0005793,endoplasmic reticulum-Golgi intermediate compartment; GO:0005794,Golgi apparatus; GO:0005814,centriole; GO:0005829,cytosol; GO:0005886,plasma membrane; GO:0007010,cytoskeleton organization; GO:0008017,microtubule binding; GO:0019215,intermediate filament binding; GO:0019556,histidine catabolic p…	--
ENSRNOG00000001262	0	0	0	0.0412	0	0	0	0	0	0	0	0.0435	0	0	0	0	20	13164628	13173774	-	protein_coding	Spatc1l	spermatogenesis and centriole associated 1-like [Source:RGD Symbol%3BAcc:1562578]	--	--	--
ENSRNOG00000001265	5.2287	3.0174	4.9116	2.3749	0.4367	5.7721	6.6061	6.2858	5.8425	4.6925	5.6396	1.3405	2.5875	6.6667	6.7179	6.6283	12	16410083	16719824	+	protein_coding	Mad1l1	mitotic arrest deficient 1 like 1 [Source:RGD Symbol%3BAcc:1596881]	K06679 Mad1l1; mitotic spindle assembly checkpoint protein MAD1	GO:0000776,kinetochore; GO:0000922,spindle pole; GO:0005635,nuclear envelope; GO:0005737,cytoplasm; GO:0007094,mitotic spindle assembly checkpoint; GO:0042130,negative regulation of T cell proliferation; GO:0042802,identical protein binding; GO:0043515,kinetochore binding; GO:0044615,nuclear pore nuclear basket; GO:0048538,thymus development; GO:0051315,attachment of mitotic spindle microtubules …	--
ENSRNOG00000001269	66.8617	75.601	74.6471	75.4809	77.3947	89.1049	110.737	83.1181	66.1995	88.9997	82.0466	56.5974	82.8473	83.2548	84.7961	92.1368	12	39864295	39882030	-	protein_coding	Ppp1cc	protein phosphatase 1 catalytic subunit gamma [Source:RGD Symbol%3BAcc:3377]	K06269 Ppp1cc; serine/threonine-protein phosphatase PP1-gamma catalytic subunit isoform 1	GO:0000164,protein phosphatase type 1 complex; GO:0000777,condensed chromosome kinetochore; GO:0000781,chromosome, telomeric region; GO:0004722,protein serine/threonine phosphatase activity; GO:0005515,protein binding; GO:0005521,lamin binding; GO:0005634,nucleus; GO:0005654,nucleoplasm; GO:0005730,nucleolus; GO:0005737,cytoplasm; GO:0005739,mitochondrion; GO:0005741,mitochondrial outer membrane;…	--
ENSRNOG00000001270	1.8937	0.4996	2.5921	0.2753	0	1.0397	3.1651	1.1094	2.6871	0.7874	2.2293	1.9359	1.0535	3.2796	6.9306	2.7371	12	39822637	39850567	-	protein_coding	Hvcn1	hydrogen voltage-gated channel 1 [Source:RGD Symbol%3BAcc:1310788]	K22644 Hvcn1; voltage-gated hydrogen channel 1	GO:0005887,integral component of plasma membrane; GO:0009268,response to pH; GO:0010043,response to zinc ion; GO:0016021,integral component of membrane; GO:0016324,apical plasma membrane; GO:0022843,voltage-gated cation channel activity; GO:0030171,voltage-gated proton channel activity; GO:0032930,positive regulation of superoxide anion generation; GO:0042802,identical protein binding; GO:0051453…	--
ENSRNOG00000001271	9.895	6.8309	9.1194	3.6418	0.9048	11.4398	13.5925	11.1752	12.6482	4.7264	11.3368	1.1187	2.0165	11.1291	11.4496	10.8351	2	54810110	54824033	-	protein_coding	Card6	caspase recruitment domain family%2C member 6 [Source:RGD Symbol%3BAcc:1305805]	K12797 Card6; caspase recruitment domain-containing protein 6	GO:0042981,regulation of apoptotic process	--
ENSRNOG00000001272	7.1046	2.8533	8.0273	1.6343	1.2805	6.8986	9.1862	6.9261	9.8967	3.9308	9.0543	1.5463	2.4093	12.0533	10.1086	11.634	20	12879278	12917039	-	protein_coding	Mcm3ap	minichromosome maintenance complex component 3 associated protein [Source:RGD Symbol%3BAcc:1306834]	K24317 Mcm3ap; germinal-center associated nuclear protein	GO:0003676,nucleic acid binding; GO:0003682,chromatin binding; GO:0004402,histone acetyltransferase activity; GO:0005634,nucleus; GO:0005654,nucleoplasm; GO:0005737,cytoplasm; GO:0005829,cytosol; GO:0006406,mRNA export from nucleus; GO:0010484,H3 histone acetyltransferase activity; GO:0016446,somatic hypermutation of immunoglobulin genes; GO:0016973,poly(A)+ mRNA export from nucleus; GO:0031965,n…	--
ENSRNOG00000001273	15.615	27.7982	22.2166	42.2681	64.5559	13.0754	15.4224	16.52	11.9793	30.6916	15.6387	38.1457	31.943	12.6774	20.9512	10.234	12	16899025	16901934	+	protein_coding	Psmg3	proteasome assembly chaperone 3 [Source:RGD Symbol%3BAcc:2319950]	K11877 Psmg3; proteasome assembly chaperone 3	GO:0032991,protein-containing complex; GO:0044877,protein-containing complex binding; GO:0051131,chaperone-mediated protein complex assembly; GO:0060090,molecular adaptor activity	--
ENSRNOG00000001274	26.2848	53.1719	28.1445	65.9681	72.0909	31.9328	41.3853	43.5106	32.5789	53.8697	37.3952	58.3555	55.3767	27.117	34.4678	38.9225	12	39690069	39699113	-	protein_coding	Vps29	VPS29 retromer complex component [Source:RGD Symbol%3BAcc:1308332]	K18467 Vps29; vacuolar protein sorting-associated protein 29	GO:0003674,molecular_function; GO:0005575,cellular_component; GO:0005768,endosome; GO:0005769,early endosome; GO:0005770,late endosome; GO:0005829,cytosol; GO:0006886,intracellular protein transport; GO:0008150,biological_process; GO:0010008,endosome membrane; GO:0010506,regulation of autophagy; GO:0015031,protein transport; GO:0030904,retromer complex; GO:0030906,retromer, cargo-selective comple…	--
ENSRNOG00000001275	17.6931	12.9974	16.7208	14.683	15.6042	12.0237	12.7554	13.0153	2.0341	5.1937	6.4496	5.1629	4.6988	11.2254	8.5523	12.1734	12	16912249	16921426	+	protein_coding	Tmem184a	transmembrane protein 184A [Source:RGD Symbol%3BAcc:1306702]	--	GO:0005215,transporter activity; GO:0005768,endosome; GO:0005886,plasma membrane; GO:0006810,transport; GO:0008201,heparin binding; GO:0016021,integral component of membrane; GO:0018992,germ-line sex determination; GO:0030658,transport vesicle membrane; GO:0030659,cytoplasmic vesicle membrane; GO:0030667,secretory granule membrane; GO:0031901,early endosome membrane; GO:0032880,regulation of prot…	--
ENSRNOG00000001276	4.3242	1.0852	5.651	0.9273	1.5774	3.4411	4.8707	3.2579	7.7785	3.2003	5.6908	1.1362	1.9539	9.1151	8.6638	8.4124	20	12944786	13038431	+	protein_coding	Pcnt	pericentrin [Source:RGD Symbol%3BAcc:1595865]	K16481 Pcnt; pericentrin isoform X12	GO:0000226,microtubule cytoskeleton organization; GO:0000242,pericentriolar material; GO:0001701,in utero embryonic development; GO:0001764,neuron migration; GO:0001822,kidney development; GO:0001944,vasculature development; GO:0003674,molecular_function; GO:0005575,cellular_component; GO:0005801,cis-Golgi network; GO:0005813,centrosome; GO:0005814,centriole; GO:0005815,microtubule organizing cen…	--
ENSRNOG00000001277	20.4244	7.5949	22.3292	5.9659	3.8008	11.04	14.9473	11.636	21.7576	18.4696	18.3738	5.3168	7.859	19.4339	18.5577	25.796	12	16923990	16934706	-	protein_coding	Mafk	MAF bZIP transcription factor K [Source:RGD Symbol%3BAcc:628633]	K09037 Mafk; transcription factor MafK	GO:0000122,negative regulation of transcription by RNA polymerase II; GO:0000976,transcription regulatory region sequence-specific DNA binding; GO:0000978,RNA polymerase II proximal promoter sequence-specific DNA binding; GO:0000981,DNA-binding transcription factor activity, RNA polymerase II-specific; GO:0001221,transcription cofactor binding; GO:0001227,DNA-binding transcription repressor activ…	TF_bZIP
ENSRNOG00000001278	7.2261	12.1784	8.4087	12.9896	7.2371	10.3948	12.4048	11.0041	14.8227	17.7364	15.4223	16.1481	13.3092	14.8476	13.4416	13.5598	12	39670453	39679510	-	protein_coding	Gpn3	GPN-loop GTPase 3 [Source:RGD Symbol%3BAcc:1303034]	K24104 Gpn3; GPN-loop GTPase 3	GO:0003924,GTPase activity; GO:0005525,GTP binding; GO:0016787,hydrolase activity; GO:0032991,protein-containing complex	--
ENSRNOG00000001283	11.0385	5.6172	9.2841	6.7297	8.296	9.0752	15.6164	10.9619	13.19	9.3556	11.0895	5.2075	8.2259	14.7044	14.1115	13.5491	12	39614733	39641285	-	protein_coding	Anapc7	anaphase promoting complex subunit 7 [Source:RGD Symbol%3BAcc:1311927]	K03354 Anapc7; anaphase-promoting complex subunit 7	GO:0005634,nucleus; GO:0005680,anaphase-promoting complex; GO:0005737,cytoplasm; GO:0005819,spindle; GO:0007091,metaphase/anaphase transition of mitotic cell cycle; GO:0015630,microtubule cytoskeleton; GO:0016567,protein ubiquitination; GO:0019903,protein phosphatase binding; GO:0031145,anaphase-promoting complex-dependent catabolic process; GO:0045842,positive regulation of mitotic metaphase/ana…	--
ENSRNOG00000001285	55.9499	28.9398	75.6324	18.4446	19.6665	60.2639	90.149	65.6497	97.1527	38.9515	86.6487	9.2516	16.5325	78.1899	63.7732	77.2324	12	39553903	39603326	+	protein_coding	Atp2a2	ATPase sarcoplasmic/endoplasmic reticulum Ca2+ transporting 2 [Source:RGD Symbol%3BAcc:2174]	K05853 Atp2a2; sarcoplasmic/endoplasmic reticulum calcium ATPase 2 isoform b	GO:0002026,regulation of the force of heart contraction; GO:0003009,skeletal muscle contraction; GO:0005388,calcium-transporting ATPase activity; GO:0005509,calcium ion binding; GO:0005515,protein binding; GO:0005524,ATP binding; GO:0005783,endoplasmic reticulum; GO:0005789,endoplasmic reticulum membrane; GO:0006816,calcium ion transport; GO:0006874,cellular calcium ion homeostasis; GO:0006937,re…	--
ENSRNOG00000001287	1.0915	0.0463	0.5547	0.2127	0	0.5697	1.2308	0.1342	3.0668	0.7301	1.0336	0.2693	0	1.0761	1.4585	0.47	12	17309834	17311112	-	protein_coding	Gper1	G protein-coupled estrogen receptor 1 [Source:RGD Symbol%3BAcc:619845]	K04246 Gper1; G-protein coupled estrogen receptor 1	GO:0000139,Golgi membrane; GO:0001934,positive regulation of protein phosphorylation; GO:0001956,positive regulation of neurotransmitter secretion; GO:0002695,negative regulation of leukocyte activation; GO:0003682,chromatin binding; GO:0003707,steroid hormone receptor activity; GO:0004930,G protein-coupled receptor activity; GO:0005496,steroid binding; GO:0005634,nucleus; GO:0005635,nuclear enve…	--
ENSRNOG00000001288	11.6717	3.4608	11.9217	2.5183	0.3928	15.4401	13.5099	10.4328	34.0711	19.5838	26.0477	7.4635	9.1687	27.9254	21.5197	23.9798	12	17345510	17358617	-	protein_coding	Gpr146	G protein-coupled receptor 146 [Source:RGD Symbol%3BAcc:1560731]	K08431 Gpr146; probable G-protein coupled receptor 146	GO:0004930,G protein-coupled receptor activity; GO:0005886,plasma membrane; GO:0007186,G protein-coupled receptor signaling pathway; GO:0016021,integral component of membrane	--
ENSRNOG00000001289	7.3664	9.4106	6.1498	7.9997	13.5973	7.1128	7.8095	6.8632	8.0328	12.3045	9.1677	11.7426	9.4134	8.5071	9.2982	9.0464	12	17277635	17380494	+	protein_coding	LOC498154	RIKEN cDNA 3110082I17 gene [Source:MGI Symbol%3BAcc:MGI:1920462]	--	--	--
ENSRNOG00000001293	20.1461	24.1737	24.2021	27.2197	35.0188	25.4372	22.7005	25.4435	22.0412	30.1458	25.0482	21.6312	28.7373	29.2476	25.2866	27.2832	12	17469112	17486157	-	protein_coding	Get4	guided entry of tail-anchored proteins factor 4 [Source:RGD Symbol%3BAcc:1311660]	K23387 Get4; Golgi to ER traffic protein 4 homolog	GO:0005515,protein binding; GO:0005654,nucleoplasm; GO:0005694,chromosome; GO:0005730,nucleolus; GO:0005737,cytoplasm; GO:0005829,cytosol; GO:0045048,protein insertion into ER membrane; GO:0051087,chaperone binding; GO:0051220,cytoplasmic sequestering of protein; GO:0071816,tail-anchored membrane protein insertion into ER membrane; GO:0071818,BAT3 complex; GO:1904378,maintenance of unfolded prote…	--
ENSRNOG00000001294	4.6692	5.0843	4.6934	3.3002	1.5118	6.1078	12.4194	6.2059	14.7175	14.1597	16.545	3.6512	7.8976	12.5405	12.3031	12.9834	12	39423596	39506890	+	protein_coding	Ift81	intraflagellar transport 81 [Source:RGD Symbol%3BAcc:727862]	K19677 Ift81; intraflagellar transport protein 81 homolog	GO:0005813,centrosome; GO:0005929,cilium; GO:0007283,spermatogenesis; GO:0008589,regulation of smoothened signaling pathway; GO:0015631,tubulin binding; GO:0030992,intraciliary transport particle B; GO:0035735,intraciliary transport involved in cilium assembly; GO:0036064,ciliary basal body; GO:0042073,intraciliary transport; GO:0060271,cilium assembly; GO:0097225,sperm midpiece; GO:0097228,sperm…	--
ENSRNOG00000001295	6.2172	6.389	8.8042	3.8867	0.7207	11.4815	3.9574	15.4197	35.4757	32.4472	40.2143	11.8744	19.0212	40.2832	46.9038	29.2068	20	13130636	13142856	-	protein_coding	S100b	S100 calcium binding protein B [Source:RGD Symbol%3BAcc:3615]	K23770 S100b; protein S100-B	GO:0001726,ruffle; GO:0005102,signaling receptor binding; GO:0005509,calcium ion binding; GO:0005515,protein binding; GO:0005615,extracellular space; GO:0005634,nucleus; GO:0005654,nucleoplasm; GO:0005737,cytoplasm; GO:0005829,cytosol; GO:0007611,learning or memory; GO:0007613,memory; GO:0008270,zinc ion binding; GO:0008284,positive regulation of cell proliferation; GO:0008360,regulation of cell …	--
ENSRNOG00000001296	1.0019	0.2173	0.8054	0.0428	0	0.6608	2.3158	0.7044	2.2479	0.5811	1.4348	0.015	0.3869	2.1478	2.1382	2.3151	12	39353613	39396042	-	protein_coding	P2rx7	purinergic receptor P2X 7 [Source:RGD Symbol%3BAcc:3241]	K05220 P2rx7; P2X purinoceptor 7	GO:0000187,activation of MAPK activity; GO:0000287,magnesium ion binding; GO:0000902,cell morphogenesis; GO:0001530,lipopolysaccharide binding; GO:0001614,purinergic nucleotide receptor activity; GO:0001819,positive regulation of cytokine production; GO:0001845,phagolysosome assembly; GO:0001916,positive regulation of T cell mediated cytotoxicity; GO:0001934,positive regulation of protein phospho…	--
ENSRNOG00000001297	10.0551	7.9851	8.865	5.6784	9.8605	7.8648	7.9438	7.5349	14.0334	14.1627	12.2778	9.1595	14.5298	13.4292	13.9686	15.5921	20	13156241	13212606	+	protein_coding	Prmt2	protein arginine methyltransferase 2 [Source:RGD Symbol%3BAcc:1565519]	K11435 Prmt2; protein arginine N-methyltransferase 2	GO:0001666,response to hypoxia; GO:0003674,molecular_function; GO:0003713,transcription coactivator activity; GO:0005575,cellular_component; GO:0005634,nucleus; GO:0005654,nucleoplasm; GO:0005737,cytoplasm; GO:0005829,cytosol; GO:0008013,beta-catenin binding; GO:0008150,biological_process; GO:0008469,histone-arginine N-methyltransferase activity; GO:0016274,protein-arginine N-methyltransferase ac…	--
ENSRNOG00000001299	16.4287	10.051	20.4563	7.3703	7.2042	23.0601	24.8075	18.4775	32.1362	16.3062	27.548	7.7191	10.638	37.1917	30.2709	34.6969	12	17488487	17522534	-	protein_coding	Sun1	Sad1 and UNC84 domain containing 1 [Source:RGD Symbol%3BAcc:1359142]	K19347 Sun1; SUN domain-containing protein 1	GO:0001503,ossification; GO:0002080,acrosomal membrane; GO:0003674,molecular_function; GO:0005521,lamin binding; GO:0005634,nucleus; GO:0005635,nuclear envelope; GO:0005639,integral component of nuclear inner membrane; GO:0005730,nucleolus; GO:0005737,cytoplasm; GO:0006998,nuclear envelope organization; GO:0007129,synapsis; GO:0009612,response to mechanical stimulus; GO:0016021,integral component…	--
ENSRNOG00000001300	19.8429	12.754	14.0747	19.2518	28.3025	15.6478	34.9437	16.5813	15.2441	30.9012	12.4305	25.1159	15.0494	13.9121	22.6377	23.4662	12	39308025	39325673	-	protein_coding	P2rx4	purinergic receptor P2X 4 [Source:RGD Symbol%3BAcc:62073]	K05218 P2rx4; P2X purinoceptor 4	GO:0001614,purinergic nucleotide receptor activity; GO:0002028,regulation of sodium ion transport; GO:0002931,response to ischemia; GO:0004931,extracellularly ATP-gated cation channel activity; GO:0005102,signaling receptor binding; GO:0005507,copper ion binding; GO:0005515,protein binding; GO:0005524,ATP binding; GO:0005639,integral component of nuclear inner membrane; GO:0005886,plasma membrane…	--
ENSRNOG00000001302	1.5389	0.8585	1.5226	1.1386	0.2582	1.6916	1.5349	0.6676	3.9707	1.9259	3.0146	0.6237	2.1255	3.2509	3.6596	2.4433	20	14265252	14282873	-	protein_coding	Adora2a	adenosine A2a receptor [Source:RGD Symbol%3BAcc:2049]	K04266 Adora2a; adenosine receptor A2a A2AR	GO:0000139,Golgi membrane; GO:0001609,G protein-coupled adenosine receptor activity; GO:0001963,synaptic transmission, dopaminergic; GO:0001973,adenosine receptor signaling pathway; GO:0001975,response to amphetamine; GO:0005515,protein binding; GO:0005882,intermediate filament; GO:0005886,plasma membrane; GO:0005887,integral component of plasma membrane; GO:0006355,regulation of transcription, D…	--
ENSRNOG00000001303	6.8763	5.5542	7.7538	2.2932	3.101	8.2484	10.0941	8.0911	17.5122	9.5833	14.8571	2.8158	3.7436	15.9486	14.1907	14.2383	20	14287457	14393793	-	protein_coding	Specc1l	sperm antigen with calponin homology and coiled-coil domains 1-like [Source:RGD Symbol%3BAcc:1309570]	K23028 Specc1l; cytospin-A	GO:0005737,cytoplasm; GO:0005815,microtubule organizing center; GO:0005819,spindle; GO:0005911,cell-cell junction; GO:0005921,gap junction; GO:0007026,negative regulation of microtubule depolymerization; GO:0007155,cell adhesion; GO:0008013,beta-catenin binding; GO:0015629,actin cytoskeleton; GO:0015630,microtubule cytoskeleton; GO:0016477,cell migration; GO:0030036,actin cytoskeleton organizatio…	--
ENSRNOG00000001304	9.8227	3.0428	11.5756	0.9313	2.6072	9.5932	11.7289	10.6373	18.4848	8.1282	12.6687	1.6672	2.5481	17.8155	17.008	18.5053	20	14421141	14545772	-	protein_coding	Bcr	BCR activator of RhoGEF and GTPase [Source:RGD Symbol%3BAcc:1307993]	--	--	--
ENSRNOG00000001309	4.2058	2.2194	5.8124	1.7577	4.3728	4.6444	7.0012	6.6956	10.5876	8.1154	11.6119	2.3379	3.563	12.943	9.6614	10.8916	12	39253409	39302601	+	protein_coding	Camkk2	calcium/calmodulin-dependent protein kinase kinase 2 [Source:RGD Symbol%3BAcc:620092]	K07359 Camkk2; calcium/calmodulin-dependent protein kinase kinase 2	GO:0001934,positive regulation of protein phosphorylation; GO:0004672,protein kinase activity; GO:0004683,calmodulin-dependent protein kinase activity; GO:0005509,calcium ion binding; GO:0005516,calmodulin binding; GO:0005524,ATP binding; GO:0005654,nucleoplasm; GO:0005737,cytoplasm; GO:0005829,cytosol; GO:0006468,protein phosphorylation; GO:0030295,protein kinase activator activity; GO:0032147,a…	--
ENSRNOG00000001311	0.3407	0	0.237	0	0.3431	0.1798	1.7479	0.1835	0.6881	1.2169	0.7572	0.6905	0	0.4799	0.7947	0.7713	20	14557740	14573519	-	protein_coding	Rab36	RAB36%2C member RAS oncogene family [Source:RGD Symbol%3BAcc:1596098]	K07922 Rab36; ras-related protein Rab-36	GO:0003924,GTPase activity; GO:0005525,GTP binding	--
ENSRNOG00000001312	11.2668	9.1817	11.4113	12.1142	17.7965	9.6624	17.3213	10.3463	28.5209	32.8094	34.0891	31.0522	29.8244	35.8218	28.1152	31.5357	12	17734133	17755285	+	protein_coding	Pdgfa	platelet derived growth factor subunit A [Source:RGD Symbol%3BAcc:3282]	K04359 Pdgfa; platelet-derived growth factor subunit A precursor	GO:0001525,angiogenesis; GO:0001666,response to hypoxia; GO:0001942,hair follicle development; GO:0002053,positive regulation of mesenchymal cell proliferation; GO:0005161,platelet-derived growth factor receptor binding; GO:0005518,collagen binding; GO:0005575,cellular_component; GO:0005615,extracellular space; GO:0005902,microvillus; GO:0008083,growth factor activity; GO:0008284,positive regulat…	--
ENSRNOG00000001313	1.5532	0.4573	0.9605	0.0221	0.4054	0.8651	0.9591	0.8133	7.0448	2.181	3.324	0.0699	1.5456	3.1111	3.1729	5.5183	20	14593819	14620019	-	protein_coding	Gnaz	G protein subunit alpha z [Source:RGD Symbol%3BAcc:2717]	K04535 Gnaz; guanine nucleotide-binding protein G(z) subunit alpha	GO:0001664,G protein-coupled receptor binding; GO:0003924,GTPase activity; GO:0005525,GTP binding; GO:0005829,cytosol; GO:0005834,heterotrimeric G-protein complex; GO:0005886,plasma membrane; GO:0007188,adenylate cyclase-modulating G protein-coupled receptor signaling pathway; GO:0007193,adenylate cyclase-inhibiting G protein-coupled receptor signaling pathway; GO:0030425,dendrite; GO:0031683,G-p…	--
ENSRNOG00000001314	5.1145	49.891	6.0774	25.1801	33.0183	5.4215	10.3458	33.0477	11.0512	9.344	8.6779	5.9392	5.0727	9.4591	11.8281	9.4417	12	17913767	17972737	-	protein_coding	Fam20c	FAM20C%2C golgi associated secretory pathway kinase [Source:RGD Symbol%3BAcc:1311980]	K21958 Fam20c; extracellular serine/threonine protein kinase FAM20C	GO:0001501,skeletal system development; GO:0004674,protein serine/threonine kinase activity; GO:0005509,calcium ion binding; GO:0005615,extracellular space; GO:0005737,cytoplasm; GO:0005794,Golgi apparatus; GO:0006468,protein phosphorylation; GO:0016773,phosphotransferase activity, alcohol group as acceptor; GO:0030145,manganese ion binding; GO:0030501,positive regulation of bone mineralization; …	--
ENSRNOG00000001315	0.0494	0	0	0	0	0.0228	0	0.0932	0.0499	0	0	0	0	0.1462	0.2611	0.049	20	14577166	14653038	+	protein_coding	Rsph14	radial spoke head 14 homolog [Source:RGD Symbol%3BAcc:1305601]	--	--	--
ENSRNOG00000001316	65.3149	81.1298	71.0265	113.881	106.114	86.0641	98.6678	95.1332	87.3844	105.504	90.4298	72.6164	89.9672	96.364	88.8454	92.1121	12	39209129	39242690	+	protein_coding	Anapc5	anaphase-promoting complex subunit 5 [Source:RGD Symbol%3BAcc:1306125]	K03352 Anapc5; anaphase-promoting complex subunit 5	GO:0005634,nucleus; GO:0005680,anaphase-promoting complex; GO:0005819,spindle; GO:0019903,protein phosphatase binding; GO:0031145,anaphase-promoting complex-dependent catabolic process; GO:0045842,positive regulation of mitotic metaphase/anaphase transition; GO:0051301,cell division; GO:0070979,protein K11-linked ubiquitination	--
ENSRNOG00000001317	9.6508	11.3468	8.9163	8.5343	5.8598	13.8069	17.1682	12.5171	15.1373	13.8129	16.9839	7.5948	12.1949	15.475	14.8624	15.2616	12	18152659	18167517	+	protein_coding	Zfp68	zinc finger protein 68 [Source:RGD Symbol%3BAcc:1310463]	K09228 Zfp68; zinc finger protein 68 isoform 1	GO:0000978,RNA polymerase II proximal promoter sequence-specific DNA binding; GO:0000981,DNA-binding transcription factor activity, RNA polymerase II-specific; GO:0005634,nucleus; GO:0006357,regulation of transcription by RNA polymerase II; GO:0046872,metal ion binding	zf-C2H2
ENSRNOG00000001323	1.5434	1.4883	1.3566	2.0078	0.5306	2.9197	4.9186	2.4124	5.3591	3.7644	5.5632	1.8154	2.7825	6.3458	6.0375	5.4616	12	18464781	18487178	-	protein_coding	Zfp157	zinc finger protein 157 [Source:RGD Symbol%3BAcc:1359435]	K09228 Zfp157; zinc finger protein 157	GO:0000122,negative regulation of transcription by RNA polymerase II; GO:0000977,RNA polymerase II regulatory region sequence-specific DNA binding; GO:0000981,DNA-binding transcription factor activity, RNA polymerase II-specific; GO:0001227,DNA-binding transcription repressor activity, RNA polymerase II-specific; GO:0003674,molecular_function; GO:0005575,cellular_component; GO:0006357,regulation …	zf-C2H2
ENSRNOG00000001324	0.0784	0.0383	0	0	0	0.2172	0	0.0739	0.1188	0.0754	0.2847	0	0	0.1546	0	0.1165	12	18521401	18526250	-	protein_coding	Asmt	acetylserotonin O-methyltransferase [Source:RGD Symbol%3BAcc:708472]	K00543 Asmt; acetylserotonin O-methyltransferase	GO:0008171,O-methyltransferase activity; GO:0008757,S-adenosylmethionine-dependent methyltransferase activity; GO:0017096,acetylserotonin O-methyltransferase activity; GO:0019438,aromatic compound biosynthetic process; GO:0030187,melatonin biosynthetic process; GO:0032259,methylation; GO:0042802,identical protein binding; GO:0042803,protein homodimerization activity; GO:2000019,negative regulatio…	--
ENSRNOG00000001325	5.1484	4.5616	6.4893	4.4601	5.0311	5.6727	6.2141	5.1376	12.1876	14.6018	11.7557	11.5372	10.2013	18.2975	9.5151	15.0823	12	18534767	18540166	-	protein_coding	Il3ra	interleukin 3 receptor subunit alpha [Source:RGD Symbol%3BAcc:628728]	K04737 Il3ra; interleukin-3 receptor subunit alpha precursor	GO:0001558,regulation of cell growth; GO:0004896,cytokine receptor activity; GO:0004912,interleukin-3 receptor activity; GO:0009897,external side of plasma membrane; GO:0016020,membrane; GO:0016021,integral component of membrane; GO:0019221,cytokine-mediated signaling pathway; GO:0019955,cytokine binding; GO:0019978,interleukin-3 binding; GO:0030224,monocyte differentiation; GO:0036016,cellular r…	--
ENSRNOG00000001329	0.1562	0	0	0	1.1011	0	0	0.6626	0.3944	0	0.2431	0	0.5848	0.4621	0.9003	0.3095	12	19166239	19167015	-	protein_coding	Gjc3	gap junction protein%2C gamma 3 [Source:RGD Symbol%3BAcc:727930]	K07628 Gjc3; gap junction gamma-3 protein	GO:0005243,gap junction channel activity; GO:0005922,connexin complex; GO:0007267,cell-cell signaling; GO:0007605,sensory perception of sound; GO:0016021,integral component of membrane; GO:0042552,myelination; GO:0042802,identical protein binding; GO:0043209,myelin sheath; GO:0055085,transmembrane transport	--
ENSRNOG00000001331	7.3397	7.2259	7.8424	7.1626	4.1834	8.3214	11.8309	9.4275	9.5371	10.5713	9.8603	2.7528	8.2006	12.2733	10.4992	13.7406	12	39164290	39185168	-	protein_coding	Rnf34	ring finger protein 34 [Source:RGD Symbol%3BAcc:628636]	K20804 Rnf34; E3 ubiquitin-protein ligase RNF34	GO:0002039,p53 binding; GO:0004842,ubiquitin-protein transferase activity; GO:0005634,nucleus; GO:0005654,nucleoplasm; GO:0005737,cytoplasm; GO:0005829,cytosol; GO:0005886,plasma membrane; GO:0006511,ubiquitin-dependent protein catabolic process; GO:0006915,apoptotic process; GO:0012505,endomembrane system; GO:0016567,protein ubiquitination; GO:0016604,nuclear body; GO:0016607,nuclear speck; GO:0…	--
ENSRNOG00000001333	0	0	0	0	1.3733	0	0.0486	0	0	0.2342	0	0	0	0	0.0468	0	12	19196611	19202647	+	protein_coding	Azgp1	alpha-2-glycoprotein 1%2C zinc-binding [Source:RGD Symbol%3BAcc:2187]	--	GO:0001580,detection of chemical stimulus involved in sensory perception of bitter taste; GO:0001895,retina homeostasis; GO:0001916,positive regulation of T cell mediated cytotoxicity; GO:0002476,antigen processing and presentation of endogenous peptide antigen via MHC class Ib; GO:0002486,antigen processing and presentation of endogenous peptide antigen via MHC class I via ER pathway, TAP-indepe…	--
ENSRNOG00000001335	6.1725	3.608	6.0873	1.3356	2.2956	7.4504	14.6488	8.5345	9.5926	4.6514	7.6858	1.4821	2.5528	11.8841	11.0385	14.5449	12	19231092	19247387	+	protein_coding	Zkscan1	zinc finger with KRAB and SCAN domains 1 [Source:RGD Symbol%3BAcc:1560616]	K09229 Zkscan1; zinc finger protein with KRAB and SCAN domains 1	GO:0000978,RNA polymerase II proximal promoter sequence-specific DNA binding; GO:0000981,DNA-binding transcription factor activity, RNA polymerase II-specific; GO:0005634,nucleus; GO:0006357,regulation of transcription by RNA polymerase II; GO:0046872,metal ion binding	zf-C2H2
ENSRNOG00000001336	20.125	20.4393	18.8109	27.3521	49.5663	17.7834	19.8037	19.7828	21.3577	23.1486	16.6075	32.0251	25.1581	24.5334	28.7323	22.6101	12	38981927	38995570	-	protein_coding	Orai1	ORAI calcium release-activated calcium modulator 1 [Source:RGD Symbol%3BAcc:1311873]	--	--	--
ENSRNOG00000001337	8.4279	1.0957	10.385	0.1738	0	6.5855	8.5794	6.3371	10.6833	0.9909	6.3915	0.2026	0.5824	13.8108	9.8385	13.5509	12	38845621	38869346	-	protein_coding	Setd1b	SET domain containing 1B%2C histone lysine methyltransferase [Source:RGD Symbol%3BAcc:2323325]	--	--	--
ENSRNOG00000001338	18.546	1.1967	19.4114	0.9571	0.7896	4.7102	0	0.7081	0.0799	0.3422	0	0	0.333	0.039	0	0.0783	12	38828444	38839969	+	protein_coding	Hpd	4-hydroxyphenylpyruvate dioxygenase [Source:RGD Symbol%3BAcc:61974]	K00457 Hpd; 4-hydroxyphenylpyruvate dioxygenase	GO:0000139,Golgi membrane; GO:0003868,4-hydroxyphenylpyruvate dioxygenase activity; GO:0005783,endoplasmic reticulum; GO:0005789,endoplasmic reticulum membrane; GO:0005794,Golgi apparatus; GO:0006559,L-phenylalanine catabolic process; GO:0006572,tyrosine catabolic process; GO:0046872,metal ion binding	--
ENSRNOG00000001339	15.0506	14.0755	20.3376	14.0997	13.8033	15.6499	8.6556	14.2698	11.0436	22.1207	12.9372	11.1978	10.5302	14.1246	12.5447	15.0847	12	38786540	38805121	-	protein_coding	Psmd9	proteasome 26S subunit%2C non-ATPase 9 [Source:RGD Symbol%3BAcc:621110]	K06693 Psmd9; 26S proteasome non-ATPase regulatory subunit 9	GO:0000502,proteasome complex; GO:0003713,transcription coactivator activity; GO:0005515,protein binding; GO:0005634,nucleus; GO:0005737,cytoplasm; GO:0008022,protein C-terminus binding; GO:0008540,proteasome regulatory particle, base subcomplex; GO:0032024,positive regulation of insulin secretion; GO:0043425,bHLH transcription factor binding; GO:0045893,positive regulation of transcription, DNA-…	--
ENSRNOG00000001341	3.5489	3.1046	2.7383	1.5287	0.0541	3.745	7.5393	4.9084	5.7704	2.9692	7.2177	1.4383	1.725	5.725	5.6215	6.5729	12	19288403	19294888	-	protein_coding	Zfp113	zinc finger protein 3 [Source:RGD Symbol%3BAcc:6489147]	K09228 Zfp113; zinc finger protein 3	GO:0000978,RNA polymerase II proximal promoter sequence-specific DNA binding; GO:0000981,DNA-binding transcription factor activity, RNA polymerase II-specific; GO:0006357,regulation of transcription by RNA polymerase II; GO:0042802,identical protein binding; GO:0046872,metal ion binding	zf-C2H2
ENSRNOG00000001342	0.0156	0.884	0.2433	0.7138	0	0.1009	0.1401	0.0883	0.7409	0.5104	0.4372	1.6535	1.8406	0.5541	0.4648	1.0359	12	38709595	38782010	-	protein_coding	Wdr66	WD repeat domain 66 [Source:RGD Symbol%3BAcc:1564948]	K24228 Cfap251; cilia- and flagella-associated protein 251	GO:0030317,flagellated sperm motility; GO:0036126,sperm flagellum	--
ENSRNOG00000001344	119.943	99.3426	104.689	130.638	183.455	105.911	133.998	111.73	182.523	137.825	144.225	163.295	152.979	187.431	174.204	311.053	12	40466495	40498752	+	protein_coding	Aldh2	aldehyde dehydrogenase 2 family member [Source:RGD Symbol%3BAcc:69219]	K00128 Aldh2; aldehyde dehydrogenase, mitochondrial precursor	GO:0001889,liver development; GO:0002931,response to ischemia; GO:0004029,aldehyde dehydrogenase (NAD) activity; GO:0005515,protein binding; GO:0005739,mitochondrion; GO:0005759,mitochondrial matrix; GO:0006067,ethanol metabolic process; GO:0006068,ethanol catabolic process; GO:0006117,acetaldehyde metabolic process; GO:0008631,intrinsic apoptotic signaling pathway in response to oxidative stress…	--
ENSRNOG00000001345	15.4846	15.6879	17.3271	15.269	19.2799	16.1725	19.5637	16.1827	17.9624	18.3633	18.6642	14.6753	13.4906	18.9629	18.6058	22.049	12	40510378	40529338	+	protein_coding	Mapkapk5	MAPK activated protein kinase 5 [Source:RGD Symbol%3BAcc:1564113]	K04442 Mapkapk5; MAP kinase-activated protein kinase 5 isoform 2	GO:0002039,p53 binding; GO:0004672,protein kinase activity; GO:0004674,protein serine/threonine kinase activity; GO:0004683,calmodulin-dependent protein kinase activity; GO:0005516,calmodulin binding; GO:0005524,ATP binding; GO:0005634,nucleus; GO:0005654,nucleoplasm; GO:0005737,cytoplasm; GO:0005829,cytosol; GO:0006417,regulation of translation; GO:0007265,Ras protein signal transduction; GO:000…	--
ENSRNOG00000001346	47.4522	60.8242	51.459	72.6439	106.067	45.1535	44.9567	49.6964	40.7538	62.3959	45.8317	54.3167	55.6819	42.5972	42.8894	46.2265	12	19303387	19306226	+	protein_coding	Cops6	COP9 signalosome subunit 6 [Source:RGD Symbol%3BAcc:1309919]	K12179 Cops6; COP9 signalosome complex subunit 6	GO:0000338,protein deneddylation; GO:0005654,nucleoplasm; GO:0005737,cytoplasm; GO:0008180,COP9 signalosome; GO:0008237,metallopeptidase activity; GO:0016021,integral component of membrane; GO:0070122,isopeptidase activity	--
ENSRNOG00000001348	24.1317	26.6421	24.9457	23.3579	23.6505	16.1308	15.5545	17.5341	13.7025	17.8418	12.2832	18.5732	16.9002	21.1143	17.2044	28.3958	12	40619377	40625883	+	protein_coding	Erp29	endoplasmic reticulum protein 29 [Source:RGD Symbol%3BAcc:619781]	K09586 Erp29; endoplasmic reticulum resident protein 29 precursor	GO:0000187,activation of MAPK activity; GO:0001934,positive regulation of protein phosphorylation; GO:0005515,protein binding; GO:0005783,endoplasmic reticulum; GO:0005788,endoplasmic reticulum lumen; GO:0005790,smooth endoplasmic reticulum; GO:0006457,protein folding; GO:0006886,intracellular protein transport; GO:0009306,protein secretion; GO:0009986,cell surface; GO:0010628,positive regulation…	--
ENSRNOG00000001349	10.4342	15.6018	12.3524	15.6405	24.1683	20.3071	24.5444	20.612	21.8355	21.7579	24.9627	22.7842	27.186	35.8945	30.603	27.7826	12	19306607	19314016	-	protein_coding	Mcm7	minichromosome maintenance complex component 7 [Source:RGD Symbol%3BAcc:1303018]	K02210 Mcm7; DNA replication licensing factor MCM7	GO:0000727,double-strand break repair via break-induced replication; GO:0003677,DNA binding; GO:0003678,DNA helicase activity; GO:0003688,DNA replication origin binding; GO:0003697,single-stranded DNA binding; GO:0005524,ATP binding; GO:0005634,nucleus; GO:0005654,nucleoplasm; GO:0005730,nucleolus; GO:0005829,cytosol; GO:0006260,DNA replication; GO:0006267,pre-replicative complex assembly involve…	--
ENSRNOG00000001350	11.1633	7.6597	14.0131	4.8115	4.3563	15.0401	12.4546	18.021	8.1102	4.7667	9.8187	2.0443	2.7726	14.3124	9.54	11.6649	12	40628005	40680397	-	protein_coding	Naa25	N(alpha)-acetyltransferase 25%2C NatB auxiliary subunit [Source:RGD Symbol%3BAcc:1305685]	K17973 Naa25; N-alpha-acetyltransferase 25, NatB auxiliary subunit	GO:0004596,peptide alpha-N-acetyltransferase activity; GO:0005737,cytoplasm; GO:0005794,Golgi apparatus; GO:0005829,cytosol; GO:0017196,N-terminal peptidyl-methionine acetylation; GO:0031416,NatB complex	--
ENSRNOG00000001351	21.8414	23.8503	22.5568	17.0055	7.7133	19.4722	30.5891	24.2447	25.1186	25.7768	26.1423	14.7783	21.8462	34.2474	27.057	29.0669	12	40695520	40709462	+	protein_coding	Trafd1	TRAF type zinc finger domain containing 1 [Source:RGD Symbol%3BAcc:620171]	--	GO:0003674,molecular_function; GO:0005575,cellular_component; GO:0008270,zinc ion binding; GO:0034097,response to cytokine; GO:0045824,negative regulation of innate immune response	--
ENSRNOG00000001352	4.9886	0.8581	5.4604	0.2002	0.5971	4.5975	6.4497	3.5553	6.3369	1.1786	5.7995	0.1528	0.3556	8.829	8.3821	8.4225	12	40713841	40822159	-	protein_coding	Hectd4	HECT domain E3 ubiquitin protein ligase 4 [Source:RGD Symbol%3BAcc:1309762]	K17849 Hectd4; probable E3 ubiquitin-protein ligase HECTD4 isoform X8	GO:0004842,ubiquitin-protein transferase activity; GO:0006006,glucose metabolic process; GO:0016567,protein ubiquitination; GO:0042593,glucose homeostasis	--
ENSRNOG00000001353	11.5873	10.3549	12.7182	8.1101	6.7007	12.4687	13.5136	11.8026	12.9595	6.4708	10.3533	6.6165	8.7153	18.1893	17.1207	15.9336	12	19314251	19320142	+	protein_coding	Ap4m1	adaptor related protein complex 4 subunit mu 1 [Source:RGD Symbol%3BAcc:1310233]	K12402 Ap4m1; AP-4 complex subunit mu-1	GO:0005769,early endosome; GO:0005802,trans-Golgi network; GO:0005829,cytosol; GO:0006605,protein targeting; GO:0006622,protein targeting to lysosome; GO:0006886,intracellular protein transport; GO:0006895,Golgi to endosome transport; GO:0008104,protein localization; GO:0016192,vesicle-mediated transport; GO:0019904,protein domain specific binding; GO:0030124,AP-4 adaptor complex; GO:0030131,clat…	--
ENSRNOG00000001355	21.3739	14.3828	20.9024	13.1029	11.957	20.7802	22.4764	20.4447	18.2135	18.851	22.8286	10.8053	12.4011	24.3878	22.9785	25.3902	12	19320271	19328637	-	protein_coding	Taf6	TATA-box binding protein associated factor 6 [Source:RGD Symbol%3BAcc:1311608]	K03131 Taf6; transcription initiation factor TFIID subunit 6	GO:0000124,SAGA complex; GO:0003674,molecular_function; GO:0003677,DNA binding; GO:0003713,transcription coactivator activity; GO:0005575,cellular_component; GO:0005634,nucleus; GO:0005654,nucleoplasm; GO:0005669,transcription factor TFIID complex; GO:0005829,cytosol; GO:0006352,DNA-templated transcription, initiation; GO:0006367,transcription initiation from RNA polymerase II promoter; GO:000815…	--
ENSRNOG00000001357	7.0223	6.5268	5.6684	10.0893	7.0621	5.1518	6.3327	4.3064	5.8762	15.817	3.1426	10.6885	10.7561	6.7806	8.5457	7.955	12	19335841	19337102	+	protein_coding	Mblac1	metallo-beta-lactamase domain containing 1 [Source:RGD Symbol%3BAcc:1306932]	--	GO:0016787,hydrolase activity; GO:0046872,metal ion binding	--
ENSRNOG00000001360	0	0.1938	0.2348	0	0	0	0.0141	0	0.0573	0.15	0	0.0804	0	0.014	0.0272	0.014	12	19599834	19630780	+	protein_coding	Stag3	stromal antigen 3 [Source:RGD Symbol%3BAcc:621333]	K13055 Stag3; cohesin subunit SA-3	GO:0000785,chromatin; GO:0000794,condensed nuclear chromosome; GO:0000795,synaptonemal complex; GO:0000800,lateral element; GO:0000802,transverse filament; GO:0001673,male germ cell nucleus; GO:0003682,chromatin binding; GO:0005634,nucleus; GO:0005654,nucleoplasm; GO:0005730,nucleolus; GO:0007062,sister chromatid cohesion; GO:0007129,synapsis; GO:0008278,cohesin complex; GO:0030893,meiotic cohesi…	--
ENSRNOG00000001367	0.2092	0	0.0679	0.1667	0	0.1503	0.5565	0.1753	0.6572	0.4471	0.5304	0	0.0435	1.2147	0.6698	1.1282	12	19593041	19599374	-	protein_coding	Gpc2	glypican 2 [Source:RGD Symbol%3BAcc:621363]	K08108 Gpc2; glypican-2 precursor	GO:0003674,molecular_function; GO:0005515,protein binding; GO:0005575,cellular_component; GO:0005615,extracellular space; GO:0005783,endoplasmic reticulum; GO:0007224,smoothened signaling pathway; GO:0009966,regulation of signal transduction; GO:0009986,cell surface; GO:0010976,positive regulation of neuron projection development; GO:0016477,cell migration; GO:0030182,neuron differentiation; GO:0…	--
ENSRNOG00000001368	0	0	0	0	0.7514	0	0.0684	0	0	0	0	0	0	0	0	0.0226	12	41073824	41148490	+	protein_coding	Rph3a	rabphilin 3A [Source:RGD Symbol%3BAcc:620073]	K19938 Rph3a; rabphilin-3A	GO:0005509,calcium ion binding; GO:0005515,protein binding; GO:0005543,phospholipid binding; GO:0005544,calcium-dependent phospholipid binding; GO:0005546,phosphatidylinositol-4,5-bisphosphate binding; GO:0005794,Golgi apparatus; GO:0005829,cytosol; GO:0006886,intracellular protein transport; GO:0007420,brain development; GO:0008021,synaptic vesicle; GO:0008270,zinc ion binding; GO:0008430,seleni…	--
ENSRNOG00000001369	2.1806	1.6914	1.4547	0.3749	3.1229	1.5446	4.231	1.7736	2.624	3.3319	4.3682	9.4348	2.0124	1.5313	3.0697	4.408	12	41200718	41211909	+	protein_coding	Oas1a	2'-5' oligoadenylate synthetase 1A [Source:RGD Symbol%3BAcc:621760]	K14216 Oas1a; 2'-5'-oligoadenylate synthase 1A	GO:0001730,2'-5'-oligoadenylate synthetase activity; GO:0003725,double-stranded RNA binding; GO:0005524,ATP binding; GO:0005634,nucleus; GO:0005654,nucleoplasm; GO:0005737,cytoplasm; GO:0005739,mitochondrion; GO:0005783,endoplasmic reticulum; GO:0005829,cytosol; GO:0006006,glucose metabolic process; GO:0006164,purine nucleotide biosynthetic process; GO:0009615,response to virus; GO:0016020,membra…	--
ENSRNOG00000001374	18.4085	46.5024	8.344	17.7457	5.5269	9.2259	7.741	26.8367	3.653	5.4436	5.3659	8.0834	6.2268	13.2875	12.4045	28.0339	12	41416218	41448668	-	protein_coding	Rasal1	RAS protein activator like 1 [Source:RGD Symbol%3BAcc:1311820]	K17632 Rasal1; rasGAP-activating-like protein 1	GO:0005096,GTPase activator activity; GO:0005543,phospholipid binding; GO:0005829,cytosol; GO:0005886,plasma membrane; GO:0035556,intracellular signal transduction; GO:0043547,positive regulation of GTPase activity; GO:0046580,negative regulation of Ras protein signal transduction; GO:0046872,metal ion binding; GO:0071277,cellular response to calcium ion; GO:1903861,positive regulation of dendrit…	--
ENSRNOG00000001375	2.2553	2.0138	2.9734	1.0602	0	2.9713	3.2919	1.7885	5.8872	3.2264	5.3054	2.6008	2.3161	3.4435	3.6716	4.0313	12	19583110	19592000	-	protein_coding	Gal3st4	galactose-3-O-sulfotransferase 4 [Source:RGD Symbol%3BAcc:1561105]	K09677 Gal3st4; galactose-3-O-sulfotransferase 4	GO:0001733,galactosylceramide sulfotransferase activity; GO:0008146,sulfotransferase activity; GO:0009101,glycoprotein biosynthetic process; GO:0009247,glycolipid biosynthetic process; GO:0016020,membrane; GO:0016021,integral component of membrane; GO:0050694,galactose 3-O-sulfotransferase activity	--
ENSRNOG00000001376	45.7381	46.953	55.7264	48.626	29.0894	62.2611	109.539	48.2895	123.092	114.038	81.2667	63.7306	74.5981	141.805	121.939	125.068	7	141973553	141981432	+	protein_coding	Mettl7a	methyltransferase like 7A [Source:RGD Symbol%3BAcc:1308407]	--	GO:0005811,lipid droplet; GO:0008168,methyltransferase activity; GO:0016021,integral component of membrane; GO:0032259,methylation	--
ENSRNOG00000001377	16.9294	11.6803	20.4702	7.0108	10.2389	16.8039	15.918	16.2016	16.0569	12.3659	14.5958	7.9251	10.8457	23.1117	21.0274	21.4987	12	41470557	41485122	-	protein_coding	Ddx54	DEAD-box helicase 54 [Source:RGD Symbol%3BAcc:1562539]	K14808 Ddx54; ATP-dependent RNA helicase DDX54	GO:0003714,transcription corepressor activity; GO:0003723,RNA binding; GO:0003724,RNA helicase activity; GO:0005102,signaling receptor binding; GO:0005524,ATP binding; GO:0005634,nucleus; GO:0005654,nucleoplasm; GO:0005730,nucleolus; GO:0005794,Golgi apparatus; GO:0006364,rRNA processing; GO:0006396,RNA processing; GO:0016070,RNA metabolic process; GO:0030331,estrogen receptor binding; GO:0045892…	--
ENSRNOG00000001378	0.1767	0.6469	0	0.2376	0	0	0	0.5829	0.4461	0.4248	0	0.6684	0	0.3049	0	0.3938	12	41490801	41497610	-	protein_coding	Iqcd	IQ motif containing D [Source:RGD Symbol%3BAcc:1560757]	--	GO:0005737,cytoplasm; GO:0031514,motile cilium; GO:0036064,ciliary basal body	--
ENSRNOG00000001379	0.1091	0.0355	0	0.0978	0	0.1679	0.1814	0.2399	0.0367	0.2098	0.3395	0.2063	0.1021	0.3944	0.489	0.5043	12	18678594	18709397	+	protein_coding	Cyp3a62	cytochrome P450%2C family 3%2C subfamily a%2C polypeptide 62 [Source:RGD Symbol%3BAcc:1595919]	K07424 Cyp3a62; cytochrome P450, family 3, subfamily a, polypeptide 62	GO:0002933,lipid hydroxylation; GO:0004497,monooxygenase activity; GO:0005496,steroid binding; GO:0005506,iron ion binding; GO:0005737,cytoplasm; GO:0005789,endoplasmic reticulum membrane; GO:0006706,steroid catabolic process; GO:0008202,steroid metabolic process; GO:0008210,estrogen metabolic process; GO:0008395,steroid hydroxylase activity; GO:0008401,retinoic acid 4-hydroxylase activity; GO:00…	--
[truncated: 19,984 more rows]
