# Supplementary material for: Long-term menopause exacerbates vaginal wall support injury in ovariectomized rats by regulating amino acid synthesis and glycerophospholipid metabolism
Source: Front Endocrinol (Lausanne). 2023 Jun 22;14:1119599. doi: 10.3389/fendo.2023.1119599 (PMC10324610; doi:10.3389/fendo.2023.1119599)
Supplement: Supplementary file 2 [file Table_2.xlsx]

## Sheet: Sheet1
ID	Con1_fpkm	Con2_fpkm	Con3_fpkm	Con4_fpkm	Con5_fpkm	Con6_fpkm	Con7_fpkm	Con8_fpkm	Meno1_fpkm	Meno2_fpkm	Meno3_fpkm	Meno4_fpkm	Meno5_fpkm	Meno6_fpkm	Meno7_fpkm	Meno8_fpkm	Con1_count	Con2_count	Con3_count	Con4_count	Con5_count	Con6_count	Con7_count	Con8_count	Meno1_count	Meno2_count	Meno3_count	Meno4_count	Meno5_count	Meno6_count	Meno7_count	Meno8_count	Con_vs_Meno.log2FoldChange	Con_vs_Meno.pvalue	Con_vs_Meno.padj	Con_vs_Meno.regulated	chr	start	end	strand	gene_biotype	gene_name	gene_description	KEGG	GO	TF_Family
ENSRNOG00000000007	0	0	0.0306	0.0563	1.8074	0.0145	0.047	0	0.1268	0.1057	0	0.3415	0.0294	0.031	0.3317	0.0311	0	0	2	4	98	1	3	0	8	7	0	23	2	2	22	2	2.66247	0.0117696	0.0402739	up	3	56861396	56902157	+	protein_coding	Gad1	glutamate decarboxylase 1 [Source:RGD Symbol%3BAcc:2652]	K01580 Gad1; glutamate decarboxylase 1	GO:0004351,glutamate decarboxylase activity; GO:0005737,cytoplasm; GO:0005938,cell cortex; GO:0009449,gamma-aminobutyric acid biosynthetic process; GO:0016595,glutamate binding; GO:0016831,carboxy-lyase activity; GO:0019752,carboxylic acid metabolic process; GO:0030170,pyridoxal phosphate binding; GO:0030424,axon; GO:0035176,social behavior; GO:0035641,locomotory exploration behavior; GO:0042136,…	--
ENSRNOG00000000010	1.0183	0.5092	1.0402	0.1336	0	1.0778	0.0248	1.4746	0	0	0	0.1174	0.093	0	0.0239	0	41	21	43	6	0	47	1	63	0	0	0	5	4	0	1	0	-4.0465	0.000572572	0.00325953	down	19	20607507	20611316	+	protein_coding	Cbln1	cerebellin 1 precursor [Source:RGD Symbol%3BAcc:1562813]	K24235 Cbln1; cerebellin-1 precursor	GO:0005576,extracellular region; GO:0007157,heterophilic cell-cell adhesion via plasma membrane cell adhesion molecules; GO:0009306,protein secretion; GO:0021707,cerebellar granule cell differentiation; GO:0042802,identical protein binding; GO:0043083,synaptic cleft; GO:0045202,synapse; GO:0045211,postsynaptic membrane; GO:0050808,synapse organization; GO:0051965,positive regulation of synapse as…	--
ENSRNOG00000000012	0.8558	0.5968	1.9052	0.7672	0	0.4515	0.7926	0.2881	3.086	3.2915	5.7056	1.6185	2.2878	2.3502	3.1702	1.9978	14	10	32	14	0	8	13	5	50	56	90	28	40	39	54	33	1.97284	1.22049e-05	0.000120718	up	3	147643250	147649504	+	protein_coding	Tcf15	transcription factor 15 [Source:RGD Symbol%3BAcc:1308464]	K09070 Tcf15; transcription factor 15	GO:0000977,RNA polymerase II regulatory region sequence-specific DNA binding; GO:0000978,RNA polymerase II proximal promoter sequence-specific DNA binding; GO:0000981,DNA-binding transcription factor activity, RNA polymerase II-specific; GO:0001228,DNA-binding transcription activator activity, RNA polymerase II-specific; GO:0001756,somitogenesis; GO:0003016,respiratory system process; GO:0006357,…	bHLH
ENSRNOG00000000033	1.8469	0.7727	1.9434	0.8574	2.9248	2.5275	1.9902	1.5075	6.4767	3.2346	4.9937	1.2163	2.3144	6.145	6.9524	3.8868	112	48	121	58	151	166	121	97	389	204	292	78	150	378	439	238	1.06612	0.000780426	0.00422859	up	13	49132667	49169918	-	protein_coding	Tmcc2	transmembrane and coiled-coil domain family 2 [Source:RGD Symbol%3BAcc:1311960]	--	GO:0005783,endoplasmic reticulum; GO:0012505,endomembrane system; GO:0016021,integral component of membrane; GO:0042982,amyloid precursor protein metabolic process	--
ENSRNOG00000000034	28.7346	21.7451	33.3334	23.6769	11.4575	29.8856	16.8261	34.3241	2.5368	3.3091	4.0289	5.8098	6.8352	9.4704	9.0232	6.3147	1361	1055	1621	1251	462	1533	799	1725	119	163	184	291	346	455	445	302	-2.13404	3.48705e-12	1.5173e-10	down	13	49092306	49109050	+	protein_coding	Nuak2	NUAK family kinase 2 [Source:RGD Symbol%3BAcc:1359167]	K08800 Nuak2; NUAK family SNF1-like kinase 2	GO:0000287,magnesium ion binding; GO:0004674,protein serine/threonine kinase activity; GO:0005524,ATP binding; GO:0005634,nucleus; GO:0005737,cytoplasm; GO:0006468,protein phosphorylation; GO:0006915,apoptotic process; GO:0030036,actin cytoskeleton organization; GO:0035556,intracellular signal transduction; GO:0042149,cellular response to glucose starvation; GO:0043066,negative regulation of apop…	--
ENSRNOG00000000041	0.1309	0.0639	0.0956	0.176	0.4227	0.2114	0.4079	0.2775	0.9414	0.6134	0.2884	0.232	0.1837	1.0159	0.7383	1.0367	8	4	6	12	22	14	25	18	57	39	17	15	12	63	47	64	1.26893	0.00410795	0.016847	up	14	2050483	2056089	+	protein_coding	Slc26a1	solute carrier family 26 member 1 [Source:RGD Symbol%3BAcc:620136]	K14700 Slc26a1; sulfate anion transporter 1	GO:0005887,integral component of plasma membrane; GO:0006821,chloride transport; GO:0008271,secondary active sulfate transmembrane transporter activity; GO:0008272,sulfate transport; GO:0015106,bicarbonate transmembrane transporter activity; GO:0015108,chloride transmembrane transporter activity; GO:0015116,sulfate transmembrane transporter activity; GO:0015301,anion:anion antiporter activity; GO…	--
ENSRNOG00000000095	15.9056	17.0873	13.5387	28.0597	36.2085	17.1971	15.526	16.7841	7.8239	10.4248	11.2086	10.7022	8.8723	12.0953	10.7061	11.0738	468	515	409	921	907	548	458	524	228	319	318	333	279	361	328	329	-1.14153	0.00059769	0.0033779	down	2	198999946	199038702	-	protein_coding	Gpr89b	G protein-coupled receptor 89B [Source:RGD Symbol%3BAcc:1304837]	K22193 Gpr89b; G protein-coupled receptor 89	GO:0008308,voltage-gated anion channel activity; GO:0015698,inorganic anion transport; GO:0016021,integral component of membrane; GO:0030217,T cell differentiation; GO:0030660,Golgi-associated vesicle membrane; GO:0032580,Golgi cisterna membrane; GO:0034220,ion transmembrane transport; GO:0034765,regulation of ion transmembrane transport; GO:0043123,positive regulation of I-kappaB kinase/NF-kappa…	--
ENSRNOG00000000122	34.7626	43.9248	44.8048	44.1765	46.7571	35.2585	20.7684	44.2038	9.966	23.8658	14.4957	18.2929	17.3252	16.0521	16.3643	20.2286	965	1249	1277	1368	1105	1060	578	1302	274	689	388	537	514	452	473	567	-1.31088	2.17509e-05	0.000198812	down	5	147185474	147204050	+	protein_coding	Ak2	adenylate kinase 2 [Source:RGD Symbol%3BAcc:2077]	K00939 Ak2; adenylate kinase 2, mitochondrial isoform b	GO:0001889,liver development; GO:0004017,adenylate kinase activity; GO:0004550,nucleoside diphosphate kinase activity; GO:0005524,ATP binding; GO:0005634,nucleus; GO:0005737,cytoplasm; GO:0005739,mitochondrion; GO:0005758,mitochondrial intermembrane space; GO:0005829,cytosol; GO:0006119,oxidative phosphorylation; GO:0006165,nucleoside diphosphate phosphorylation; GO:0006172,ADP biosynthetic proce…	--
ENSRNOG00000000123	51.829	21.1548	64.0569	20.6521	11.9378	25.8591	20.9314	36.7605	16.4542	15.0849	16.5593	8.1006	10.126	20.0383	18.864	23.8452	2045	855	2595	909	401	1105	828	1539	643	619	630	338	427	802	775	950	-1.09569	2.67699e-05	0.000239229	down	5	147246037	147270957	+	protein_coding	Rnf19b	ring finger protein 19B [Source:RGD Symbol%3BAcc:1305470]	K11973 Rnf19b; E3 ubiquitin-protein ligase RNF19B	GO:0000151,ubiquitin ligase complex; GO:0000209,protein polyubiquitination; GO:0005737,cytoplasm; GO:0005783,endoplasmic reticulum; GO:0005829,cytosol; GO:0006511,ubiquitin-dependent protein catabolic process; GO:0016021,integral component of membrane; GO:0031624,ubiquitin conjugating enzyme binding; GO:0032436,positive regulation of proteasomal ubiquitin-dependent protein catabolic process; GO:0…	--
ENSRNOG00000000142	40.7252	32.9765	44.5939	20.6512	7.4037	45.7603	40.0235	33.4247	20.4814	9.155	15.3754	4.3233	5.7938	25.1175	25.5137	21.826	1835	1522	2063	1038	284	2233	1808	1598	914	429	668	206	279	1148	1197	993	-1.23004	3.52921e-05	0.000305259	down	17	83221827	83610272	+	protein_coding	Plxdc2	plexin domain containing 2 [Source:RGD Symbol%3BAcc:1305962]	--	GO:0016021,integral component of membrane	--
ENSRNOG00000000156	0.1508	0.0256	0.1405	0.0235	0.1463	0.0908	0.6932	0.0247	1.1519	1.0465	1.2511	0.713	1.2822	2.1459	2.0087	1.7337	23	4	22	4	19	15	106	4	174	166	184	115	209	332	319	267	3.13753	9.58933e-10	2.48829e-08	up	5	171472273	171620947	+	protein_coding	LOC100911486	multiple epidermal growth factor-like domains protein 6-like [Source:RGD Symbol%3BAcc:6492904]	K24333 Megf6; multiple epidermal growth factor-like domains protein 6 precursor	GO:0005509,calcium ion binding; GO:0005576,extracellular region	--
ENSRNOG00000000158	2.9629	5.3551	3.5098	3.1586	14.2975	3.845	9.5449	5.7735	5.8619	16.9399	13.5786	13.8577	19.856	10.697	25.6486	14.7512	74	137	90	88	304	104	239	153	145	440	327	366	530	271	667	372	1.19169	0.00580544	0.0224918	up	18	40701984	40716686	-	protein_coding	Cdo1	cysteine dioxygenase type 1 [Source:RGD Symbol%3BAcc:69262]	K00456 Cdo1; cysteine dioxygenase type 1	GO:0005829,cytosol; GO:0006534,cysteine metabolic process; GO:0007595,lactation; GO:0008198,ferrous iron binding; GO:0010243,response to organonitrogen compound; GO:0016702,oxidoreductase activity, acting on single donors with incorporation of molecular oxygen, incorporation of two atoms of oxygen; GO:0017172,cysteine dioxygenase activity; GO:0019448,L-cysteine catabolic process; GO:0033762,respo…	--
ENSRNOG00000000167	0.4512	0.6437	0.7098	0.2178	1.3453	3.2366	0.1385	1.9625	9.8466	2.1691	2.3755	2.2317	1.7211	3.0793	5.3996	7.1492	13	19	21	7	33	101	4	60	281	65	66	68	53	90	162	208	1.80899	0.000931451	0.00489411	up	X	23167696	23187341	-	protein_coding	Alas2	5'-aminolevulinate synthase 2 [Source:RGD Symbol%3BAcc:2084]	--	--	--
ENSRNOG00000000201	14.2512	2.0612	9.8248	0.6309	0	14.3504	0	0.608	0	0	0	0	0	0	0	0	243	36	172	12	0	265	0	11	0	0	0	0	0	0	0	0	-8.93602	3.54278e-09	8.25997e-08	down	8	85553734	85565179	+	protein_coding	Gsta5	glutathione S-transferase alpha 5 [Source:RGD Symbol%3BAcc:1593189]	K00799 Gsta5; glutathione S-transferase alpha-2	GO:0004364,glutathione transferase activity; GO:0005829,cytosol; GO:0006749,glutathione metabolic process; GO:0006805,xenobiotic metabolic process; GO:0009617,response to bacterium; GO:0035634,response to stilbenoid; GO:0042178,xenobiotic catabolic process; GO:0043295,glutathione binding	--
ENSRNOG00000000221	48.9118	23.3477	43.7795	16.2181	8.9095	34.4269	16.0893	26.7267	11.6998	12.5083	13.0137	6.5481	7.8087	10.4765	12.1281	11.1985	2444	1195	2246	904	379	1863	806	1417	579	650	627	346	417	531	631	565	-1.42965	6.97366e-08	1.24498e-06	down	8	130973201	131001458	+	protein_coding	Abhd5	abhydrolase domain containing 5 [Source:RGD Symbol%3BAcc:1303237]	K13699 Abhd5; 1-acylglycerol-3-phosphate O-acyltransferase ABHD5	GO:0003841,1-acylglycerol-3-phosphate O-acyltransferase activity; GO:0004806,triglyceride lipase activity; GO:0005515,protein binding; GO:0005654,nucleoplasm; GO:0005739,mitochondrion; GO:0005811,lipid droplet; GO:0005829,cytosol; GO:0006629,lipid metabolic process; GO:0006631,fatty acid metabolic process; GO:0006654,phosphatidic acid biosynthetic process; GO:0010891,negative regulation of seques…	--
ENSRNOG00000000239	63.1988	47.6853	79.9162	113.18	6.5428	74.2466	15.884	55.5916	6.8498	13.0464	1.8515	2.6336	2.5391	3.0976	6.3782	2.4046	885	684	1149	1768	78	1126	223	826	95	190	25	39	38	44	93	34	-3.68878	1.95271e-12	9.02464e-11	down	10	69423086	69424979	+	protein_coding	Ccl7	C-C motif chemokine ligand 7 [Source:RGD Symbol%3BAcc:1359152]	K05509 Ccl7; C-C motif chemokine 7 precursor	GO:0002548,monocyte chemotaxis; GO:0005615,extracellular space; GO:0006954,inflammatory response; GO:0007010,cytoskeleton organization; GO:0007186,G protein-coupled receptor signaling pathway; GO:0008009,chemokine activity; GO:0008201,heparin binding; GO:0008360,regulation of cell shape; GO:0010332,response to gamma radiation; GO:0030335,positive regulation of cell migration; GO:0030593,neutrophi…	--
ENSRNOG00000000245	11.9817	10.4339	9.9661	7.3468	4.7289	9.1827	9.4892	14.2283	3.1212	2.189	4.1255	1.5183	2.7131	6.473	4.5799	5.9095	500	446	427	342	168	415	397	630	129	95	166	67	121	274	199	249	-1.50744	7.7333e-14	4.49077e-12	down	10	97735548	97756521	-	protein_coding	Slc16a6	solute carrier family 16%2C member 6 [Source:RGD Symbol%3BAcc:735117]	K08183 Slc16a6; monocarboxylate transporter 7	GO:0005887,integral component of plasma membrane; GO:0008028,monocarboxylic acid transmembrane transporter activity; GO:0015718,monocarboxylic acid transport; GO:0016021,integral component of membrane; GO:0055085,transmembrane transport	--
ENSRNOG00000000251	0.6521	9.6968	1.6124	17.1334	3.3293	1.5749	13.4349	29.549	0	0.8924	0.026	0.1898	0	0.2225	1.0117	0.5217	26	396	66	762	113	68	537	1250	0	37	1	8	0	9	42	21	-4.95065	1.3619e-08	2.84795e-07	down	10	105713317	105723700	-	protein_coding	St6galnac1	ST6 N-acetylgalactosaminide alpha-2%2C6-sialyltransferase 1 [Source:RGD Symbol%3BAcc:1562048]	K03479 St6galnac1; alpha-N-acetylgalactosaminide alpha-2,6-sialyltransferase 1 precursor	GO:0001665,alpha-N-acetylgalactosaminide alpha-2,6-sialyltransferase activity; GO:0005794,Golgi apparatus; GO:0006486,protein glycosylation; GO:0009312,oligosaccharide biosynthetic process; GO:0016021,integral component of membrane; GO:0097503,sialylation	--
ENSRNOG00000000264	22.3599	24.0251	28.6722	12.8471	5.4215	18.2826	10.9483	13.9819	7.2644	6.0417	10.559	4.1262	5.988	8.8326	9.7408	9.1037	1153	1269	1518	739	238	1021	566	765	371	324	525	225	330	462	523	474	-1.27925	9.55845e-07	1.29107e-05	down	19	56243408	56259196	+	protein_coding	Def8	differentially expressed in FDCP 8 homolog [Source:RGD Symbol%3BAcc:1309008]	--	GO:0032418,lysosome localization; GO:0035556,intracellular signal transduction; GO:0045780,positive regulation of bone resorption; GO:0046872,metal ion binding; GO:1900029,positive regulation of ruffle assembly	--
ENSRNOG00000000277	0.0895	0.0097	0.0484	0	0.0117	0.1745	0.1588	0.075	0.8638	0.153	0.6706	0.0094	0.121	1.4612	0.9362	1.0541	9	1	5	0	1	19	16	8	86	16	65	1	13	149	98	107	3.06154	2.11375e-05	0.000193886	up	20	27366213	27437427	+	protein_coding	Tet1	tet methylcytosine dioxygenase 1 [Source:RGD Symbol%3BAcc:1310993]	--	--	--
ENSRNOG00000000321	1297.54	1262.2	1066.3	1542.47	928.203	968.173	568.875	1249.04	16.4673	93.9351	81.9121	231.029	245.581	155.5	212.688	365.607	39461	39320	33295	52329	24032	31888	17345	40305	496	2971	2402	7430	7982	4797	6735	11227	-2.74049	8.45504e-09	1.84981e-07	down	20	48335540	48340846	+	protein_coding	Cd24	CD24 molecule [Source:RGD Symbol%3BAcc:2298]	K06469 Cd24; signal transducer CD24 precursor	GO:0001666,response to hypoxia; GO:0001775,cell activation; GO:0001959,regulation of cytokine-mediated signaling pathway; GO:0002237,response to molecule of bacterial origin; GO:0002329,pre-B cell differentiation; GO:0002523,leukocyte migration involved in inflammatory response; GO:0002842,positive regulation of T cell mediated immune response to tumor cell; GO:0002863,positive regulation of infl…	--
ENSRNOG00000000323	92.3895	18.6668	39.435	7.4984	3.188	17.0187	8.8759	19.4988	4.8855	1.123	2.9993	0.8204	0.5932	2.5879	3.7924	2.5668	8306	1719	3640	752	244	1657	800	1860	435	105	260	78	57	236	355	233	-3.56788	1.48368e-11	5.76532e-10	down	20	49464919	49556518	-	protein_coding	Prdm1	PR/SET domain 1 [Source:RGD Symbol%3BAcc:1311765]	K24501 Prdm1; PR domain zinc finger protein 1	GO:0000122,negative regulation of transcription by RNA polymerase II; GO:0000978,RNA polymerase II proximal promoter sequence-specific DNA binding; GO:0001227,DNA-binding transcription repressor activity, RNA polymerase II-specific; GO:0001701,in utero embryonic development; GO:0001763,morphogenesis of a branching structure; GO:0001822,kidney development; GO:0001892,embryonic placenta development…	zf-C2H2
ENSRNOG00000000327	26.9364	18.5817	29.9122	14.7221	5.3044	29.6771	16.3986	21.8786	10.1344	8.1756	9.7876	1.7682	5.0012	10.4516	9.9616	9.8008	1527	1079	1741	931	256	1822	932	1316	569	482	535	106	303	601	588	561	-1.48135	5.89931e-08	1.07279e-06	down	20	50652745	50783937	+	protein_coding	Hace1	HECT domain and ankyrin repeat containing%2C E3 ubiquitin protein ligase 1 [Source:RGD Symbol%3BAcc:1306114]	K12166 Hace1; E3 ubiquitin-protein ligase HACE1	GO:0000139,Golgi membrane; GO:0000209,protein polyubiquitination; GO:0004842,ubiquitin-protein transferase activity; GO:0005634,nucleus; GO:0005737,cytoplasm; GO:0005783,endoplasmic reticulum; GO:0006511,ubiquitin-dependent protein catabolic process; GO:0007030,Golgi organization; GO:0016567,protein ubiquitination; GO:0016604,nuclear body; GO:0030334,regulation of cell migration; GO:0031267,small…	--
ENSRNOG00000000341	5.2557	1.0132	5.4947	1.5506	1.0784	4.816	7.4718	4.0378	18.1632	8.2009	17.6905	2.9568	4.0586	18.7706	15.0915	16.8406	395	78	424	130	69	392	563	322	1352	641	1282	235	326	1431	1181	1278	1.61959	8.11171e-06	8.43629e-05	up	15	4894213	4951917	-	protein_coding	Nid2	nidogen 2 [Source:RGD Symbol%3BAcc:1311685]	K06826 Nid2; nidogen-2 precursor	GO:0005509,calcium ion binding; GO:0005515,protein binding; GO:0005604,basement membrane; GO:0005615,extracellular space; GO:0005886,plasma membrane; GO:0007160,cell-matrix adhesion; GO:0009986,cell surface; GO:0016020,membrane; GO:0031012,extracellular matrix	--
ENSRNOG00000000383	1.3258	0.3347	1.9814	0.3791	0.2014	1.1081	0.4104	0.1616	5.2044	1.3957	2.1928	0.6052	1.7538	2.4337	4.4015	0.3282	116	30	178	37	15	105	36	15	451	127	185	56	164	216	401	29	1.5357	0.00524432	0.0206398	up	20	26988774	27074138	+	protein_coding	Mypn	myopalladin [Source:RGD Symbol%3BAcc:1308510]	--	--	--
ENSRNOG00000000386	0.3593	0.9063	0.4667	0.9127	0.1055	1.106	1.6428	0.9313	3.084	3.5705	2.1429	3.5114	1.6251	1.7713	1.0641	1.7794	12	31	16	34	3	40	55	33	102	124	69	124	58	60	37	60	1.62266	0.000340752	0.00210308	up	20	27103317	27117663	-	protein_coding	Pbld1	phenazine biosynthesis-like protein domain containing 1 [Source:RGD Symbol%3BAcc:621263]	--	GO:0005737,cytoplasm; GO:0009058,biosynthetic process; GO:0010633,negative regulation of epithelial cell migration; GO:0010719,negative regulation of epithelial to mesenchymal transition; GO:0016853,isomerase activity; GO:0030277,maintenance of gastrointestinal epithelium; GO:0030512,negative regulation of transforming growth factor beta receptor signaling pathway; GO:0042802,identical protein bi…	--
ENSRNOG00000000406	0.0054	0.0157	0.0105	0.0145	0	0	0.0268	0	0.1357	0.0103	0.0502	0.0305	0.005	0.1113	0.0981	0.0053	1	3	2	3	0	0	5	0	25	2	9	6	1	21	19	1	2.4389	0.00652698	0.0248435	up	20	33100191	33323367	-	protein_coding	Ros1	ROS proto-oncogene 1 %2C receptor tyrosine kinase [Source:RGD Symbol%3BAcc:3591]	K05088 Ros1; proto-oncogene tyrosine-protein kinase ROS precursor	GO:0001558,regulation of cell growth; GO:0002066,columnar/cuboidal epithelial cell development; GO:0004713,protein tyrosine kinase activity; GO:0004714,transmembrane receptor protein tyrosine kinase activity; GO:0005524,ATP binding; GO:0005887,integral component of plasma membrane; GO:0006468,protein phosphorylation; GO:0007165,signal transduction; GO:0007169,transmembrane receptor protein tyrosi…	--
ENSRNOG00000000412	0.9809	0.3337	1.1726	0.2265	0	0.7136	1.0081	0.3222	3.6616	0.9575	3.2678	0.2108	0.3199	3.1063	4.7676	3.4738	66	23	81	17	0	52	68	23	244	67	212	15	23	212	334	236	1.8887	0.00166192	0.00789566	up	20	34258791	34420824	+	protein_coding	Slc35f1	solute carrier family 35%2C member F1 [Source:RGD Symbol%3BAcc:1559576]	K15287 Slc35f1; solute carrier family 35 member F1	GO:0016021,integral component of membrane; GO:0022857,transmembrane transporter activity; GO:0055085,transmembrane transport	--
ENSRNOG00000000413	10.1256	13.9601	11.1997	6.1076	3.4796	18.5002	26.0013	13.553	71.8646	65.0204	68.0625	27.6047	23.7866	33.5572	33.7774	41.6058	376	531	427	253	110	744	968	534	2643	2511	2437	1084	944	1264	1306	1560	1.81876	1.6536e-09	4.12634e-08	up	20	34633157	34642904	+	protein_coding	Pln	phospholamban [Source:RGD Symbol%3BAcc:619894]	K05852 Pln; cardiac phospholamban	GO:0002026,regulation of the force of heart contraction; GO:0005515,protein binding; GO:0005789,endoplasmic reticulum membrane; GO:0006816,calcium ion transport; GO:0006874,cellular calcium ion homeostasis; GO:0007219,Notch signaling pathway; GO:0008016,regulation of heart contraction; GO:0010043,response to zinc ion; GO:0010459,negative regulation of heart rate; GO:0010880,regulation of release …	--
ENSRNOG00000000418	1.4368	1.4519	1.7677	0.6553	0	2.1646	3.3692	1.0928	3.156	2.2057	3.6077	1.7639	1.7454	4.6471	4.285	5.4922	57	59	72	29	0	93	134	46	124	91	138	74	74	187	177	220	1.11956	0.00866684	0.0314848	up	20	4572100	4574956	+	protein_coding	Zbtb12	zinc finger and BTB domain containing 12 [Source:RGD Symbol%3BAcc:1302958]	K10499 Zbtb12; zinc finger and BTB domain-containing protein 12	GO:0000122,negative regulation of transcription by RNA polymerase II; GO:0000978,RNA polymerase II proximal promoter sequence-specific DNA binding; GO:0001227,DNA-binding transcription repressor activity, RNA polymerase II-specific; GO:0005654,nucleoplasm; GO:0006357,regulation of transcription by RNA polymerase II; GO:1990837,sequence-specific double-stranded DNA binding	ZBTB
ENSRNOG00000000436	5.7264	3.6983	5.1054	5.1728	6.7263	3.2539	5.0527	3.9024	11.5637	8.7675	6.2586	12.7045	10.9222	10.1181	13.4106	9.772	130	86	119	131	130	80	115	94	260	207	137	305	265	233	317	224	1.03449	0.000979244	0.00509383	up	20	4378206	4380600	-	protein_coding	Egfl8	EGF-like-domain%2C multiple 8 [Source:RGD Symbol%3BAcc:1549706]	K24465 Egfl8; epidermal growth factor-like protein 8 isoform 1 precursor	GO:0001701,in utero embryonic development; GO:0005102,signaling receptor binding; GO:0005509,calcium ion binding; GO:0005576,extracellular region; GO:0009986,cell surface; GO:0048856,anatomical structure development	--
ENSRNOG00000000439	1.0137	1.1096	1.0771	0.7986	0.8299	1.3048	1.5626	0.8975	3.1016	5.553	3.1221	2.1786	3.6503	2.7861	1.4161	3.9245	33	37	36	29	23	46	51	31	100	188	98	75	127	92	48	129	1.53921	1.05868e-07	1.83141e-06	up	20	4363152	4366079	+	protein_coding	Ager	advanced glycosylation end product-specific receptor [Source:RGD Symbol%3BAcc:69258]	K19722 Ager; advanced glycosylation end product-specific receptor precursor	GO:0001540,amyloid-beta binding; GO:0001650,fibrillar center; GO:0001666,response to hypoxia; GO:0001774,microglial cell activation; GO:0001914,regulation of T cell mediated cytotoxicity; GO:0001933,negative regulation of protein phosphorylation; GO:0001934,positive regulation of protein phosphorylation; GO:0001937,negative regulation of endothelial cell proliferation; GO:0005515,protein binding;…	--
ENSRNOG00000000456	10.5769	9.0924	9.1856	10.5087	7.7649	10.4988	19.0483	11.0205	17.2649	33.5334	12.8585	46.0085	57.2079	13.787	16.7325	22.5213	360	317	321	399	225	387	650	398	582	1187	422	1656	2081	476	593	774	1.49578	0.000456355	0.00269211	up	20	3990613	3993769	+	protein_coding	Psmb8	proteasome 20S subunit beta 8 [Source:RGD Symbol%3BAcc:3426]	K02740 Psmb8; proteasome subunit beta type-8	GO:0000502,proteasome complex; GO:0004175,endopeptidase activity; GO:0004298,threonine-type endopeptidase activity; GO:0005634,nucleus; GO:0005737,cytoplasm; GO:0005839,proteasome core complex; GO:0010499,proteasomal ubiquitin-independent protein catabolic process; GO:0019774,proteasome core complex, beta-subunit complex; GO:0019882,antigen processing and presentation; GO:0043161,proteasome-media…	--
ENSRNOG00000000459	12.9386	11.5397	7.4678	15.0353	21.7181	10.5827	19.0795	13.7748	21.3296	43.275	16.4005	57.6639	51.0039	22.2432	22.9348	31.244	324	296	192	420	463	287	479	366	529	1127	396	1527	1365	565	598	790	1.28748	0.00269689	0.0118704	up	20	3973420	3978845	-	protein_coding	Psmb9	proteasome 20S subunit beta 9 [Source:RGD Symbol%3BAcc:3427]	K02741 Psmb9; proteasome subunit beta type-9	GO:0000502,proteasome complex; GO:0001889,liver development; GO:0002376,immune system process; GO:0004175,endopeptidase activity; GO:0004298,threonine-type endopeptidase activity; GO:0005634,nucleus; GO:0005737,cytoplasm; GO:0005829,cytosol; GO:0005839,proteasome core complex; GO:0009617,response to bacterium; GO:0010499,proteasomal ubiquitin-independent protein catabolic process; GO:0014889,musc…	--
ENSRNOG00000000479	3.1368	8.1323	2.2661	4.4134	2.1717	4.9488	4.1855	3.7394	0.6712	0.799	2.3268	1.2769	1.9243	2.1708	2.1347	1.3578	151	401	112	237	89	258	202	191	32	40	108	65	99	106	107	66	-1.49671	2.36685e-05	0.000213838	down	20	5509059	5526175	+	protein_coding	Kifc1	kinesin family member C1 [Source:RGD Symbol%3BAcc:1359118]	K10405 Kifc1; kinesin-like protein KIFC1	GO:0003777,microtubule motor activity; GO:0005515,protein binding; GO:0005524,ATP binding; GO:0005634,nucleus; GO:0005769,early endosome; GO:0005815,microtubule organizing center; GO:0005871,kinesin complex; GO:0005874,microtubule; GO:0007018,microtubule-based movement; GO:0007080,mitotic metaphase plate congression; GO:0007283,spermatogenesis; GO:0008017,microtubule binding; GO:0016887,ATPase ac…	--
ENSRNOG00000000491	53.2814	5.7539	16.9244	24.8382	125.768	1.5638	18.5823	35.4351	0.1026	1.14	0.5621	11.371	6.5607	2.3709	12.1016	10.5671	1573	174	513	818	3161	50	550	1110	3	35	16	355	207	71	372	315	-2.81058	0.00081161	0.00437495	down	20	7292824	7307284	-	protein_coding	Spdef	SAM pointed domain containing ets transcription factor [Source:RGD Symbol%3BAcc:1594842]	K09442 Spdef; SAM pointed domain-containing Ets transcription factor	GO:0000122,negative regulation of transcription by RNA polymerase II; GO:0000981,DNA-binding transcription factor activity, RNA polymerase II-specific; GO:0005634,nucleus; GO:0006357,regulation of transcription by RNA polymerase II; GO:0010454,negative regulation of cell fate commitment; GO:0010455,positive regulation of cell fate commitment; GO:0030154,cell differentiation; GO:0043065,positive r…	ETS
ENSRNOG00000000503	12.1723	5.5251	15.2008	2.2462	1.5858	10.1424	8.5215	11.3396	5.3763	2.7729	5.4215	0.5924	2.193	5.7285	6.1511	5.8404	1127	524	1445	232	125	1017	791	1114	493	267	484	58	217	538	593	546	-1.10452	0.00373154	0.015572	down	20	7818289	7885333	+	protein_coding	Ppard	peroxisome proliferator-activated receptor delta [Source:RGD Symbol%3BAcc:3370]	K04504 Ppard; peroxisome proliferator-activated receptor delta	GO:0000122,negative regulation of transcription by RNA polymerase II; GO:0000785,chromatin; GO:0000978,RNA polymerase II proximal promoter sequence-specific DNA binding; GO:0001103,RNA polymerase II repressing transcription factor binding; GO:0001223,transcription coactivator binding; GO:0001227,DNA-binding transcription repressor activity, RNA polymerase II-specific; GO:0001890,placenta developm…	THR-like
ENSRNOG00000000515	39.7081	57.6402	78.8055	23.682	3.9696	37.1451	38.0834	35.4021	2.6575	10.0921	10.5481	6.0841	12.8003	26.8768	22.6879	21.819	1222	1817	2490	813	104	1238	1175	1156	81	323	313	198	421	839	727	678	-1.6055	0.000211929	0.00141303	down	20	6018374	6027473	+	protein_coding	Mapk13	mitogen activated protein kinase 13 [Source:RGD Symbol%3BAcc:3045]	K04441 Mapk13; mitogen-activated protein kinase 13	GO:0004674,protein serine/threonine kinase activity; GO:0004707,MAP kinase activity; GO:0005524,ATP binding; GO:0005634,nucleus; GO:0005737,cytoplasm; GO:0006468,protein phosphorylation; GO:0006970,response to osmotic stress; GO:0018105,peptidyl-serine phosphorylation; GO:0032755,positive regulation of interleukin-6 production; GO:0034644,cellular response to UV; GO:0035556,intracellular signal t…	--
ENSRNOG00000000521	147.515	62.9959	136.249	61.1661	47.4963	72.2871	30.9242	78.0948	12.9175	8.3508	7.1022	3.5323	8.1261	16.7859	15.0373	8.5086	4739	2073	4494	2192	1299	2515	996	2662	411	279	220	120	279	547	503	276	-3.16012	2.58146e-24	9.16475e-22	down	20	6351458	6358864	+	protein_coding	Cdkn1a	cyclin-dependent kinase inhibitor 1A [Source:RGD Symbol%3BAcc:69328]	K06625 Cdkn1a; cyclin-dependent kinase inhibitor 1	GO:0000079,regulation of cyclin-dependent protein serine/threonine kinase activity; GO:0000082,G1/S transition of mitotic cell cycle; GO:0000086,G2/M transition of mitotic cell cycle; GO:0000307,cyclin-dependent protein kinase holoenzyme complex; GO:0004860,protein kinase inhibitor activity; GO:0004861,cyclin-dependent protein serine/threonine kinase inhibitor activity; GO:0005515,protein binding…	--
ENSRNOG00000000525	135.398	56.5645	175.804	33.2989	3.6502	156.665	99.2176	190.343	617.215	233.63	266.836	45.3429	147.506	450.863	436.326	322.464	4662	1995	6215	1279	107	5842	3425	6954	21048	8366	8859	1651	5428	15747	15643	11211	1.46678	0.00299489	0.0129307	up	20	6923489	6932786	+	protein_coding	Pi16	peptidase inhibitor 16 [Source:RGD Symbol%3BAcc:1304760]	K20412 Pi16; peptidase inhibitor 16 precursor	GO:0005615,extracellular space; GO:0061052,negative regulation of cell growth involved in cardiac muscle cell development	--
ENSRNOG00000000529	147.193	28.6483	102.402	30.1598	3.1835	55.7025	19.762	32.3688	18.1173	4.7627	5.8638	5.6118	5.8151	9.5357	11.7579	9.7184	3150	628	2250	720	58	1291	424	735	384	106	121	127	133	207	262	210	-2.62681	1.46743e-07	2.46216e-06	down	20	8165307	8169555	+	protein_coding	Pim1	Pim-1 proto-oncogene%2C serine/threonine kinase [Source:RGD Symbol%3BAcc:3330]	K04702 Pim1; serine/threonine-protein kinase pim-1	GO:0004674,protein serine/threonine kinase activity; GO:0005524,ATP binding; GO:0005634,nucleus; GO:0005730,nucleolus; GO:0005737,cytoplasm; GO:0005829,cytosol; GO:0005886,plasma membrane; GO:0006468,protein phosphorylation; GO:0006915,apoptotic process; GO:0008134,transcription factor binding; GO:0022898,regulation of transmembrane transporter activity; GO:0030145,manganese ion binding; GO:00302…	--
ENSRNOG00000000531	4.3975	6.3746	4.5427	11.4083	27.7057	3.6299	3.9876	2.8886	4.0365	3.5878	3.0405	3.4024	2.0574	4.401	4.1594	4.8171	66	98	70	191	354	59	60	46	60	56	44	54	33	67	65	73	-1.50585	0.00436565	0.0176765	down	20	8369331	8384088	-	protein_coding	Ccdc167	coiled-coil domain containing 167 [Source:RGD Symbol%3BAcc:1588733]	--	GO:0016021,integral component of membrane	--
ENSRNOG00000000560	52.1987	8.0656	30.5779	1.1422	1.5434	14.6691	2.1446	2.1014	7.1559	2.7757	3.8403	1.186	4.5079	5.1617	5.2961	2.642	2622	415	1577	64	66	798	108	112	356	145	186	63	242	263	277	134	-1.84921	0.00430955	0.0174856	down	20	31096214	31202514	+	protein_coding	Lrrc20	leucine rich repeat containing 20 [Source:RGD Symbol%3BAcc:1566140]	--	--	--
ENSRNOG00000000561	2.4694	1.0945	3.7874	0.5979	0.7835	2.7912	2.7038	1.5783	7.523	4.1758	5.9316	2.4157	2.1512	7.4853	5.4657	4.7226	174	79	274	47	47	213	191	118	525	306	403	180	162	535	401	336	1.25688	1.87821e-05	0.000175057	up	20	30938901	30975472	-	protein_coding	Pald1	phosphatase domain containing%2C paladin 1 [Source:RGD Symbol%3BAcc:1305933]	--	GO:0004725,protein tyrosine phosphatase activity; GO:0005737,cytoplasm; GO:0005829,cytosol; GO:0035335,peptidyl-tyrosine dephosphorylation	--
ENSRNOG00000000563	1.695	0.6235	1.4834	0.1652	0	0.7712	1.1026	0.6019	0.248	0.1181	0.2802	0.0813	0.046	0.5207	0.637	0.4866	138	52	124	15	0	68	90	52	20	10	22	7	4	43	54	40	-1.5704	0.0104949	0.0367497	down	20	30812353	30888751	-	protein_coding	Adamts14	ADAM metallopeptidase with thrombospondin type 1 motif%2C 14 [Source:RGD Symbol%3BAcc:1308899]	--	--	--
ENSRNOG00000000566	0.392	0.3827	0.4455	1.64	18.4964	0.7843	3.7148	0.4311	2.0451	3.8324	2.846	6.3022	14.9172	4.7022	5.5849	5.2415	6	6	7	28	241	13	57	7	31	61	42	102	244	73	89	81	2.32342	8.42574e-05	0.000643611	up	20	30690810	30696476	+	protein_coding	Pcbd1	pterin-4 alpha-carbinolamine dehydratase 1 [Source:RGD Symbol%3BAcc:3263]	K01724 Pcbd1; pterin-4-alpha-carbinolamine dehydratase	GO:0003674,molecular_function; GO:0003713,transcription coactivator activity; GO:0004505,phenylalanine 4-monooxygenase activity; GO:0005575,cellular_component; GO:0005634,nucleus; GO:0005654,nucleoplasm; GO:0005829,cytosol; GO:0006558,L-phenylalanine metabolic process; GO:0006729,tetrahydrobiopterin biosynthetic process; GO:0008124,4-alpha-hydroxytetrahydrobiopterin dehydratase activity; GO:00081…	--
ENSRNOG00000000582	9.3826	10.1412	8.1127	21.6709	17.3187	17.6364	9.0244	5.5493	0.9183	4.0506	1.5887	4.9342	5.8229	5.3328	4.5055	5.3098	196	217	174	505	308	399	189	123	19	88	32	109	130	113	98	112	-1.73107	0.000189617	0.00128615	down	20	48739639	48758905	-	protein_coding	Ddo	D-aspartate oxidase [Source:RGD Symbol%3BAcc:1595123]	K00272 Ddo; D-aspartate oxidase	GO:0003884,D-amino-acid oxidase activity; GO:0005737,cytoplasm; GO:0005777,peroxisome; GO:0005829,cytosol; GO:0006531,aspartate metabolic process; GO:0006533,aspartate catabolic process; GO:0007320,insemination; GO:0007625,grooming behavior; GO:0008445,D-aspartate oxidase activity; GO:0019478,D-amino acid catabolic process; GO:0042445,hormone metabolic process; GO:0071949,FAD binding	--
ENSRNOG00000000588	0.185	0.1129	0.518	0	0	0.427	0.4613	0.2833	1.1907	0.3558	1.0072	0.2624	0.4111	0.5471	0.9549	0.5954	8	5	23	0	0	20	20	13	51	16	42	12	19	24	43	26	1.41372	0.00997717	0.0352148	up	20	45143453	45260119	-	protein_coding	Slc16a10	solute carrier family 16 member 10 [Source:RGD Symbol%3BAcc:69197]	K08187 Slc16a10; monocarboxylate transporter 10	GO:0005887,integral component of plasma membrane; GO:0006590,thyroid hormone generation; GO:0015173,aromatic amino acid transmembrane transporter activity; GO:0015349,thyroid hormone transmembrane transporter activity; GO:0015801,aromatic amino acid transport; GO:0016021,integral component of membrane; GO:0016323,basolateral plasma membrane; GO:0030054,cell junction; GO:0043231,intracellular memb…	--
ENSRNOG00000000599	20.7095	2.9295	19.5542	2.8181	0.9112	20.2721	32.5985	10.6487	73.5717	18.5392	45.1045	6.1289	9.6935	48.8421	45.8956	43.335	2029	294	1967	308	76	2151	3202	1107	7139	1889	4261	635	1015	4854	4682	4287	1.33761	0.0105557	0.0369047	up	20	44060731	44209614	+	protein_coding	Lama4	laminin subunit alpha 4 [Source:RGD Symbol%3BAcc:1560062]	K06241 Lama4; laminin subunit alpha-4 precursor	GO:0001568,blood vessel development; GO:0005102,signaling receptor binding; GO:0005604,basement membrane; GO:0007155,cell adhesion; GO:0016020,membrane; GO:0030155,regulation of cell adhesion; GO:0030334,regulation of cell migration; GO:0031594,neuromuscular junction; GO:0043083,synaptic cleft; GO:0045995,regulation of embryonic development; GO:0050873,brown fat cell differentiation; GO:0120163,n…	--
ENSRNOG00000000605	0.379	0.5453	0.4663	0.608	0	0.4973	0.7163	0.1128	2.5176	0.6905	1.5929	0.3961	0.5599	1.6715	1.3793	1.9755	19	28	24	34	0	27	36	6	125	36	77	21	30	85	72	100	1.50333	0.0016906	0.00800511	up	20	40236437	40545494	+	protein_coding	Hs3st5	heparan sulfate-glucosamine 3-sulfotransferase 5 [Source:RGD Symbol%3BAcc:1306379]	K08104 Hs3st5; heparan sulfate glucosamine 3-O-sulfotransferase 5	GO:0006477,protein sulfation; GO:0008467,[heparan sulfate]-glucosamine 3-sulfotransferase 1 activity; GO:0015015,heparan sulfate proteoglycan biosynthetic process, enzymatic modification; GO:0046596,regulation of viral entry into host cell; GO:0050819,negative regulation of coagulation	--
ENSRNOG00000000614	5.3792	1.2417	5.1937	0.6694	0.1508	5.1932	9.8696	5.5425	21.6191	9.5593	19.1444	2.4716	3.6685	18.4858	15.1735	15.8781	461	109	457	64	11	482	848	504	1835	852	1582	224	336	1607	1354	1374	1.62425	0.00177967	0.00835596	up	20	18780605	18940408	+	protein_coding	Bicc1	BicC family RNA binding protein 1 [Source:RGD Symbol%3BAcc:1307459]	K18756 Bicc1; protein bicaudal C homolog 1	GO:0001822,kidney development; GO:0003723,RNA binding; GO:0005737,cytoplasm; GO:0007368,determination of left/right symmetry; GO:0007507,heart development; GO:0090090,negative regulation of canonical Wnt signaling pathway	--
ENSRNOG00000000632	6.1087	23.9804	6.9134	23.601	18.0901	15.5313	10.5556	13.2172	2.997	4.8397	5.8892	7.119	12.9209	5.3012	7.4781	5.8368	142	571	165	612	358	391	246	326	69	117	132	175	321	125	181	137	-1.26078	0.00472267	0.0189161	down	20	20576377	20591549	+	protein_coding	Cdk1	cyclin-dependent kinase 1 [Source:RGD Symbol%3BAcc:2319]	K02087 Cdk1; cyclin-dependent kinase 1	GO:0000086,G2/M transition of mitotic cell cycle; GO:0000212,meiotic spindle organization; GO:0000278,mitotic cell cycle; GO:0000307,cyclin-dependent protein kinase holoenzyme complex; GO:0003682,chromatin binding; GO:0004672,protein kinase activity; GO:0004674,protein serine/threonine kinase activity; GO:0004693,cyclin-dependent protein serine/threonine kinase activity; GO:0005515,protein bindin…	--
ENSRNOG00000000633	2.6809	1.436	3.5008	1.2229	0.9057	3.8993	5.1114	3.6893	8.2284	4.5397	7.5414	2.1201	3.241	8.4901	7.9406	8.0592	226	124	303	115	65	356	432	330	687	398	613	189	292	726	697	686	1.07301	2.29869e-05	0.000208614	up	20	20638579	20713128	-	protein_coding	Rhobtb1	Rho-related BTB domain containing 1 [Source:RGD Symbol%3BAcc:1306871]	K07868 Rhobtb1; rho-related BTB domain-containing protein 1	GO:0003924,GTPase activity; GO:0005525,GTP binding; GO:0005856,cytoskeleton; GO:0005886,plasma membrane; GO:0005938,cell cortex; GO:0007015,actin filament organization; GO:0007163,establishment or maintenance of cell polarity; GO:0007264,small GTPase mediated signal transduction; GO:0008360,regulation of cell shape; GO:0019901,protein kinase binding; GO:0030865,cortical cytoskeleton organization;…	--
ENSRNOG00000000634	0.8989	0.6466	0.7373	0.2121	0	1.0484	1.0854	0.1784	1.8152	2.8205	0.3925	1.2974	2.8774	1.6791	1.9992	2.577	19	14	16	5	0	24	23	4	38	62	8	29	65	36	44	55	1.73777	0.00088722	0.00470763	up	20	21316826	21426034	+	protein_coding	Cabcoco1	ciliary associated calcium binding coiled-coil 1 [Source:RGD Symbol%3BAcc:1306739]	--	GO:0005509,calcium ion binding; GO:0005737,cytoplasm; GO:0005813,centrosome; GO:0036126,sperm flagellum	--
ENSRNOG00000000638	1.7291	0.9144	1.6607	0.3983	0.6206	1.774	5.4017	1.607	4.3041	3.4292	5.9527	1.0901	1.9775	6.8778	6.239	6.0174	144	78	142	37	44	160	451	142	355	297	478	96	176	581	541	506	1.27695	0.00032652	0.00203129	up	20	22060224	22086108	+	protein_coding	Zfp365	zinc finger protein 365 [Source:RGD Symbol%3BAcc:1565986]	K16737 Zfp365; protein ZNF365	GO:0000281,mitotic cytokinesis; GO:0000723,telomere maintenance; GO:0005515,protein binding; GO:0005737,cytoplasm; GO:0005813,centrosome; GO:0010569,regulation of double-strand break repair via homologous recombination; GO:0010977,negative regulation of neuron projection development; GO:0021687,cerebellar molecular layer morphogenesis; GO:0033566,gamma-tubulin complex localization; GO:0034451,cen…	--
ENSRNOG00000000653	0.1855	0.0483	0.6024	0.0665	0	0.08	0.2098	0.0583	1.224	0.452	0.898	0.117	0.2083	0.8658	0.6178	0.6003	15	4	50	6	0	7	17	5	98	38	70	10	18	71	52	49	1.88014	0.0015429	0.00741638	up	13	53750473	53870428	-	protein_coding	Nr5a2	nuclear receptor subfamily 5%2C group A%2C member 2 [Source:RGD Symbol%3BAcc:68353]	K08027 Nr5a2; nuclear receptor subfamily 5 group A member 2	GO:0000976,transcription regulatory region sequence-specific DNA binding; GO:0000978,RNA polymerase II proximal promoter sequence-specific DNA binding; GO:0001228,DNA-binding transcription activator activity, RNA polymerase II-specific; GO:0003677,DNA binding; GO:0003682,chromatin binding; GO:0003690,double-stranded DNA binding; GO:0003700,DNA-binding transcription factor activity; GO:0004879,nuc…	SF-like
ENSRNOG00000000658	1.3001	0.2244	1.5285	0.2237	0.2083	1.1702	1.847	0.6127	5.4631	1.4206	3.153	0.3788	1.0199	5.5153	3.7964	3.2711	198	35	239	38	27	193	282	99	824	225	463	61	166	852	602	503	1.64541	0.00037002	0.00225688	up	12	48127149	48238887	-	protein_coding	Acacb	acetyl-CoA carboxylase beta [Source:RGD Symbol%3BAcc:620500]	K01946 Acacb; acetyl-CoA carboxylase 2 precursor	GO:0003989,acetyl-CoA carboxylase activity; GO:0005524,ATP binding; GO:0005634,nucleus; GO:0005739,mitochondrion; GO:0006084,acetyl-CoA metabolic process; GO:0006633,fatty acid biosynthetic process; GO:0009374,biotin binding; GO:0010629,negative regulation of gene expression; GO:0010884,positive regulation of lipid storage; GO:0010906,regulation of glucose metabolic process; GO:0014070,response t…	--
ENSRNOG00000000763	4.4246	3.2637	4.5968	5.3179	0.231	2.9355	9.0555	7.4443	7.9753	8.1939	7.3761	13.1721	8.7401	9.2087	8.5618	13.7628	135	102	144	181	6	97	277	241	241	260	217	425	285	285	272	424	1.11927	0.00894049	0.0322614	up	20	1814661	1818800	-	protein_coding	RT1-M3-1	RT1 class Ib%2C locus M3%2C gene 1 [Source:RGD Symbol%3BAcc:3494]	K06751 RT1-M3-1; RT1 class Ib, locus M3-1 precursor	GO:0001916,positive regulation of T cell mediated cytotoxicity; GO:0002237,response to molecule of bacterial origin; GO:0002287,alpha-beta T cell activation involved in immune response; GO:0002476,antigen processing and presentation of endogenous peptide antigen via MHC class Ib; GO:0002481,antigen processing and presentation of exogenous protein antigen via MHC class Ib, TAP-dependent; GO:000248…	--
ENSRNOG00000000774	4.6581	1.1083	3.7471	1.1469	6.1383	2.8785	5.0147	2.4116	10.8529	6.9654	9.8581	3.1865	4.1393	11.9822	10.1155	14.0093	517	126	427	142	580	346	558	284	1193	804	1055	374	491	1349	1169	1570	1.15673	0.000849594	0.00454659	up	20	1955359	1984863	-	protein_coding	Gabbr1	gamma-aminobutyric acid type B receptor subunit 1 [Source:RGD Symbol%3BAcc:621537]	K04615 Gabbr1; gamma-aminobutyric acid type B receptor subunit 1 precursor	GO:0001649,osteoblast differentiation; GO:0004888,transmembrane signaling receptor activity; GO:0004965,G protein-coupled GABA receptor activity; GO:0005515,protein binding; GO:0005615,extracellular space; GO:0005737,cytoplasm; GO:0005789,endoplasmic reticulum membrane; GO:0005887,integral component of plasma membrane; GO:0007193,adenylate cyclase-inhibiting G protein-coupled receptor signaling p…	--
ENSRNOG00000000777	42.1495	34.039	26.4986	29.3161	5.8105	29.3719	46.085	40.1128	72.4559	92.0571	42.039	58.9913	41.4958	80.5996	72.3172	108.255	1227	1015	792	952	144	926	1345	1239	2089	2787	1180	1816	1291	2380	2192	3182	1.11155	0.000117845	0.00085304	up	20	3176107	3179818	+	protein_coding	RT1-S3	RT1 class Ib%2C locus S3 [Source:RGD Symbol%3BAcc:735037]	K06751 RT1-S3; RT1 class Ib, locus S3 precursor	GO:0001815,positive regulation of antibody-dependent cellular cytotoxicity; GO:0001916,positive regulation of T cell mediated cytotoxicity; GO:0002250,adaptive immune response; GO:0002476,antigen processing and presentation of endogenous peptide antigen via MHC class Ib; GO:0002477,antigen processing and presentation of exogenous peptide antigen via MHC class Ib; GO:0002486,antigen processing and…	--
ENSRNOG00000000781	110.365	109.194	52.1881	46.0597	7.0066	44.0155	5.9753	47.7006	4.9113	4.2586	4.3278	5.8586	5.6293	7.0415	5.655	5.9583	4311	4369	2093	2007	233	1862	234	1977	190	173	163	242	235	279	230	235	-3.34374	8.87525e-12	3.56402e-10	down	20	2098375	2103864	-	protein_coding	Rnf39	ring finger protein 39 [Source:RGD Symbol%3BAcc:628854]	--	GO:0005737,cytoplasm; GO:0010468,regulation of gene expression; GO:0016567,protein ubiquitination; GO:0045087,innate immune response; GO:0046872,metal ion binding; GO:0048168,regulation of neuronal synaptic plasticity; GO:0061630,ubiquitin protein ligase activity	--
ENSRNOG00000000795	4.0913	4.3871	3.6582	2.4351	3.112	4.4281	9.0984	3.6347	9.9211	9.5449	7.4429	8.5306	8.6605	7.2734	10.3064	7.5725	122	134	112	81	79	143	272	115	293	296	214	269	276	220	320	228	1.00507	3.07312e-05	0.000269996	up	20	3167079	3170945	+	protein_coding	RT1-N3	RT1 class Ib%2C locus N3 [Source:RGD Symbol%3BAcc:1598370]	K06751 RT1-N3; RT1 class Ib, locus N3	GO:0001916,positive regulation of T cell mediated cytotoxicity; GO:0002476,antigen processing and presentation of endogenous peptide antigen via MHC class Ib; GO:0002486,antigen processing and presentation of endogenous peptide antigen via MHC class I via ER pathway, TAP-independent; GO:0005102,signaling receptor binding; GO:0005615,extracellular space; GO:0006955,immune response; GO:0009897,exte…	--
ENSRNOG00000000800	10.4593	2.9507	12.4431	1.4618	1.342	12.0842	20.3162	8.4283	39.6103	16.2693	31.8636	5.8932	8.0665	33.934	29.2676	26.5189	1007	291	1230	157	110	1260	1961	861	3777	1629	2958	600	830	3314	2934	2578	1.41216	0.000974679	0.00507346	up	20	35257985	35450513	-	protein_coding	Man1a1	mannosidase%2C alpha%2C class 1A%2C member 1 [Source:RGD Symbol%3BAcc:1310891]	K01230 Man1a1; mannosyl-oligosaccharide 1,2-alpha-mannosidase IA	GO:0000139,Golgi membrane; GO:0004571,mannosyl-oligosaccharide 1,2-alpha-mannosidase activity; GO:0005509,calcium ion binding; GO:0005783,endoplasmic reticulum; GO:0005793,endoplasmic reticulum-Golgi intermediate compartment; GO:0005794,Golgi apparatus; GO:0005829,cytosol; GO:0005975,carbohydrate metabolic process; GO:0006491,N-glycan processing; GO:0016021,integral component of membrane; GO:0030…	--
ENSRNOG00000000801	3.5729	3.3705	3.128	1.8714	0	4.4112	4.0043	3.897	12.8088	6.7167	6.7448	5.4666	9.1279	8.6673	6.593	5.765	89	86	80	52	0	119	100	103	316	174	162	144	243	219	171	145	1.37864	0.00193397	0.00896987	up	20	37587687	37589198	+	protein_coding	Msl3l2	male-specific lethal 3-like 2 (Drosophila) [Source:RGD Symbol%3BAcc:1308699]	K18403 Msl3l2; male-specific lethal 3-like 2	GO:0000123,histone acetyltransferase complex; GO:0003677,DNA binding; GO:0006342,chromatin silencing; GO:0016573,histone acetylation; GO:0016575,histone deacetylation; GO:0035267,NuA4 histone acetyltransferase complex; GO:0043967,histone H4 acetylation; GO:0043968,histone H2A acetylation; GO:0043984,histone H4-K16 acetylation; GO:0072487,MSL complex	--
ENSRNOG00000000805	187.825	217.722	311.594	105.381	5.9283	240.662	58.0855	222.736	17.8355	15.324	37.1428	3.8364	9.4992	21.5478	19.202	16.4946	9676	11489	16481	6056	260	13427	3000	12175	910	821	1845	209	523	1126	1030	858	-3.41526	1.90861e-12	8.847e-11	down	20	37876650	37889089	+	protein_coding	Gja1	gap junction protein%2C alpha 1 [Source:RGD Symbol%3BAcc:2690]	K07372 Gja1; gap junction alpha-1 protein	GO:0000132,establishment of mitotic spindle orientation; GO:0000139,Golgi membrane; GO:0001649,osteoblast differentiation; GO:0001701,in utero embryonic development; GO:0001764,neuron migration; GO:0001937,negative regulation of endothelial cell proliferation; GO:0001947,heart looping; GO:0002070,epithelial cell maturation; GO:0002088,lens development in camera-type eye; GO:0002544,chronic inflam…	--
ENSRNOG00000000825	1.0603	0.2846	1.1101	0.3802	0	0.5384	1.1633	0.7494	3.3721	2.982	2.9964	1.6794	1.5129	2.6654	2.5711	2.4151	40	11	43	16	0	22	44	30	126	117	109	67	61	102	101	92	1.92324	2.19598e-07	3.51469e-06	up	20	27651312	27657983	-	protein_coding	Calhm5	calcium homeostasis modulator family member 5 [Source:RGD Symbol%3BAcc:1310405]	--	GO:0005261,cation channel activity; GO:0005887,integral component of plasma membrane; GO:0098655,cation transmembrane transport	--
ENSRNOG00000000840	0.0301	0.0588	0.1174	0	0	0.1113	0	0.0284	0.1522	0.3188	0.3126	0.228	0.1128	0.1486	0.9841	0.597	1	2	4	0	0	4	0	1	5	11	10	8	4	5	34	20	2.89518	9.26874e-05	0.000698442	up	20	4821285	4823494	-	protein_coding	Atp6v1g2	ATPase H+ transporting V1 subunit G2 [Source:RGD Symbol%3BAcc:1303186]	K02152 Atp6v1g2; V-type proton ATPase subunit G 2	GO:0008553,proton-exporting ATPase activity, phosphorylative mechanism; GO:0016471,vacuolar proton-transporting V-type ATPase complex; GO:0016887,ATPase activity; GO:0030285,integral component of synaptic vesicle membrane; GO:0046961,proton-transporting ATPase activity, rotational mechanism; GO:1902600,proton transmembrane transport	--
ENSRNOG00000000842	18.5257	18.5025	18.5425	19.7449	16.3958	21.481	16.0515	20.9195	52.9262	65.0969	50.2904	60.2655	60.8695	43.0075	51.3266	50.2227	434	444	446	516	327	545	377	520	1228	1586	1136	1493	1524	1022	1252	1188	1.49539	2.34254e-09	5.64705e-08	up	20	5049496	5052585	+	protein_coding	Ddah2	dimethylarginine dimethylaminohydrolase 2 [Source:RGD Symbol%3BAcc:1302955]	K01482 Ddah2; N(G),N(G)-dimethylarginine dimethylaminohydrolase 2	GO:0000052,citrulline metabolic process; GO:0005739,mitochondrion; GO:0006525,arginine metabolic process; GO:0006527,arginine catabolic process; GO:0016403,dimethylargininase activity; GO:0016597,amino acid binding; GO:0045429,positive regulation of nitric oxide biosynthetic process	--
ENSRNOG00000000843	520.645	462.866	385.443	173.666	26.1992	392.628	10.9647	332.431	4.3432	8.1191	2.6436	3.6157	9.6895	4.2406	4.1312	3.4712	3268	2976	2484	1216	140	2669	69	2214	27	53	16	24	65	27	27	22	-5.81198	4.11047e-23	1.16745e-20	down	20	5057701	5059933	+	protein_coding	Ly6g6c	lymphocyte antigen 6 family member G6C [Source:RGD Symbol%3BAcc:1302999]	K06846 Ly6g6c; lymphocyte antigen 6 complex locus protein G6c precursor	GO:0009617,response to bacterium; GO:0009897,external side of plasma membrane; GO:0032991,protein-containing complex; GO:0042802,identical protein binding	--
ENSRNOG00000000858	6.1017	2.7923	5.5715	4.5012	1.1945	5.0472	4.311	2.2164	14.4395	14.3011	15.4907	21.1567	18.6742	11.5294	9.5837	10.4493	96	45	90	79	16	86	68	37	225	234	235	352	314	184	157	166	1.94554	2.14888e-07	3.4621e-06	up	20	5018264	5020150	-	protein_coding	Sapcd1	suppressor APC domain containing 1 [Source:RGD Symbol%3BAcc:1359359]	--	--	--
ENSRNOG00000000878	41.1966	17.1912	13.6735	50.0729	99.927	2.7724	17.7802	71.3557	0.792	2.1068	2.4687	10.7176	11.2376	2.64	13.1711	21.4314	1523	651	519	2065	3145	111	659	2799	29	81	88	419	444	99	507	800	-2.48428	0.000407894	0.00244878	down	20	4593389	4609631	+	protein_coding	Slc44a4	solute carrier family 44%2C member 4 [Source:RGD Symbol%3BAcc:1303167]	K15377 Slc44a4; choline transporter-like protein 4	GO:0005886,plasma membrane; GO:0008292,acetylcholine biosynthetic process; GO:0015220,choline transmembrane transporter activity; GO:0015871,choline transport; GO:0016020,membrane; GO:0016021,integral component of membrane; GO:0016324,apical plasma membrane; GO:0022857,transmembrane transporter activity; GO:0030307,positive regulation of cell growth; GO:0030974,thiamine pyrophosphate transmembran…	--
ENSRNOG00000000900	14.924	14.6003	18.5971	10.1182	0.5524	21.2205	24.5493	19.8865	47.8017	41.694	39.8975	19.7163	20.9463	34.5564	31.2256	34.6841	476	477	609	360	15	733	785	673	1510	1383	1227	665	714	1118	1037	1117	1.09965	0.00443254	0.0179127	up	12	30045751	30106893	-	protein_coding	Tpst1	tyrosylprotein sulfotransferase 1 [Source:RGD Symbol%3BAcc:1308473]	K01021 Tpst1; protein-tyrosine sulfotransferase 1	GO:0000139,Golgi membrane; GO:0005794,Golgi apparatus; GO:0006478,peptidyl-tyrosine sulfation; GO:0008146,sulfotransferase activity; GO:0008476,protein-tyrosine sulfotransferase activity; GO:0018215,protein phosphopantetheinylation; GO:0030173,integral component of Golgi membrane; GO:0042803,protein homodimerization activity	--
ENSRNOG00000000920	2.4929	1.5066	3.5842	1.0996	0	3.3979	4.4205	2.2376	13.1045	8.3325	11.4905	2.3573	3.4063	12.2099	10.8307	7.8769	63	39	93	31	0	93	112	60	328	219	280	63	92	313	285	201	1.81982	4.83936e-05	0.000403177	up	12	30450316	30464352	+	protein_coding	Phkg1	phosphorylase kinase catalytic subunit gamma 1 [Source:RGD Symbol%3BAcc:3325]	K00871 Phkg1; phosphorylase b kinase gamma catalytic chain, skeletal muscle/heart isoform	GO:0004689,phosphorylase kinase activity; GO:0005516,calmodulin binding; GO:0005524,ATP binding; GO:0005964,phosphorylase kinase complex; GO:0005977,glycogen metabolic process; GO:0005978,glycogen biosynthetic process; GO:0006468,protein phosphorylation; GO:0019899,enzyme binding; GO:0050321,tau-protein kinase activity; GO:0106310,NA; GO:0106311,NA	--
ENSRNOG00000000937	4.4813	32.0008	4.1195	31.9122	1.5673	2.1619	10.1954	52.8885	1.9828	0.8715	2.1671	1.9998	3.1566	2.9287	3.3851	3.765	178	1302	168	1414	53	93	406	2229	78	36	83	84	134	118	140	151	-2.91888	2.68795e-06	3.20033e-05	down	12	8725517	8741951	+	protein_coding	Slc46a3	solute carrier family 46%2C member 3 [Source:RGD Symbol%3BAcc:1307594]	K20840 Slc46a3; solute carrier family 46 member 3 precursor	GO:0022857,transmembrane transporter activity; GO:0034486,vacuolar transmembrane transport; GO:1905103,integral component of lysosomal membrane	--
ENSRNOG00000000956	3.1421	2.5562	4.4978	3.8836	3.6908	4.9674	8.7849	3.2305	32.9751	21.6983	13.2815	7.3381	9.0873	8.7296	11.522	7.6381	66	55	97	91	66	113	185	72	686	474	269	163	204	186	252	162	1.63089	1.89445e-06	2.34495e-05	up	12	9985928	9990284	-	protein_coding	Rasl11a	RAS-like family 11 member A [Source:RGD Symbol%3BAcc:1303231]	K07852 Rasl11a; ras-like protein family member 11A	GO:0003924,GTPase activity; GO:0005525,GTP binding; GO:0005730,nucleolus; GO:0007165,signal transduction; GO:0016020,membrane; GO:0045943,positive regulation of transcription by RNA polymerase I	--
ENSRNOG00000000963	0.3771	0.313	0.7897	0.0845	0.155	0.3831	3.3103	0.6042	1.8087	2.7923	1.8578	1.1056	1.2174	2.7513	2.9519	2.6705	20	17	43	5	7	22	176	34	95	154	95	62	69	148	163	143	1.97302	9.01085e-08	1.58334e-06	up	12	32808022	33016885	-	protein_coding	Tmem132c	transmembrane protein 132C [Source:RGD Symbol%3BAcc:1583824]	K17599 Tmem132c; transmembrane protein 132C isoform X1	GO:0016021,integral component of membrane	--
ENSRNOG00000000967	13.0491	13.8349	14.7105	12.8914	27.3712	16.4402	7.3997	15.3998	2.4008	2.4692	2.4068	2.8601	3.3995	3.9193	4.5672	5.4068	686	745	794	756	1225	936	390	859	125	135	122	159	191	209	250	287	-2.34481	4.77518e-13	2.45372e-11	down	12	36512393	36555694	-	protein_coding	Aacs	acetoacetyl-CoA synthetase [Source:RGD Symbol%3BAcc:708522]	K01907 Aacs; acetoacetyl-CoA synthetase	GO:0001889,liver development; GO:0005524,ATP binding; GO:0005829,cytosol; GO:0006631,fatty acid metabolic process; GO:0007584,response to nutrient; GO:0010243,response to organonitrogen compound; GO:0014070,response to organic cyclic compound; GO:0014074,response to purine-containing compound; GO:0030729,acetoacetate-CoA ligase activity; GO:0032024,positive regulation of insulin secretion; GO:003…	--
ENSRNOG00000000974	7.89	6.1271	7.8303	5.7334	4.985	6.5403	18.7208	6.6474	16.4761	14.0526	16.7995	14.2439	14.0661	21.1547	23.0485	19.8903	264	210	269	214	142	237	628	236	546	489	542	504	503	718	803	672	1.08	4.81781e-08	8.95942e-07	up	12	2046472	2050565	+	protein_coding	Zfp358	zinc finger protein 358 [Source:RGD Symbol%3BAcc:1310416]	--	GO:0000122,negative regulation of transcription by RNA polymerase II; GO:0000978,RNA polymerase II proximal promoter sequence-specific DNA binding; GO:0001227,DNA-binding transcription repressor activity, RNA polymerase II-specific; GO:0005654,nucleoplasm; GO:0006357,regulation of transcription by RNA polymerase II	zf-C2H2
ENSRNOG00000000981	51.3851	15.9071	54.3613	11.435	5.3432	68.0039	49.2854	41.9185	140.145	69.4509	107.332	32.2958	36.9779	95.2649	67.8885	81.5676	2135	677	2319	530	189	3060	2053	1848	5767	3001	4300	1419	1642	4015	2937	3422	1.04547	0.00440876	0.0178325	up	12	36694960	36761455	+	protein_coding	Scarb1	scavenger receptor class B%2C member 1 [Source:RGD Symbol%3BAcc:2302]	K13885 Scarb1; scavenger receptor class B member 1	GO:0001530,lipopolysaccharide binding; GO:0001540,amyloid-beta binding; GO:0001786,phosphatidylserine binding; GO:0001875,lipopolysaccharide receptor activity; GO:0001935,endothelial cell proliferation; GO:0005044,scavenger receptor activity; GO:0005319,lipid transporter activity; GO:0005737,cytoplasm; GO:0005764,lysosome; GO:0005886,plasma membrane; GO:0005887,integral component of plasma membra…	--
ENSRNOG00000000986	12.3222	5.4079	10.4678	5.2135	5.4846	8.2528	4.5608	7.7335	0.4045	0.9032	2.5358	1.9856	2.0164	4.5895	4.4445	4.5969	892	401	778	421	338	647	331	594	29	68	177	152	156	337	335	336	-1.62909	2.18363e-05	0.000199477	down	12	2134022	2157403	+	protein_coding	Camsap3	calmodulin regulated spectrin-associated protein family%2C member 3 [Source:RGD Symbol%3BAcc:1597412]	K17493 Camsap3; calmodulin-regulated spectrin-associated protein 3	GO:0000226,microtubule cytoskeleton organization; GO:0001701,in utero embryonic development; GO:0003341,cilium movement; GO:0005516,calmodulin binding; GO:0005654,nucleoplasm; GO:0005737,cytoplasm; GO:0005813,centrosome; GO:0005915,zonula adherens; GO:0005930,axoneme; GO:0007026,negative regulation of microtubule depolymerization; GO:0009792,embryo development ending in birth or egg hatching; GO:…	--
ENSRNOG00000000994	22.4972	21.2915	19.5671	16.288	17.8753	20.2968	23.5546	22.7693	5.7294	6.2554	8.56	11.3281	8.5006	12.9682	12.1931	15.9228	785	761	701	634	531	767	824	843	198	227	288	418	317	459	443	561	-1.09045	3.24978e-06	3.78277e-05	down	12	2180150	2191175	+	protein_coding	Stxbp2	syntaxin binding protein 2 [Source:RGD Symbol%3BAcc:619967]	K15300 Stxbp2; syntaxin-binding protein 2	GO:0001909,leukocyte mediated cytotoxicity; GO:0005515,protein binding; GO:0005737,cytoplasm; GO:0005829,cytosol; GO:0005886,plasma membrane; GO:0006886,intracellular protein transport; GO:0006887,exocytosis; GO:0006904,vesicle docking involved in exocytosis; GO:0007269,neurotransmitter secretion; GO:0010447,response to acidic pH; GO:0015031,protein transport; GO:0016079,synaptic vesicle exocytos…	--
ENSRNOG00000000996	115.305	174.522	118.319	163.021	195.19	142.145	103.825	155.462	50.5806	75.4377	57.9373	84.8314	64.7789	60.0805	68.324	62.9719	2838	4400	2990	4476	4090	3789	2562	4060	1233	1931	1375	2208	1704	1500	1751	1565	-1.23841	6.99525e-05	0.000553	down	12	11272609	11294058	-	protein_coding	Arpc1a	actin related protein 2/3 complex%2C subunit 1A [Source:RGD Symbol%3BAcc:620834]	K05757 Arpc1a; actin-related protein 2/3 complex subunit 1A	GO:0003674,molecular_function; GO:0003779,actin binding; GO:0005575,cellular_component; GO:0005634,nucleus; GO:0005737,cytoplasm; GO:0005885,Arp2/3 protein complex; GO:0008150,biological_process; GO:0034314,Arp2/3 complex-mediated actin nucleation; GO:0035861,site of double-strand break; GO:0036195,muscle cell projection membrane; GO:0051015,actin filament binding	--
ENSRNOG00000001005	5.142	4.307	4.5933	3.1366	0.2859	6.265	3.4597	4.7887	0.0307	0.1463	0.284	0.1439	0	0.27	0.1461	0.2411	169	145	155	115	8	223	114	167	1	5	9	5	0	9	5	8	-4.77386	3.50432e-21	7.39742e-19	down	12	2233778	2245324	-	protein_coding	Fcer2	Fc fragment of IgE receptor II [Source:RGD Symbol%3BAcc:619997]	K06468 Fcer2; low affinity immunoglobulin epsilon Fc receptor isoform a	GO:0002925,positive regulation of humoral immune response mediated by circulating immunoglobulin; GO:0009897,external side of plasma membrane; GO:0016021,integral component of membrane; GO:0030246,carbohydrate binding; GO:0051000,positive regulation of nitric-oxide synthase activity; GO:0051712,positive regulation of killing of cells of other organism; GO:0051770,positive regulation of nitric-oxi…	--
ENSRNOG00000001007	12.917	4.7732	7.507	6.8902	11.5363	8.9108	9.3702	11.9927	2.3282	2.792	4.2071	3.2707	2.5571	4.4622	5.4954	6.6184	605	229	361	360	460	452	440	596	108	136	190	162	128	212	268	313	-1.37154	8.87664e-08	1.56369e-06	down	12	12227010	12321172	+	protein_coding	Baiap2l1	BAI1-associated protein 2-like 1 [Source:RGD Symbol%3BAcc:1308452]	K20127 Baiap2l1; brain-specific angiogenesis inhibitor 1-associated protein 2-like protein 1	GO:0003674,molecular_function; GO:0003779,actin binding; GO:0005575,cellular_component; GO:0005654,nucleoplasm; GO:0005829,cytosol; GO:0005886,plasma membrane; GO:0007009,plasma membrane organization; GO:0008150,biological_process; GO:0009617,response to bacterium; GO:0015629,actin cytoskeleton; GO:0030838,positive regulation of actin filament polymerization; GO:0046626,regulation of insulin rece…	--
ENSRNOG00000001030	43.7135	38.0531	46.8504	26.852	29.5217	42.0871	107.056	39.3691	120.428	140.779	161.392	67.9208	97.2465	108.699	98.2481	119.446	3536	3153	3891	2423	2033	3687	8682	3379	9648	11843	12588	5810	8407	8919	8275	9756	1.25968	4.4441e-10	1.25083e-08	up	15	58554374	58658153	+	protein_coding	Tsc22d1	TSC22 domain family%2C member 1 [Source:RGD Symbol%3BAcc:3850]	--	GO:0000978,RNA polymerase II proximal promoter sequence-specific DNA binding; GO:0001228,DNA-binding transcription activator activity, RNA polymerase II-specific; GO:0005634,nucleus; GO:0005737,cytoplasm; GO:0006357,regulation of transcription by RNA polymerase II; GO:0008284,positive regulation of cell proliferation; GO:0043065,positive regulation of apoptotic process; GO:0043066,negative regula…	TSC22
ENSRNOG00000001031	94.0491	314.851	64.9636	289.669	568.106	82.5965	31.6323	156.713	0.1573	1.3486	0.3232	4.9368	3.7183	0.3841	1.5715	2.1607	1207	4139	856	4147	6207	1148	407	2134	2	18	4	67	51	5	21	28	-6.79777	1.86022e-19	3.09133e-17	down	12	12624723	12634472	+	protein_coding	Ocm2	oncomodulin 2 [Source:RGD Symbol%3BAcc:3222]	K23925 Ocm; oncomodulin	GO:0005509,calcium ion binding; GO:0005615,extracellular space; GO:0005634,nucleus; GO:0005737,cytoplasm; GO:0009611,response to wounding; GO:0010941,regulation of cell death; GO:0031982,vesicle; GO:0032420,stereocilium; GO:0032437,cuticular plate; GO:0032991,protein-containing complex; GO:0042802,identical protein binding; GO:0042803,protein homodimerization activity; GO:0044877,protein-containi…	--
ENSRNOG00000001057	10.8535	3.4338	3.8173	8.7386	12.5718	7.5627	9.1218	9.5187	29.1724	13.2869	16.6759	10.2635	18.9475	11.9383	27.6037	29.2115	216	70	78	194	213	163	182	201	575	275	320	216	403	241	572	587	1.07193	0.00124744	0.00623761	up	12	2534212	2535822	+	protein_coding	Ctxn1	cortexin 1 [Source:RGD Symbol%3BAcc:2449]	--	GO:0007417,central nervous system development; GO:0016021,integral component of membrane	--
ENSRNOG00000001061	9.6535	7.3555	8.6685	8.8226	11.4499	11.0878	12.4001	8.7874	17.8775	27.1226	14.6513	20.6621	25.4677	20.4729	21.3917	22.8521	205	160	189	209	207	255	264	198	376	599	300	464	578	441	473	490	1.07166	2.01004e-05	0.000185792	up	12	37544918	37556453	+	protein_coding	Rilpl2	Rab interacting lysosomal protein-like 2 [Source:RGD Symbol%3BAcc:1303140]	--	GO:0003382,epithelial cell morphogenesis; GO:0005737,cytoplasm; GO:0005813,centrosome; GO:0005829,cytosol; GO:0005929,cilium; GO:0016020,membrane; GO:0036064,ciliary basal body; GO:0042802,identical protein binding; GO:0046983,protein dimerization activity; GO:0060271,cilium assembly; GO:1903445,protein transport from ciliary membrane to plasma membrane	--
ENSRNOG00000001062	155.163	83.842	121.29	58.7933	18.4686	107.063	64.9806	117.661	43.1985	32.7064	34.3018	12.9134	29.7752	52.7384	57.1528	55.9585	2477	1371	1988	1047	251	1851	1040	1993	683	543	528	218	508	854	950	902	-1.32556	3.74967e-06	4.2817e-05	down	12	37559770	37574750	-	protein_coding	Kmt5a	lysine methyltransferase 5A [Source:RGD Symbol%3BAcc:1587560]	K11428 Kmt5a; N-lysine methyltransferase KMT5A	GO:0000122,negative regulation of transcription by RNA polymerase II; GO:0002039,p53 binding; GO:0003674,molecular_function; GO:0003714,transcription corepressor activity; GO:0005575,cellular_component; GO:0005634,nucleus; GO:0005654,nucleoplasm; GO:0005694,chromosome; GO:0005829,cytosol; GO:0008150,biological_process; GO:0016279,protein-lysine N-methyltransferase activity; GO:0018024,histone-lys…	--
ENSRNOG00000001082	0.5027	0.9596	0.8704	0.6709	0.2099	0.361	0.6908	1.0106	0.3384	0.1611	0.3244	0.0951	0.1045	0.2753	0.5686	0.3429	45	88	80	67	16	35	62	96	30	15	28	9	10	25	53	31	-1.4544	3.34085e-05	0.0002909	down	12	37923528	37958363	+	protein_coding	Abcb9	ATP binding cassette subfamily B member 9 [Source:RGD Symbol%3BAcc:620254]	K05656 Abcb9; ATP-binding cassette sub-family B member 9	GO:0002474,antigen processing and presentation of peptide antigen via MHC class I; GO:0005524,ATP binding; GO:0005764,lysosome; GO:0005765,lysosomal membrane; GO:0005769,early endosome; GO:0005783,endoplasmic reticulum; GO:0008150,biological_process; GO:0015031,protein transport; GO:0015433,peptide antigen-transporting ATPase activity; GO:0015440,peptide-transporting ATPase activity; GO:0015833,p…	--
ENSRNOG00000001086	25.8214	28.4298	17.431	18.6344	16.5516	12.633	14.9439	23.1779	6.1774	4.609	7.6941	6.1044	7.415	10.472	9.7854	12.4285	1072	1209	743	863	585	568	622	1021	254	199	308	268	329	441	423	521	-1.44858	8.15758e-09	1.78723e-07	down	12	37984790	38023368	+	protein_coding	Vps37b	VPS37B subunit of ESCRT-I [Source:RGD Symbol%3BAcc:1304576]	K12185 Vps37b; vacuolar protein sorting-associated protein 37B	GO:0000813,ESCRT I complex; GO:0005737,cytoplasm; GO:0005768,endosome; GO:0005886,plasma membrane; GO:0006612,protein targeting to membrane; GO:0006623,protein targeting to vacuole; GO:0010008,endosome membrane; GO:0030496,midbody; GO:0031902,late endosome membrane; GO:0043162,ubiquitin-dependent protein catabolic process via the multivesicular body sorting pathway; GO:0043231,intracellular membr…	--
ENSRNOG00000001094	1.6115	0.9711	1.6083	0.5172	0.5141	2.2044	4.961	1.4063	5.5442	3.1947	4.5186	1.0724	1.8243	6.9235	5.7895	6.7189	81	50	83	29	22	120	250	75	276	167	219	57	98	353	303	341	1.2834	0.000227012	0.0014969	up	12	13353750	13364338	+	protein_coding	Zfp316	zinc finger protein 316 [Source:RGD Symbol%3BAcc:1311647]	K09228 Zfp316; zinc finger protein 316	GO:0000981,DNA-binding transcription factor activity, RNA polymerase II-specific; GO:0005634,nucleus; GO:0006357,regulation of transcription by RNA polymerase II; GO:0043565,sequence-specific DNA binding; GO:0046872,metal ion binding	zf-C2H2
ENSRNOG00000001130	0.4712	0.0781	0.8052	0	0	0.0985	0.2305	0.0754	0.6552	0.094	0.6085	0	0.0416	1.3409	7.8462	3.2576	53	9	93	0	0	12	26	9	73	11	66	0	5	153	919	370	2.72875	0.0114806	0.0395279	up	12	44213943	44520341	-	protein_coding	Nos1	nitric oxide synthase 1 [Source:RGD Symbol%3BAcc:3184]	--	--	--
ENSRNOG00000001156	1.6989	14.579	2.3084	0.9213	0.3696	11.0004	1.3598	2.2535	2.8166	0.8269	2.6103	0.119	0.6476	1.6955	1.9942	2.2642	81	712	113	49	15	568	65	114	133	41	120	6	33	82	99	109	-1.65706	0.0100159	0.0353258	down	12	46895447	46920952	-	protein_coding	Msi1	musashi RNA-binding protein 1 [Source:RGD Symbol%3BAcc:628778]	K14411 Msi1; RNA-binding protein Musashi homolog 1	GO:0003723,RNA binding; GO:0003727,single-stranded RNA binding; GO:0005634,nucleus; GO:0005737,cytoplasm; GO:0005844,polysome; GO:0008266,poly(U) RNA binding; GO:0009725,response to hormone; GO:0030855,epithelial cell differentiation; GO:0042802,identical protein binding	--
ENSRNOG00000001162	40.6088	0.1043	6.4532	17.3395	1013	2.1709	2.878	1.3093	0.3237	0	1.7733	0.7074	0.6	0.3161	0.7184	0.3175	380	1	62	181	8070	22	27	13	3	0	16	7	6	3	7	3	-4.00099	7.71234e-06	8.12066e-05	down	20	9872680	9876008	-	protein_coding	Tff2	trefoil factor 2 [Source:RGD Symbol%3BAcc:620709]	K22453 Tff2; trefoil factor 2 precursor	GO:0005198,structural molecule activity; GO:0005576,extracellular region; GO:0005615,extracellular space; GO:0008083,growth factor activity; GO:0008284,positive regulation of cell proliferation; GO:0019722,calcium-mediated signaling; GO:0030277,maintenance of gastrointestinal epithelium; GO:0030334,regulation of cell migration; GO:0031723,CXCR4 chemokine receptor binding; GO:0043031,negative regu…	--
ENSRNOG00000001164	179.602	0.1283	154.582	48.5244	628.73	17.5907	0.6552	5.2006	0	0.2527	0.1363	2.9818	2.0899	0	0.8833	0.3904	1367	1	1208	412	4074	145	5	42	0	2	1	24	17	0	7	3	-7.21259	6.33788e-08	1.1406e-06	down	20	9892124	9895984	-	protein_coding	Tff1	trefoil factor 1 [Source:RGD Symbol%3BAcc:620707]	K22456 Tff1; trefoil factor 1 precursor	GO:0005615,extracellular space; GO:0005737,cytoplasm; GO:0007165,signal transduction; GO:0008083,growth factor activity; GO:0008285,negative regulation of cell proliferation; GO:0010039,response to iron ion; GO:0030154,cell differentiation; GO:0030277,maintenance of gastrointestinal epithelium; GO:0035902,response to immobilization stress; GO:0042060,wound healing; GO:0043434,response to peptide …	--
ENSRNOG00000001169	25.307	12.4339	13.9379	12.8654	9.779	13.5195	5.5566	21.5282	6.9003	2.1506	2.921	1.7234	1.8215	4.4303	4.9525	7.8964	1222	615	691	693	402	707	269	1103	330	108	136	88	94	217	249	385	-2.02966	4.406e-10	1.24235e-08	down	20	10032641	10087688	+	protein_coding	Slc37a1	solute carrier family 37 member 1 [Source:RGD Symbol%3BAcc:1308587]	K13783 Slc37a1; glucose-6-phosphate exchanger SLC37A1	GO:0015760,glucose-6-phosphate transport; GO:0030176,integral component of endoplasmic reticulum membrane; GO:0035435,phosphate ion transmembrane transport; GO:0061513,glucose 6-phosphate:inorganic phosphate antiporter activity	--
ENSRNOG00000001173	0.1142	0.3346	0.2967	0.2048	5.6359	0.5626	0.3418	0.2153	0.4229	0.8788	1.8167	1.0443	0.677	0.4505	1.0972	1.0937	3	9	8	6	126	16	9	6	11	24	46	29	19	12	30	29	1.5628	0.000321429	0.00201118	up	12	47179664	47209784	+	protein_coding	Cabp1	calcium binding protein 1 [Source:RGD Symbol%3BAcc:620385]	K23531 Cabp1; calcium-binding protein 1 isoform 3	GO:0000139,Golgi membrane; GO:0005509,calcium ion binding; GO:0005515,protein binding; GO:0005634,nucleus; GO:0005737,cytoplasm; GO:0005829,cytosol; GO:0005856,cytoskeleton; GO:0005886,plasma membrane; GO:0007275,multicellular organism development; GO:0007601,visual perception; GO:0008139,nuclear localization sequence binding; GO:0009898,cytoplasmic side of plasma membrane; GO:0010651,negative re…	--
ENSRNOG00000001178	66.682	55.9113	70.2281	43.6471	18.8184	72.8681	53.1468	72.2425	26.6959	18.2702	36.3674	15.3193	16.7514	46.5423	45.5134	44.8255	2976	2556	3218	2173	715	3522	2378	3421	1180	848	1565	723	799	2107	2115	2020	-1.00987	1.87295e-06	2.32386e-05	down	12	47276476	47360507	-	protein_coding	Sppl3	signal peptide peptidase like 3 [Source:RGD Symbol%3BAcc:1562826]	K09598 Sppl3; signal peptide peptidase-like 3 isoform X1	GO:0005791,rough endoplasmic reticulum; GO:0005886,plasma membrane; GO:0006465,signal peptide processing; GO:0006509,membrane protein ectodomain proteolysis; GO:0007204,positive regulation of cytosolic calcium ion concentration; GO:0016020,membrane; GO:0030660,Golgi-associated vesicle membrane; GO:0032092,positive regulation of protein binding; GO:0033116,endoplasmic reticulum-Golgi intermediate …	--
ENSRNOG00000001187	8.217	12.0543	1.8287	10.2569	1.2973	3.0186	3.0845	9.0557	1.0705	1.0832	0.504	1.7337	0.4134	0.4573	1.294	0.7	372	559	85	518	50	148	140	435	48	51	22	83	20	21	61	32	-2.766	2.80575e-07	4.3524e-06	down	12	47444104	47456894	-	protein_coding	Oasl	2'-5'-oligoadenylate synthetase-like [Source:RGD Symbol%3BAcc:1308586]	K14608 Oasl; 2'-5'-oligoadenylate synthase-like protein 1	GO:0001730,2'-5'-oligoadenylate synthetase activity; GO:0003677,DNA binding; GO:0003725,double-stranded RNA binding; GO:0005654,nucleoplasm; GO:0005730,nucleolus; GO:0005737,cytoplasm; GO:0005829,cytosol; GO:0009615,response to virus; GO:0016020,membrane; GO:0045071,negative regulation of viral genome replication; GO:0045087,innate immune response; GO:0051607,defense response to virus; GO:0060700…	--
ENSRNOG00000001192	540.074	491.709	433.845	483.087	335.007	328.978	120.208	391.463	38.3929	64.772	52.5296	91.8253	107.46	91.5928	88.2392	103.351	14672	13683	12101	14640	7748	9679	3274	11284	1033	1830	1376	2638	3120	2524	2496	2835	-2.37856	1.10519e-10	3.61176e-09	down	12	47667556	47687707	+	protein_coding	Gltp	glycolipid transfer protein [Source:RGD Symbol%3BAcc:1564442]	--	GO:0005829,cytosol; GO:0008289,lipid binding; GO:0016020,membrane; GO:0035627,ceramide transport; GO:0042802,identical protein binding; GO:0051861,glycolipid binding; GO:0120009,intermembrane lipid transfer; GO:0120013,intermembrane lipid transfer activity; GO:1902387,ceramide 1-phosphate binding; GO:1902388,ceramide 1-phosphate transporter activity; GO:1902389,ceramide 1-phosphate transport	--
ENSRNOG00000001201	718.814	820.262	632.953	1360.76	1223.12	468.436	169.43	503.778	101.699	277.692	93.5421	363.5	270.134	102.85	131.439	114.782	7579	8859	6852	16005	10979	5349	1791	5636	1062	3045	951	4053	3044	1100	1443	1222	-2.0425	0.000161867	0.00111931	down	20	10966331	10968432	-	protein_coding	Cstb	cystatin B [Source:RGD Symbol%3BAcc:2435]	K13907 Cstb; cystatin-B	GO:0002020,protease binding; GO:0004866,endopeptidase inhibitor activity; GO:0004869,cysteine-type endopeptidase inhibitor activity; GO:0005515,protein binding; GO:0005615,extracellular space; GO:0005634,nucleus; GO:0005730,nucleolus; GO:0005737,cytoplasm; GO:0005829,cytosol; GO:0008344,adult locomotory behavior; GO:0010466,negative regulation of peptidase activity; GO:0010951,negative regulation…	--
ENSRNOG00000001204	85.6031	62.0753	91.6611	49.3892	23.688	69.6321	46.5854	89.4025	33.0437	26.8972	29.7545	13.0446	20.1805	42.2778	44.0062	39.069	5132	3812	5642	3303	1209	4521	2800	5687	1962	1677	1720	827	1293	2571	2747	2365	-1.2085	5.62082e-09	1.26335e-07	down	12	47558590	47588335	-	protein_coding	Ankrd13a	ankyrin repeat domain 13a [Source:RGD Symbol%3BAcc:1308577]	K21437 Ankrd13a; ankyrin repeat domain-containing protein 13A	GO:0002091,negative regulation of receptor internalization; GO:0005737,cytoplasm; GO:0005770,late endosome; GO:0005886,plasma membrane; GO:0048471,perinuclear region of cytoplasm; GO:0140036,ubiquitin-dependent protein binding; GO:1905667,negative regulation of protein localization to endosome	--
ENSRNOG00000001217	1.6595	0.6854	1.8028	0	0	1.827	2.4192	0.5414	4.4467	4.9712	1.9859	1.2071	2.2097	2.7686	4.7201	3.7927	26	11	29	0	0	31	38	9	69	81	30	20	37	44	77	60	1.56117	0.00629364	0.024055	up	20	11489456	11490406	+	protein_coding	Lrrc3	leucine rich repeat containing 3 [Source:RGD Symbol%3BAcc:628861]	--	GO:0016021,integral component of membrane	--
ENSRNOG00000001245	1.6269	0.9241	2.2472	0.3182	2.1195	1.2291	1.7113	1.0315	5.4657	3.6692	5.338	1.3986	1.1625	3.9952	6.108	5.6541	55	32	78	12	61	45	58	37	183	129	174	50	42	137	215	193	1.33422	0.000161708	0.00111886	up	20	12429315	12629981	+	protein_coding	Pcbp3	poly(rC) binding protein 3 [Source:RGD Symbol%3BAcc:1307430]	K21444 Pcbp3; poly(rC)-binding protein 3	GO:0000122,negative regulation of transcription by RNA polymerase II; GO:0001227,DNA-binding transcription repressor activity, RNA polymerase II-specific; GO:0003690,double-stranded DNA binding; GO:0003729,mRNA binding; GO:0005634,nucleus; GO:0005737,cytoplasm; GO:0010468,regulation of gene expression; GO:0051252,regulation of RNA metabolic process; GO:1990829,C-rich single-stranded DNA binding	--
ENSRNOG00000001247	50.5798	28.0792	55.5301	15.58	12.1595	50.2354	30.5408	49.9007	18.9168	7.5881	20.1526	2.7918	5.9853	17.2711	19.4646	15.1897	5448	3098	6141	1872	1115	5860	3298	5703	2018	850	2093	318	689	1887	2183	1652	-1.6039	2.74923e-07	4.27746e-06	down	12	38345456	38452652	+	protein_coding	Clip1	CAP-GLY domain containing linker protein 1 [Source:RGD Symbol%3BAcc:67404]	K10421 Clip1; CAP-Gly domain-containing linker protein 1	GO:0001578,microtubule bundle formation; GO:0001726,ruffle; GO:0005515,protein binding; GO:0005634,nucleus; GO:0005635,nuclear envelope; GO:0005737,cytoplasm; GO:0005813,centrosome; GO:0005856,cytoskeleton; GO:0005874,microtubule; GO:0005881,cytoplasmic microtubule; GO:0008017,microtubule binding; GO:0008270,zinc ion binding; GO:0015630,microtubule cytoskeleton; GO:0015631,tubulin binding; GO:003…	--
ENSRNOG00000001275	17.6931	12.9974	16.7208	14.683	15.6042	12.0237	12.7554	13.0153	2.0341	5.1937	6.4496	5.1629	4.6988	11.2254	8.5523	12.1734	606	456	588	561	455	446	438	473	69	185	213	187	172	390	305	421	-1.25639	1.01809e-05	0.000103003	down	12	16912249	16921426	+	protein_coding	Tmem184a	transmembrane protein 184A [Source:RGD Symbol%3BAcc:1306702]	--	GO:0005215,transporter activity; GO:0005768,endosome; GO:0005886,plasma membrane; GO:0006810,transport; GO:0008201,heparin binding; GO:0016021,integral component of membrane; GO:0018992,germ-line sex determination; GO:0030658,transport vesicle membrane; GO:0030659,cytoplasmic vesicle membrane; GO:0030667,secretory granule membrane; GO:0031901,early endosome membrane; GO:0032880,regulation of prot…	--
ENSRNOG00000001288	11.6717	3.4608	11.9217	2.5183	0.3928	15.4401	13.5099	10.4328	34.0711	19.5838	26.0477	7.4635	9.1687	27.9254	21.5197	23.9798	349	106	366	84	10	500	405	331	1009	609	751	236	293	847	670	724	1.25231	0.00381339	0.0158597	up	12	17345510	17358617	-	protein_coding	Gpr146	G protein-coupled receptor 146 [Source:RGD Symbol%3BAcc:1560731]	K08431 Gpr146; probable G-protein coupled receptor 146	GO:0004930,G protein-coupled receptor activity; GO:0005886,plasma membrane; GO:0007186,G protein-coupled receptor signaling pathway; GO:0016021,integral component of membrane	--
ENSRNOG00000001294	4.6692	5.0843	4.6934	3.3002	1.5118	6.1078	12.4194	6.2059	14.7175	14.1597	16.545	3.6512	7.8976	12.5405	12.3031	12.9834	156	174	161	123	43	221	416	220	487	492	533	129	282	425	428	438	1.0389	4.82903e-05	0.000402531	up	12	39423596	39506890	+	protein_coding	Ift81	intraflagellar transport 81 [Source:RGD Symbol%3BAcc:727862]	K19677 Ift81; intraflagellar transport protein 81 homolog	GO:0005813,centrosome; GO:0005929,cilium; GO:0007283,spermatogenesis; GO:0008589,regulation of smoothened signaling pathway; GO:0015631,tubulin binding; GO:0030992,intraciliary transport particle B; GO:0035735,intraciliary transport involved in cilium assembly; GO:0036064,ciliary basal body; GO:0042073,intraciliary transport; GO:0060271,cilium assembly; GO:0097225,sperm midpiece; GO:0097228,sperm…	--
ENSRNOG00000001295	6.2172	6.389	8.8042	3.8867	0.7207	11.4815	3.9574	15.4197	35.4757	32.4472	40.2143	11.8744	19.0212	40.2832	46.9038	29.2068	152	160	221	106	15	304	97	400	859	825	948	307	497	999	1194	721	2.07031	1.28197e-08	2.70984e-07	up	20	13130636	13142856	-	protein_coding	S100b	S100 calcium binding protein B [Source:RGD Symbol%3BAcc:3615]	K23770 S100b; protein S100-B	GO:0001726,ruffle; GO:0005102,signaling receptor binding; GO:0005509,calcium ion binding; GO:0005515,protein binding; GO:0005615,extracellular space; GO:0005634,nucleus; GO:0005654,nucleoplasm; GO:0005737,cytoplasm; GO:0005829,cytosol; GO:0007611,learning or memory; GO:0007613,memory; GO:0008270,zinc ion binding; GO:0008284,positive regulation of cell proliferation; GO:0008360,regulation of cell …	--
ENSRNOG00000001302	1.5389	0.8585	1.5226	1.1386	0.2582	1.6916	1.5349	0.6676	3.9707	1.9259	3.0146	0.6237	2.1255	3.2509	3.6596	2.4433	63	36	64	52	9	75	63	29	161	82	119	27	93	135	156	101	1.05507	0.00061212	0.00344947	up	20	14265252	14282873	-	protein_coding	Adora2a	adenosine A2a receptor [Source:RGD Symbol%3BAcc:2049]	K04266 Adora2a; adenosine receptor A2a A2AR	GO:0000139,Golgi membrane; GO:0001609,G protein-coupled adenosine receptor activity; GO:0001963,synaptic transmission, dopaminergic; GO:0001973,adenosine receptor signaling pathway; GO:0001975,response to amphetamine; GO:0005515,protein binding; GO:0005882,intermediate filament; GO:0005886,plasma membrane; GO:0005887,integral component of plasma membrane; GO:0006355,regulation of transcription, D…	--
ENSRNOG00000001312	11.2668	9.1817	11.4113	12.1142	17.7965	9.6624	17.3213	10.3463	28.5209	32.8094	34.0891	31.0522	29.8244	35.8218	28.1152	31.5357	351	293	365	421	472	326	541	342	880	1063	1024	1023	993	1132	912	992	1.24436	1.11368e-06	1.47181e-05	up	12	17734133	17755285	+	protein_coding	Pdgfa	platelet derived growth factor subunit A [Source:RGD Symbol%3BAcc:3282]	K04359 Pdgfa; platelet-derived growth factor subunit A precursor	GO:0001525,angiogenesis; GO:0001666,response to hypoxia; GO:0001942,hair follicle development; GO:0002053,positive regulation of mesenchymal cell proliferation; GO:0005161,platelet-derived growth factor receptor binding; GO:0005518,collagen binding; GO:0005575,cellular_component; GO:0005615,extracellular space; GO:0005902,microvillus; GO:0008083,growth factor activity; GO:0008284,positive regulat…	--
ENSRNOG00000001313	1.5532	0.4573	0.9605	0.0221	0.4054	0.8651	0.9591	0.8133	7.0448	2.181	3.324	0.0699	1.5456	3.1111	3.1729	5.5183	63	19	40	1	14	38	39	35	283	92	130	3	67	128	134	226	1.95085	0.000556649	0.00319098	up	20	14593819	14620019	-	protein_coding	Gnaz	G protein subunit alpha z [Source:RGD Symbol%3BAcc:2717]	K04535 Gnaz; guanine nucleotide-binding protein G(z) subunit alpha	GO:0001664,G protein-coupled receptor binding; GO:0003924,GTPase activity; GO:0005525,GTP binding; GO:0005829,cytosol; GO:0005834,heterotrimeric G-protein complex; GO:0005886,plasma membrane; GO:0007188,adenylate cyclase-modulating G protein-coupled receptor signaling pathway; GO:0007193,adenylate cyclase-inhibiting G protein-coupled receptor signaling pathway; GO:0030425,dendrite; GO:0031683,G-p…	--
ENSRNOG00000001314	5.1145	49.891	6.0774	25.1801	33.0183	5.4215	10.3458	33.0477	11.0512	9.344	8.6779	5.9392	5.0727	9.4591	11.8281	9.4417	250	2498	305	1373	1374	287	507	1714	535	475	409	307	265	469	602	466	-1.53419	0.00182293	0.00851808	down	12	17913767	17972737	-	protein_coding	Fam20c	FAM20C%2C golgi associated secretory pathway kinase [Source:RGD Symbol%3BAcc:1311980]	K21958 Fam20c; extracellular serine/threonine protein kinase FAM20C	GO:0001501,skeletal system development; GO:0004674,protein serine/threonine kinase activity; GO:0005509,calcium ion binding; GO:0005615,extracellular space; GO:0005737,cytoplasm; GO:0005794,Golgi apparatus; GO:0006468,protein phosphorylation; GO:0016773,phosphotransferase activity, alcohol group as acceptor; GO:0030145,manganese ion binding; GO:0030501,positive regulation of bone mineralization; …	--
ENSRNOG00000001323	1.5434	1.4883	1.3566	2.0078	0.5306	2.9197	4.9186	2.4124	5.3591	3.7644	5.5632	1.8154	2.7825	6.3458	6.0375	5.4616	82	81	74	119	24	168	262	136	282	208	285	102	158	342	334	293	1.0171	0.000153061	0.00106883	up	12	18464781	18487178	-	protein_coding	Zfp157	zinc finger protein 157 [Source:RGD Symbol%3BAcc:1359435]	K09228 Zfp157; zinc finger protein 157	GO:0000122,negative regulation of transcription by RNA polymerase II; GO:0000977,RNA polymerase II regulatory region sequence-specific DNA binding; GO:0000981,DNA-binding transcription factor activity, RNA polymerase II-specific; GO:0001227,DNA-binding transcription repressor activity, RNA polymerase II-specific; GO:0003674,molecular_function; GO:0005575,cellular_component; GO:0006357,regulation …	zf-C2H2
ENSRNOG00000001325	5.1484	4.5616	6.4893	4.4601	5.0311	5.6727	6.2141	5.1376	12.1876	14.6018	11.7557	11.5372	10.2013	18.2975	9.5151	15.0823	119	108	154	115	99	142	144	126	279	351	262	282	252	429	229	352	1.18638	3.15587e-10	9.12923e-09	up	12	18534767	18540166	-	protein_coding	Il3ra	interleukin 3 receptor subunit alpha [Source:RGD Symbol%3BAcc:628728]	K04737 Il3ra; interleukin-3 receptor subunit alpha precursor	GO:0001558,regulation of cell growth; GO:0004896,cytokine receptor activity; GO:0004912,interleukin-3 receptor activity; GO:0009897,external side of plasma membrane; GO:0016020,membrane; GO:0016021,integral component of membrane; GO:0019221,cytokine-mediated signaling pathway; GO:0019955,cytokine binding; GO:0019978,interleukin-3 binding; GO:0030224,monocyte differentiation; GO:0036016,cellular r…	--
ENSRNOG00000001338	18.546	1.1967	19.4114	0.9571	0.7896	4.7102	0	0.7081	0.0799	0.3422	0	0	0.333	0.039	0	0.0783	469	31	504	27	17	129	0	19	2	9	0	0	9	1	0	2	-5.6204	3.09737e-07	4.75285e-06	down	12	38828444	38839969	+	protein_coding	Hpd	4-hydroxyphenylpyruvate dioxygenase [Source:RGD Symbol%3BAcc:61974]	K00457 Hpd; 4-hydroxyphenylpyruvate dioxygenase	GO:0000139,Golgi membrane; GO:0003868,4-hydroxyphenylpyruvate dioxygenase activity; GO:0005783,endoplasmic reticulum; GO:0005789,endoplasmic reticulum membrane; GO:0005794,Golgi apparatus; GO:0006559,L-phenylalanine catabolic process; GO:0006572,tyrosine catabolic process; GO:0046872,metal ion binding	--
ENSRNOG00000001389	0.9865	0.301	0.3903	0.304	1.1225	1.2809	1.5682	0.6101	6.3186	3.8238	1.7904	1.5159	1.298	3.0391	2.3389	2.473	32	10	13	11	31	45	51	21	203	129	56	52	45	100	79	81	1.69165	2.20544e-05	0.000200881	up	12	22122953	22125091	+	protein_coding	Irs3	insulin receptor substrate 3 [Source:RGD Symbol%3BAcc:69317]	K17445 Irs3; insulin receptor substrate 3	GO:0005158,insulin receptor binding; GO:0005829,cytosol; GO:0005886,plasma membrane; GO:0008286,insulin receptor signaling pathway; GO:0043231,intracellular membrane-bounded organelle; GO:0043548,phosphatidylinositol 3-kinase binding	--
ENSRNOG00000001391	0.2202	0	0.1716	0.079	0	0.0813	0	0.083	0.2669	0.6353	0	0.8747	1.0304	0.5645	0.0423	0.0872	5	0	4	2	0	2	0	2	6	15	0	21	25	13	1	2	2.68925	0.00852448	0.0310833	up	12	41636994	41647205	+	protein_coding	Sdsl	serine dehydratase-like [Source:RGD Symbol%3BAcc:1309192]	K17989 Sdsl; serine dehydratase-like	GO:0003674,molecular_function; GO:0004794,L-threonine ammonia-lyase activity; GO:0005575,cellular_component; GO:0006567,threonine catabolic process; GO:0008150,biological_process; GO:0009097,isoleucine biosynthetic process; GO:0042802,identical protein binding	--
ENSRNOG00000001407	0.2196	0.0195	0.0778	0.0716	3.0245	0	0.1792	0	0.262	0.5182	0.4347	0.1321	0.1494	0.3542	0.6901	0.4349	11	1	4	4	129	0	9	0	13	27	21	7	8	18	36	22	1.88148	0.00229365	0.0103433	up	12	22177382	22194299	-	protein_coding	Tfr2	transferrin receptor 2 [Source:RGD Symbol%3BAcc:1310152]	K23910 Tfr2; transferrin receptor protein 2	GO:0003674,molecular_function; GO:0004998,transferrin receptor activity; GO:0005575,cellular_component; GO:0005887,integral component of plasma membrane; GO:0006898,receptor-mediated endocytosis; GO:0006953,acute-phase response; GO:0009897,external side of plasma membrane; GO:0010039,response to iron ion; GO:0031410,cytoplasmic vesicle; GO:0033572,transferrin transport; GO:0039706,co-receptor bin…	--
ENSRNOG00000001416	0.5292	0.0674	0.0448	0.2888	1.5676	0	0	0.2602	0	0	0	0	0	0	0.0884	0.0684	23	3	2	14	58	0	0	12	0	0	0	0	0	0	4	3	-4.7695	0.00116945	0.00592345	down	12	22677607	22680630	-	protein_coding	Vgf	VGF nerve growth factor inducible [Source:RGD Symbol%3BAcc:69399]	--	GO:0001541,ovarian follicle development; GO:0002021,response to dietary excess; GO:0005179,hormone activity; GO:0005184,neuropeptide hormone activity; GO:0005615,extracellular space; GO:0005794,Golgi apparatus; GO:0006091,generation of precursor metabolites and energy; GO:0007165,signal transduction; GO:0008083,growth factor activity; GO:0009409,response to cold; GO:0019953,sexual reproduction; G…	--
ENSRNOG00000001436	88.4653	46.9618	104.181	39.7461	40.1868	99.4785	56.0888	106.258	47.9864	31.1283	54.6125	11.4965	15.1783	49.5128	59.3053	58.7618	5050	2746	6106	2531	1953	6150	3210	6436	2713	1848	3006	694	926	2867	3525	3387	-1.00668	6.62594e-05	0.00052835	down	12	23789638	23817883	+	protein_coding	Ywhag	tyrosine 3-monooxygenase/tryptophan 5-monooxygenase activation protein%2C gamma [Source:RGD Symbol%3BAcc:62002]	K16198 Ywhag; 14-3-3 protein gamma	GO:0003779,actin binding; GO:0005080,protein kinase C binding; GO:0005159,insulin-like growth factor receptor binding; GO:0005515,protein binding; GO:0005737,cytoplasm; GO:0006605,protein targeting; GO:0007165,signal transduction; GO:0019904,protein domain specific binding; GO:0030234,enzyme regulator activity; GO:0030971,receptor tyrosine kinase binding; GO:0031982,vesicle; GO:0032869,cellular r…	--
ENSRNOG00000001476	798.59	237.065	276.277	147.667	83.2486	145.05	137.978	148.018	11.0563	40.8494	34.2448	46.757	41.6164	65.7042	61.3794	80.6331	23629	7185	8393	4874	2097	4648	4093	4647	324	1257	977	1463	1316	1972	1891	2409	-2.44041	2.93637e-08	5.75946e-07	down	12	24761210	24763005	+	protein_coding	Cldn4	claudin 4 [Source:RGD Symbol%3BAcc:1307932]	K06087 Cldn4; claudin-4	GO:0003674,molecular_function; GO:0005198,structural molecule activity; GO:0005254,chloride channel activity; GO:0005886,plasma membrane; GO:0005887,integral component of plasma membrane; GO:0005911,cell-cell junction; GO:0005923,bicellular tight junction; GO:0007155,cell adhesion; GO:0007565,female pregnancy; GO:0007623,circadian rhythm; GO:0009925,basal plasma membrane; GO:0016324,apical plasma…	--
ENSRNOG00000001484	12.6396	8.8002	12.4061	2.9864	0	11.3995	2.1501	6.2332	2.869	0.0942	2.2356	0.4169	0.1375	2.4632	2.7289	2.0863	258	184	260	68	0	252	44	135	58	2	44	9	3	51	58	43	-2.32671	0.00132676	0.00655403	down	12	25601404	25638797	-	protein_coding	Castor2	cytosolic arginine sensor for mTORC1 subunit 2 [Source:RGD Symbol%3BAcc:1304672]	K23081 Castor2; GATS-like protein 2	GO:0005829,cytosol; GO:0034618,arginine binding; GO:0042802,identical protein binding; GO:0061700,GATOR2 complex; GO:1902531,regulation of intracellular signal transduction; GO:1903577,cellular response to L-arginine; GO:1904262,negative regulation of TORC1 signaling	--
ENSRNOG00000001501	13.8363	24.6348	18.8977	32.1252	48.0725	25.8945	20.6221	25.4808	10.7588	17.1783	12.8102	9.6251	14.1369	20.33	15.1213	17.4307	261	476	366	676	772	529	390	510	201	337	233	192	285	389	297	332	-1.06665	0.000851926	0.00455595	down	1	83999671	84008293	-	protein_coding	Snrpa	small nuclear ribonucleoprotein polypeptide A [Source:RGD Symbol%3BAcc:1307416]	K11091 Snrpa; U1 small nuclear ribonucleoprotein A	GO:0000398,mRNA splicing, via spliceosome; GO:0003723,RNA binding; GO:0005634,nucleus; GO:0005654,nucleoplasm; GO:0005681,spliceosomal complex; GO:0005685,U1 snRNP; GO:0030619,U1 snRNA binding; GO:0042802,identical protein binding; GO:1900363,regulation of mRNA polyadenylation; GO:1990446,U1 snRNP binding	--
ENSRNOG00000001506	0.4996	0.1219	0.3953	0.112	0.1834	0.4901	0.2492	0.1766	2.2384	1.0508	2.7525	0.9448	0.7596	1.7238	2.7589	2.1337	16	4	13	4	5	17	8	6	71	35	85	32	26	56	92	69	2.5558	1.7684e-13	9.55854e-12	up	X	105134498	105145345	+	protein_coding	Tmem35a	transmembrane protein 35A [Source:RGD Symbol%3BAcc:1303093]	--	GO:0005778,peroxisomal membrane; GO:0016021,integral component of membrane; GO:0031410,cytoplasmic vesicle	--
ENSRNOG00000001517	40.556	54.4919	46.5396	65.1995	32.692	53.066	31.5567	48.1857	16.0302	20.367	19.4556	16.9763	18.2365	25.2018	20.8964	17.3226	1055	1452	1243	1892	724	1495	823	1330	413	551	488	467	507	665	566	455	-1.39125	1.29621e-08	2.73623e-07	down	3	58530870	58558027	+	protein_coding	Pdk1	pyruvate dehydrogenase kinase 1 [Source:RGD Symbol%3BAcc:69427]	K12077 Pdk1; pyruvate dehydrogenase kinase, isozyme 1 precursor	GO:0004672,protein kinase activity; GO:0004674,protein serine/threonine kinase activity; GO:0004740,pyruvate dehydrogenase (acetyl-transferring) kinase activity; GO:0005515,protein binding; GO:0005524,ATP binding; GO:0005739,mitochondrion; GO:0005967,mitochondrial pyruvate dehydrogenase complex; GO:0006006,glucose metabolic process; GO:0006468,protein phosphorylation; GO:0007166,cell surface rece…	--
ENSRNOG00000001557	15.4569	12.2995	12.1976	8.5295	4.3292	12.4319	18.606	17.6158	2.9618	3.7609	7.3717	1.6359	3.9412	11.8642	9.7521	10.3544	411	335	333	253	98	358	496	497	78	104	189	46	112	320	270	278	-1.15138	4.56649e-05	0.000382483	down	11	16826399	16873562	+	protein_coding	Cxadr	CXADR%2C Ig-like cell adhesion molecule [Source:RGD Symbol%3BAcc:619794]	K06788 Cxadr; coxsackievirus and adenovirus receptor homolog precursor	GO:0001669,acrosomal vesicle; GO:0005102,signaling receptor binding; GO:0005178,integrin binding; GO:0005615,extracellular space; GO:0005634,nucleus; GO:0005654,nucleoplasm; GO:0005737,cytoplasm; GO:0005886,plasma membrane; GO:0005911,cell-cell junction; GO:0005912,adherens junction; GO:0005923,bicellular tight junction; GO:0007005,mitochondrion organization; GO:0007157,heterophilic cell-cell adh…	--
ENSRNOG00000001571	0.081	0	0.0263	0.6293	0	0.0499	0.0269	0.0254	0.9542	1.9732	2.4083	3.013	5.1793	2.1295	3.3712	5.8831	3	0	1	26	0	2	1	1	35	76	86	118	205	80	130	220	4.61442	1.45469e-08	3.01777e-07	up	11	28525643	28527890	-	protein_coding	Cldn8	claudin 8 [Source:RGD Symbol%3BAcc:1308575]	K06087 Cldn8; claudin-8	GO:0005198,structural molecule activity; GO:0005886,plasma membrane; GO:0005923,bicellular tight junction; GO:0007155,cell adhesion; GO:0016021,integral component of membrane; GO:0016323,basolateral plasma membrane; GO:0016327,apicolateral plasma membrane; GO:0070830,bicellular tight junction assembly	--
ENSRNOG00000001575	0.1179	0.0959	1.3014	0.1233	0	1.7418	0	0.5185	0	0	0	0	0	0	0.0944	0.0584	6	5	68	7	0	96	0	28	0	0	0	0	0	0	5	3	-4.86265	0.000454065	0.00268063	down	11	27811957	27971359	-	protein_coding	Grik1	glutamate ionotropic receptor kainate type subunit 1 [Source:RGD Symbol%3BAcc:2732]	K05201 Grik1; glutamate receptor ionotropic, kainate 1 isoform 1 precursor	GO:0004970,ionotropic glutamate receptor activity; GO:0005234,extracellularly glutamate-gated ion channel activity; GO:0005313,L-glutamate transmembrane transporter activity; GO:0005515,protein binding; GO:0005886,plasma membrane; GO:0007268,chemical synaptic transmission; GO:0007399,nervous system development; GO:0008066,glutamate receptor activity; GO:0008328,ionotropic glutamate receptor compl…	--
ENSRNOG00000001578	0.6532	0.9895	0.4826	0.2827	0	0.3743	0.674	0.2123	1.2508	1.2778	1.0278	1.8317	0.6955	1.2212	0.4975	0.9815	29	45	22	14	0	18	30	10	55	59	44	86	33	55	23	44	1.32855	0.0114228	0.0393637	up	3	61634005	61651056	+	protein_coding	Hoxd4	homeo box D4 [Source:RGD Symbol%3BAcc:1309690]	K09304 Hoxd4; homeobox protein Hox-D4	GO:0000977,RNA polymerase II regulatory region sequence-specific DNA binding; GO:0000978,RNA polymerase II proximal promoter sequence-specific DNA binding; GO:0000981,DNA-binding transcription factor activity, RNA polymerase II-specific; GO:0001228,DNA-binding transcription activator activity, RNA polymerase II-specific; GO:0005634,nucleus; GO:0005654,nucleoplasm; GO:0006357,regulation of transcr…	Homeobox
ENSRNOG00000001580	3.3385	2.7325	3.1859	1.3301	0	3.8611	4.1708	2.9875	18.6246	11.511	12.5903	6.7285	5.5849	11.5691	7.7404	7.648	99	83	97	44	0	124	124	94	547	355	360	211	177	348	239	229	1.92173	1.84002e-05	0.000171805	up	3	61620192	61622359	+	protein_coding	Hoxd9	homeo box D9 [Source:RGD Symbol%3BAcc:1582908]	--	--	Homeobox
ENSRNOG00000001581	3.5354	1.9912	3.9731	1.9991	0	4.5953	4.9369	3.3063	11.0932	8.0279	11.1124	4.629	4.1732	11.2334	6.4773	11.0965	130	75	150	82	0	183	182	129	404	307	394	180	164	419	248	412	1.43494	0.0013694	0.00672896	up	3	61613774	61617367	+	protein_coding	Hoxd10	homeo box D10 [Source:RGD Symbol%3BAcc:1306511]	K09295 Hoxd10; homeobox protein Hox-D10	GO:0000977,RNA polymerase II regulatory region sequence-specific DNA binding; GO:0000978,RNA polymerase II proximal promoter sequence-specific DNA binding; GO:0000981,DNA-binding transcription factor activity, RNA polymerase II-specific; GO:0001228,DNA-binding transcription activator activity, RNA polymerase II-specific; GO:0001501,skeletal system development; GO:0003677,DNA binding; GO:0003682,c…	Homeobox
ENSRNOG00000001587	0.6297	0.3074	1.3492	0.0564	0	0.9303	1.0677	0.6528	6.3576	1.6953	2.7427	0.2382	0.707	2.9175	1.8142	4.4899	10	5	22	1	0	16	17	11	100	28	42	4	12	47	30	72	1.96604	0.000901147	0.00476697	up	3	61597382	61598503	+	protein_coding	Hoxd12	homeo box D12 [Source:RGD Symbol%3BAcc:1309797]	K09297 Hoxd12; homeobox protein Hox-D12	GO:0000981,DNA-binding transcription factor activity, RNA polymerase II-specific; GO:0001501,skeletal system development; GO:0005634,nucleus; GO:0005667,transcription factor complex; GO:0006357,regulation of transcription by RNA polymerase II; GO:0007389,pattern specification process; GO:0042733,embryonic digit morphogenesis; GO:1990837,sequence-specific double-stranded DNA binding	Homeobox
ENSRNOG00000001588	6.9671	5.0118	7.6192	7.166	4.8528	10.6317	14.6789	8.6167	47.1936	40.5245	39.4493	12.6912	17.7272	28.7753	21.6467	34.3065	285	210	320	327	169	471	602	374	1912	1724	1556	549	775	1194	922	1417	1.7909	6.09279e-16	5.34694e-14	up	3	61590376	61593692	+	protein_coding	Hoxd13	homeo box D13 [Source:RGD Symbol%3BAcc:1308417]	K09298 Hoxd13; homeobox protein Hox-D13	GO:0000978,RNA polymerase II proximal promoter sequence-specific DNA binding; GO:0000981,DNA-binding transcription factor activity, RNA polymerase II-specific; GO:0000987,proximal promoter sequence-specific DNA binding; GO:0001228,DNA-binding transcription activator activity, RNA polymerase II-specific; GO:0001501,skeletal system development; GO:0003677,DNA binding; GO:0003682,chromatin binding; …	Homeobox
ENSRNOG00000001589	0.7052	0.4766	2.0605	0.1459	0	0.8014	2.8676	1.8404	14.0211	3.3903	8.0447	0.9233	2.284	11.7648	4.7929	8.2732	13	9	39	3	0	16	53	36	256	65	143	18	45	220	92	154	2.52715	1.11967e-05	0.00011176	up	3	61578229	61581598	-	protein_coding	Evx2	even-skipped homeobox 2 [Source:RGD Symbol%3BAcc:1305594]	K09320 Evx2; homeobox even-skipped homolog protein 2	GO:0000978,RNA polymerase II proximal promoter sequence-specific DNA binding; GO:0000981,DNA-binding transcription factor activity, RNA polymerase II-specific; GO:0005634,nucleus; GO:0006357,regulation of transcription by RNA polymerase II; GO:0035108,limb morphogenesis; GO:1990837,sequence-specific double-stranded DNA binding	Homeobox
ENSRNOG00000001599	4.556	5.6634	3.9138	6.2911	14.5922	5.5394	5.7863	8.2943	2.3715	4.1359	4.05	3.452	5.2162	3.4593	2.0927	3.9236	161	205	142	248	439	212	205	311	83	152	138	129	197	124	77	140	-1.06205	0.00674612	0.0255169	down	11	27085711	27094364	-	protein_coding	Rwdd2b	RWD domain containing 2B [Source:RGD Symbol%3BAcc:1305062]	--	--	--
ENSRNOG00000001608	1.3211	0.7244	1.1457	0.4705	1.7219	1.3536	2.0398	1.1428	3.3074	2.8191	2.8904	3.2174	4.3012	3.711	3.4414	5.843	73	41	65	29	81	81	113	67	181	162	154	188	254	208	198	326	1.52213	9.1512e-08	1.60259e-06	up	11	47188495	47238372	+	protein_coding	Nxpe3	neurexophilin and PC-esterase domain family%2C member 3 [Source:RGD Symbol%3BAcc:1584648]	--	--	--
ENSRNOG00000001653	4.5294	2.7038	4.8611	2.6379	2.7788	5.5941	10.8197	2.6102	10.1078	13.5095	13.5837	8.5936	12.9032	14.5903	16.4026	12.6859	157	96	173	102	82	210	376	96	347	487	454	315	478	513	592	444	1.47432	3.53141e-10	1.01033e-08	up	11	44192940	44237100	+	protein_coding	St3gal6	ST3 beta-galactoside alpha-2%2C3-sialyltransferase 6 [Source:RGD Symbol%3BAcc:1303279]	K03792 St3gal6; type 2 lactosamine alpha-2,3-sialyltransferase	GO:0000139,Golgi membrane; GO:0005575,cellular_component; GO:0005794,Golgi apparatus; GO:0006464,cellular protein modification process; GO:0006486,protein glycosylation; GO:0006664,glycolipid metabolic process; GO:0008373,sialyltransferase activity; GO:0009311,oligosaccharide metabolic process; GO:0016021,integral component of membrane; GO:0052798,beta-galactoside alpha-2,3-sialyltransferase acti…	--
ENSRNOG00000001689	5.0119	5.7883	4.7538	3.0833	2.3471	3.9624	9.018	6.2054	7.1772	14.678	16.273	11.3684	13.4556	11.0121	9.3752	10.3166	153	181	149	105	61	131	276	201	217	466	479	367	439	341	298	318	1.2503	3.8645e-06	4.40316e-05	up	11	42858478	42884603	+	protein_coding	Arl6	ADP-ribosylation factor like GTPase 6 [Source:RGD Symbol%3BAcc:1305535]	K07951 Arl6; ADP-ribosylation factor-like protein 6	GO:0003674,molecular_function; GO:0003924,GTPase activity; GO:0005525,GTP binding; GO:0005575,cellular_component; GO:0005737,cytoplasm; GO:0005829,cytosol; GO:0005929,cilium; GO:0005930,axoneme; GO:0006886,intracellular protein transport; GO:0007420,brain development; GO:0008150,biological_process; GO:0008589,regulation of smoothened signaling pathway; GO:0010842,retina layer formation; GO:001602…	--
ENSRNOG00000001700	2.5894	0.4184	2.9917	0.7524	0.9439	1.6984	3.5625	2.6087	8.0238	3.2969	8.5565	0.6417	1.4871	8.7498	6.8947	8.6839	145	24	172	47	45	103	200	155	445	192	462	38	89	497	402	491	1.40966	0.000752864	0.00411062	up	5	79234950	79317206	-	protein_coding	Whrn	whirlin [Source:RGD Symbol%3BAcc:631330]	K21879 Whrn; whirlin isoform 1	GO:0001895,retina homeostasis; GO:0001917,photoreceptor inner segment; GO:0002141,stereocilia ankle link; GO:0002142,stereocilia ankle link complex; GO:0005737,cytoplasm; GO:0005884,actin filament; GO:0005886,plasma membrane; GO:0005929,cilium; GO:0007605,sensory perception of sound; GO:0010628,positive regulation of gene expression; GO:0016020,membrane; GO:0019904,protein domain specific binding…	--
ENSRNOG00000001701	49.8546	34.0233	59.5301	43.8421	67.2798	32.4717	13.3901	34.6814	11.003	17.6666	7.0431	18.5192	23.6443	18.1129	16.1792	17.3098	947	662	1161	929	1088	668	255	699	207	349	129	372	480	349	320	332	-1.47213	0.000284382	0.00180803	down	11	33909439	33917674	+	protein_coding	Cbr3	carbonyl reductase 3 [Source:RGD Symbol%3BAcc:1309728]	K00084 Cbr3; carbonyl reductase [NADPH] 3	GO:0000253,3-keto sterol reductase activity; GO:0004090,carbonyl reductase (NADPH) activity; GO:0005575,cellular_component; GO:0005654,nucleoplasm; GO:0005829,cytosol; GO:0042376,phylloquinone catabolic process; GO:0050890,cognition; GO:0070402,NADPH binding	--
ENSRNOG00000001714	34.3312	59.6731	23.8881	22.1642	1.8141	19.7423	4.8475	40.0341	0.0429	0.0409	0.1176	1.4872	1.0076	0.0838	1.3063	1.3752	2423	4314	1731	1745	109	1509	343	2998	3	3	8	111	76	6	96	98	-5.14873	3.59543e-11	1.29113e-09	down	11	74834050	74968336	+	protein_coding	Atp13a4	ATPase 13A4 [Source:RGD Symbol%3BAcc:1306927]	K14951 Atp13a4; probable cation-transporting ATPase 13A4	GO:0005524,ATP binding; GO:0005789,endoplasmic reticulum membrane; GO:0006812,cation transport; GO:0006874,cellular calcium ion homeostasis; GO:0016021,integral component of membrane; GO:0016887,ATPase activity; GO:0046872,metal ion binding	--
ENSRNOG00000001715	0.7596	0.2524	0.5352	0.2608	0	0.4327	0.4191	0.6854	2.6271	2.3775	2.7654	1.4671	1.2399	1.8003	2.3747	2.9929	47	16	34	18	0	29	26	45	161	153	165	96	82	113	153	187	2.34755	1.64306e-11	6.33733e-10	up	11	83948230	83964055	-	protein_coding	Ece2	endothelin-converting enzyme 2 [Source:RGD Symbol%3BAcc:1303039]	K01415 Ece2; endothelin-converting enzyme 2	GO:0004222,metalloendopeptidase activity; GO:0005886,plasma membrane; GO:0008237,metallopeptidase activity; GO:0016021,integral component of membrane; GO:0016485,protein processing; GO:0016486,peptide hormone processing; GO:0030659,cytoplasmic vesicle membrane; GO:0046872,metal ion binding	--
ENSRNOG00000001728	96.3706	29.3556	42.3065	10.9329	5.1142	39.144	11.9616	19.7969	17.8412	9.4012	14.2064	2.3836	5.9797	17.6458	15.601	9.5064	3785	1181	1706	479	171	1665	471	825	694	384	538	99	251	703	638	377	-1.61776	0.000395578	0.00238768	down	11	73676601	73678984	-	protein_coding	Fam43a	family with sequence similarity 43%2C member A [Source:RGD Symbol%3BAcc:1304790]	--	--	--
ENSRNOG00000001736	10.6043	12.9471	12.7078	12.6828	14.0328	11.3533	16.7896	17.6605	2.9004	3.8463	8.2413	5.6866	6.1041	9.6602	9.1273	8.2688	395	494	486	527	445	458	627	698	107	149	296	224	243	365	354	311	-1.14472	4.82124e-06	5.34132e-05	down	11	72578533	72614176	-	protein_coding	Bdh1	3-hydroxybutyrate dehydrogenase 1 [Source:RGD Symbol%3BAcc:620131]	K00019 Bdh1; D-beta-hydroxybutyrate dehydrogenase, mitochondrial	GO:0001889,liver development; GO:0003858,3-hydroxybutyrate dehydrogenase activity; GO:0005543,phospholipid binding; GO:0005739,mitochondrion; GO:0005743,mitochondrial inner membrane; GO:0005759,mitochondrial matrix; GO:0007420,brain development; GO:0007584,response to nutrient; GO:0009636,response to toxic substance; GO:0009725,response to hormone; GO:0032355,response to estradiol; GO:0032868,res…	--
ENSRNOG00000001739	0.0145	0	0.0423	0.0389	6.8462	0.0668	0.3318	0.0545	0.0584	0.1808	0.255	0.3966	0.9337	0.2852	0.4445	0.2148	1	0	3	3	403	5	23	4	4	13	17	29	69	20	32	15	2.29057	0.00150524	0.00725946	up	11	72135668	72157522	-	protein_coding	Meltf	melanotransferrin [Source:RGD Symbol%3BAcc:1308155]	K06569 Meltf; melanotransferrin precursor	GO:0001558,regulation of cell growth; GO:0005506,iron ion binding; GO:0005615,extracellular space; GO:0005769,early endosome; GO:0005886,plasma membrane; GO:0006826,iron ion transport; GO:0006879,cellular iron ion homeostasis; GO:0009986,cell surface; GO:0010756,positive regulation of plasminogen activation; GO:0042127,regulation of cell proliferation; GO:0046658,anchored component of plasma memb…	--
ENSRNOG00000001752	9.0116	2.2773	9.8294	1.915	0.4326	9.4093	8.3273	6.8732	14.0079	14.8275	16.2981	7.4768	7.6968	15.6863	13.7957	13.3994	367	95	411	87	15	415	340	297	565	628	640	322	335	648	585	551	1.1021	0.0043176	0.0175137	up	11	71872830	71889887	+	protein_coding	Nrros	negative regulator of reactive oxygen species [Source:RGD Symbol%3BAcc:1310771]	--	GO:0005576,extracellular region; GO:0005783,endoplasmic reticulum; GO:0005789,endoplasmic reticulum membrane; GO:0005886,plasma membrane; GO:0006801,superoxide metabolic process; GO:0006954,inflammatory response; GO:0006955,immune response; GO:0007179,transforming growth factor beta receptor signaling pathway; GO:0009986,cell surface; GO:0014005,microglia development; GO:0016021,integral componen…	--
ENSRNOG00000001754	14.3116	17.5459	12.602	12.9786	8.5031	12.1776	4.0252	7.9204	5.7549	7.7607	3.6675	4.2882	7.9802	4.9217	4.3552	4.7795	344	432	311	348	174	317	97	202	137	194	85	109	205	120	109	116	-1.13969	0.00150637	0.00726267	down	11	71787457	71795796	-	protein_coding	Wdr53	WD repeat domain 53 [Source:RGD Symbol%3BAcc:1559546]	K24748 Wdr53; WD repeat-containing protein 53	--	--
ENSRNOG00000001765	1.0981	0.2218	0.5532	0.2037	1.3788	1.2587	0.0755	0.9992	0.1147	0	0	0	0	0.112	0.5819	0.225	29	6	15	6	31	36	2	28	3	0	0	0	0	3	16	6	-2.86596	0.00145327	0.00705896	down	11	71533078	71547476	+	protein_coding	Slc51a	solute carrier family 51%2C alpha subunit [Source:RGD Symbol%3BAcc:1311100]	K14360 Slc51a; organic solute transporter subunit alpha	GO:0005215,transporter activity; GO:0005789,endoplasmic reticulum membrane; GO:0005886,plasma membrane; GO:0006810,transport; GO:0015125,bile acid transmembrane transporter activity; GO:0015721,bile acid and bile salt transport; GO:0016021,integral component of membrane; GO:0016323,basolateral plasma membrane; GO:0022857,transmembrane transporter activity; GO:0032782,bile acid secretion; GO:00329…	--
ENSRNOG00000001766	26.1716	24.9807	30.8876	13.2083	13.5539	31.6358	11.2438	19.2522	3.7	5.4744	6.4438	2.566	4.4611	8.8879	6.8318	6.2288	2064	2018	2501	1162	910	2702	889	1611	289	449	490	214	376	711	561	496	-2.09429	5.91706e-19	8.8029e-17	down	11	71397383	71419223	-	protein_coding	Tfrc	transferrin receptor [Source:RGD Symbol%3BAcc:70488]	K06503 Tfrc; transferrin receptor protein 1	GO:0001558,regulation of cell growth; GO:0001666,response to hypoxia; GO:0001934,positive regulation of protein phosphorylation; GO:0003725,double-stranded RNA binding; GO:0004998,transferrin receptor activity; GO:0005515,protein binding; GO:0005576,extracellular region; GO:0005615,extracellular space; GO:0005634,nucleus; GO:0005737,cytoplasm; GO:0005739,mitochondrion; GO:0005768,endosome; GO:000…	--
ENSRNOG00000001776	15.5709	71.5925	13.3594	111.771	46.4739	3.2466	10.7138	74.795	0.2731	1.0774	0.2004	7.1978	4.8444	0.4571	2.6346	4.3623	403	1898	355	3227	1024	91	278	2054	7	29	5	197	134	12	71	114	-4.0096	7.01556e-07	9.78483e-06	down	11	71222600	71236223	+	protein_coding	Muc20	mucin 20%2C cell surface associated [Source:RGD Symbol%3BAcc:1304865]	K22021 Muc20; mucin-20 precursor	GO:0000187,activation of MAPK activity; GO:0003674,molecular_function; GO:0005575,cellular_component; GO:0008150,biological_process; GO:0009925,basal plasma membrane; GO:0042802,identical protein binding; GO:0048012,hepatocyte growth factor receptor signaling pathway	--
ENSRNOG00000001777	44.9555	231.53	49.4426	124.325	24.7744	85.2975	45.5254	316.324	0.3922	0.3822	1.2647	4.0487	3.3976	3.6688	12.145	35.3891	4977	26256	5620	15354	2335	10227	5053	37158	43	44	135	474	402	412	1400	3956	-4.21788	7.43437e-09	1.64261e-07	down	11	71243334	71284939	-	protein_coding	Muc4	mucin 4%2C cell surface associated [Source:RGD Symbol%3BAcc:621331]	--	--	--
ENSRNOG00000001807	5.2975	1.6683	5.892	1.057	0	5.933	8.2328	6.0718	25.2086	9.6947	20.6471	0.9857	3.7896	19.4245	18.8083	15.875	310	100	354	69	0	376	483	377	1461	590	1165	61	237	1153	1146	938	1.65498	0.00941954	0.0336035	up	4	180291389	180324408	+	protein_coding	Sspn	sarcospan [Source:RGD Symbol%3BAcc:1559723]	K22194 Sspn; sarcospan	GO:0005886,plasma membrane; GO:0005887,integral component of plasma membrane; GO:0016010,dystrophin-associated glycoprotein complex; GO:0030133,transport vesicle; GO:0042383,sarcolemma	--
ENSRNOG00000001869	0.5317	1.5846	0.9267	0.7024	0	1.7571	0.2512	1.1605	0.3108	0.2691	0	0	0.1047	0.1655	0.5913	0.0554	19	58	34	28	0	68	9	44	11	10	0	0	4	6	22	2	-2.39148	0.00310722	0.0133566	down	20	6397022	6410191	+	protein_coding	Rab44	RAB44%2C member RAS oncogene family [Source:RGD Symbol%3BAcc:1560150]	--	--	--
ENSRNOG00000001892	4.4829	1.3736	6.5972	1.5547	1.9602	4.4717	3.6229	0.9869	14.8345	5.0657	9.2306	1.8875	7.6544	14.6455	12.9162	5.0555	137	43	207	53	51	148	111	32	449	161	272	61	250	454	411	156	1.3786	0.000453459	0.00267908	up	11	86552022	86560969	+	protein_coding	Tbx1	T-box transcription factor 1 [Source:RGD Symbol%3BAcc:1307734]	K10175 Tbx1; T-box transcription factor TBX1	GO:0000122,negative regulation of transcription by RNA polymerase II; GO:0000978,RNA polymerase II proximal promoter sequence-specific DNA binding; GO:0000981,DNA-binding transcription factor activity, RNA polymerase II-specific; GO:0001162,RNA polymerase II intronic transcription regulatory region sequence-specific DNA binding; GO:0001228,DNA-binding transcription activator activity, RNA polymer…	T-box
ENSRNOG00000001923	10.2213	13.074	7.9918	8.9448	1.0233	6.7253	0.3435	7.9433	0.0818	0.1461	0.0315	0.2107	0.0853	0.1398	0.0486	0.0201	1009	1322	810	985	86	719	34	832	8	15	3	22	9	14	5	2	-6.13963	2.546e-21	5.52376e-19	down	11	78728128	78861716	-	protein_coding	Tprg1	tumor protein p63 regulated 1 [Source:RGD Symbol%3BAcc:1306226]	--	GO:0005737,cytoplasm	--
ENSRNOG00000001926	66.2895	14.7382	21.4737	26.127	59.8732	30.9018	11.7201	67.657	5.5885	4.5617	4.2146	4.1732	4.3874	10.2241	14.7638	11.7826	3605	821	1199	1585	2772	1820	639	3904	301	258	221	240	255	564	836	647	-2.57771	2.73934e-10	8.01335e-09	down	11	77815181	77830416	+	protein_coding	Cldn1	claudin 1 [Source:RGD Symbol%3BAcc:68422]	K06087 Cldn1; claudin-1	GO:0001618,virus receptor activity; GO:0005198,structural molecule activity; GO:0005737,cytoplasm; GO:0005886,plasma membrane; GO:0005887,integral component of plasma membrane; GO:0005911,cell-cell junction; GO:0005923,bicellular tight junction; GO:0007155,cell adhesion; GO:0007568,aging; GO:0008065,establishment of blood-nerve barrier; GO:0009636,response to toxic substance; GO:0016323,basolater…	--
ENSRNOG00000001928	7.6701	3.8574	7.6795	1.9874	1.5751	7.1318	4.1374	7.4141	2.762	2.871	3.1337	0.5579	1.0874	3.5604	4.2241	4.0372	429	221	441	124	75	432	232	440	153	167	169	33	65	202	246	228	-1.05574	0.000845177	0.00452606	down	11	77463954	77593207	-	protein_coding	Il1rap	interleukin 1 receptor accessory protein [Source:RGD Symbol%3BAcc:2893]	K04723 Il1rap; interleukin-1 receptor accessory protein precursor	GO:0002114,interleukin-33 receptor activity; GO:0004908,interleukin-1 receptor activity; GO:0005149,interleukin-1 receptor binding; GO:0005737,cytoplasm; GO:0006954,inflammatory response; GO:0016021,integral component of membrane; GO:0019221,cytokine-mediated signaling pathway; GO:0019966,interleukin-1 binding; GO:0030674,protein binding, bridging; GO:0032736,positive regulation of interleukin-13…	--
ENSRNOG00000001959	5.603	1.6267	2.5681	0.8371	0.4302	2.181	4.0363	3.693	6.9145	5.5989	7.1022	6.32	8.892	7.8884	9.3731	9.9738	306	91	144	51	20	129	221	214	374	318	374	365	519	437	533	550	1.60477	3.89854e-06	4.43224e-05	up	11	37891156	37914983	-	protein_coding	Mx1	myxovirus (influenza virus) resistance 1 [Source:RGD Symbol%3BAcc:3127]	K14754 Mx1; interferon-induced GTP-binding protein Mx1	GO:0000266,mitochondrial fission; GO:0003374,dynamin family protein polymerization involved in mitochondrial fission; GO:0003924,GTPase activity; GO:0005525,GTP binding; GO:0005634,nucleus; GO:0005737,cytoplasm; GO:0005789,endoplasmic reticulum membrane; GO:0005886,plasma membrane; GO:0008017,microtubule binding; GO:0009615,response to virus; GO:0014069,postsynaptic density; GO:0015630,microtubul…	--
ENSRNOG00000001962	27.3148	14.2549	9.8533	31.1667	87.4208	10.9916	11.9071	19.355	1.2938	5.7069	2.4831	14.7644	17.228	3.5904	7.9347	11.4552	810	433	300	1031	2207	353	354	609	38	176	71	463	546	108	245	343	-1.81917	0.00534311	0.0209447	down	11	37922292	37993207	-	protein_coding	Fam3b	family with sequence similarity 3%2C member B [Source:RGD Symbol%3BAcc:1311662]	--	GO:0005615,extracellular space; GO:0030073,insulin secretion; GO:0042593,glucose homeostasis	--
ENSRNOG00000001967	2.0964	2.3257	1.1137	1.8793	4.813	3.4315	3.2791	1.4369	0.0962	1.4202	0.6424	1.1264	0.4904	0.4697	0.5949	0.3775	44	50	24	44	86	78	69	32	2	31	13	25	11	10	13	8	-1.99446	0.000142014	0.00100356	down	14	22142364	22155231	+	protein_coding	Sult1b1	sulfotransferase family 1B member 1 [Source:RGD Symbol%3BAcc:708534]	K01025 Sult1b1; sulfotransferase family cytosolic 1B member 1	GO:0004062,aryl sulfotransferase activity; GO:0005737,cytoplasm; GO:0005829,cytosol; GO:0006068,ethanol catabolic process; GO:0006805,xenobiotic metabolic process; GO:0008146,sulfotransferase activity; GO:0008202,steroid metabolic process; GO:0009812,flavonoid metabolic process; GO:0018958,phenol-containing compound metabolic process; GO:0030855,epithelial cell differentiation; GO:0042403,thyroid…	--
ENSRNOG00000001976	0.6455	0.5347	0.4954	1.9465	3.6994	0.3432	10.068	0.9587	1.8566	4.7024	5.721	5.3274	6.0035	10.0666	9.262	17.4552	33	28	26	111	161	19	516	52	94	250	282	288	328	522	493	901	1.58251	0.00948628	0.0337859	up	11	38063915	38103290	-	protein_coding	Tmprss2	transmembrane serine protease 2 [Source:RGD Symbol%3BAcc:620766]	K09633 Tmprss2; transmembrane protease serine 2	GO:0004252,serine-type endopeptidase activity; GO:0005044,scavenger receptor activity; GO:0005654,nucleoplasm; GO:0005886,plasma membrane; GO:0006508,proteolysis; GO:0006897,endocytosis; GO:0016021,integral component of membrane; GO:0016540,protein autoprocessing; GO:0046598,positive regulation of viral entry into host cell	--
ENSRNOG00000002002	561.626	864.802	459.993	487.264	92.5818	823.896	522.322	739.885	22.4672	60.8148	88.3216	52.4913	81.6184	122.049	126.7	139.221	11686	18432	9827	11310	1640	18566	10896	16335	463	1316	1772	1155	1815	2576	2745	2925	-2.82897	3.02364e-15	2.32671e-13	down	14	24103954	24123253	-	protein_coding	Tmprss11b	transmembrane serine protease 11B [Source:RGD Symbol%3BAcc:1303278]	K09751 Tmprss11b; transmembrane protease serine 11B-like protein	GO:0004252,serine-type endopeptidase activity; GO:0005576,extracellular region; GO:0005886,plasma membrane; GO:0005887,integral component of plasma membrane; GO:0006508,proteolysis; GO:0008236,serine-type peptidase activity	--
ENSRNOG00000002005	35.3104	74.4486	17.856	22.953	0.4162	27.91	0.169	18.8318	0.1089	0.0444	0.016	0	0.0577	0.1215	0.148	0.0763	2292	4950	1190	1662	23	1962	11	1297	7	3	1	0	4	8	10	5	-8.70966	1.10275e-26	4.92172e-24	down	14	23981219	24080470	-	protein_coding	Tmprss11f	transmembrane serine protease 11F [Source:RGD Symbol%3BAcc:1560675]	--	--	--
ENSRNOG00000002024	0.0721	0	0.0492	0	0.1017	0.0133	0.2806	0.2107	0.4516	0.1803	0.3217	0.1228	0.243	0.5689	0.9422	0.7358	10	0	7	0	12	2	39	31	62	26	43	18	36	80	136	103	2.18713	0.00136747	0.00672372	up	14	25589762	25958227	+	protein_coding	Epha5	EPH receptor A5 [Source:RGD Symbol%3BAcc:620831]	K05106 Epha5; ephrin type-A receptor 5 isoform 2	GO:0004714,transmembrane receptor protein tyrosine kinase activity; GO:0005003,ephrin receptor activity; GO:0005004,GPI-linked ephrin receptor activity; GO:0005005,transmembrane-ephrin receptor activity; GO:0005515,protein binding; GO:0005524,ATP binding; GO:0005791,rough endoplasmic reticulum; GO:0005886,plasma membrane; GO:0005887,integral component of plasma membrane; GO:0005912,adherens junct…	--
ENSRNOG00000002028	41.8515	87.212	40.5274	91.3538	33.5396	53.6958	66.8021	79.0638	18.5974	21.9644	23.6346	20.3839	22.6279	25.5589	26.1095	36.4301	1561	3332	1552	3801	1065	2169	2498	3129	687	852	850	804	902	967	1014	1372	-1.46851	4.23826e-08	7.99588e-07	down	11	31719443	31752243	-	protein_coding	Tmem50b	transmembrane protein 50B [Source:RGD Symbol%3BAcc:1307561]	--	GO:0005783,endoplasmic reticulum; GO:0016021,integral component of membrane; GO:0032511,late endosome to vacuole transport via multivesicular body sorting pathway	--
ENSRNOG00000002041	12.453	3.5715	13.9248	2.0464	2.2345	10.3502	22.5655	10.316	27.3636	18.2498	34.2075	4.2621	9.4888	40.1194	36.3295	29.9995	851	250	977	156	130	766	1546	748	1852	1297	2254	308	693	2781	2585	2070	1.279	0.00123844	0.00620451	up	11	61083757	61158838	+	protein_coding	Boc	BOC cell adhesion associated%2C oncogene regulated [Source:RGD Symbol%3BAcc:1304550]	K20020 Boc; brother of CDO precursor	GO:0005887,integral component of plasma membrane; GO:0007224,smoothened signaling pathway; GO:0007411,axon guidance; GO:0030030,cell projection organization; GO:0030424,axon; GO:0030426,growth cone; GO:0043025,neuronal cell body; GO:0044295,axonal growth cone; GO:0045663,positive regulation of myoblast differentiation	--
ENSRNOG00000002050	426.659	293.01	473.979	240.91	61.9825	474.218	491.388	430.817	1022.53	985.277	947.072	499.98	472.609	816.53	844.179	881.214	7746	5449	8835	4879	958	9324	8944	8299	18386	18603	16579	9599	9170	15037	15958	16154	1.1203	1.16691e-05	0.000115882	up	14	33010300	33070190	+	protein_coding	Igfbp7	insulin-like growth factor binding protein 7 [Source:RGD Symbol%3BAcc:1306201]	K23580 Igfbp7; insulin-like growth factor-binding protein 7 precursor	GO:0001558,regulation of cell growth; GO:0003674,molecular_function; GO:0005520,insulin-like growth factor binding; GO:0005615,extracellular space; GO:0007155,cell adhesion; GO:0007566,embryo implantation; GO:0009408,response to heat; GO:0009966,regulation of signal transduction; GO:0014070,response to organic cyclic compound; GO:0032526,response to retinoic acid; GO:0032870,cellular response to …	--
ENSRNOG00000002052	15.9263	5.2022	18.2527	2.5656	2.56	11.7314	21.4515	17.188	81.7448	37.6515	45.9997	12.9429	16.9972	67.9385	72.7404	61.2298	1330	445	1565	239	182	1061	1796	1523	6761	3270	3704	1143	1517	5755	6325	5163	1.98192	1.41909e-07	2.39134e-06	up	11	60645086	60679555	-	protein_coding	Ccdc80	coiled-coil domain containing 80 [Source:RGD Symbol%3BAcc:69421]	--	GO:0001968,fibronectin binding; GO:0005539,glycosaminoglycan binding; GO:0005604,basement membrane; GO:0005614,interstitial matrix; GO:0008201,heparin binding; GO:0009617,response to bacterium; GO:0010811,positive regulation of cell-substrate adhesion; GO:0030198,extracellular matrix organization; GO:0031012,extracellular matrix	--
ENSRNOG00000002073	0.1311	0.128	0.2555	0.1176	0.5501	0.3287	0.5232	0.1236	1.0782	0.4864	0.68	0.8681	0.2454	0.5541	0.7377	0.4639	7	7	14	7	25	19	28	7	57	27	35	49	14	30	41	25	1.1958	0.0104898	0.0367402	up	14	3405995	3462629	-	protein_coding	Brdt	bromodomain testis associated [Source:RGD Symbol%3BAcc:1306678]	--	--	--
ENSRNOG00000002092	0.7358	0.0553	0.2481	0	0.5983	0.5748	0.9315	0.32	1.7143	1.6054	2.4652	0.2408	0.8208	5.6911	4.9463	4.5402	26	2	9	0	18	22	33	12	60	59	84	9	31	204	182	162	2.43389	4.8977e-05	0.000407386	up	11	30550141	30663465	+	protein_coding	Hunk	hormonally upregulated Neu-associated kinase [Source:RGD Symbol%3BAcc:1565091]	K08797 Hunk; hormonally up-regulated neu tumor-associated kinase	GO:0004672,protein kinase activity; GO:0004674,protein serine/threonine kinase activity; GO:0005524,ATP binding; GO:0005634,nucleus; GO:0005737,cytoplasm; GO:0006468,protein phosphorylation; GO:0035556,intracellular signal transduction	--
ENSRNOG00000002097	7.3435	8.7192	7.5068	3.6177	0.7382	5.8949	7.2257	5.7986	23.6132	25.8908	20.6522	6.0058	9.5949	16.9248	12.5805	11.9247	222	270	233	122	19	193	219	186	707	814	602	192	310	519	396	364	1.35668	8.48321e-05	0.000647052	up	14	36550340	36554580	-	protein_coding	Rasl11b	RAS-like family 11 member B [Source:RGD Symbol%3BAcc:1303099]	K07853 Rasl11b; ras-like protein family member 11B	GO:0003924,GTPase activity; GO:0005160,transforming growth factor beta receptor binding; GO:0005525,GTP binding; GO:0007165,signal transduction; GO:0016020,membrane; GO:0030512,negative regulation of transforming growth factor beta receptor signaling pathway	--
ENSRNOG00000002135	11.3622	6.1607	11.408	3.9856	0.8611	14.744	17.9138	12.3605	39.26	21.4983	37.9131	3.8578	11.2875	25.9218	26.5844	25.1571	713	396	735	279	46	1002	1127	823	2440	1403	2294	256	757	1650	1737	1594	1.20532	0.00257888	0.0114251	up	14	37113210	37128737	+	protein_coding	Sgcb	sarcoglycan%2C beta [Source:RGD Symbol%3BAcc:1594202]	K12566 Sgcb; beta-sarcoglycan	GO:0005856,cytoskeleton; GO:0005886,plasma membrane; GO:0007517,muscle organ development; GO:0016010,dystrophin-associated glycoprotein complex; GO:0016011,dystroglycan complex; GO:0016012,sarcoglycan complex; GO:0016021,integral component of membrane; GO:0042383,sarcolemma; GO:0048747,muscle fiber development; GO:0055013,cardiac muscle cell development; GO:0097084,vascular smooth muscle cell dev…	--
ENSRNOG00000002142	50.5111	77.7086	36.0955	46.8252	11.9314	28.507	26.588	63.531	3.3876	6.6594	7.3741	3.4347	7.7475	16.72	12.9481	20.6988	1641	2586	1204	1697	330	1003	866	2190	109	225	231	118	269	551	438	679	-2.35322	4.69846e-10	1.31532e-08	down	14	9396512	9456990	-	protein_coding	Cds1	CDP-diacylglycerol synthase 1 [Source:RGD Symbol%3BAcc:621185]	K00981 Cds1; phosphatidate cytidylyltransferase 1	GO:0004605,phosphatidate cytidylyltransferase activity; GO:0005783,endoplasmic reticulum; GO:0005789,endoplasmic reticulum membrane; GO:0006661,phosphatidylinositol biosynthetic process; GO:0016021,integral component of membrane; GO:0016024,CDP-diacylglycerol biosynthetic process; GO:0045600,positive regulation of fat cell differentiation; GO:0140042,lipid droplet formation	--
ENSRNOG00000002146	10.5232	4.6664	12.7356	2.6472	3.4099	11.3805	19.6947	11.3919	34.0991	17.1571	34.6746	3.2894	8.5117	32.5661	27.808	27.8951	841	382	1045	236	232	985	1578	966	2699	1426	2672	278	727	2640	2314	2251	1.17117	0.00102034	0.005276	up	14	6602004	6645257	-	protein_coding	Pkd2	polycystin 2%2C transient receptor potential cation channel [Source:RGD Symbol%3BAcc:1559992]	K04986 Pkd2; polycystin-2	GO:0001658,branching involved in ureteric bud morphogenesis; GO:0001822,kidney development; GO:0001889,liver development; GO:0001892,embryonic placenta development; GO:0001947,heart looping; GO:0002133,polycystin complex; GO:0003127,detection of nodal flow; GO:0005102,signaling receptor binding; GO:0005244,voltage-gated ion channel activity; GO:0005245,voltage-gated calcium channel activity; GO:0…	--
ENSRNOG00000002159	15.1549	5.7547	11.7736	2.7671	3.2983	7.9989	8.0051	7.5262	4.0818	2.6808	3.2013	1.8832	2.2174	4.4959	4.2842	5.6013	761	296	607	155	141	435	403	401	203	140	155	100	119	229	224	284	-1.23105	1.67434e-06	2.09574e-05	down	14	10343282	10395047	-	protein_coding	Gpat3	glycerol-3-phosphate acyltransferase 3 [Source:RGD Symbol%3BAcc:1565703]	K13506 Gpat3; glycerol-3-phosphate acyltransferase 3	GO:0003841,1-acylglycerol-3-phosphate O-acyltransferase activity; GO:0004366,glycerol-3-phosphate O-acyltransferase activity; GO:0005783,endoplasmic reticulum; GO:0005789,endoplasmic reticulum membrane; GO:0006072,glycerol-3-phosphate metabolic process; GO:0008654,phospholipid biosynthetic process; GO:0016021,integral component of membrane; GO:0016024,CDP-diacylglycerol biosynthetic process; GO:0…	--
ENSRNOG00000002163	79.3341	32.0709	70.951	21.1892	15.9412	52.4962	47.2385	47.422	33.9803	12.0898	25.2589	5.9276	8.8718	36.7296	33.3737	31.727	6518	2699	5985	1942	1115	4671	3891	4134	2765	1033	2001	515	779	3061	2855	2632	-1.13409	0.000218498	0.00144932	down	14	45142769	45165207	-	protein_coding	Klf3	Kruppel like factor 3 [Source:RGD Symbol%3BAcc:1593290]	K15605 Klf3; Krueppel-like factor 3	GO:0000122,negative regulation of transcription by RNA polymerase II; GO:0000977,RNA polymerase II regulatory region sequence-specific DNA binding; GO:0000978,RNA polymerase II proximal promoter sequence-specific DNA binding; GO:0000981,DNA-binding transcription factor activity, RNA polymerase II-specific; GO:0005654,nucleoplasm; GO:0006357,regulation of transcription by RNA polymerase II; GO:190…	zf-C2H2
ENSRNOG00000002174	25.0953	55.4592	17.9289	38.3922	7.8005	50.8194	2.6263	44.7553	0.1647	0.1792	0.0725	0.2424	0	0.2297	0.0895	0.2538	1077	2438	790	1838	285	2362	113	2038	7	8	3	11	0	10	4	11	-7.73654	1.31568e-38	2.56903e-35	down	14	37315406	37361798	-	protein_coding	Cwh43	cell wall biogenesis 43 C-terminal homolog [Source:RGD Symbol%3BAcc:1310958]	--	GO:0005783,endoplasmic reticulum; GO:0006506,GPI anchor biosynthetic process; GO:0016021,integral component of membrane	--
ENSRNOG00000002176	3.6494	1.6723	3.0467	0.5007	1.7059	3.0947	3.3058	3.1236	7.3319	7.4121	7.2221	1.5846	2.5088	7.1221	6.0442	6.2328	98	46	84	15	39	90	89	89	195	207	187	45	72	194	169	169	1.05623	0.000302512	0.0019124	up	11	57897879	57993548	-	protein_coding	Nectin3	nectin cell adhesion molecule 3 [Source:RGD Symbol%3BAcc:1309516]	K06592 Nectin3; nectin-3	GO:0002089,lens morphogenesis in camera-type eye; GO:0005886,plasma membrane; GO:0005911,cell-cell junction; GO:0005912,adherens junction; GO:0007155,cell adhesion; GO:0007156,homophilic cell adhesion via plasma membrane adhesion molecules; GO:0007157,heterophilic cell-cell adhesion via plasma membrane cell adhesion molecules; GO:0007286,spermatid development; GO:0009566,fertilization; GO:0030424…	--
ENSRNOG00000002186	81.2667	88.951	84.9239	98.2018	47.1916	56.3293	20.6886	66.7756	15.3989	21.3686	11.7498	11.1255	14.9634	20.9204	18.7066	19.9376	1865	2091	2001	2514	922	1400	476	1626	350	510	260	270	367	487	447	462	-2.20168	2.8287e-12	1.2661e-10	down	14	7036820	7054548	-	protein_coding	Nudt9	nudix hydrolase 9 [Source:RGD Symbol%3BAcc:1359522]	K13988 Nudt9; ADP-ribose pyrophosphatase, mitochondrial	GO:0005739,mitochondrion; GO:0016604,nuclear body; GO:0030054,cell junction; GO:0031965,nuclear membrane; GO:0046032,ADP catabolic process; GO:0046709,IDP catabolic process; GO:0047631,ADP-ribose diphosphatase activity	--
ENSRNOG00000002188	60.5107	64.1594	54.6345	52.2138	10.0653	48.5188	26.507	56.9579	5.3741	4.5734	4.3847	3.1413	3.638	5.6193	8.5559	5.3834	1603	1741	1486	1543	227	1392	704	1601	141	126	112	88	103	151	236	144	-3.33766	1.00279e-28	6.81068e-26	down	14	10534423	10575224	+	protein_coding	Hpse	heparanase [Source:RGD Symbol%3BAcc:61969]	K07964 Hpse; heparanase precursor	GO:0005575,cellular_component; GO:0005634,nucleus; GO:0005654,nucleoplasm; GO:0005764,lysosome; GO:0005765,lysosomal membrane; GO:0007160,cell-matrix adhesion; GO:0008150,biological_process; GO:0010575,positive regulation of vascular endothelial growth factor production; GO:0030194,positive regulation of blood coagulation; GO:0030200,heparan sulfate proteoglycan catabolic process; GO:0030305,hepa…	--
ENSRNOG00000002202	6.6653	1.2345	1.36	1.4879	0	1.6055	0.8672	3.352	0.3724	0.2027	0.2732	0	0.4191	0.5714	0.7591	1.435	253	48	53	63	0	66	33	135	14	8	10	0	17	22	30	55	-2.25525	0.00193631	0.00897801	down	14	16491573	16493876	+	protein_coding	Sowahb	sosondowah ankyrin repeat domain family member B [Source:RGD Symbol%3BAcc:1311994]	--	--	--
ENSRNOG00000002204	0.0672	0.1312	0.2782	0.0904	0	0.1706	0.7541	0.095	0.7124	0.7916	0.9235	0.3336	0.1572	0.795	0.8552	0.9151	4	8	17	6	0	11	45	6	42	49	53	21	10	48	53	55	1.76769	0.000525276	0.00303564	up	14	16924960	16974514	+	protein_coding	Ccdc158	coiled-coil domain containing 158 [Source:RGD Symbol%3BAcc:1308523]	--	--	--
ENSRNOG00000002214	27.6355	29.977	26.3289	30.3443	12.6454	26.5133	21.1659	43.7363	9.8732	13.181	11.7714	7.7604	12.0056	15.6583	15.1488	14.2097	1512	1680	1479	1852	589	1571	1161	2539	535	750	621	449	702	869	863	785	-1.2486	2.32599e-09	5.64197e-08	down	14	7169519	7215025	+	protein_coding	Klhl8	kelch-like family member 8 [Source:RGD Symbol%3BAcc:1304685]	K10446 Klhl8; kelch-like protein 8	GO:0005654,nucleoplasm; GO:0006511,ubiquitin-dependent protein catabolic process; GO:0016567,protein ubiquitination; GO:0031463,Cul3-RING ubiquitin ligase complex	--
ENSRNOG00000002215	76.0712	16.914	66.5394	14.3364	0.7649	72.4018	109.374	52.2898	374.338	135.327	272.649	14.1136	38.6218	183.44	156.285	238.96	10046	2288	9022	2112	86	10355	14481	7327	48961	18586	34718	1971	5451	24573	21490	31864	1.71422	0.00367696	0.0153906	up	11	69013050	69223158	-	protein_coding	Mylk	myosin light chain kinase [Source:RGD Symbol%3BAcc:1310915]	K00907 Mylk; myosin light chain kinase, smooth muscle	GO:0001725,stress fiber; GO:0004672,protein kinase activity; GO:0004687,myosin light chain kinase activity; GO:0005516,calmodulin binding; GO:0005524,ATP binding; GO:0005737,cytoplasm; GO:0005886,plasma membrane; GO:0005911,cell-cell junction; GO:0006468,protein phosphorylation; GO:0006939,smooth muscle contraction; GO:0014820,tonic smooth muscle contraction; GO:0015629,actin cytoskeleton; GO:001…	--
ENSRNOG00000002224	0.3261	0.2274	0.4991	0.4176	0	0.4301	0.1394	0.0878	2.7281	1.2094	2.7538	0.7489	2.4845	1.3318	1.208	0.0923	7	5	11	10	0	10	3	2	58	27	57	17	57	29	27	2	2.50422	7.7781e-05	0.000604787	up	14	62567745	62595854	-	protein_coding	Yipf7	Yip1 domain family%2C member 7 [Source:RGD Symbol%3BAcc:1310766]	K20363 Yipf7; protein YIPF7	GO:0016021,integral component of membrane	--
ENSRNOG00000002255	334.159	891.115	448.598	853.325	488.478	301.751	66.4123	402.174	24.3498	55.8556	26.2231	58.5785	63.5032	25.8104	26.3416	26.4305	8577	23429	11822	24433	10674	8388	1709	10953	619	1491	649	1590	1742	672	704	685	-3.67397	1.9588e-12	9.02609e-11	down	11	67618625	67646253	+	protein_coding	Fam162a	family with sequence similarity 162%2C member A [Source:RGD Symbol%3BAcc:1590883]	--	GO:0005739,mitochondrion; GO:0005829,cytosol; GO:0006919,activation of cysteine-type endopeptidase activity involved in apoptotic process; GO:0016021,integral component of membrane; GO:0043065,positive regulation of apoptotic process; GO:0051402,neuron apoptotic process; GO:0071456,cellular response to hypoxia; GO:0090200,positive regulation of release of cytochrome c from mitochondria	--
ENSRNOG00000002256	4.6873	1.8131	6.0871	1.5063	0.4502	3.5659	4.9694	2.8895	17.3831	12.6993	10.4563	3.5404	9.0476	12.962	21.8008	11.153	159	63	212	57	13	131	169	104	584	448	342	127	328	446	770	382	1.86464	6.31069e-08	1.13702e-06	up	14	17143040	17225389	-	protein_coding	Art3	ADP-ribosyltransferase 3 [Source:RGD Symbol%3BAcc:628833]	K00775 Art3; ecto-ADP-ribosyltransferase 3 precursor	GO:0003950,NAD+ ADP-ribosyltransferase activity; GO:0016021,integral component of membrane; GO:0018120,peptidyl-arginine ADP-ribosylation; GO:0106274,NA; GO:0106275,NA	--
ENSRNOG00000002267	87.8559	87.6673	48.1938	67.1081	32.3554	34.3567	24.5944	35.2244	15.7004	24.8841	17.9697	24.1572	33.1004	20.2022	19.8408	22.55	1582	1617	891	1348	496	670	444	673	280	466	312	460	637	369	372	410	-1.29037	0.000630249	0.00353251	down	14	35683442	35717922	+	protein_coding	Chic2	cysteine-rich hydrophobic domain 2 [Source:RGD Symbol%3BAcc:1309278]	--	GO:0003674,molecular_function; GO:0005575,cellular_component; GO:0005794,Golgi apparatus; GO:0005798,Golgi-associated vesicle; GO:0005886,plasma membrane; GO:0008150,biological_process; GO:0016021,integral component of membrane; GO:0043231,intracellular membrane-bounded organelle	--
ENSRNOG00000002305	2.2622	2.1195	2.4843	3.4706	12.4301	2.5655	1.1509	3.5915	0.9504	0.6423	0.8345	0.7179	0.8239	0.9579	1.8081	1.8044	149	143	168	255	697	183	76	251	62	44	53	50	58	64	124	120	-2.18237	9.36774e-06	9.53934e-05	down	11	66932614	66961713	+	protein_coding	Slc15a2	solute carrier family 15 member 2 [Source:RGD Symbol%3BAcc:61972]	K14637 Slc15a2; solute carrier family 15 member 2	GO:0005887,integral component of plasma membrane; GO:0006857,oligopeptide transport; GO:0015031,protein transport; GO:0015333,peptide:proton symporter activity; GO:0015334,high-affinity oligopeptide transmembrane transporter activity; GO:0015835,peptidoglycan transport; GO:0016020,membrane; GO:0016021,integral component of membrane; GO:0016324,apical plasma membrane; GO:0042908,xenobiotic transpo…	--
ENSRNOG00000002309	6.1514	2.4679	5.9366	1.687	0	8.0661	5.9396	4.315	21.2705	14.2875	13.2545	7.4904	8.8045	15.1193	13.7849	12.4903	219	90	217	67	0	311	212	163	750	529	455	282	335	546	511	449	1.62973	0.00102746	0.005304	up	13	102637769	102643223	-	protein_coding	Hlx	H2.0-like homeobox [Source:RGD Symbol%3BAcc:1311961]	K09339 Hlx; H2.0-like homeobox protein	GO:0000981,DNA-binding transcription factor activity, RNA polymerase II-specific; GO:0001889,liver development; GO:0005634,nucleus; GO:0006357,regulation of transcription by RNA polymerase II; GO:0007519,skeletal muscle tissue development; GO:0008284,positive regulation of cell proliferation; GO:0030154,cell differentiation; GO:0043565,sequence-specific DNA binding; GO:0045627,positive regulation…	Homeobox
ENSRNOG00000002322	27.4996	19.7382	18.5861	9.8008	1.2031	27.5304	27.2517	20.8807	93.6399	66.6087	59.9726	18.6348	17.6054	62.9573	41.3374	54.646	1235	908	857	491	46	1339	1227	995	4165	3111	2597	885	845	2868	1933	2478	1.36456	0.000579685	0.00329509	up	13	102780877	102790639	-	protein_coding	RGD1310587	RIKEN cDNA C130074G19 gene [Source:MGI Symbol%3BAcc:MGI:2444831]	--	GO:0016021,integral component of membrane; GO:0097731,9+0 non-motile cilium	--
ENSRNOG00000002331	1.8026	3.6211	2.9712	15.8175	13.926	4.3852	15.3868	7.6777	20.5808	25.4662	15.7828	18.1935	34.3498	51.6382	40.1845	72.6461	52	107	88	509	342	137	445	235	588	764	439	555	1059	1511	1207	2116	1.81238	0.000150633	0.00105517	up	10	47490153	47499876	+	protein_coding	Aldh3a1	aldehyde dehydrogenase 3 family%2C member A1 [Source:RGD Symbol%3BAcc:2088]	K00129 Aldh3a1; aldehyde dehydrogenase, dimeric NADP-preferring	GO:0001666,response to hypoxia; GO:0004028,3-chloroallyl aldehyde dehydrogenase activity; GO:0004029,aldehyde dehydrogenase (NAD) activity; GO:0005737,cytoplasm; GO:0005783,endoplasmic reticulum; GO:0005829,cytosol; GO:0005886,plasma membrane; GO:0006081,cellular aldehyde metabolic process; GO:0007568,aging; GO:0007584,response to nutrient; GO:0008106,alcohol dehydrogenase (NADP+) activity; GO:00…	--
ENSRNOG00000002342	7.8241	5.8072	11.5178	4.82	6.022	10.8862	15.9646	9.4447	30.6798	23.4802	21.6755	7.9731	13.0707	25.5351	26.3515	29.5091	438	333	662	301	287	660	896	561	1701	1367	1170	472	782	1450	1536	1668	1.18982	1.97237e-11	7.46147e-10	up	10	47525493	47546345	-	protein_coding	Aldh3a2	aldehyde dehydrogenase 3 family%2C member A2 [Source:RGD Symbol%3BAcc:61866]	K00128 Aldh3a2; aldehyde dehydrogenase family 3 member A2	GO:0000302,response to reactive oxygen species; GO:0004028,3-chloroallyl aldehyde dehydrogenase activity; GO:0004029,aldehyde dehydrogenase (NAD) activity; GO:0005634,nucleus; GO:0005777,peroxisome; GO:0005783,endoplasmic reticulum; GO:0005829,cytosol; GO:0006081,cellular aldehyde metabolic process; GO:0006631,fatty acid metabolic process; GO:0006714,sesquiterpenoid metabolic process; GO:0007417,…	--
ENSRNOG00000002345	16.6875	7.6216	11.6276	2.7994	0.4967	7.0886	7.203	8.1242	2.2991	1.9705	2.5302	0.8305	1.2479	4.5858	3.9989	5.96	513	240	367	96	13	236	222	265	70	63	75	27	41	143	128	185	-1.55884	0.000331649	0.00205583	down	14	11988671	12027381	+	protein_coding	Rasgef1b	RasGEF domain family%2C member 1B [Source:RGD Symbol%3BAcc:1562220]	--	GO:0005085,guanyl-nucleotide exchange factor activity; GO:0007264,small GTPase mediated signal transduction; GO:0050790,regulation of catalytic activity	--
ENSRNOG00000002347	8.5654	2.2277	8.6928	1.4611	1.3204	8.8638	12.5798	6.9072	26.0018	11.9217	19.4101	2.5723	4.4911	20.2016	16.6899	15.8637	762	203	794	145	100	854	1122	652	2291	1103	1665	242	427	1823	1546	1425	1.13025	0.00569173	0.0221198	up	13	69909096	70174565	-	protein_coding	Rgl1	ral guanine nucleotide dissociation stimulator%2C-like 1 [Source:RGD Symbol%3BAcc:1308947]	K17635 Rgl1; ral guanine nucleotide dissociation stimulator-like 1	GO:0005085,guanyl-nucleotide exchange factor activity; GO:0007264,small GTPase mediated signal transduction; GO:0050790,regulation of catalytic activity	--
ENSRNOG00000002365	5.005	3.7105	8.5766	5.0601	0.3978	6.324	6.381	6.4194	29.7508	20.1548	21.5042	11.6009	20.5281	16.6944	23.3834	18.15	133	101	234	150	9	182	170	181	783	557	551	326	583	450	647	487	1.92265	1.33069e-08	2.79391e-07	up	X	78490866	78496847	-	protein_coding	Itm2a	integral membrane protein 2A [Source:RGD Symbol%3BAcc:1559423]	K18241 Itm2a; integral membrane protein 2A	GO:0001540,amyloid-beta binding; GO:0002317,plasma cell differentiation; GO:0005794,Golgi apparatus; GO:0005886,plasma membrane; GO:0016021,integral component of membrane; GO:0042985,negative regulation of amyloid precursor protein biosynthetic process	--
ENSRNOG00000002372	2.6115	0.7649	3.1613	0.301	0	3.2382	4.7632	1.4416	12.1294	5.5245	10.9885	1.5876	2.8625	8.0547	9.5667	9.8283	70	21	87	9	0	94	128	41	322	154	284	45	82	219	267	266	1.85446	0.000696232	0.00383627	up	10	32062946	32471454	-	protein_coding	Sgcd	sarcoglycan%2C delta [Source:RGD Symbol%3BAcc:1306638]	K12563 Sgcd; delta-sarcoglycan isoform a	GO:0003015,heart process; GO:0003674,molecular_function; GO:0005575,cellular_component; GO:0005856,cytoskeleton; GO:0005886,plasma membrane; GO:0008150,biological_process; GO:0016010,dystrophin-associated glycoprotein complex; GO:0016011,dystroglycan complex; GO:0016012,sarcoglycan complex; GO:0016021,integral component of membrane; GO:0016529,sarcoplasmic reticulum; GO:0019722,calcium-mediated s…	--
ENSRNOG00000002387	7.7621	11.9729	7.5097	9.7879	2.249	12.0409	11.665	11.2658	22.2578	26.5705	23.5599	26.1797	21.6433	15.4574	17.4937	16.3997	150	237	149	211	37	252	226	231	426	534	439	535	447	303	352	320	1.23062	0.000144286	0.00101618	up	X	107370431	107372338	+	protein_coding	Tceal1	transcription elongation factor A like 1 [Source:RGD Symbol%3BAcc:1549724]	--	GO:0005634,nucleus; GO:0005654,nucleoplasm; GO:0050699,WW domain binding	--
ENSRNOG00000002396	35.1126	46.1276	26.1997	26.2455	12.8342	24.717	22.4513	50.3877	3.1667	5.4424	9.3497	2.8555	3.9038	10.8434	14.5144	15.8775	2407	3239	1844	2007	749	1835	1543	3665	215	388	618	207	286	754	1036	1099	-2.1269	3.2544e-11	1.18225e-09	down	13	27889345	27914006	+	protein_coding	Serpinb8	serpin family B member 8 [Source:RGD Symbol%3BAcc:1309833]	K13965 Serpinb8; serpin B8	GO:0003674,molecular_function; GO:0004867,serine-type endopeptidase inhibitor activity; GO:0005575,cellular_component; GO:0005615,extracellular space; GO:0005737,cytoplasm; GO:0005829,cytosol; GO:0008150,biological_process; GO:0010951,negative regulation of endopeptidase activity; GO:0090136,epithelial cell-cell adhesion	--
ENSRNOG00000002408	11.8861	5.2584	12.1821	2.7857	1.5209	8.9906	10.7451	10.348	0.9674	1.0458	4.3239	0.4408	0.7511	5.1569	7.4859	7.7195	459	208	483	120	50	376	416	424	37	42	161	18	31	202	301	301	-1.40697	0.00387106	0.0160398	down	14	43810119	43837662	+	protein_coding	Rbm47	RNA binding motif protein 47 [Source:RGD Symbol%3BAcc:1359713]	--	GO:0002244,hematopoietic progenitor cell differentiation; GO:0003723,RNA binding; GO:0003729,mRNA binding; GO:0005634,nucleus; GO:0016554,cytidine to uridine editing	--
ENSRNOG00000002413	6.8182	3.4538	6.6826	1.5761	1.8637	8.0775	13.4733	6.6078	26.6712	13.8956	24.1933	4.8255	7.8643	16.7197	17.8738	18.92	318	165	320	82	74	408	630	327	1232	674	1088	238	392	791	868	891	1.37795	1.4092e-05	0.000136052	up	X	139354155	139464798	-	protein_coding	Gpc4	glypican 4 [Source:RGD Symbol%3BAcc:1359399]	K08110 Gpc4; glypican-4 precursor	GO:0003674,molecular_function; GO:0005575,cellular_component; GO:0008150,biological_process; GO:0009897,external side of plasma membrane; GO:0009966,regulation of signal transduction; GO:0009986,cell surface; GO:0016055,Wnt signaling pathway; GO:0016477,cell migration; GO:0045202,synapse; GO:0062023,collagen-containing extracellular matrix; GO:0098696,regulation of neurotransmitter receptor local…	--
ENSRNOG00000002414	1.2418	0.8028	1.626	0.2728	0.0676	4.5257	39.1189	1.7594	13.1692	8.1685	35.8298	1.9131	4.3014	76.0224	58.9514	61.8987	151	100	203	37	7	596	4769	227	1586	1033	4201	246	559	9377	7464	7600	2.3988	0.00450774	0.0181436	up	13	34610684	34670124	+	protein_coding	Tfcp2l1	transcription factor CP2-like 1 [Source:RGD Symbol%3BAcc:1305456]	K09275 Tfcp2l1; transcription factor CP2-like protein 1	GO:0000122,negative regulation of transcription by RNA polymerase II; GO:0000902,cell morphogenesis; GO:0000977,RNA polymerase II regulatory region sequence-specific DNA binding; GO:0000978,RNA polymerase II proximal promoter sequence-specific DNA binding; GO:0001228,DNA-binding transcription activator activity, RNA polymerase II-specific; GO:0002070,epithelial cell maturation; GO:0005634,nucleus…	CP2
ENSRNOG00000002419	4.4482	1.9668	6.0033	1.8776	6.1857	8.0673	7.6004	6.3166	22.8997	9.7819	17.4808	2.056	5.0954	20.6678	35.4219	24.6545	223	101	309	105	264	438	382	336	1137	510	845	109	273	1051	1849	1248	1.46629	0.000148809	0.00104474	up	X	107496072	107511348	+	protein_coding	Plp1	proteolipid protein 1 [Source:RGD Symbol%3BAcc:3354]	K17271 Plp1; myelin proteolipid protein	GO:0005886,plasma membrane; GO:0006954,inflammatory response; GO:0008366,axon ensheathment; GO:0010001,glial cell differentiation; GO:0010628,positive regulation of gene expression; GO:0014002,astrocyte development; GO:0019911,structural constituent of myelin sheath; GO:0021762,substantia nigra development; GO:0022010,central nervous system myelination; GO:0030335,positive regulation of cell migr…	--
ENSRNOG00000002428	0.131	0.3126	0.4252	0.0391	0	0.5509	1.5096	0.4663	3.0857	1.5532	1.9922	0.3991	0.5855	1.7503	1.5234	1.8016	9	22	30	3	0	41	104	34	210	111	132	29	43	122	109	125	1.90112	0.000938074	0.0049091	up	X	78042859	78056347	+	protein_coding	Lpar4	lysophosphatidic acid receptor 4 [Source:RGD Symbol%3BAcc:1563686]	K04275 Lpar4; lysophosphatidic acid receptor 4	GO:0004930,G protein-coupled receptor activity; GO:0005886,plasma membrane; GO:0005887,integral component of plasma membrane; GO:0016604,nuclear body; GO:0035025,positive regulation of Rho protein signal transduction; GO:0035727,lysophosphatidic acid binding; GO:0043231,intracellular membrane-bounded organelle; GO:0051482,positive regulation of cytosolic calcium ion concentration involved in phos…	--
ENSRNOG00000002429	0.2906	0.2128	0.1415	0.0977	0	0.2683	0.3986	0.1712	1.6871	1.9211	0.8288	0	0.1699	1.0385	2.163	0.8994	8	6	4	3	0	8	11	5	46	55	22	0	5	29	62	25	2.30924	0.000356964	0.00218929	up	X	77954484	77956352	-	protein_coding	Rtl3	retrotransposon Gag like 3 [Source:RGD Symbol%3BAcc:1564805]	--	--	--
ENSRNOG00000002449	13.7917	7.9338	13.0977	7.5225	6.592	9.4839	13.3868	9.705	25.552	26.0392	22.7592	19.7757	17.9328	25.0269	26.6183	25.9022	521	307	508	317	212	388	507	389	956	1023	829	790	724	959	1047	988	1.15872	2.48608e-14	1.57227e-12	up	5	33174542	33182715	-	protein_coding	Maged2	MAGE family member D2 [Source:RGD Symbol%3BAcc:70899]	K24127 Maged2; melanoma-associated antigen D2	GO:0005654,nucleoplasm; GO:0005730,nucleolus; GO:0005829,cytosol; GO:0007565,female pregnancy; GO:0070294,renal sodium ion absorption	--
ENSRNOG00000002456	2.9393	0.7341	2.4633	1.8383	1.8467	3.4083	5.7954	3.8009	5.8665	9.0046	14.5327	4.654	1.3431	23.8552	15.0335	20.8507	43	11	37	30	23	54	85	59	85	137	205	72	21	354	229	308	1.87981	2.66573e-06	3.1763e-05	up	10	77840568	77918191	-	protein_coding	Hlf	HLF transcription factor%2C PAR bZIP family member [Source:RGD Symbol%3BAcc:1582828]	--	--	TF_bZIP
ENSRNOG00000002460	302.323	830.036	317.694	1319.3	402.637	785.466	205.956	1279.87	1.1234	4.2199	8.3337	8.0956	9.6009	15.5389	35.9155	17.9978	9782	27510	10554	47619	11091	27524	6681	43940	36	142	260	277	332	510	1210	588	-6.0187	4.56166e-29	3.23899e-26	down	13	27449934	27463010	+	protein_coding	Serpinb2	serpin family B member 2 [Source:RGD Symbol%3BAcc:621823]	K19821 Serpinb2; plasminogen activator inhibitor 2 type A	GO:0004867,serine-type endopeptidase inhibitor activity; GO:0005615,extracellular space; GO:0005737,cytoplasm; GO:0010951,negative regulation of endopeptidase activity; GO:0042060,wound healing; GO:0043066,negative regulation of apoptotic process	--
ENSRNOG00000002471	0.9325	0.139	0.2704	0.1276	0	0.2366	0.3266	0.6776	0.2516	0.0137	0.0148	0.0539	0.04	0.1333	0.1983	0.1057	131	20	39	20	0	36	46	101	35	2	2	8	6	19	29	15	-1.80977	0.00958136	0.034047	down	11	66585881	66695353	-	protein_coding	Polq	DNA polymerase theta [Source:RGD Symbol%3BAcc:1309795]	K02349 Polq; DNA polymerase theta	GO:0003677,DNA binding; GO:0003682,chromatin binding; GO:0003887,DNA-directed DNA polymerase activity; GO:0005524,ATP binding; GO:0005654,nucleoplasm; GO:0005737,cytoplasm; GO:0005794,Golgi apparatus; GO:0005829,cytosol; GO:0006261,DNA-dependent DNA replication; GO:0006281,DNA repair; GO:0006284,base-excision repair; GO:0006302,double-strand break repair; GO:0006974,cellular response to DNA damag…	--
ENSRNOG00000002488	22.223	12.0731	19.4531	7.9186	7.3615	18.0129	13.7635	15.476	6.4968	4.524	4.2238	2.4268	3.0277	8.965	8.2872	10.4428	1195	665	1074	475	337	1049	742	883	346	253	219	138	174	489	464	567	-1.42893	6.87144e-11	2.34364e-09	down	10	43067299	43210427	+	protein_coding	Galnt10	polypeptide N-acetylgalactosaminyltransferase 10 [Source:RGD Symbol%3BAcc:69409]	K00710 Galnt10; polypeptide N-acetylgalactosaminyltransferase 10	GO:0000139,Golgi membrane; GO:0004653,polypeptide N-acetylgalactosaminyltransferase activity; GO:0005794,Golgi apparatus; GO:0006493,protein O-linked glycosylation; GO:0016021,integral component of membrane; GO:0016266,O-glycan processing; GO:0018215,protein phosphopantetheinylation; GO:0030246,carbohydrate binding; GO:0046872,metal ion binding	--
ENSRNOG00000002524	0.3423	0.3156	0.463	0.1705	1.854	0.2985	0.5501	0.2151	3.0337	1.7554	2.8991	0.7193	1.8149	2.0059	2.6481	3.6724	18	17	25	10	83	17	29	12	158	96	147	40	102	107	145	195	1.79734	0.000298826	0.00189063	up	4	51822153	51844331	-	protein_coding	Gpr37	G protein-coupled receptor 37 [Source:RGD Symbol%3BAcc:619848]	K04243 Gpr37; prosaposin receptor GPR37 precursor	GO:0000151,ubiquitin ligase complex; GO:0005737,cytoplasm; GO:0005783,endoplasmic reticulum; GO:0005789,endoplasmic reticulum membrane; GO:0005886,plasma membrane; GO:0007193,adenylate cyclase-inhibiting G protein-coupled receptor signaling pathway; GO:0007218,neuropeptide signaling pathway; GO:0008188,neuropeptide receptor activity; GO:0008528,G protein-coupled peptide receptor activity; GO:0009…	--
ENSRNOG00000002555	23.8443	87.8243	22.6549	37.7989	3.9923	22.2131	8.74	36.8366	1.126	1.583	2.5886	0.5524	1.9876	1.0471	1.7851	1.3674	449	1694	438	794	64	453	165	736	21	31	47	11	40	20	35	26	-4.51588	2.42151e-19	3.85984e-17	down	13	27312498	27354052	+	protein_coding	Serpinb7	serpin family B member 7 [Source:RGD Symbol%3BAcc:71063]	K13964 Serpinb7; serpin B7	GO:0003674,molecular_function; GO:0004867,serine-type endopeptidase inhibitor activity; GO:0005575,cellular_component; GO:0005615,extracellular space; GO:0010951,negative regulation of endopeptidase activity; GO:0032914,positive regulation of transforming growth factor beta1 production; GO:0032967,positive regulation of collagen biosynthetic process; GO:0072126,positive regulation of glomerular m…	--
ENSRNOG00000002578	722.136	1142.04	711.877	732.85	64.8676	624.662	45.9285	735.236	1.211	1.7048	3.0286	0.9862	7.7094	2.6219	3.6059	3.0471	13848	22433	14016	15677	1059	12973	883	14960	23	34	56	20	158	51	72	59	-7.71404	3.31013e-41	1.03415e-37	down	13	27153925	27158628	-	protein_coding	Serpinb3a	serine (or cysteine) peptidase inhibitor%2C clade B (ovalbumin)%2C member 3A [Source:RGD Symbol%3BAcc:1562868]	K13963 Serpinb3a; serpin B4-like isoform X1	GO:0002020,protease binding; GO:0004867,serine-type endopeptidase inhibitor activity; GO:0005615,extracellular space; GO:0010466,negative regulation of peptidase activity; GO:0010951,negative regulation of endopeptidase activity; GO:0019899,enzyme binding; GO:0042270,protection from natural killer cell mediated cytotoxicity	--
ENSRNOG00000002583	214.054	481.794	131.588	281.701	123.326	195.418	75.6409	257.746	1.22	4.8613	6.2655	10.1329	14.132	6.9275	11.7569	7.5577	6732	15521	4249	9883	3302	6656	2385	8601	38	159	190	337	475	221	385	240	-4.84936	7.18863e-23	1.97006e-20	down	13	27238767	27257181	+	protein_coding	Serpinb11	serpin family B member 11 [Source:RGD Symbol%3BAcc:1306497]	K13966 Serpinb11; serpin B11	GO:0004867,serine-type endopeptidase inhibitor activity; GO:0005615,extracellular space; GO:0010951,negative regulation of endopeptidase activity	--
ENSRNOG00000002595	0.7863	0.5019	0.4713	0.0813	0.5684	0.8657	1.9307	1.1116	6.0463	1.8321	2.3524	0.6292	1.4432	3.6971	8.5686	7.0688	26	17	16	3	16	31	64	39	198	63	75	22	51	124	295	236	2.1744	2.05496e-06	2.52363e-05	up	13	39434217	39643361	-	protein_coding	Dpp10	dipeptidyl peptidase like 10 [Source:RGD Symbol%3BAcc:1306427]	K23014 Dpp10; inactive dipeptidyl peptidase 10	GO:0005515,protein binding; GO:0005886,plasma membrane; GO:0006508,proteolysis; GO:0008076,voltage-gated potassium channel complex; GO:0008150,biological_process; GO:0008236,serine-type peptidase activity; GO:0008239,dipeptidyl-peptidase activity; GO:0015459,potassium channel regulator activity; GO:0016020,membrane; GO:0044325,ion channel binding; GO:0072659,protein localization to plasma membran…	--
ENSRNOG00000002602	19.5858	106.952	73.7918	6.64	0.2933	92.3454	0	10.3014	0	0	0	0	0.7268	0	0	0	706	3949	2731	267	9	3605	0	394	0	0	0	0	28	0	0	0	-8.39781	1.78512e-05	0.000167782	down	13	26970660	26998357	+	protein_coding	Serpinb12	serpin family B member 12 [Source:RGD Symbol%3BAcc:1566382]	K13966 Serpinb12; serpin B12	GO:0002244,hematopoietic progenitor cell differentiation; GO:0004867,serine-type endopeptidase inhibitor activity; GO:0005615,extracellular space; GO:0010951,negative regulation of endopeptidase activity	--
ENSRNOG00000002607	3.3544	0.5198	0.726	0.5728	2.2724	0.7047	1.9827	1.5724	1.6666	1.6042	3.074	2.249	3.3878	7.4013	5.4546	8.8942	189	30	42	36	109	43	112	94	93	94	167	134	204	423	320	506	1.31746	0.00281201	0.0123078	up	10	101288489	101293379	+	protein_coding	Sox9	SRY-box transcription factor 9 [Source:RGD Symbol%3BAcc:620474]	K18435 Sox9; transcription factor SOX-9	GO:0000122,negative regulation of transcription by RNA polymerase II; GO:0000976,transcription regulatory region sequence-specific DNA binding; GO:0000978,RNA polymerase II proximal promoter sequence-specific DNA binding; GO:0000981,DNA-binding transcription factor activity, RNA polymerase II-specific; GO:0000987,proximal promoter sequence-specific DNA binding; GO:0001228,DNA-binding transcriptio…	HMG
ENSRNOG00000002615	35.8064	35.954	37.0583	43.6252	59.0223	36.6547	41.5359	42.4468	15.7796	14.2664	19.6617	18.3641	16.4124	20.5426	27.1688	24.0983	1086	1117	1154	1476	1524	1204	1263	1366	474	450	575	589	532	632	858	738	-1.24127	4.66036e-07	6.82922e-06	down	10	7056266	7077443	-	protein_coding	Pmm2	phosphomannomutase 2 [Source:RGD Symbol%3BAcc:1309366]	K17497 Pmm2; phosphomannomutase 2	GO:0003674,molecular_function; GO:0004615,phosphomannomutase activity; GO:0005575,cellular_component; GO:0005654,nucleoplasm; GO:0005737,cytoplasm; GO:0005829,cytosol; GO:0006013,mannose metabolic process; GO:0006487,protein N-linked glycosylation; GO:0008150,biological_process; GO:0009298,GDP-mannose biosynthetic process; GO:0043025,neuronal cell body	--
ENSRNOG00000002616	22.4273	7.1835	25.3011	7.9239	6.793	14.6306	3.2125	18.4338	0.8782	0.9946	0.9509	0.9781	0.9679	3.1287	2.0094	2.5843	954	313	1105	376	246	674	137	832	37	44	39	44	44	135	89	111	-3.23412	2.50179e-17	2.65853e-15	down	10	47949665	47997796	-	protein_coding	Slc5a10	solute carrier family 5 member 10 [Source:RGD Symbol%3BAcc:1305232]	K14390 Slc5a10; sodium/glucose cotransporter 5	GO:0005412,glucose:sodium symporter activity; GO:0005886,plasma membrane; GO:0006814,sodium ion transport; GO:0016021,integral component of membrane; GO:1904659,glucose transmembrane transport	--
ENSRNOG00000002640	179.131	281.781	204.545	248.523	167.582	244.896	131.567	265.944	8.1812	28.1296	49.4672	29.1118	49.5005	37.6178	35.7421	37.0441	7605	12254	8916	11770	6057	11260	5600	11980	344	1242	2025	1307	2246	1620	1580	1588	-2.74194	1.42374e-15	1.1464e-13	down	13	26903052	26923250	+	protein_coding	Serpinb5	serpin family B member 5 [Source:RGD Symbol%3BAcc:69342]	K10139 Serpinb5; serpin B5	GO:0002009,morphogenesis of an epithelium; GO:0004867,serine-type endopeptidase inhibitor activity; GO:0005615,extracellular space; GO:0005737,cytoplasm; GO:0010951,negative regulation of endopeptidase activity; GO:0030198,extracellular matrix organization; GO:0050678,regulation of epithelial cell proliferation; GO:0060512,prostate gland morphogenesis	--
ENSRNOG00000002660	0.6123	0.6641	0.9276	0.1982	0.4595	0.8166	1.2384	0.6251	3.0395	0.8504	1.3405	0.1287	0.6684	2.4815	2.7278	2.9813	36	40	56	13	23	52	73	39	177	52	76	8	42	148	167	177	1.15944	0.00444622	0.0179515	up	X	76083549	76087117	+	protein_coding	Magee1	MAGE family member E1 [Source:RGD Symbol%3BAcc:1560259]	K24127 Magee1; melanoma-associated antigen E1	GO:0005634,nucleus; GO:0005886,plasma membrane; GO:0030425,dendrite; GO:0045211,postsynaptic membrane; GO:0048471,perinuclear region of cytoplasm	--
ENSRNOG00000002667	35.6099	14.7419	41.7731	10.5454	6.2786	34.0191	17.1924	33.9215	4.0558	4.2507	6.7338	1.8189	2.7543	6.6419	5.2152	6.5461	3351	1421	4036	1107	503	3467	1622	3387	378	416	611	181	277	634	511	622	-2.46137	3.28525e-17	3.3986e-15	down	13	70566643	70626252	-	protein_coding	Lamc2	laminin subunit gamma 2 [Source:RGD Symbol%3BAcc:621053]	K06246 Lamc2; laminin subunit gamma-2 precursor	GO:0003674,molecular_function; GO:0005102,signaling receptor binding; GO:0005604,basement membrane; GO:0005607,laminin-2 complex; GO:0005610,laminin-5 complex; GO:0005615,extracellular space; GO:0005938,cell cortex; GO:0008045,motor neuron axon guidance; GO:0008150,biological_process; GO:0008201,heparin binding; GO:0008284,positive regulation of cell proliferation; GO:0009887,animal organ morphog…	--
ENSRNOG00000002693	48.3286	135.666	75.6671	168.711	164.88	66.252	35.537	78.0377	19.1523	46.5497	19.5868	60.831	46.9181	29.5949	29.1479	28.2606	586	1685	942	2282	1702	870	432	1004	230	587	229	780	608	364	368	346	-1.54645	0.0017473	0.00823118	down	10	81657153	81666523	-	protein_coding	Nme1	NME/NM23 nucleoside diphosphate kinase 1 [Source:RGD Symbol%3BAcc:70497]	K00940 Nme1; nucleoside diphosphate kinase A	GO:0000287,magnesium ion binding; GO:0000977,RNA polymerase II regulatory region sequence-specific DNA binding; GO:0002762,negative regulation of myeloid leukocyte differentiation; GO:0003697,single-stranded DNA binding; GO:0004536,deoxyribonuclease activity; GO:0004550,nucleoside diphosphate kinase activity; GO:0005515,protein binding; GO:0005524,ATP binding; GO:0005525,GTP binding; GO:0005634,n…	--
ENSRNOG00000002711	2.1839	6.6469	2.8778	4.1458	3.6215	7.5916	4.7731	4.4192	1.3619	1.9455	2.7312	2.0044	2.2237	1.2031	1.7273	2.0993	68	212	92	144	96	256	149	146	42	63	82	66	74	38	56	66	-1.29188	8.08748e-05	0.000623868	down	13	87818391	87847263	-	protein_coding	Nuf2	NUF2 component of NDC80 kinetochore complex [Source:RGD Symbol%3BAcc:1307952]	K11548 Nuf2; kinetochore protein Nuf2	GO:0000776,kinetochore; GO:0000778,condensed nuclear chromosome kinetochore; GO:0005654,nucleoplasm; GO:0005829,cytosol; GO:0007052,mitotic spindle organization; GO:0031262,Ndc80 complex; GO:0044877,protein-containing complex binding; GO:0045132,meiotic chromosome segregation; GO:0051301,cell division; GO:0051315,attachment of mitotic spindle microtubules to kinetochore; GO:0051383,kinetochore or…	--
ENSRNOG00000002728	96.2386	11.2369	44.2681	28.1988	74.6215	19.9619	1.3983	14.8117	1.043	1.5845	1.1988	1.4187	1.9791	1.2608	2.1495	2.0704	3913	468	1848	1279	2583	879	57	639	42	67	47	61	86	52	91	85	-4.69869	8.23432e-16	6.95288e-14	down	14	18231860	18272484	+	protein_coding	Btc	betacellulin [Source:RGD Symbol%3BAcc:620275]	K09783 Btc; probetacellulin precursor	GO:0005154,epidermal growth factor receptor binding; GO:0005575,cellular_component; GO:0005615,extracellular space; GO:0006260,DNA replication; GO:0007173,epidermal growth factor receptor signaling pathway; GO:0008083,growth factor activity; GO:0008284,positive regulation of cell proliferation; GO:0016021,integral component of membrane; GO:0030154,cell differentiation; GO:0035810,positive regulat…	--
ENSRNOG00000002754	29.2848	25.1587	20.6401	12.0759	5.1285	25.3198	3.2397	18.9686	0	0.256	0.3313	0	0.2989	0.3149	0	0.4219	550	484	398	253	82	515	61	378	0	5	6	0	6	6	0	8	-6.58675	2.31686e-28	1.44767e-25	down	14	18521930	18531179	-	protein_coding	Areg	amphiregulin [Source:RGD Symbol%3BAcc:2149]	K09782 Areg; amphiregulin preproprotein	GO:0005125,cytokine activity; GO:0005154,epidermal growth factor receptor binding; GO:0005615,extracellular space; GO:0005634,nucleus; GO:0005737,cytoplasm; GO:0007173,epidermal growth factor receptor signaling pathway; GO:0007186,G protein-coupled receptor signaling pathway; GO:0007417,central nervous system development; GO:0008083,growth factor activity; GO:0008284,positive regulation of cell p…	--
ENSRNOG00000002767	12.3221	13.9057	9.4568	8.7488	9.3357	12.5793	4.6826	15.4527	4.9018	3.773	4.9414	1.9499	2.9784	5.6643	4.4895	6.3942	1231	1423	970	975	794	1361	469	1638	485	392	476	206	318	574	467	645	-1.50614	1.99318e-10	6.11697e-09	down	X	70596576	70648532	+	protein_coding	Dlg3	discs large MAGUK scaffold protein 3 [Source:RGD Symbol%3BAcc:68423]	K21098 Dlg3; disks large homolog 3	GO:0001736,establishment of planar polarity; GO:0005515,protein binding; GO:0005737,cytoplasm; GO:0005886,plasma membrane; GO:0005911,cell-cell junction; GO:0005923,bicellular tight junction; GO:0008022,protein C-terminus binding; GO:0008328,ionotropic glutamate receptor complex; GO:0009790,embryo development; GO:0010923,negative regulation of phosphatase activity; GO:0014069,postsynaptic density…	--
ENSRNOG00000002771	32.2592	18.1333	13.8642	6.3024	0	24.818	0.7215	7.5803	0.0292	0.0278	0.12	0	0.2166	0.0856	0.0556	0.086	1115	642	492	243	0	929	25	278	1	1	4	0	8	3	2	3	-7.42325	3.04105e-17	3.16695e-15	down	14	18576355	18591394	-	protein_coding	Ereg	epiregulin [Source:RGD Symbol%3BAcc:620299]	K09784 Ereg; proepiregulin preproprotein	GO:0001525,angiogenesis; GO:0001550,ovarian cumulus expansion; GO:0001556,oocyte maturation; GO:0001819,positive regulation of cytokine production; GO:0005154,epidermal growth factor receptor binding; GO:0005615,extracellular space; GO:0005886,plasma membrane; GO:0007143,female meiotic nuclear division; GO:0007173,epidermal growth factor receptor signaling pathway; GO:0007267,cell-cell signaling;…	--
ENSRNOG00000002773	6.2427	2.7019	10.762	1.1938	0	5.0917	7.306	4.4518	22.6072	20.7691	22.811	3.6994	5.8996	12.6368	9.8725	9.3769	300	133	531	64	0	265	352	227	1076	1038	1057	188	303	616	494	455	1.49147	0.0121419	0.0413583	up	13	88054817	88061108	-	protein_coding	Rgs4	regulator of G-protein signaling 4 [Source:RGD Symbol%3BAcc:3567]	K16449 Rgs4; regulator of G-protein signaling 4	GO:0001965,G-protein alpha-subunit binding; GO:0001975,response to amphetamine; GO:0005096,GTPase activator activity; GO:0005634,nucleus; GO:0005737,cytoplasm; GO:0005829,cytosol; GO:0005886,plasma membrane; GO:0007186,G protein-coupled receptor signaling pathway; GO:0007420,brain development; GO:0010460,positive regulation of heart rate; GO:0016020,membrane; GO:0032991,protein-containing complex…	--
ENSRNOG00000002792	6.3417	11.0556	13.4013	21.674	1.1972	0.2091	5.4219	10.3527	1.8866	2.7767	0.3523	0.4284	0.053	1.0048	3.8066	0.5047	112	200	243	427	18	4	96	194	33	51	6	8	1	18	70	9	-2.97578	5.58257e-05	0.000457051	down	14	18731378	18733391	-	protein_coding	Cxcl2	C-X-C motif chemokine ligand 2 [Source:RGD Symbol%3BAcc:70069]	K05505 Cxcl2; C-X-C motif chemokine 2 precursor	GO:0001975,response to amphetamine; GO:0002237,response to molecule of bacterial origin; GO:0005615,extracellular space; GO:0006954,inflammatory response; GO:0007204,positive regulation of cytosolic calcium ion concentration; GO:0008009,chemokine activity; GO:0009408,response to heat; GO:0010332,response to gamma radiation; GO:0030593,neutrophil chemotaxis; GO:0030595,leukocyte chemotaxis; GO:003…	--
ENSRNOG00000002800	7.7075	6.6264	11.37	2.4925	0.2161	8.0419	2.7326	8.555	1.4863	1.1598	1.9083	0.928	0.9373	1.3101	0.432	0.9921	377	332	571	136	9	426	134	444	72	59	90	48	49	65	22	49	-2.38075	1.02745e-06	1.37295e-05	down	X	70563570	70572295	+	protein_coding	Gdpd2	glycerophosphodiester phosphodiesterase domain containing 2 [Source:RGD Symbol%3BAcc:1560780]	K01124 Gdpd2; glycerophosphoinositol inositolphosphodiesterase GDPD2	GO:0005884,actin filament; GO:0005886,plasma membrane; GO:0006629,lipid metabolic process; GO:0008081,phosphoric diester hydrolase activity; GO:0016021,integral component of membrane; GO:0030027,lamellipodium; GO:0045669,positive regulation of osteoblast differentiation; GO:0090527,actin filament reorganization	--
ENSRNOG00000002826	2.1414	2.8125	2.1757	2.7897	3.6554	4.0115	0.7837	5.3867	0.8555	1.7036	2.3008	0.1165	1.1244	1.3517	0.7398	1.7851	139	187	145	202	202	282	51	371	55	115	144	8	78	89	50	117	-1.50014	0.000586122	0.00332455	down	13	88288046	88307988	-	protein_coding	Hsd17b7	hydroxysteroid (17-beta) dehydrogenase 7 [Source:RGD Symbol%3BAcc:2837]	K13373 Hsd17b7; 3-keto-steroid reductase/17-beta-hydroxysteroid dehydrogenase 7	GO:0000253,3-keto sterol reductase activity; GO:0004303,estradiol 17-beta-dehydrogenase activity; GO:0005148,prolactin receptor binding; GO:0005783,endoplasmic reticulum; GO:0005789,endoplasmic reticulum membrane; GO:0006695,cholesterol biosynthetic process; GO:0006703,estrogen biosynthetic process; GO:0007399,nervous system development; GO:0007420,brain development; GO:0008209,androgen metabolic…	--
ENSRNOG00000002829	6.8779	6.9754	6.9591	24.902	15.0599	0.4933	3.5301	10.6988	0.472	0.5137	1.4543	3.031	2.6867	0.395	1.0902	2.976	103	107	107	416	192	8	53	170	7	8	21	48	43	6	17	45	-2.68487	9.86149e-05	0.000733554	down	14	18851954	18853315	-	protein_coding	Ppbp	pro-platelet basic protein [Source:RGD Symbol%3BAcc:70548]	K10029 Ppbp; platelet basic protein precursor	GO:0002523,leukocyte migration involved in inflammatory response; GO:0003674,molecular_function; GO:0005575,cellular_component; GO:0005615,extracellular space; GO:0006954,inflammatory response; GO:0008009,chemokine activity; GO:0030168,platelet activation; GO:0030220,platelet formation; GO:0030593,neutrophil chemotaxis; GO:0031091,platelet alpha granule; GO:0031640,killing of cells of other organ…	--
ENSRNOG00000002838	14.6597	24.5711	10.7517	25.5706	28.8378	12.3946	6.3422	13.6775	3.1803	9.6238	7.2965	8.6016	9.5027	5.2237	5.315	6.4138	498	855	375	969	834	456	216	493	107	340	239	309	345	180	188	220	-1.44102	0.00124552	0.00622998	down	X	70458603	70461635	-	protein_coding	Pdzd11	PDZ domain containing 11 [Source:RGD Symbol%3BAcc:1560007]	K24061 Pdzd11; PDZ domain-containing protein 11	GO:0005829,cytosol; GO:0005911,cell-cell junction; GO:0007269,neurotransmitter secretion; GO:0008022,protein C-terminus binding; GO:0016323,basolateral plasma membrane; GO:0045199,maintenance of epithelial cell apical/basal polarity; GO:0045202,synapse; GO:0046930,pore complex; GO:0046931,pore complex assembly; GO:0098793,presynapse; GO:1903361,protein localization to basolateral plasma membrane	--
ENSRNOG00000002839	15.7699	5.5765	13.4153	3.7166	1.6413	9.5847	3.5686	4.0087	1.907	1.2255	1.6084	1.2052	1.5661	2.2101	2.7872	3.2848	1027	372	897	270	91	676	233	277	123	83	101	83	109	146	189	216	-1.95432	1.05821e-07	1.83141e-06	down	13	82552550	82566586	+	protein_coding	Slc19a2	solute carrier family 19 member 2 [Source:RGD Symbol%3BAcc:1308611]	K14610 Slc19a2; thiamine transporter 1	GO:0003674,molecular_function; GO:0005575,cellular_component; GO:0005886,plasma membrane; GO:0008150,biological_process; GO:0015234,thiamine transmembrane transporter activity; GO:0015888,thiamine transport; GO:0016021,integral component of membrane; GO:0055085,transmembrane transport; GO:0071934,thiamine transmembrane transport	--
ENSRNOG00000002843	80.7706	66.9208	123.773	188.202	61.5088	2.1397	113.968	119.733	4.8683	18.5447	11.6677	26.367	26.7191	10.7226	21.2148	32.7227	2161	1834	3400	5617	1401	62	3057	3399	129	516	301	746	764	291	591	884	-2.34592	5.05396e-05	0.000419713	down	14	18860264	18862407	-	protein_coding	Cxcl6	C-X-C motif chemokine ligand 6 [Source:RGD Symbol%3BAcc:708540]	K05506 Cxcl6; C-X-C motif chemokine 5 precursor	GO:0001776,leukocyte homeostasis; GO:0005615,extracellular space; GO:0006952,defense response; GO:0006954,inflammatory response; GO:0007165,signal transduction; GO:0008009,chemokine activity; GO:0010332,response to gamma radiation; GO:0010976,positive regulation of neuron projection development; GO:0030593,neutrophil chemotaxis; GO:0030901,midbrain development; GO:0031100,animal organ regeneratio…	--
ENSRNOG00000002884	32.0013	25.1789	20.2042	18.5247	13.8749	17.9343	11.7557	12.5023	9.4986	9.6048	10.8802	6.3972	7.0964	8.3365	9.6694	10.102	1211	976	785	782	447	735	446	502	356	378	397	256	287	320	381	386	-1.22862	7.4866e-07	1.03586e-05	down	13	82592170	82607379	-	protein_coding	Blzf1	basic leucine zipper nuclear factor 1 [Source:RGD Symbol%3BAcc:1562452]	--	GO:0000139,Golgi membrane; GO:0005515,protein binding; GO:0005634,nucleus; GO:0005654,nucleoplasm; GO:0005794,Golgi apparatus; GO:0007030,Golgi organization; GO:0008150,biological_process; GO:0019899,enzyme binding; GO:0031625,ubiquitin protein ligase binding; GO:0043001,Golgi to plasma membrane protein transport	Others
ENSRNOG00000002922	3.6439	21.024	2.5579	21.6594	12.648	10.1243	12.8031	11.2619	5.1708	5.3662	4.6643	6.1777	6.6656	5.5342	7.5037	7.3803	111	656	80	736	328	334	391	364	156	170	137	199	217	171	238	227	-1.14333	0.00859241	0.0312872	down	10	48569555	48586365	+	protein_coding	Adora2b	adenosine A2B receptor [Source:RGD Symbol%3BAcc:2050]	K04267 Adora2b; adenosine receptor A2b	GO:0001609,G protein-coupled adenosine receptor activity; GO:0001938,positive regulation of endothelial cell proliferation; GO:0001973,adenosine receptor signaling pathway; GO:0002882,positive regulation of chronic inflammatory response to non-antigenic stimulus; GO:0004930,G protein-coupled receptor activity; GO:0005886,plasma membrane; GO:0007189,adenylate cyclase-activating G protein-coupled r…	--
ENSRNOG00000002930	418.528	342.944	268.256	128.293	24.508	170.963	19.0376	215.384	12.8117	8.4468	16.6073	5.2821	8.726	28.4767	23.6023	34.9339	43308	36350	28500	14809	2159	19159	1975	23648	1313	909	1657	578	965	2989	2543	3650	-3.75884	4.86698e-14	2.9018e-12	down	10	10644572	10690223	+	protein_coding	Ppl	periplakin [Source:RGD Symbol%3BAcc:1305511]	K10386 Ppl; periplakin	GO:0005198,structural molecule activity; GO:0005737,cytoplasm; GO:0005882,intermediate filament; GO:0005886,plasma membrane; GO:0009612,response to mechanical stimulus; GO:0016020,membrane; GO:0042060,wound healing; GO:0045104,intermediate filament cytoskeleton organization	--
ENSRNOG00000002947	48.013	34.263	46.4834	25.4273	3.3791	44.9178	47.8617	69.1363	220.315	224.002	220.689	90.6967	127.238	199.117	175.523	171.086	1669	1220	1659	986	100	1691	1668	2550	7585	8098	7397	3334	4727	7021	6353	6005	2.12093	1.12382e-10	3.64216e-09	up	13	83073544	83102401	+	protein_coding	Dpt	dermatopontin [Source:RGD Symbol%3BAcc:1307176]	--	GO:0005576,extracellular region; GO:0008285,negative regulation of cell proliferation; GO:0030199,collagen fibril organization	--
ENSRNOG00000002949	18.2528	23.6455	17.647	20.7002	21.8192	20.0808	13.782	20.1415	5.7542	10.4169	9.7856	7.8549	9.6336	10.6271	8.7521	11.7674	679	901	674	859	691	809	514	795	212	403	351	309	383	401	339	442	-1.20346	1.30192e-06	1.68076e-05	down	10	106991935	107030260	+	protein_coding	Pgs1	phosphatidylglycerophosphate synthase 1 [Source:RGD Symbol%3BAcc:1305052]	K00995 Pgs1; CDP-diacylglycerol--glycerol-3-phosphate 3-phosphatidyltransferase, mitochondrial isoform X1	GO:0003674,molecular_function; GO:0005524,ATP binding; GO:0005575,cellular_component; GO:0005739,mitochondrion; GO:0005743,mitochondrial inner membrane; GO:0005783,endoplasmic reticulum; GO:0008150,biological_process; GO:0008444,CDP-diacylglycerol-glycerol-3-phosphate 3-phosphatidyltransferase activity; GO:0032049,cardiolipin biosynthetic process	--
ENSRNOG00000002979	0.3104	0.0466	0.0698	0	0	0.3528	0.2382	0.3376	0.3616	0.1148	0.3715	0.7677	0.2681	0.6827	0.7109	0.8041	13	2	3	0	0	16	10	15	15	5	15	34	12	29	31	34	1.68331	0.00993415	0.0351089	up	13	83403264	83425641	-	protein_coding	Tbx19	T-box transcription factor 19 [Source:RGD Symbol%3BAcc:1310145]	K10184 Tbx19; T-box transcription factor TBX19	GO:0000978,RNA polymerase II proximal promoter sequence-specific DNA binding; GO:0000981,DNA-binding transcription factor activity, RNA polymerase II-specific; GO:0000987,proximal promoter sequence-specific DNA binding; GO:0001228,DNA-binding transcription activator activity, RNA polymerase II-specific; GO:0001707,mesoderm formation; GO:0001708,cell fate specification; GO:0001756,somitogenesis; G…	T-box
ENSRNOG00000002997	23.1654	5.3294	31.7639	8.0124	2.4918	16.5322	20.426	18.1537	53.291	56.0266	50.4258	22.1467	19.1083	48.77	43.1922	41.9348	819	193	1153	316	75	633	724	681	1866	2060	1719	828	722	1749	1590	1497	1.37328	6.6763e-05	0.000531552	up	10	14003320	14013870	-	protein_coding	Slc9a3r2	SLC9A3 regulator 2 [Source:RGD Symbol%3BAcc:620380]	K13358 Slc9a3r2; Na(+)/H(+) exchange regulatory cofactor NHE-RF2	GO:0005102,signaling receptor binding; GO:0005515,protein binding; GO:0005634,nucleus; GO:0005737,cytoplasm; GO:0005886,plasma membrane; GO:0007605,sensory perception of sound; GO:0008013,beta-catenin binding; GO:0008022,protein C-terminus binding; GO:0012505,endomembrane system; GO:0014067,negative regulation of phosphatidylinositol 3-kinase signaling; GO:0016324,apical plasma membrane; GO:00199…	--
ENSRNOG00000003005	0.2995	0.319	0.61	0.4394	0	0.6035	0.842	0.6416	2.0347	0.7332	0.6496	0.6438	1.3505	2.3088	3.3215	2.5082	11	12	23	18	0	24	31	25	74	28	23	25	53	86	127	93	1.74131	3.81945e-05	0.000328002	up	10	35392762	35459267	+	protein_coding	Rasgef1c	RasGEF domain family%2C member 1C [Source:RGD Symbol%3BAcc:1311549]	--	GO:0005085,guanyl-nucleotide exchange factor activity; GO:0007264,small GTPase mediated signal transduction; GO:0050790,regulation of catalytic activity	--
ENSRNOG00000003018	13.707	4.8401	16.3233	2.1263	1.5986	13.3746	24.5319	10.9027	38.9868	19.6484	33.23	8.5493	8.2046	30.5718	20.8199	25.0511	705	255	862	122	70	745	1265	595	1986	1051	1648	465	451	1595	1115	1301	1.05505	0.00811685	0.0298127	up	13	88995316	89032487	+	protein_coding	Olfml2b	olfactomedin-like 2B [Source:RGD Symbol%3BAcc:1309257]	--	GO:0030198,extracellular matrix organization; GO:0031012,extracellular matrix; GO:0042802,identical protein binding; GO:0050840,extracellular matrix binding	--
ENSRNOG00000003029	529.892	434.729	591.072	358.048	452.989	398.013	314.831	510.476	254.023	300.685	241.68	123.232	134.208	202.622	216.117	266.053	16281	13682	18646	12272	11849	13244	9698	16642	7730	9608	7160	4004	4407	6315	6914	8254	-1.20796	1.67072e-09	4.15669e-08	down	19	25956771	25961666	-	protein_coding	Calr	calreticulin [Source:RGD Symbol%3BAcc:620288]	K08057 Calr; calreticulin precursor	GO:0000122,negative regulation of transcription by RNA polymerase II; GO:0001669,acrosomal vesicle; GO:0002502,peptide antigen assembly with MHC class I protein complex; GO:0003729,mRNA binding; GO:0005178,integrin binding; GO:0005506,iron ion binding; GO:0005509,calcium ion binding; GO:0005515,protein binding; GO:0005615,extracellular space; GO:0005634,nucleus; GO:0005635,nuclear envelope; GO:00…	--
ENSRNOG00000003095	140.659	261.043	179.93	313.392	355.441	224.554	71.2979	327.683	9.3547	51.8325	44.3165	57.8243	56.4278	46.9975	57.9183	62.2838	2505	4762	3290	6226	5389	4331	1273	6192	165	960	761	1089	1074	849	1074	1120	-2.41435	4.25613e-08	8.01991e-07	down	14	71649274	71650354	+	protein_coding	Fgfbp1	fibroblast growth factor binding protein 1 [Source:RGD Symbol%3BAcc:621211]	--	GO:0005576,extracellular region; GO:0005615,extracellular space; GO:0005886,plasma membrane; GO:0007267,cell-cell signaling; GO:0008284,positive regulation of cell proliferation; GO:0009986,cell surface; GO:0017134,fibroblast growth factor binding; GO:0019838,growth factor binding; GO:0045743,positive regulation of fibroblast growth factor receptor signaling pathway; GO:0090050,positive regulatio…	--
ENSRNOG00000003105	0.1049	0.0512	0.2384	0	0	0.0484	0.3139	0	0.3707	0.0841	0.3082	0	0.1636	1.2926	1.2761	0.5714	6	3	14	0	0	3	18	0	21	5	17	0	10	75	76	33	2.28204	0.0137092	0.0456128	up	10	103308392	103334466	+	protein_coding	Kif19	kinesin family member 19 [Source:RGD Symbol%3BAcc:1559936]	K10401 Kif19; kinesin-like protein KIF19	GO:0003777,microtubule motor activity; GO:0005524,ATP binding; GO:0005871,kinesin complex; GO:0005874,microtubule; GO:0005929,cilium; GO:0005930,axoneme; GO:0007018,microtubule-based movement; GO:0008017,microtubule binding; GO:0008574,ATP-dependent microtubule motor activity, plus-end-directed; GO:0016887,ATPase activity; GO:0060404,axonemal microtubule depolymerization; GO:0070462,plus-end spec…	--
ENSRNOG00000003121	3.584	1.2864	5.2019	0.7402	2.2287	3.1147	3.1367	3.295	18.945	6.4025	11.1327	1.0466	3.4357	12.4183	8.0484	11.327	204	75	304	47	108	192	179	199	1068	379	611	63	209	717	477	651	1.51064	0.000109965	0.000802321	up	10	62035866	62109078	+	protein_coding	Rtn4rl1	reticulon 4 receptor-like 1 [Source:RGD Symbol%3BAcc:727812]	K16660 Rtn4rl1; reticulon-4 receptor-like 1 precursor	GO:0007166,cell surface receptor signaling pathway; GO:0007411,axon guidance; GO:0008201,heparin binding; GO:0009897,external side of plasma membrane; GO:0009986,cell surface; GO:0010977,negative regulation of neuron projection development; GO:0016021,integral component of membrane; GO:0022038,corpus callosum development; GO:0035374,chondroitin sulfate binding; GO:0038023,signaling receptor activ…	--
ENSRNOG00000003125	59.7467	74.7605	46.7469	71.3174	89.1124	48.1299	63.1183	80.4788	24.7314	23.2088	23.0973	30.5956	31.6852	40.0369	44.9896	52.6842	1505	1929	1209	2004	1911	1313	1594	2151	617	608	561	815	853	1023	1180	1340	-1.14427	3.81303e-05	0.000327812	down	10	10761477	10766095	+	protein_coding	Rogdi	rogdi atypical leucine zipper [Source:RGD Symbol%3BAcc:1560021]	K24628 Rogdi; protein rogdi homolog	GO:0005635,nuclear envelope; GO:0007420,brain development; GO:0008021,synaptic vesicle; GO:0008284,positive regulation of cell proliferation; GO:0022008,neurogenesis; GO:0030097,hemopoiesis; GO:0030424,axon; GO:0030425,dendrite; GO:0042475,odontogenesis of dentin-containing tooth; GO:0043204,perikaryon; GO:0043291,RAVE complex; GO:0098793,presynapse	--
ENSRNOG00000003134	0.3416	0	0.7806	0.0824	0.0926	0.6308	0.8911	0.26	2.8389	0.4043	1.6624	0	0.2213	2.7589	3.0031	4.4891	26	0	61	7	6	52	68	21	214	32	122	0	18	213	238	345	2.15532	0.00746409	0.027834	up	14	20479323	20920286	-	protein_coding	Slc4a4	solute carrier family 4 member 4 [Source:RGD Symbol%3BAcc:68936]	K13575 Slc4a4; electrogenic sodium bicarbonate cotransporter 1	GO:0005452,inorganic anion exchanger activity; GO:0005886,plasma membrane; GO:0005887,integral component of plasma membrane; GO:0006814,sodium ion transport; GO:0006885,regulation of pH; GO:0008510,sodium:bicarbonate symporter activity; GO:0009986,cell surface; GO:0015293,symporter activity; GO:0015698,inorganic anion transport; GO:0015701,bicarbonate transport; GO:0016020,membrane; GO:0016021,in…	--
ENSRNOG00000003171	14.7841	3.2427	21.2819	3.649	0	5.7431	10.6213	15.2838	71.0527	27.899	15.4339	1.5089	18.4342	123.597	133.198	83.5934	454	102	671	125	0	191	327	498	2161	891	457	49	605	3850	4259	2592	2.48196	0.000662884	0.00369422	up	13	89524329	89530068	+	protein_coding	Mpz	myelin protein zero [Source:RGD Symbol%3BAcc:3109]	K06770 Mpz; myelin protein P0 isoform MPZ precursor	GO:0003674,molecular_function; GO:0005764,lysosome; GO:0005791,rough endoplasmic reticulum; GO:0005886,plasma membrane; GO:0005887,integral component of plasma membrane; GO:0016323,basolateral plasma membrane; GO:0042552,myelination; GO:0043066,negative regulation of apoptotic process; GO:0043209,myelin sheath; GO:0045217,cell-cell junction maintenance; GO:0098742,cell-cell adhesion via plasma-me…	--
ENSRNOG00000003172	109.165	91.5668	127.826	61.0919	19.575	126.614	179.912	172.508	300.38	277.764	390.641	153.992	171.341	211.025	232.769	231.101	2784	2392	3347	1738	425	3497	4600	4668	7587	7367	9606	4153	4670	5459	6181	5951	1.14211	3.67784e-05	0.000316887	up	10	62241756	62254287	-	protein_coding	Serpinf1	serpin family F member 1 [Source:RGD Symbol%3BAcc:631369]	K19614 Serpinf1; pigment epithelium-derived factor precursor	GO:0001822,kidney development; GO:0004867,serine-type endopeptidase inhibitor activity; GO:0005576,extracellular region; GO:0005604,basement membrane; GO:0005615,extracellular space; GO:0007568,aging; GO:0007614,short-term memory; GO:0010447,response to acidic pH; GO:0010596,negative regulation of endothelial cell migration; GO:0010629,negative regulation of gene expression; GO:0010951,negative r…	--
ENSRNOG00000003178	7.4842	4.697	5.5854	6.4913	2.3405	8.0773	4.5081	7.0535	21.3451	22.5238	12.9532	18.4745	18.1891	17.7269	17.4561	17.0382	154	99	118	149	41	180	93	154	435	482	257	402	400	370	374	354	1.6338	1.05014e-09	2.72043e-08	up	X	19243759	19245007	+	protein_coding	Mageh1	MAGE family member H1 [Source:RGD Symbol%3BAcc:1359316]	--	GO:0005737,cytoplasm; GO:0048011,neurotrophin TRK receptor signaling pathway	--
ENSRNOG00000003189	0.0364	0.0711	0	0.0653	0	0	0	0	0	0.4552	0.1133	1.274	2.0442	0.0359	0.4546	0.4688	1	2	0	2	0	0	0	0	0	13	3	37	60	1	13	13	4.90972	8.27162e-05	0.000634943	up	X	72128994	72133692	-	protein_coding	Cited1	Cbp/p300-interacting transactivator with Glu/Asp-rich carboxy-terminal domain 1 [Source:RGD Symbol%3BAcc:620781]	K22527 Cited1; cbp/p300-interacting transactivator 1	GO:0000578,embryonic axis specification; GO:0001570,vasculogenesis; GO:0001658,branching involved in ureteric bud morphogenesis; GO:0001822,kidney development; GO:0001890,placenta development; GO:0002009,morphogenesis of an epithelium; GO:0003340,negative regulation of mesenchymal to epithelial transition involved in metanephros morphogenesis; GO:0003682,chromatin binding; GO:0003713,transcriptio…	--
ENSRNOG00000003191	2.4945	2.3694	2.9111	1.8131	2.4022	3.9219	5.2452	3.0499	9.5074	7.4551	10.5813	3.974	6.4555	9.5044	9.5397	9.37	111	108	133	90	91	189	234	144	419	345	454	187	307	429	442	421	1.3542	3.59835e-23	1.04092e-20	up	X	106390759	106393459	+	protein_coding	Bhlhb9	basic helix-loop-helix family member B9 [Source:RGD Symbol%3BAcc:1303224]	--	GO:0005634,nucleus; GO:0005654,nucleoplasm; GO:0005737,cytoplasm; GO:0005829,cytosol; GO:0007611,learning or memory; GO:0042803,protein homodimerization activity; GO:0043524,negative regulation of neuron apoptotic process; GO:0050769,positive regulation of neurogenesis; GO:0051965,positive regulation of synapse assembly; GO:0061003,positive regulation of dendritic spine morphogenesis	--
ENSRNOG00000003205	14.1786	7.527	15.409	4.7035	0.541	20.9693	29.0438	18.4965	60.7819	38.4547	56.0562	10.4156	14.2411	43.7893	37.7932	43.3161	708	385	790	262	23	1134	1454	980	3006	1997	2699	550	760	2218	1965	2184	1.41904	0.00134156	0.00661716	up	14	70780623	71112552	+	protein_coding	Ldb2	LIM domain binding 2 [Source:RGD Symbol%3BAcc:1307921]	K24143 Ldb2; LIM domain-binding protein 2	GO:0000122,negative regulation of transcription by RNA polymerase II; GO:0001102,RNA polymerase II activating transcription factor binding; GO:0001942,hair follicle development; GO:0003712,transcription coregulator activity; GO:0005634,nucleus; GO:0005654,nucleoplasm; GO:0005667,transcription factor complex; GO:0005730,nucleolus; GO:0005886,plasma membrane; GO:0007399,nervous system development; …	--
ENSRNOG00000003206	157.755	175.011	166.619	163.196	121.897	192.871	152.957	218.04	74.5838	104.637	92.8446	63.6842	70.7527	82.262	94.8194	92.9028	6409	7283	6950	7396	4216	8486	6230	9399	3001	4421	3637	2736	3072	3390	4011	3811	-1.09514	1.19859e-11	4.70432e-10	down	13	41695183	41738658	-	protein_coding	Actr3	actin related protein 3 [Source:RGD Symbol%3BAcc:71024]	K18584 Actr3; actin-related protein 3	GO:0000139,Golgi membrane; GO:0001726,ruffle; GO:0002102,podosome; GO:0003779,actin binding; GO:0005200,structural constituent of cytoskeleton; GO:0005515,protein binding; GO:0005524,ATP binding; GO:0005634,nucleus; GO:0005737,cytoplasm; GO:0005884,actin filament; GO:0005885,Arp2/3 protein complex; GO:0005903,brush border; GO:0005911,cell-cell junction; GO:0007163,establishment or maintenance of …	--
ENSRNOG00000003218	0.0787	0.2114	0.2109	0.1235	0.2081	0.0182	0.4908	0.1669	0.6757	0.9841	0.6328	0.7817	0.6262	1.2612	0.8695	0.9551	4	11	11	7	9	1	25	9	34	52	31	42	34	65	46	49	2.11543	1.73728e-07	2.84765e-06	up	10	49185812	49196177	-	protein_coding	Zfp286a	zinc finger protein 286A [Source:RGD Symbol%3BAcc:1561950]	K09228 Zfp286a; zinc finger protein 286A	GO:0000978,RNA polymerase II proximal promoter sequence-specific DNA binding; GO:0000981,DNA-binding transcription factor activity, RNA polymerase II-specific; GO:0005634,nucleus; GO:0006357,regulation of transcription by RNA polymerase II; GO:0046872,metal ion binding	zf-C2H2
ENSRNOG00000003219	16.4224	9.4039	15.7152	7.2117	8.0287	16.253	10.7846	13.867	4.5805	3.9986	6.4928	2.3595	3.9477	7.1856	7.4939	10.0341	1086	637	1067	532	452	1164	715	973	300	275	414	165	279	482	516	670	-1.24405	5.71201e-12	2.40396e-10	down	10	49231730	49254621	+	protein_coding	Trim16	tripartite motif-containing 16 [Source:RGD Symbol%3BAcc:1309749]	K12006 Trim16; tripartite motif-containing protein 16	GO:0003674,molecular_function; GO:0003677,DNA binding; GO:0005575,cellular_component; GO:0005737,cytoplasm; GO:0005829,cytosol; GO:0005886,plasma membrane; GO:0008150,biological_process; GO:0008270,zinc ion binding; GO:0016605,PML body; GO:0019966,interleukin-1 binding; GO:0032089,NACHT domain binding; GO:0032526,response to retinoic acid; GO:0032731,positive regulation of interleukin-1 beta prod…	--
ENSRNOG00000003221	0.5931	0.4921	0.8664	0.2127	0.2438	0.2738	1.6563	1.8724	5.8084	2.3951	5.6278	0.3084	1.3041	9.7054	8.8853	6.5196	20	17	30	8	7	10	56	67	194	84	183	11	47	332	312	222	2.53608	5.64015e-07	8.10531e-06	up	13	80517536	80527928	+	protein_coding	Myoc	myocilin [Source:RGD Symbol%3BAcc:620430]	K23027 Myoc; myocilin precursor	GO:0001649,osteoblast differentiation; GO:0001953,negative regulation of cell-matrix adhesion; GO:0001968,fibronectin binding; GO:0003674,molecular_function; GO:0005109,frizzled binding; GO:0005615,extracellular space; GO:0005737,cytoplasm; GO:0005741,mitochondrial outer membrane; GO:0005743,mitochondrial inner membrane; GO:0005758,mitochondrial intermembrane space; GO:0005783,endoplasmic reticul…	--
ENSRNOG00000003232	136.37	122.13	120.816	94.6033	71.4904	83.0947	74.7878	143.439	14.87	24.645	26.6658	35.086	27.1035	43.7571	49.8562	66.6422	3352	3075	3049	2594	1496	2212	1843	3741	362	630	632	912	712	1091	1276	1654	-1.6747	3.41211e-09	8.00308e-08	down	10	103713045	103730145	+	protein_coding	Slc9a3r1	SLC9A3 regulator 1 [Source:RGD Symbol%3BAcc:708538]	K13365 Slc9a3r1; Na(+)/H(+) exchange regulatory cofactor NHE-RF1	GO:0001726,ruffle; GO:0003096,renal sodium ion transport; GO:0005102,signaling receptor binding; GO:0005515,protein binding; GO:0005576,extracellular region; GO:0005634,nucleus; GO:0005737,cytoplasm; GO:0005886,plasma membrane; GO:0005902,microvillus; GO:0007009,plasma membrane organization; GO:0007097,nuclear migration; GO:0007191,adenylate cyclase-activating dopamine receptor signaling pathway;…	--
ENSRNOG00000003242	5.7944	9.2368	14.8194	5.2125	0.6663	11.9354	13.0546	7.4468	24.3022	22.715	30.6983	6.878	9.0046	19.0346	18.0375	15.8715	286	467	751	287	28	638	646	390	1188	1166	1461	359	475	953	927	791	1.03252	0.00580272	0.0224868	up	9	51263622	51538072	+	protein_coding	Gulp1	GULP PTB domain containing engulfment adaptor 1 [Source:RGD Symbol%3BAcc:1306380]	K23285 Gulp1; PTB domain-containing engulfment adapter protein 1	GO:0005737,cytoplasm; GO:0006869,lipid transport; GO:0006911,phagocytosis, engulfment; GO:0006915,apoptotic process	--
ENSRNOG00000003245	2.1445	2.0026	4.132	1.4209	1.4786	2.2815	1.023	0.3515	8.5671	4.0345	2.4175	2.9978	10.382	5.2395	5.9997	0.277	46	44	91	34	27	53	22	8	182	90	50	68	238	114	134	6	1.40777	0.01348	0.0449651	up	10	95921174	95934345	-	protein_coding	Cacng1	calcium voltage-gated channel auxiliary subunit gamma 1 [Source:RGD Symbol%3BAcc:2249]	K04866 Cacng1; voltage-dependent calcium channel gamma-1 subunit	GO:0005245,voltage-gated calcium channel activity; GO:0005246,calcium channel regulator activity; GO:0005887,integral component of plasma membrane; GO:0005891,voltage-gated calcium channel complex; GO:0030315,T-tubule; GO:0034765,regulation of ion transmembrane transport; GO:0042383,sarcolemma; GO:0070296,sarcoplasmic reticulum calcium ion transport; GO:0070588,calcium ion transmembrane transport…	--
ENSRNOG00000003251	28.6565	97.1392	16.9955	55.6325	9.7132	30.6548	11.6666	39.4283	0.1099	0.7323	0.1834	0.2958	0.42	0.4961	1.058	0.7812	2107	7316	1283	4563	608	2441	860	3076	8	56	13	23	33	37	81	58	-6.38447	3.05771e-35	4.77645e-32	down	13	60435946	60444957	+	protein_coding	B3galt2	Beta-1%2C3-galactosyltransferase 2 [Source:RGD Symbol%3BAcc:1586615]	K07820 B3galt2; beta-1,3-galactosyltransferase 2	GO:0000139,Golgi membrane; GO:0005794,Golgi apparatus; GO:0006486,protein glycosylation; GO:0006682,galactosylceramide biosynthetic process; GO:0008375,acetylglucosaminyltransferase activity; GO:0008376,acetylgalactosaminyltransferase activity; GO:0008499,UDP-galactose:beta-N-acetylglucosamine beta-1,3-galactosyltransferase activity; GO:0008532,N-acetyllactosaminide beta-1,3-N-acetylglucosaminylt…	--
ENSRNOG00000003254	0.8666	4.0762	2.8773	8.4745	0.2776	0.4728	2.2395	3.9722	0.0795	0.7196	1.0621	1.5272	0.516	1.3591	1.2862	1.4044	22	106	75	240	6	13	57	107	2	19	26	41	14	35	34	36	-1.70254	0.00959661	0.0340934	down	7	2710609	2712723	-	protein_coding	Il23a	interleukin 23 subunit alpha [Source:RGD Symbol%3BAcc:620873]	K05426 Il23a; interleukin-23 subunit alpha precursor	GO:0001916,positive regulation of T cell mediated cytotoxicity; GO:0002230,positive regulation of defense response to virus by host; GO:0002827,positive regulation of T-helper 1 type immune response; GO:0005125,cytokine activity; GO:0005615,extracellular space; GO:0006954,inflammatory response; GO:0007165,signal transduction; GO:0010536,positive regulation of activation of Janus kinase activity; …	--
ENSRNOG00000003259	7.2597	3.0877	7.5177	1.8657	0.1347	6.6277	10.8045	6.4867	13.3529	15.2059	10.4523	5.3308	8.3568	16.0101	17.7532	13.9251	443	193	471	127	7	438	661	420	807	965	615	344	545	991	1128	858	1.187	0.00590135	0.0228012	up	10	107455845	107477162	+	protein_coding	C1qtnf1	C1q and TNF related 1 [Source:RGD Symbol%3BAcc:1359204]	K19470 C1qtnf1; complement C1q tumor necrosis factor-related protein 1 precursor	GO:0005518,collagen binding; GO:0005581,collagen trimer; GO:0005615,extracellular space; GO:0005887,integral component of plasma membrane; GO:0007204,positive regulation of cytosolic calcium ion concentration; GO:0010544,negative regulation of platelet activation; GO:0010628,positive regulation of gene expression; GO:0010906,regulation of glucose metabolic process; GO:0042802,identical protein bi…	--
ENSRNOG00000003262	0.1237	0.0302	0.0452	0	0	0.1285	0.0154	0.102	0.1718	0.0297	0.2566	0.1024	0.1013	0.3659	0.8614	0.2297	8	2	3	0	0	9	1	7	11	2	16	7	7	24	58	15	2.10061	0.00324272	0.0138665	up	10	95951234	96015499	-	protein_coding	Cacng4	calcium voltage-gated channel auxiliary subunit gamma 4 [Source:RGD Symbol%3BAcc:628804]	K04869 Cacng4; voltage-dependent calcium channel gamma-4 subunit	GO:0005245,voltage-gated calcium channel activity; GO:0005246,calcium channel regulator activity; GO:0009986,cell surface; GO:0014069,postsynaptic density; GO:0016247,channel regulator activity; GO:0019226,transmission of nerve impulse; GO:0032281,AMPA glutamate receptor complex; GO:0035255,ionotropic glutamate receptor binding; GO:0036477,somatodendritic compartment; GO:0042220,response to cocai…	--
ENSRNOG00000003269	58.1126	115.124	60.1379	162.912	154.569	76.9901	41.4663	66.9589	23.4544	53.7426	26.7741	78.6742	57.3824	26.2751	24.4175	24.1961	2224	4513	2363	6955	5036	3191	1591	2719	889	2139	988	3184	2347	1020	973	935	-1.24577	0.0142445	0.0470329	down	10	16769666	16792909	-	protein_coding	Atp6v0e1	ATPase H+ transporting V0 subunit e1 [Source:RGD Symbol%3BAcc:621393]	K02153 Atp6v0e1; V-type proton ATPase subunit e 1	GO:0003674,molecular_function; GO:0005575,cellular_component; GO:0016021,integral component of membrane; GO:0016787,hydrolase activity; GO:0033179,proton-transporting V-type ATPase, V0 domain; GO:0043200,response to amino acid; GO:0046961,proton-transporting ATPase activity, rotational mechanism; GO:0055085,transmembrane transport; GO:1902600,proton transmembrane transport	--
ENSRNOG00000003273	1.6848	0.3427	0.7065	0	0	0.1945	0.2567	0.4411	0.0709	0.09	0.0971	0	0.1533	0.1153	0.1124	0.0927	72	15	31	0	0	9	11	20	3	4	4	0	7	5	5	4	-2.35521	0.0049708	0.0197781	down	10	82202605	82209459	-	protein_coding	Spata20	spermatogenesis associated 20 [Source:RGD Symbol%3BAcc:735087]	--	GO:0005576,extracellular region; GO:0005975,carbohydrate metabolic process; GO:0007275,multicellular organism development; GO:0007283,spermatogenesis; GO:0030154,cell differentiation	--
ENSRNOG00000003279	1.3704	1.81	1.8058	0.8671	2.1778	1.7864	3.6182	0.9876	2.8487	4.1081	4.4309	4.1163	5.3552	3.8145	3.2516	5.1892	17	23	23	12	23	24	45	13	35	53	53	54	71	48	42	65	1.18776	0.000323057	0.00201859	up	19	25983169	26001317	+	protein_coding	Syce2	synaptonemal complex central element protein 2 [Source:RGD Symbol%3BAcc:1311867]	K19535 Syce2; synaptonemal complex central element protein 2	GO:0000801,central element; GO:0005634,nucleus; GO:0005654,nucleoplasm; GO:0005694,chromosome; GO:0007130,synaptonemal complex assembly	--
ENSRNOG00000003283	6.4331	2.4946	6.0255	1.8285	0.8425	5.1122	5.5223	4.3307	15.4577	14.4621	10.2052	6.6344	8.7668	13.4353	11.7754	15.2507	287	114	276	91	32	247	247	205	683	671	439	313	418	608	547	687	1.52597	1.12257e-08	2.39231e-07	up	13	83854664	83917021	-	protein_coding	Rcsd1	RCSD domain containing 1 [Source:RGD Symbol%3BAcc:1304715]	K18615 Rcsd1; capZ-interacting protein	GO:0003009,skeletal muscle contraction; GO:0051015,actin filament binding; GO:0071474,cellular hyperosmotic response	--
ENSRNOG00000003284	93.4546	63.4969	65.3279	29.1761	10.9754	40.7648	10.3939	60.8243	1.1223	2.6386	4.7011	3.7938	3.8189	6.7117	7.0722	9.9246	5381	3745	3862	1874	538	2542	600	3716	64	158	261	231	235	392	424	577	-3.36702	3.08169e-14	1.91028e-12	down	10	82220762	82229140	-	protein_coding	Epn3	epsin 3 [Source:RGD Symbol%3BAcc:1306416]	K12471 Epn3; epsin-3	GO:0005543,phospholipid binding; GO:0005634,nucleus; GO:0005654,nucleoplasm; GO:0005768,endosome; GO:0005886,plasma membrane; GO:0005905,clathrin-coated pit; GO:0005938,cell cortex; GO:0006897,endocytosis; GO:0019897,extrinsic component of plasma membrane; GO:0030125,clathrin vesicle coat; GO:0030136,clathrin-coated vesicle; GO:0030276,clathrin binding; GO:0043231,intracellular membrane-bounded o…	--
ENSRNOG00000003291	32.6133	20.2688	25.3612	32.648	91.4527	23.5906	29.7976	15.844	9.7536	15.6104	15.222	18.5151	22.2326	19.4445	23.5122	29.672	1131	720	903	1263	2700	886	1036	583	335	563	509	679	824	684	849	1039	-1.04886	0.0139348	0.0462452	down	13	83972212	83984675	+	protein_coding	Creg1	cellular repressor of E1A-stimulated genes 1 [Source:RGD Symbol%3BAcc:1306804]	--	GO:0005615,extracellular space; GO:0005667,transcription factor complex; GO:0006355,regulation of transcription, DNA-templated; GO:0008134,transcription factor binding	--
ENSRNOG00000003304	0.2742	0.0487	0.2185	0.0447	0.6442	0.1841	0.3232	0.1879	0.2517	0.1918	0.5171	0.4479	0.7697	1.155	2.7053	1.58	11	2	9	2	22	8	13	8	10	8	20	19	33	47	113	64	1.72618	0.00381721	0.0158671	up	10	82292110	82296651	+	protein_coding	Chad	chondroadherin [Source:RGD Symbol%3BAcc:2336]	K06248 Chad; chondroadherin precursor	GO:0001502,cartilage condensation; GO:0005615,extracellular space; GO:0016021,integral component of membrane; GO:0031012,extracellular matrix; GO:0060348,bone development; GO:1900155,negative regulation of bone trabecula formation	--
ENSRNOG00000003330	4.0361	2.6717	4.9283	1.1825	1.4338	5.3266	7.2661	4.2121	7.9517	6.5881	9.8215	4.7848	6.5951	12.9463	11.9693	15.9111	205	139	257	67	62	293	370	227	400	348	481	257	358	667	633	816	1.23714	2.21146e-07	3.53032e-06	up	10	82284720	82326771	-	protein_coding	Acsf2	acyl-CoA synthetase family member 2 [Source:RGD Symbol%3BAcc:1562656]	K23617 Acsf2; medium-chain acyl-CoA ligase ACSF2, mitochondrial precursor	GO:0005524,ATP binding; GO:0005739,mitochondrion; GO:0006631,fatty acid metabolic process; GO:0031956,medium-chain fatty acid-CoA ligase activity; GO:0047760,butyrate-CoA ligase activity	--
ENSRNOG00000003365	22.35	5.5029	29.512	5.9356	5.9561	27.5238	19.6659	27.0724	67.4261	40.6618	47.5583	13.1977	18.1949	63.9654	68.1773	55.6052	908	229	1231	269	206	1211	801	1167	2713	1718	1863	567	790	2636	2884	2281	1.27704	0.000141184	0.000998839	up	13	91842333	91873096	-	protein_coding	Cadm3	cell adhesion molecule 3 [Source:RGD Symbol%3BAcc:1307035]	K06780 Cadm3; cell adhesion molecule 3 precursor	GO:0005911,cell-cell junction; GO:0007156,homophilic cell adhesion via plasma membrane adhesion molecules; GO:0007157,heterophilic cell-cell adhesion via plasma membrane cell adhesion molecules; GO:0008104,protein localization; GO:0016021,integral component of membrane; GO:0042803,protein homodimerization activity; GO:0098688,parallel fiber to Purkinje cell synapse; GO:0099056,integral component …	--
ENSRNOG00000003374	0.3683	0.0674	0.3139	0.0206	0.2974	0.3188	0.3674	0.0217	1.5339	0.3763	1.4323	0.0871	0.6892	0.6354	1.6359	1.5046	16	3	14	1	11	15	16	1	66	17	60	4	32	28	74	66	1.97385	0.000618908	0.00348019	up	14	112719482	112946875	-	protein_coding	Ccdc85a	coiled-coil domain containing 85A [Source:RGD Symbol%3BAcc:1311700]	--	--	--
ENSRNOG00000003384	1.1534	0.7194	1.5603	0.7037	0.6022	0.6361	0.2716	0.5737	0.3073	0.3235	0.0665	0	0.1049	0.2527	0.3231	0.3332	72	46	100	49	32	43	17	38	19	21	4	0	7	16	21	21	-2.11541	1.03854e-05	0.0001048	down	10	50366952	50402616	-	protein_coding	Hs3st3b1	heparan sulfate-glucosamine 3-sulfotransferase 3B1 [Source:RGD Symbol%3BAcc:1307326]	K07809 Hs3st3b1; heparan sulfate glucosamine 3-O-sulfotransferase 3B1	GO:0005887,integral component of plasma membrane; GO:0006477,protein sulfation; GO:0008467,[heparan sulfate]-glucosamine 3-sulfotransferase 1 activity	--
ENSRNOG00000003386	4.1759	0.0364	1.3799	0.6016	5.9562	1.3427	2.1198	1.9327	0.1129	0	0.812	0	0.1395	0.2941	1.7904	1.3293	112	1	38	18	136	39	57	55	3	0	21	0	4	8	50	36	-2.41922	0.00601259	0.0231565	down	10	107516995	107539658	-	protein_coding	Rbfox3	RNA binding fox-1 homolog 3 [Source:RGD Symbol%3BAcc:1560070]	K14946 Rbfox3; RNA binding protein fox-1 homolog 3	GO:0000381,regulation of alternative mRNA splicing, via spliceosome; GO:0003677,DNA binding; GO:0003729,mRNA binding; GO:0005634,nucleus; GO:0005737,cytoplasm; GO:0006397,mRNA processing; GO:0007399,nervous system development; GO:0008380,RNA splicing; GO:0043025,neuronal cell body; GO:0043204,perikaryon	--
ENSRNOG00000003400	0.8423	0.8223	0.9944	0.6636	0.2399	1.8148	2.7497	0.7939	1.469	2.7244	1.403	2.3172	0.8837	3.1203	2.6966	3.4633	33	33	40	29	8	77	108	33	57	111	53	96	37	124	110	137	1.02637	0.00396441	0.0163657	up	13	80685325	80703615	-	protein_coding	Fmo4	flavin containing dimethylaniline monoxygenase 4 [Source:RGD Symbol%3BAcc:628601]	K00485 Fmo4; dimethylaniline monooxygenase [N-oxide-forming] 4 long isoform	GO:0004497,monooxygenase activity; GO:0004499,N,N-dimethylaniline monooxygenase activity; GO:0005789,endoplasmic reticulum membrane; GO:0016021,integral component of membrane; GO:0042737,drug catabolic process; GO:0050660,flavin adenine dinucleotide binding; GO:0050661,NADP binding	--
ENSRNOG00000003403	30.8414	32.3781	25.7942	26.9061	13.257	27.4254	21.6676	29.0879	9.4774	10.4654	11.5658	8.4113	8.4273	12.9331	13.4793	14.6525	1380	1484	1185	1343	505	1329	972	1381	420	487	499	398	403	587	628	662	-1.33816	1.21517e-13	6.82812e-12	down	13	41883137	41922339	+	protein_coding	Slc35f5	solute carrier family 35%2C member F5 [Source:RGD Symbol%3BAcc:1308125]	K15289 Slc35f5; solute carrier family 35 member F5	GO:0016021,integral component of membrane	--
ENSRNOG00000003424	11.9153	12.3226	15.3927	12.415	11.4802	16.628	14.8717	16.5016	6.7607	6.9383	8.8206	4.6014	4.1444	10.5166	9.4264	10.359	573	607	760	666	470	866	717	842	322	347	409	234	213	513	472	503	-1.01843	1.02344e-16	9.57315e-15	down	10	51478378	51501165	+	protein_coding	Elac2	elaC ribonuclease Z 2 [Source:RGD Symbol%3BAcc:628882]	K00784 Elac2; zinc phosphodiesterase ELAC protein 2	GO:0003674,molecular_function; GO:0004549,tRNA-specific ribonuclease activity; GO:0005575,cellular_component; GO:0005634,nucleus; GO:0005654,nucleoplasm; GO:0005739,mitochondrion; GO:0008150,biological_process; GO:0016787,hydrolase activity; GO:0042645,mitochondrial nucleoid; GO:0042781,3'-tRNA processing endoribonuclease activity; GO:0046872,metal ion binding; GO:0072684,mitochondrial tRNA 3'-tr…	--
ENSRNOG00000003453	3.7126	16.6488	2.1755	15.0442	2.7655	2.5362	2.1075	9.7858	1.8895	1.248	0.4069	2.683	2.2029	1.3688	2.1162	2.7203	123	565	74	556	78	91	70	344	62	43	13	94	78	46	73	91	-2.01979	0.000466659	0.00274771	down	13	42219887	42263024	-	protein_coding	Lypd1	Ly6/Plaur domain containing 1 [Source:RGD Symbol%3BAcc:1549754]	--	GO:0001662,behavioral fear response; GO:0005886,plasma membrane; GO:0007271,synaptic transmission, cholinergic; GO:0016020,membrane; GO:0030550,acetylcholine receptor inhibitor activity; GO:0031225,anchored component of membrane; GO:0033130,acetylcholine receptor binding; GO:0035094,response to nicotine; GO:0045202,synapse; GO:0095500,acetylcholine receptor signaling pathway; GO:2000272,negative …	--
ENSRNOG00000003455	0.2	0.1952	0.306	0.0768	1.1743	0.4484	1.0542	0.5115	2.5092	2.7191	1.896	0.081	1.3364	4.2522	1.7009	2.2066	7	7	11	3	35	17	37	19	87	99	64	3	50	151	62	78	1.82754	0.00109676	0.00560251	up	10	12908643	12916784	-	protein_coding	Zfp13	zinc finger protein 13 [Source:RGD Symbol%3BAcc:1304577]	K09228 Zfp13; zinc finger protein 205	GO:0000122,negative regulation of transcription by RNA polymerase II; GO:0000977,RNA polymerase II regulatory region sequence-specific DNA binding; GO:0000978,RNA polymerase II proximal promoter sequence-specific DNA binding; GO:0000981,DNA-binding transcription factor activity, RNA polymerase II-specific; GO:0001227,DNA-binding transcription repressor activity, RNA polymerase II-specific; GO:000…	zf-C2H2
ENSRNOG00000003457	18.129	23.4298	14.5728	17.6324	7.4905	12.413	3.8465	17.5834	0.1196	0.8908	0.6479	1.7011	2.5399	1.6779	1.9346	4.1712	1683	2228	1389	1826	592	1248	358	1732	11	86	58	167	252	158	187	391	-3.18726	1.06883e-09	2.7506e-08	down	10	12980674	12992780	+	protein_coding	Bicdl2	BICD family like cargo adaptor 2 [Source:RGD Symbol%3BAcc:1306729]	K16756 Bicdl2; bicaudal D-related protein 2	GO:0005737,cytoplasm; GO:0031267,small GTPase binding; GO:0047496,vesicle transport along microtubule; GO:0055107,Golgi to secretory granule transport	--
ENSRNOG00000003468	8.7756	0.7994	7.7497	0.2074	0.3136	1.3806	0.071	0.5536	0	0	0.0923	0	0.0333	0.1053	0	0	493	46	447	13	15	84	4	33	0	0	5	0	2	6	0	0	-6.55875	8.09065e-10	2.1433e-08	down	13	100980574	101043110	+	protein_coding	Capn8	calpain 8 [Source:RGD Symbol%3BAcc:620085]	K08577 Capn8; calpain-8	GO:0004198,calcium-dependent cysteine-type endopeptidase activity; GO:0005509,calcium ion binding; GO:0005737,cytoplasm; GO:0005794,Golgi apparatus; GO:0006508,proteolysis; GO:0007586,digestion; GO:0042802,identical protein binding; GO:1990092,calcium-dependent self proteolysis	--
ENSRNOG00000003480	24.8805	16.4329	17.5538	21.3386	3.5949	29.2013	13.1717	20.5646	1.3162	3.5968	5.7015	1.7686	3.1288	2.7937	3.3203	4.3781	439	297	318	420	54	558	233	385	23	66	97	33	59	50	61	78	-2.59814	2.5759e-14	1.61599e-12	down	13	91954138	91962588	+	protein_coding	Aim2	absent in melanoma 2 [Source:RGD Symbol%3BAcc:1307283]	--	--	--
ENSRNOG00000003494	0.2189	0.0558	0.2689	0.0512	0.0671	0.2637	0.3703	0.1435	1.0091	0.4759	0.5824	0.216	0.3206	1.0228	0.777	1.037	23	6	29	6	6	30	39	16	105	52	59	24	36	109	85	110	1.81739	1.64372e-07	2.71422e-06	up	13	51134525	51183269	-	protein_coding	Ppfia4	PTPRF interacting protein alpha 4 [Source:RGD Symbol%3BAcc:620055]	--	--	--
ENSRNOG00000003510	3.2917	2.329	5.5296	0.8121	10.0032	4.7682	56.1166	5.123	45.432	59.3238	79.0183	56.7998	85.7303	148.856	123.929	82.546	109	79	188	30	282	171	1863	180	1490	2043	2523	1989	3034	5000	4273	2760	3.03613	1.05065e-07	1.82156e-06	up	13	80755058	80775264	-	protein_coding	Fmo2	flavin containing dimethylaniline monoxygenase 2 [Source:RGD Symbol%3BAcc:628600]	K00485 Fmo2; dimethylaniline monooxygenase [N-oxide-forming] 2	GO:0004497,monooxygenase activity; GO:0004499,N,N-dimethylaniline monooxygenase activity; GO:0005789,endoplasmic reticulum membrane; GO:0006082,organic acid metabolic process; GO:0006739,NADP metabolic process; GO:0006805,xenobiotic metabolic process; GO:0009404,toxin metabolic process; GO:0016020,membrane; GO:0016021,integral component of membrane; GO:0017144,drug metabolic process; GO:0050660,f…	--
ENSRNOG00000003515	6.1584	8.3245	6.0596	7.8421	9.1257	10.1189	53.6143	8.84	47.0657	94.3506	69.6004	83.8296	64.4196	99.5053	87.6561	116.133	195	270	197	277	246	347	1702	297	1476	3107	2125	2807	2180	3196	2890	3713	2.65191	7.66741e-12	3.14364e-10	up	13	99271366	99300579	-	protein_coding	Ephx1	epoxide hydrolase 1 [Source:RGD Symbol%3BAcc:2557]	K01253 Ephx1; epoxide hydrolase 1 precursor	GO:0001889,liver development; GO:0004301,epoxide hydrolase activity; GO:0005789,endoplasmic reticulum membrane; GO:0005886,plasma membrane; GO:0006725,cellular aromatic compound metabolic process; GO:0009636,response to toxic substance; GO:0014070,response to organic cyclic compound; GO:0016020,membrane; GO:0016021,integral component of membrane; GO:0019369,arachidonic acid metabolic process; GO:…	--
ENSRNOG00000003517	56.4311	35.7713	54.3147	32.1014	36.9844	71.8126	71.8239	56.8412	29.7762	15.2443	31.447	10.1694	14.1081	37.7621	34.3919	32.6652	1018	661	1006	646	568	1403	1299	1088	532	286	547	194	272	691	646	595	-1.16999	6.90097e-13	3.47515e-11	down	10	73279119	73289921	+	protein_coding	Tbx2	T-box transcription factor 2 [Source:RGD Symbol%3BAcc:1311014]	K10176 Tbx2; T-box transcription factor TBX2	GO:0000122,negative regulation of transcription by RNA polymerase II; GO:0000978,RNA polymerase II proximal promoter sequence-specific DNA binding; GO:0000981,DNA-binding transcription factor activity, RNA polymerase II-specific; GO:0001227,DNA-binding transcription repressor activity, RNA polymerase II-specific; GO:0001708,cell fate specification; GO:0003007,heart morphogenesis; GO:0003148,outfl…	T-box
ENSRNOG00000003520	292.618	550.911	322.325	603.143	469.224	350.81	329.884	382.685	134.399	261.246	161.619	314.911	252.598	161.555	179.812	177.463	4223	8144	4776	9710	5765	5483	4773	5860	1921	3921	2249	4806	3896	2365	2702	2586	-1.04243	0.00533657	0.0209305	down	19	26084903	26090094	+	protein_coding	Prdx2	peroxiredoxin 2 [Source:RGD Symbol%3BAcc:3838]	K03386 Prdx2; peroxiredoxin-2	GO:0000187,activation of MAPK activity; GO:0002536,respiratory burst involved in inflammatory response; GO:0003674,molecular_function; GO:0005829,cytosol; GO:0006979,response to oxidative stress; GO:0008379,thioredoxin peroxidase activity; GO:0010310,regulation of hydrogen peroxide metabolic process; GO:0016209,antioxidant activity; GO:0019430,removal of superoxide radicals; GO:0030194,positive r…	--
ENSRNOG00000003524	22.8327	17.2149	31.5644	22.7013	36.7692	29.304	14.2394	28.726	12.1613	13.727	15.9963	11.7175	9.3443	16.3589	17.185	16.9275	1054	814	1496	1169	1445	1465	659	1407	556	659	712	572	461	766	826	789	-1.01488	6.78111e-05	0.000537577	down	10	82352390	82367047	+	protein_coding	Lrrc59	leucine rich repeat containing 59 [Source:RGD Symbol%3BAcc:1305092]	--	GO:0005635,nuclear envelope; GO:0005783,endoplasmic reticulum; GO:0005789,endoplasmic reticulum membrane; GO:0007165,signal transduction; GO:0016021,integral component of membrane; GO:0042645,mitochondrial nucleoid; GO:0046579,positive regulation of Ras protein signal transduction	--
ENSRNOG00000003546	42.4833	64.1194	44.6316	69.4434	114.686	28.9841	12.2598	38.435	5.0277	21.2128	13.7278	19.014	16.9856	14.4785	14.5286	24.5329	674	1042	727	1229	1549	498	195	647	79	350	210	319	288	233	240	393	-1.8949	8.0914e-05	0.000623868	down	10	12995904	12997930	-	protein_coding	Tnfrsf12a	TNF receptor superfamily member 12A [Source:RGD Symbol%3BAcc:631329]	K05149 Tnfrsf12a; tumor necrosis factor receptor superfamily member 12A precursor	GO:0001726,ruffle; GO:0005886,plasma membrane; GO:0006931,substrate-dependent cell migration, cell attachment to substrate; GO:0007155,cell adhesion; GO:0009986,cell surface; GO:0016021,integral component of membrane; GO:0043065,positive regulation of apoptotic process; GO:0045765,regulation of angiogenesis; GO:0045773,positive regulation of axon extension; GO:0061041,regulation of wound healing;…	--
ENSRNOG00000003553	27.406	9.4549	30.7068	5.3833	8.437	24.8708	32.8561	32.654	121.951	80.9815	124.071	52.5003	52.7742	112.396	119.475	82.7383	931	329	1071	204	244	915	1119	1177	4103	2861	4064	1886	1916	3873	4226	2838	2.09019	7.9275e-14	4.5865e-12	up	14	113202419	113295014	+	protein_coding	Efemp1	EGF containing fibulin extracellular matrix protein 1 [Source:RGD Symbol%3BAcc:1308528]	K18262 Efemp1; EGF-containing fibulin-like extracellular matrix protein 1 precursor	GO:0005006,epidermal growth factor-activated receptor activity; GO:0005154,epidermal growth factor receptor binding; GO:0005509,calcium ion binding; GO:0005515,protein binding; GO:0005604,basement membrane; GO:0005615,extracellular space; GO:0005737,cytoplasm; GO:0006355,regulation of transcription, DNA-templated; GO:0007173,epidermal growth factor receptor signaling pathway; GO:0008083,growth fa…	--
ENSRNOG00000003554	14.3752	5.3127	12.8612	3.2697	0.2062	14.5162	8.3463	8.8237	1.7921	2.6445	3.9244	0.3689	0.7665	5.1341	5.8446	4.1146	737	279	677	187	9	806	429	480	91	141	194	20	42	267	312	213	-1.63026	0.00189421	0.00881424	down	X	31786194	31799560	-	protein_coding	Piga	phosphatidylinositol glycan anchor biosynthesis%2C class A [Source:RGD Symbol%3BAcc:1589723]	K03857 Piga; phosphatidylinositol N-acetylglucosaminyltransferase subunit A	GO:0000506,glycosylphosphatidylinositol-N-acetylglucosaminyltransferase (GPI-GnT) complex; GO:0003674,molecular_function; GO:0005575,cellular_component; GO:0005789,endoplasmic reticulum membrane; GO:0006506,GPI anchor biosynthetic process; GO:0008150,biological_process; GO:0016021,integral component of membrane; GO:0017176,phosphatidylinositol N-acetylglucosaminyltransferase activity; GO:1990830,…	--
ENSRNOG00000003559	1.7499	2.349	1.8908	0.4657	1.6058	3.1306	4.9636	2.68	7.2054	6.3098	8.3652	1.5255	4.0934	7.1161	5.9084	5.0367	64	88	71	19	50	124	182	104	261	240	295	59	160	264	225	186	1.19145	7.83944e-05	0.00060895	up	18	40220855	40254845	-	protein_coding	Ccdc112	coiled-coil domain containing 112 [Source:RGD Symbol%3BAcc:1561942]	--	--	--
ENSRNOG00000003562	3.3688	1.143	3.6412	0.6445	2.0268	5.8419	4.7739	3.5428	15.97	8.9079	8.287	2.8166	2.6332	15.5726	10.8701	10.7414	164	57	182	35	84	308	233	183	770	451	389	145	137	769	551	528	1.48213	2.89134e-05	0.000256041	up	13	101181994	101307908	+	protein_coding	Susd4	sushi domain containing 4 [Source:RGD Symbol%3BAcc:1564043]	K23822 Susd4; sushi domain-containing protein 4	GO:0016021,integral component of membrane; GO:0030449,regulation of complement activation; GO:0045957,negative regulation of complement activation, alternative pathway; GO:0045959,negative regulation of complement activation, classical pathway	--
ENSRNOG00000003563	72.9421	67.8115	117.671	46.3079	45.255	97.3822	36.6576	40.5821	16.3244	21.7242	22.0258	17.1006	17.9044	24.0006	23.2914	23.5786	3122	2973	5171	2211	1649	4514	1573	1843	692	967	909	774	819	1042	1038	1019	-1.74939	5.05622e-12	2.14628e-10	down	10	63197364	63240332	-	protein_coding	Blmh	bleomycin hydrolase [Source:RGD Symbol%3BAcc:1304668]	K01372 Blmh; bleomycin hydrolase	GO:0004177,aminopeptidase activity; GO:0004197,cysteine-type endopeptidase activity; GO:0005737,cytoplasm; GO:0006508,proteolysis; GO:0008233,peptidase activity; GO:0008234,cysteine-type peptidase activity; GO:0009636,response to toxic substance; GO:0042493,response to drug; GO:0042802,identical protein binding; GO:0043418,homocysteine catabolic process	--
ENSRNOG00000003596	2.5212	3.5295	6.3938	3.3688	1.6763	3.2065	3.6061	2.1968	10.2306	9.011	6.5122	4.0935	14.6885	7.8786	9.0916	3.3921	53	76	138	79	30	73	76	49	213	197	132	91	330	168	199	72	1.26091	0.000418466	0.00250167	up	X	71342775	71347619	+	protein_coding	Itgb1bp2	integrin subunit beta 1 binding protein 2 [Source:RGD Symbol%3BAcc:1565015]	K16735 Itgb1bp2; integrin beta-1-binding protein 2	GO:0005178,integrin binding; GO:0005509,calcium ion binding; GO:0007229,integrin-mediated signaling pathway; GO:0008270,zinc ion binding; GO:0030018,Z disc	--
ENSRNOG00000003597	297.293	238.956	326.548	351.883	288.397	305.127	37.6312	240.324	23.4484	30.3114	29.389	29.6115	64.0127	29.5068	41.3466	31.303	7092	5839	7998	9364	5857	7883	900	6083	554	752	676	747	1632	714	1027	754	-2.99843	8.13207e-13	4.04558e-11	down	9	82415605	82419288	-	protein_coding	Tuba4a	tubulin%2C alpha 4A [Source:RGD Symbol%3BAcc:1359623]	K07374 Tuba4a; tubulin alpha-4A chain	GO:0000226,microtubule cytoskeleton organization; GO:0000278,mitotic cell cycle; GO:0003674,molecular_function; GO:0003924,GTPase activity; GO:0005200,structural constituent of cytoskeleton; GO:0005525,GTP binding; GO:0005575,cellular_component; GO:0005737,cytoplasm; GO:0005856,cytoskeleton; GO:0005874,microtubule; GO:0008150,biological_process; GO:0015630,microtubule cytoskeleton; GO:0019899,enz…	--
ENSRNOG00000003620	4.7579	5.6771	10.0874	4.5021	13.2663	9.2747	28.3308	9.2401	20.1623	38.3096	50.0921	42.3793	73.6139	65.6678	59.1266	55.2363	198	242	431	209	470	418	1182	408	831	1658	2010	1865	3274	2772	2562	2321	2.2523	6.92194e-10	1.87072e-08	up	13	80837420	80862963	-	protein_coding	Fmo3	flavin containing dimethylaniline monoxygenase 3 [Source:RGD Symbol%3BAcc:619761]	K00485 Fmo3; dimethylaniline monooxygenase [N-oxide-forming] 3	GO:0004497,monooxygenase activity; GO:0004499,N,N-dimethylaniline monooxygenase activity; GO:0005789,endoplasmic reticulum membrane; GO:0016021,integral component of membrane; GO:0016597,amino acid binding; GO:0017144,drug metabolic process; GO:0034899,trimethylamine monooxygenase activity; GO:0043231,intracellular membrane-bounded organelle; GO:0050660,flavin adenine dinucleotide binding; GO:005…	--
ENSRNOG00000003634	1.214	1.4603	1.4147	1.0494	0.5093	2.8624	3.6759	2.8808	6.3695	6.983	7.3294	2.2345	5.0508	4.8727	4.5804	5.1527	56	69	67	54	20	143	170	141	291	335	326	109	249	228	220	240	1.48361	1.39039e-07	2.35057e-06	up	10	36589181	36600469	+	protein_coding	Zfp354a	zinc finger protein 354A [Source:RGD Symbol%3BAcc:2967]	K09228 Zfp354a; zinc finger protein 354A	GO:0000122,negative regulation of transcription by RNA polymerase II; GO:0000978,RNA polymerase II proximal promoter sequence-specific DNA binding; GO:0000981,DNA-binding transcription factor activity, RNA polymerase II-specific; GO:0001666,response to hypoxia; GO:0001822,kidney development; GO:0003700,DNA-binding transcription factor activity; GO:0005634,nucleus; GO:0005654,nucleoplasm; GO:00057…	zf-C2H2
ENSRNOG00000003635	1.3513	0.6007	1.6217	0.292	0.5102	1.426	3.7186	1.3759	5.4941	2.3434	4.3044	0.9698	1.1966	6.3991	5.6314	5.5443	112	51	138	27	36	128	309	121	451	202	344	85	106	538	486	464	1.4546	0.000109063	0.000796857	up	13	101451932	101597570	-	protein_coding	Disp1	dispatched RND transporter family member 1 [Source:RGD Symbol%3BAcc:1307675]	K24680 Disp1; protein dispatched homolog 1	GO:0003674,molecular_function; GO:0005575,cellular_component; GO:0007224,smoothened signaling pathway; GO:0007225,patched ligand maturation; GO:0007368,determination of left/right symmetry; GO:0007389,pattern specification process; GO:0008150,biological_process; GO:0009880,embryonic pattern specification; GO:0009953,dorsal/ventral pattern formation; GO:0015833,peptide transport; GO:0016021,integr…	--
ENSRNOG00000003649	83.0682	268.127	50.7226	130.996	41.326	25.573	28.2455	155.094	16.8005	12.0216	13.1371	20.5468	37.9893	21.5287	24.7705	46.0652	4538	15004	2845	7983	1922	1513	1547	8990	909	683	692	1187	2218	1193	1409	2541	-2.16762	2.05121e-05	0.000188926	down	13	73423397	73460935	-	protein_coding	Qsox1	quiescin sulfhydryl oxidase 1 [Source:RGD Symbol%3BAcc:68957]	K10758 Qsox1; sulfhydryl oxidase 1 isoform A precursor	GO:0000139,Golgi membrane; GO:0003756,protein disulfide isomerase activity; GO:0005615,extracellular space; GO:0005794,Golgi apparatus; GO:0006457,protein folding; GO:0016242,negative regulation of macroautophagy; GO:0016971,flavin-linked sulfhydryl oxidase activity; GO:0018215,protein phosphopantetheinylation; GO:0030173,integral component of Golgi membrane; GO:0043231,intracellular membrane-bou…	--
ENSRNOG00000003675	0.1407	0	0.1828	0.0589	0	0.104	0.103	0.1946	0.9095	0.0992	0.5352	0.6034	0.0615	0.4625	1.2346	0.9107	15	0	20	7	0	12	11	22	96	11	55	68	7	50	137	98	2.58389	9.07084e-05	0.000685845	up	X	42558931	42614242	+	protein_coding	Ptchd1	patched domain containing 1 [Source:RGD Symbol%3BAcc:1564527]	K24682 Ptchd1; patched domain-containing protein 1	GO:0005886,plasma membrane; GO:0007224,smoothened signaling pathway; GO:0007268,chemical synaptic transmission; GO:0007614,short-term memory; GO:0007616,long-term memory; GO:0016020,membrane; GO:0016021,integral component of membrane; GO:0021794,thalamus development; GO:0035176,social behavior; GO:0045202,synapse; GO:0050890,cognition; GO:0098976,excitatory chemical synaptic transmission; GO:0098…	--
ENSRNOG00000003694	0.6628	0.0901	1.0623	0	0.5716	0.8057	1.0126	0.4349	6.4633	0.8228	2.6538	0.0476	0.3297	4.3009	3.4728	1.6784	79	11	130	0	58	104	121	55	763	102	305	6	42	520	431	202	1.90506	0.00954296	0.0339417	up	13	108382399	108443294	+	protein_coding	Prox1	prospero homeobox 1 [Source:RGD Symbol%3BAcc:1306890]	--	--	HPD
ENSRNOG00000003704	0.0982	0.1369	0.4098	0.0251	0	0.1554	0.3078	0	3.7101	1.7262	0.6982	0.305	0.5249	1.4518	1.1045	0.9028	7	10	30	2	0	12	22	0	262	128	48	23	40	105	82	65	3.16256	1.88036e-06	2.32935e-05	up	14	70015754	70086143	+	protein_coding	Fam184b	family with sequence similarity 184%2C member B [Source:RGD Symbol%3BAcc:1564950]	--	--	--
ENSRNOG00000003716	4.1075	8.3169	4.4451	6.8187	3.5739	3.2308	6.9801	4.7314	4.4545	12.1412	7.7309	33.3752	26.0491	8.5486	10.2273	12.8065	27	56	30	50	20	23	46	33	29	83	49	232	183	57	70	85	1.60154	0.00193262	0.00896629	up	13	109713489	109724863	+	protein_coding	Batf3	basic leucine zipper ATF-like transcription factor 3 [Source:RGD Symbol%3BAcc:620501]	K09034 Batf3; basic leucine zipper transcriptional factor ATF-like 3	GO:0000122,negative regulation of transcription by RNA polymerase II; GO:0000978,RNA polymerase II proximal promoter sequence-specific DNA binding; GO:0000981,DNA-binding transcription factor activity, RNA polymerase II-specific; GO:0001227,DNA-binding transcription repressor activity, RNA polymerase II-specific; GO:0003677,DNA binding; GO:0005634,nucleus; GO:0005654,nucleoplasm; GO:0005730,nucle…	TF_bZIP
ENSRNOG00000003723	77.3699	49.9333	71.4528	25.008	19.9914	62.7037	48.7498	55.4967	29.476	13.3547	31.6826	6.4395	12.3704	30.6081	32.6621	31.2227	7760	5130	7358	2798	1707	6811	4902	5906	2928	1393	3064	683	1326	3114	3411	3162	-1.29295	3.56594e-07	5.38327e-06	down	13	99493120	99531959	-	protein_coding	Wdr26	WD repeat domain 26 [Source:RGD Symbol%3BAcc:1565589]	K22382 Wdr26; WD repeat-containing protein 26	GO:0000151,ubiquitin ligase complex; GO:0005634,nucleus; GO:0005654,nucleoplasm; GO:0005737,cytoplasm; GO:0005739,mitochondrion; GO:0005829,cytosol	--
ENSRNOG00000003726	0.1674	0.0545	0.326	0.4001	0	0.322	0.2504	0.2629	1.4223	0.9656	2.0396	0.2506	0.6003	2.2138	1.152	1.3675	12	4	24	32	0	25	18	20	101	72	141	19	46	161	86	99	2.28394	8.49564e-07	1.15803e-05	up	X	35305236	35431164	-	protein_coding	Scml2	Scm polycomb group protein like 2 [Source:RGD Symbol%3BAcc:1564289]	--	--	--
ENSRNOG00000003746	51.5623	8.2206	68.5079	30.2582	45.8352	46.2542	5.1109	5.437	0.7236	1.2404	1.0034	4.6082	3.9562	2.5434	2.9595	5.465	1439	235	1963	942	1089	1398	143	161	20	36	27	136	118	72	86	154	-3.5685	3.96442e-09	9.13395e-08	down	X	71272042	71279977	+	protein_coding	Gjb1	gap junction protein%2C beta 1 [Source:RGD Symbol%3BAcc:61926]	K07620 Gjb1; gap junction beta-1 protein	GO:0005243,gap junction channel activity; GO:0005737,cytoplasm; GO:0005886,plasma membrane; GO:0005921,gap junction; GO:0005922,connexin complex; GO:0007154,cell communication; GO:0007267,cell-cell signaling; GO:0015868,purine ribonucleotide transport; GO:0016021,integral component of membrane; GO:0016328,lateral plasma membrane; GO:0032991,protein-containing complex; GO:0042802,identical protein…	--
ENSRNOG00000003749	3.5317	2.8497	1.9071	1.4322	2.0178	3.2056	2.8637	3.9285	1.2735	0.3581	1.7691	0.3521	0.7306	1.5158	2.019	3.0932	294	243	163	133	143	289	239	347	105	31	142	31	65	128	175	260	-1.19234	0.000178496	0.00122079	down	X	14498119	14534473	+	protein_coding	Xk	X-linked Kx blood group [Source:RGD Symbol%3BAcc:1359650]	--	--	--
ENSRNOG00000003759	43.2895	31.3577	21.974	19.159	5.9634	16.373	13.339	25.5576	4.6009	2.0717	4.392	2.4356	4.9589	5.4933	8.0154	7.1618	1748	1297	911	863	205	716	540	1095	184	87	171	104	214	225	337	292	-2.32569	3.16937e-12	1.40252e-10	down	6	122178602	122239614	-	protein_coding	Galc	galactosylceramidase [Source:RGD Symbol%3BAcc:1359384]	K01202 Galc; galactocerebrosidase precursor	GO:0004336,galactosylceramidase activity; GO:0005764,lysosome; GO:0006683,galactosylceramide catabolic process; GO:0042552,myelination	--
ENSRNOG00000003763	43.4332	77.7477	52.341	79.1303	82.0688	51.8456	70.2235	65.6586	113.385	182.368	125.903	213.271	154.482	96.4568	100.523	108.698	649	1190	803	1319	1044	839	1052	1041	1678	2834	1814	3370	2467	1462	1564	1640	1.05602	0.00347269	0.0146653	up	X	43497763	43512991	+	protein_coding	Prdx4	peroxiredoxin 4 [Source:RGD Symbol%3BAcc:620043]	K03386 Prdx4; peroxiredoxin-4 precursor	GO:0004601,peroxidase activity; GO:0005615,extracellular space; GO:0005737,cytoplasm; GO:0005783,endoplasmic reticulum; GO:0005790,smooth endoplasmic reticulum; GO:0005829,cytosol; GO:0006979,response to oxidative stress; GO:0007283,spermatogenesis; GO:0008379,thioredoxin peroxidase activity; GO:0008584,male gonad development; GO:0018401,peptidyl-proline hydroxylation to 4-hydroxy-L-proline; GO:0…	--
ENSRNOG00000003781	3.1494	4.4182	1.6036	1.4457	0.1488	1.9257	2.3834	4.4164	0.179	0	0.2277	0.1757	0.0158	0.3413	0.4622	0.5519	373	536	195	191	15	247	283	555	21	0	26	22	2	41	57	66	-3.50491	4.04529e-08	7.68754e-07	down	10	28449335	28864255	+	protein_coding	Atp10b	ATPase phospholipid transporting 10B (putative) [Source:RGD Symbol%3BAcc:1565126]	--	--	--
ENSRNOG00000003784	3.2527	2.8526	3.1681	2.2734	2.2018	3.818	3.6294	3.1175	10.8547	6.8385	6.804	3.8058	4.9522	9.4027	7.5716	8.8999	59	53	59	46	34	75	66	60	195	129	119	73	96	173	143	163	1.15493	2.41234e-14	1.53183e-12	up	10	63659085	63662050	+	protein_coding	Rilp	Rab interacting lysosomal protein [Source:RGD Symbol%3BAcc:1307691]	K13883 Rilp; rab-interacting lysosomal protein	GO:0005737,cytoplasm; GO:0005764,lysosome; GO:0005770,late endosome; GO:0005829,cytosol; GO:0008333,endosome to lysosome transport; GO:0010008,endosome membrane; GO:0010796,regulation of multivesicular body size; GO:0015031,protein transport; GO:0031267,small GTPase binding; GO:0032509,endosome transport via multivesicular body sorting pathway; GO:0032991,protein-containing complex; GO:0036064,ci…	--
ENSRNOG00000003800	0.2255	0.0734	0.3172	0.3369	0	0.347	1.1244	0	1.3153	1.084	0.5716	0.4027	0.8907	0.6915	0.9383	1.042	9	3	13	15	0	15	45	0	52	45	22	17	38	28	39	42	1.54753	0.0126761	0.0428231	up	10	97509971	97582188	-	protein_coding	Rgs9	regulator of G-protein signaling 9 [Source:RGD Symbol%3BAcc:3572]	K13765 Rgs9; regulator of G-protein signaling 9	GO:0001750,photoreceptor outer segment; GO:0001917,photoreceptor inner segment; GO:0001975,response to amphetamine; GO:0005096,GTPase activator activity; GO:0005634,nucleus; GO:0005737,cytoplasm; GO:0007186,G protein-coupled receptor signaling pathway; GO:0007212,dopamine receptor signaling pathway; GO:0007399,nervous system development; GO:0007601,visual perception; GO:0008277,regulation of G pr…	--
ENSRNOG00000003829	43.5524	60.2265	38.7845	72.1982	69.2463	45.6232	39.4835	49.0154	18.1239	30.1593	21.7024	24.9252	33.2376	18.5807	26.4486	19.7421	922	1306	843	1705	1248	1046	838	1101	380	664	443	558	752	399	583	422	-1.2182	0.000271301	0.00173831	down	18	40732480	40797761	+	protein_coding	Ap3s1	adaptor related protein complex 3 subunit sigma 1 [Source:RGD Symbol%3BAcc:1311115]	K12399 Ap3s1; AP-3 complex subunit sigma-1	GO:0006886,intracellular protein transport; GO:0008089,anterograde axonal transport; GO:0016020,membrane; GO:0016192,vesicle-mediated transport; GO:0030123,AP-3 adaptor complex; GO:0043231,intracellular membrane-bounded organelle; GO:0048490,anterograde synaptic vesicle transport; GO:1904115,axon cytoplasm	--
ENSRNOG00000003864	106.038	199.395	94.7807	171.696	179.343	104.59	82.7093	140.593	28.1967	45.1365	36.928	59.8676	52.4347	46.4974	45.7629	58.3795	2844	5478	2610	5137	4095	3038	2224	4001	749	1259	955	1698	1503	1265	1278	1581	-1.64495	3.14506e-06	3.68008e-05	down	19	24786628	24798233	+	protein_coding	Gipc1	GIPC PDZ domain containing family%2C member 1 [Source:RGD Symbol%3BAcc:68338]	K20056 Gipc1; PDZ domain-containing protein GIPC1	GO:0003779,actin binding; GO:0005102,signaling receptor binding; GO:0005515,protein binding; GO:0005737,cytoplasm; GO:0005829,cytosol; GO:0005903,brush border; GO:0005938,cell cortex; GO:0006605,protein targeting; GO:0007268,chemical synaptic transmission; GO:0008021,synaptic vesicle; GO:0012506,vesicle membrane; GO:0014047,glutamate secretion; GO:0016020,membrane; GO:0017022,myosin binding; GO:0…	--
ENSRNOG00000003869	40.5717	14.1287	48.4113	9.9191	1.4441	54.5556	68.9183	54.3267	159.709	98.1204	134.901	20.2958	34.314	134.259	117.233	106.941	1155	412	1415	315	35	1682	1967	1641	4503	2905	3703	611	1044	3877	3475	3074	1.40811	0.00281943	0.0123255	up	14	60958592	60964324	-	protein_coding	Sod3	superoxide dismutase 3 [Source:RGD Symbol%3BAcc:3733]	K16627 Sod3; extracellular superoxide dismutase [Cu-Zn] precursor	GO:0001666,response to hypoxia; GO:0004784,superoxide dismutase activity; GO:0005507,copper ion binding; GO:0005615,extracellular space; GO:0005634,nucleus; GO:0005737,cytoplasm; GO:0006979,response to oxidative stress; GO:0019430,removal of superoxide radicals; GO:0046688,response to copper ion; GO:0062023,collagen-containing extracellular matrix; GO:0097746,regulation of blood vessel diameter	--
ENSRNOG00000003870	9.634	13.9373	10.2585	10.471	2.6385	17.1001	16.6298	12.7022	30.7445	47.0381	30.6475	16.7573	21.1115	31.0519	17.9298	23.2847	193	286	211	234	45	371	334	270	610	980	592	355	452	631	374	471	1.18347	3.12256e-05	0.000273569	up	10	29067102	29084035	+	protein_coding	C1qtnf2	C1q and TNF related 2 [Source:RGD Symbol%3BAcc:1561041]	K24211 C1qtnf2; complement C1q tumor necrosis factor-related protein 2 precursor	GO:0000187,activation of MAPK activity; GO:0005102,signaling receptor binding; GO:0005615,extracellular space; GO:0019216,regulation of lipid metabolic process; GO:0032991,protein-containing complex; GO:0042802,identical protein binding; GO:0045725,positive regulation of glycogen biosynthetic process; GO:0046321,positive regulation of fatty acid oxidation; GO:0046326,positive regulation of glucos…	--
ENSRNOG00000003891	77.6995	31.1563	58.1041	12.0607	0	32.55	25.799	16.2185	14.4268	3.3094	10.3838	0.9862	2.5373	4.4212	2.0033	1.8592	745	306	572	129	0	338	248	165	137	33	96	10	26	43	20	18	-2.75093	9.15823e-05	0.000691783	down	6	114476142	114476723	-	protein_coding	Dio2	iodothyronine deiodinase 2 [Source:RGD Symbol%3BAcc:68418]	--	--	--
ENSRNOG00000003899	5253.65	3064.97	6135.78	2862.22	451.963	4649.12	531.928	4058.71	99.4161	364.805	351.679	359.198	483.415	455.352	323.346	384.223	184615	110324	221374	112199	13521	176931	18740	151332	3460	13332	11916	13348	18155	16231	11831	13633	-3.2501	6.26116e-12	2.60121e-10	down	10	88055823	88122233	-	protein_coding	Krt14	keratin 14 [Source:RGD Symbol%3BAcc:1307463]	K07604 Krt14; keratin, type I cytoskeletal 14	GO:0003674,molecular_function; GO:0005198,structural molecule activity; GO:0005634,nucleus; GO:0005737,cytoplasm; GO:0005882,intermediate filament; GO:0007568,aging; GO:0010043,response to zinc ion; GO:0010212,response to ionizing radiation; GO:0030855,epithelial cell differentiation; GO:0042633,hair cycle; GO:0045095,keratin filament; GO:0045110,intermediate filament bundle assembly; GO:0045178,…	--
ENSRNOG00000003917	20.1092	21.2284	25.5233	13.2285	14.5829	24.7804	19.4647	21.8949	3.3027	5.9331	8.0954	6.6082	6.6082	12.0193	8.3892	10.4548	541	585	705	397	334	722	525	625	88	166	210	188	190	328	235	284	-1.48364	6.97772e-12	2.86839e-10	down	13	85376716	85443976	-	protein_coding	Uck2	uridine-cytidine kinase 2 [Source:RGD Symbol%3BAcc:620742]	K00876 Uck2; uridine-cytidine kinase 2	GO:0004849,uridine kinase activity; GO:0005524,ATP binding; GO:0005737,cytoplasm; GO:0005829,cytosol; GO:0007631,feeding behavior; GO:0016310,phosphorylation; GO:0016579,protein deubiquitination; GO:0042802,identical protein binding; GO:0043231,intracellular membrane-bounded organelle; GO:0044206,UMP salvage; GO:0044211,CTP salvage; GO:0048678,response to axon injury; GO:0071453,cellular response…	--
ENSRNOG00000003927	39.2103	15.8826	48.913	14.8656	9.4743	30.8235	7.7907	25.08	21.4199	11.7373	16.6894	1.6888	6.078	20.4691	20.412	10.3593	1998	829	2559	845	411	1701	398	1356	1081	622	820	91	331	1058	1083	533	-1.0148	0.0112838	0.0389966	down	13	47126741	47154292	-	protein_coding	Cd55	CD55 molecule (Cromer blood group) [Source:RGD Symbol%3BAcc:620651]	K04006 Cd55; complement decay-accelerating factor precursor	GO:0001618,virus receptor activity; GO:0004857,enzyme inhibitor activity; GO:0005886,plasma membrane; GO:0007204,positive regulation of cytosolic calcium ion concentration; GO:0007283,spermatogenesis; GO:0008289,lipid binding; GO:0009897,external side of plasma membrane; GO:0009986,cell surface; GO:0016324,apical plasma membrane; GO:0030449,regulation of complement activation; GO:0030450,regulati…	--
ENSRNOG00000003950	0.146	0.0891	0.1599	0	0	0.3032	0.8553	0.1891	1.5105	0.3509	0.7758	0.207	0.0341	1.4029	1.8749	0.4156	8	5	9	0	0	18	47	11	82	20	41	12	2	78	107	23	1.89633	0.0112565	0.0389194	up	18	40883224	40953864	+	protein_coding	Lvrn	laeverin [Source:RGD Symbol%3BAcc:1562779]	--	--	--
ENSRNOG00000003967	55.8644	77.9886	53.1509	79.508	45.6879	56.5879	78.3299	69.7744	24.4714	40.2725	36.8255	32.5876	35.7602	21.8898	28.0092	24.4608	1814	2594	1772	2880	1263	1990	2550	2404	787	1360	1153	1119	1241	721	947	802	-1.11261	6.48566e-05	0.000520085	down	10	73902837	74001895	-	protein_coding	Vmp1	vacuole membrane protein 1 [Source:RGD Symbol%3BAcc:70367]	K21248 Vmp1; vacuole membrane protein 1	GO:0000045,autophagosome assembly; GO:0000407,phagophore assembly site; GO:0000421,autophagosome membrane; GO:0005515,protein binding; GO:0005730,nucleolus; GO:0005783,endoplasmic reticulum; GO:0005886,plasma membrane; GO:0006914,autophagy; GO:0007030,Golgi organization; GO:0007566,embryo implantation; GO:0012505,endomembrane system; GO:0016020,membrane; GO:0016021,integral component of membrane;…	--
ENSRNOG00000003972	1.6589	0.2924	1.1669	3.5628	9.1746	1.0424	0.8733	2.1823	0.3141	0.1218	0.0358	0.6754	0.6899	0.1704	0.5753	0.4792	144	26	104	345	678	98	76	201	27	11	3	62	64	15	52	42	-2.87618	6.5748e-05	0.000525345	down	6	115170865	115306871	+	protein_coding	Tshr	thyroid stimulating hormone receptor [Source:RGD Symbol%3BAcc:3911]	K04249 Tshr; thyrotropin receptor precursor	GO:0004996,thyroid-stimulating hormone receptor activity; GO:0005886,plasma membrane; GO:0005887,integral component of plasma membrane; GO:0007166,cell surface receptor signaling pathway; GO:0007189,adenylate cyclase-activating G protein-coupled receptor signaling pathway; GO:0007190,activation of adenylate cyclase activity; GO:0008284,positive regulation of cell proliferation; GO:0008344,adult l…	--
ENSRNOG00000003984	0.2566	0	0.5191	0.0354	0.0464	0.2552	0.1378	0.1116	2.2123	2.2777	2.0267	0	0.3509	1.3233	1.0048	1.6813	13	0	27	2	2	14	7	6	111	120	99	0	19	68	53	86	2.86817	8.96671e-05	0.000679287	up	X	134856726	134866210	-	protein_coding	Apln	apelin [Source:RGD Symbol%3BAcc:620672]	K05225 Apln; apelin preproprotein	GO:0001525,angiogenesis; GO:0002026,regulation of the force of heart contraction; GO:0005179,hormone activity; GO:0005576,extracellular region; GO:0005615,extracellular space; GO:0007369,gastrulation; GO:0007631,feeding behavior; GO:0008284,positive regulation of cell proliferation; GO:0010629,negative regulation of gene expression; GO:0031652,positive regulation of heat generation; GO:0031704,ap…	--
ENSRNOG00000003988	2.3735	1.061	3.0661	0.5935	0.3228	3.4489	2.8409	2.7079	7.7445	4.2282	7.6698	1.2049	2.478	6.17	6.2387	6.9406	190	87	252	53	22	299	228	230	614	352	592	102	212	501	520	561	1.29128	0.000338849	0.00209381	up	6	28515025	28544790	+	protein_coding	Dnajc27	DnaJ heat shock protein family (Hsp40) member C27 [Source:RGD Symbol%3BAcc:1564414]	K19372 Dnajc27; dnaJ homolog subfamily C member 27	GO:0003924,GTPase activity; GO:0005525,GTP binding; GO:0005634,nucleus; GO:0006886,intracellular protein transport; GO:0043410,positive regulation of MAPK cascade; GO:0070374,positive regulation of ERK1 and ERK2 cascade; GO:0071701,regulation of MAPK export from nucleus	--
ENSRNOG00000003998	2.5814	0.9801	4.7491	2.2498	0	2.7809	2.396	0.642	10.3895	5.4815	5.6891	3.0175	8.8229	6.7157	7.0244	3.0892	72	28	136	70	0	84	67	19	287	159	153	89	263	190	204	87	1.60685	0.00279655	0.0122475	up	10	82770905	82785142	-	protein_coding	Sgca	sarcoglycan%2C alpha [Source:RGD Symbol%3BAcc:1308062]	K12565 Sgca; alpha-sarcoglycan precursor	GO:0003674,molecular_function; GO:0005509,calcium ion binding; GO:0005575,cellular_component; GO:0005856,cytoskeleton; GO:0005886,plasma membrane; GO:0005911,cell-cell junction; GO:0014894,response to denervation involved in regulation of muscle adaptation; GO:0016011,dystroglycan complex; GO:0016012,sarcoglycan complex; GO:0016021,integral component of membrane; GO:0042383,sarcolemma; GO:0043403…	--
ENSRNOG00000004013	1.8468	1.6041	2.341	0.4382	0.2233	1.9435	2.587	2.4188	0.713	0.4962	1.0985	0	0.2668	1.2048	1.0825	1.2104	136	121	177	36	14	155	191	189	52	38	78	0	21	90	83	90	-1.31208	0.0113873	0.0392674	down	7	64672722	64864404	+	protein_coding	Grip1	glutamate receptor interacting protein 1 [Source:RGD Symbol%3BAcc:621667]	K20251 Grip1; glutamate receptor-interacting protein 1	GO:0005102,signaling receptor binding; GO:0005515,protein binding; GO:0005789,endoplasmic reticulum membrane; GO:0005886,plasma membrane; GO:0007399,nervous system development; GO:0008022,protein C-terminus binding; GO:0008104,protein localization; GO:0014069,postsynaptic density; GO:0015031,protein transport; GO:0016358,dendrite development; GO:0030159,receptor signaling complex scaffold activit…	--
ENSRNOG00000004019	271.019	191.681	110.601	85.3306	39.7638	77.9282	64.7234	136.336	30.9652	25.3315	36.5335	19.7459	28.8839	54.7185	43.0378	31.767	8086	5858	3388	2840	1010	2518	1936	4316	915	786	1051	623	921	1656	1337	957	-1.98801	9.16492e-10	2.4021e-08	down	7	54247460	54249664	+	protein_coding	Phlda1	pleckstrin homology-like domain%2C family A%2C member 1 [Source:RGD Symbol%3BAcc:3836]	K23793 Phlda1; pleckstrin homology-like domain family A member 1	GO:0005634,nucleus; GO:0005654,nucleoplasm; GO:0005730,nucleolus; GO:0005737,cytoplasm; GO:0006915,apoptotic process; GO:0021879,forebrain neuron differentiation; GO:0031410,cytoplasmic vesicle; GO:0043065,positive regulation of apoptotic process; GO:0045210,FasL biosynthetic process; GO:1901981,phosphatidylinositol phosphate binding	--
ENSRNOG00000004029	92.8101	57.9513	63.5745	33.8708	16.7719	43.7757	15.4182	71.3397	0.8367	1.8081	3.0906	2.396	4.9653	10.0388	9.795	14.5356	5824	3725	4096	2371	896	2975	970	4750	52	118	187	159	333	639	640	921	-3.27368	4.98694e-12	2.12264e-10	down	13	89755845	89774378	+	protein_coding	Nectin4	nectin cell adhesion molecule 4 [Source:RGD Symbol%3BAcc:1559826]	K06593 Nectin4; nectin-4 precursor	GO:0005886,plasma membrane; GO:0005912,adherens junction; GO:0007156,homophilic cell adhesion via plasma membrane adhesion molecules; GO:0007157,heterophilic cell-cell adhesion via plasma membrane cell adhesion molecules; GO:0016021,integral component of membrane; GO:0042802,identical protein binding; GO:0046718,viral entry into host cell	--
ENSRNOG00000004049	31.4075	43.9114	32.2386	27.3963	49.7757	47.1221	47.2019	41.6552	6.6052	10.8281	11.5777	9.1408	15.5008	20.4387	23.037	24.6584	965	1382	1017	939	1302	1568	1454	1358	201	346	343	297	509	637	737	765	-1.56702	1.35919e-09	3.43558e-08	down	10	109107389	109187115	+	protein_coding	Baiap2	BAR/IMD domain containing adaptor protein 2 [Source:RGD Symbol%3BAcc:619814]	K05627 Baiap2; brain-specific angiogenesis inhibitor 1-associated protein 2	GO:0001221,transcription cofactor binding; GO:0001726,ruffle; GO:0005515,protein binding; GO:0005654,nucleoplasm; GO:0005791,rough endoplasmic reticulum; GO:0005794,Golgi apparatus; GO:0005829,cytosol; GO:0005874,microtubule; GO:0005886,plasma membrane; GO:0007009,plasma membrane organization; GO:0007420,brain development; GO:0008093,cytoskeletal adaptor activity; GO:0008360,regulation of cell sh…	--
ENSRNOG00000004078	31.4329	12.2746	53.0383	25.8549	15.3675	22.5916	16.1	5.4845	113.997	53.9545	61.7181	20.2445	177.819	84.5048	118.795	11.779	740	296	1282	679	308	576	380	137	2658	1321	1401	504	4474	2018	2912	280	1.75293	0.000687067	0.00379443	up	10	57278307	57283653	+	protein_coding	Eno3	enolase 3 [Source:RGD Symbol%3BAcc:2555]	K01689 Eno3; beta-enolase	GO:0000015,phosphopyruvate hydratase complex; GO:0000287,magnesium ion binding; GO:0004634,phosphopyruvate hydratase activity; GO:0005515,protein binding; GO:0005829,cytosol; GO:0005886,plasma membrane; GO:0006096,glycolytic process; GO:0007568,aging; GO:0016020,membrane; GO:0021762,substantia nigra development; GO:0032889,regulation of vacuole fusion, non-autophagic; GO:0042493,response to drug;…	--
ENSRNOG00000004084	27.5996	89.4209	35.2748	43.3229	22.0857	28.6191	45.3554	56.607	1.7798	4.5041	4.2995	4.9698	5.6047	12.8079	14.7033	12.9476	1691	5612	2219	2961	1152	1899	2786	3680	108	287	254	322	367	796	938	801	-2.70352	2.13963e-12	9.77287e-11	down	6	39358985	39363458	-	protein_coding	Lratd1	LRAT domain containing 1 [Source:RGD Symbol%3BAcc:1305779]	K22805 Lratd1; protein FAM84A	GO:0000902,cell morphogenesis; GO:0048870,cell motility	--
ENSRNOG00000004089	10.8032	4.7147	25.9486	1.3337	1.1829	21.3454	44.4038	9.1678	118.346	81.8923	127.588	16.6874	16.6832	77.6433	52.2069	67.346	472	211	1164	65	44	1010	1945	425	5121	3721	5375	771	779	3441	2375	2971	2.24114	3.90334e-05	0.000334288	up	7	94480396	94563001	-	protein_coding	Enpp2	ectonucleotide pyrophosphatase/phosphodiesterase 2 [Source:RGD Symbol%3BAcc:69298]	--	--	--
ENSRNOG00000004100	86.3705	27.3152	55.4924	6.374	1.5909	20.9752	18.3598	19.6975	4.7861	5.2387	10.311	2.2413	2.4769	8.618	13.0663	22.6803	2806	909	1851	231	44	738	598	679	154	177	323	77	86	284	442	744	-1.96149	0.000311829	0.00196019	down	7	99954492	99961026	+	protein_coding	Trib1	tribbles pseudokinase 1 [Source:RGD Symbol%3BAcc:621596]	K08814 Trib1; tribbles homolog 1	GO:0004672,protein kinase activity; GO:0004860,protein kinase inhibitor activity; GO:0005524,ATP binding; GO:0005634,nucleus; GO:0005737,cytoplasm; GO:0006468,protein phosphorylation; GO:0006469,negative regulation of protein kinase activity; GO:0007254,JNK cascade; GO:0008134,transcription factor binding; GO:0014912,negative regulation of smooth muscle cell migration; GO:0031434,mitogen-activate…	--
ENSRNOG00000004101	0.4063	0.2746	0.6697	0.3362	0	1.3276	0.7794	0.383	1.2939	1.5628	1.329	0.6503	0.6434	1.5099	1.9812	1.7644	13	9	22	12	0	46	25	13	41	52	41	22	22	49	66	57	1.2866	0.00090581	0.00478352	up	13	102698546	102721218	-	protein_coding	Marc1	mitochondrial amidoxime reducing component 1 [Source:RGD Symbol%3BAcc:1592219]	--	GO:0005739,mitochondrion; GO:0006809,nitric oxide biosynthetic process; GO:0008940,nitrate reductase activity; GO:0016021,integral component of membrane; GO:0016661,oxidoreductase activity, acting on other nitrogenous compounds as donors; GO:0030151,molybdenum ion binding; GO:0030170,pyridoxal phosphate binding; GO:0042126,nitrate metabolic process; GO:0043546,molybdopterin cofactor binding; GO:0…	--
ENSRNOG00000004110	2.5159	1.6596	5.1217	0.8127	0.5325	4.0393	5.4938	4.0374	10.3671	6.6691	12.9288	1.3932	3.3085	8.3794	9.5346	6.7119	111	75	232	40	20	193	243	189	453	306	550	65	156	375	438	299	1.21974	0.00141982	0.00692231	up	6	41016730	41039437	-	protein_coding	Trib2	tribbles pseudokinase 2 [Source:RGD Symbol%3BAcc:1564451]	K08814 Trib2; tribbles homolog 2	GO:0000166,nucleotide binding; GO:0004672,protein kinase activity; GO:0005524,ATP binding; GO:0005634,nucleus; GO:0005737,cytoplasm; GO:0006468,protein phosphorylation; GO:0008134,transcription factor binding; GO:0031434,mitogen-activated protein kinase kinase binding; GO:0031625,ubiquitin protein ligase binding; GO:0032436,positive regulation of proteasomal ubiquitin-dependent protein catabolic …	--
ENSRNOG00000004141	94.872	36.6496	76.7113	18.1179	7.3408	35.4211	10.787	38.4512	18.2363	9.9727	16.571	2.892	6.6147	21.4542	21.7306	16.1975	4281	1694	3554	912	282	1731	488	1841	815	468	721	138	319	982	1021	738	-1.67272	0.000112646	0.000818823	down	10	11121041	11131548	-	protein_coding	Vasn	vasorin [Source:RGD Symbol%3BAcc:1598149]	K24500 Vasn; vasorin precursor	GO:0005615,extracellular space; GO:0005739,mitochondrion; GO:0005886,plasma membrane; GO:0009986,cell surface; GO:0010719,negative regulation of epithelial to mesenchymal transition; GO:0016021,integral component of membrane; GO:0030512,negative regulation of transforming growth factor beta receptor signaling pathway; GO:0031012,extracellular matrix; GO:0050431,transforming growth factor beta bin…	--
ENSRNOG00000004147	4.9775	1.5712	7.983	1.1083	0.1878	7.4796	11.4498	5.8362	43.8106	11.2837	28.6957	2.56	6.5123	47.8511	52.2359	34.9923	467	151	769	116	15	760	1077	581	4071	1101	2596	254	653	4554	5103	3315	2.38654	1.84768e-05	0.000172417	up	10	98319480	98390384	-	protein_coding	Abca8a	ATP-binding cassette%2C subfamily A (ABC1)%2C member 8a [Source:RGD Symbol%3BAcc:1307333]	K05650 Abca8a; ATP-binding cassette sub-family A member 8-A	GO:0003674,molecular_function; GO:0005319,lipid transporter activity; GO:0005524,ATP binding; GO:0005575,cellular_component; GO:0006869,lipid transport; GO:0008150,biological_process; GO:0016021,integral component of membrane; GO:0016887,ATPase activity; GO:0042626,ATPase activity, coupled to transmembrane movement of substances; GO:0043231,intracellular membrane-bounded organelle; GO:0055085,tra…	--
ENSRNOG00000004155	0.7782	0.3324	1.4212	0.4796	1.0855	2.4251	0.5822	1.2835	5.5002	1.6836	1.9168	0.9199	2.0479	5.2744	2.429	3.8535	16	7	30	11	19	54	12	28	112	36	38	20	45	110	52	80	1.33156	0.000884211	0.00469645	up	10	82823918	82833867	+	protein_coding	Samd14	sterile alpha motif domain containing 14 [Source:RGD Symbol%3BAcc:1306138]	--	--	--
ENSRNOG00000004158	0.2394	0.1586	0.4081	0.0307	0.2913	0.3158	0.8102	0.3465	0.9756	0.6906	1.3568	0.283	0.392	0.9778	1.125	1.0924	28	19	49	4	29	40	95	43	113	84	153	35	49	116	137	129	1.30905	0.000366704	0.00224024	up	6	53488883	54059119	-	protein_coding	Hdac9	histone deacetylase 9 [Source:RGD Symbol%3BAcc:1310748]	K11409 Hdac9; histone deacetylase 9	GO:0000118,histone deacetylase complex; GO:0000122,negative regulation of transcription by RNA polymerase II; GO:0001818,negative regulation of cytokine production; GO:0001975,response to amphetamine; GO:0003674,molecular_function; GO:0003714,transcription corepressor activity; GO:0004407,histone deacetylase activity; GO:0005080,protein kinase C binding; GO:0005634,nucleus; GO:0005667,transcripti…	--
ENSRNOG00000004165	1.1663	0.3678	1.9048	0.2252	0	1.9715	1.9149	1.8263	5.8334	2.7949	4.3171	1.6797	2.2832	5.4304	3.9634	5.9706	65	21	109	14	0	119	107	108	322	162	232	99	136	307	230	336	1.76781	0.000428534	0.00254626	up	6	71035332	71349249	-	protein_coding	Prkd1	protein kinase D1 [Source:RGD Symbol%3BAcc:620964]	K06070 Prkd1; serine/threonine-protein kinase D1	GO:0000421,autophagosome membrane; GO:0001525,angiogenesis; GO:0001938,positive regulation of endothelial cell proliferation; GO:0004674,protein serine/threonine kinase activity; GO:0004697,protein kinase C activity; GO:0004698,calcium-dependent protein kinase C activity; GO:0005524,ATP binding; GO:0005634,nucleus; GO:0005737,cytoplasm; GO:0005794,Golgi apparatus; GO:0005802,trans-Golgi network; …	--
ENSRNOG00000004180	0.1173	0.0458	0.1371	0	0	0.0433	0.0936	0.0221	0.1184	0.0902	0.0973	0.2883	0.1756	0.185	1.0136	0.5575	5	2	6	0	0	2	4	1	5	4	4	13	8	8	45	24	2.4019	0.000936615	0.00490674	up	7	66017086	66172360	-	protein_coding	Tafa2	TAFA chemokine like family member 2 [Source:RGD Symbol%3BAcc:1589429]	--	--	--
ENSRNOG00000004188	1.9088	1.8635	2.3704	2.5667	2.13	1.5863	0.238	1.6191	0.0482	0.2753	0.198	0.4061	0.134	0.1411	0.0458	0.0473	40	40	51	60	38	36	5	36	1	6	4	9	3	3	1	1	-3.49151	2.46242e-08	4.9063e-07	down	6	23757225	23758496	+	protein_coding	LOC298795	similar to 14-3-3 protein sigma [Source:RGD Symbol%3BAcc:1359510]	K06644 uncharacterized protein LOC298795	GO:0005737,cytoplasm	--
ENSRNOG00000004197	0.4028	0.0393	0.9808	0.5777	0	0.5207	0.2009	0.038	3.4162	0.6971	2.7152	0.5332	2.8266	1.5486	2.7465	0.0798	10	1	25	16	0	14	5	1	84	18	65	14	75	39	71	2	2.32129	0.00220456	0.00998478	up	X	64714335	64800435	-	protein_coding	Asb12	ankyrin repeat and SOCS box-containing 12 [Source:RGD Symbol%3BAcc:1561142]	K10334 Asb12; ankyrin repeat and SOCS box protein 12	GO:0000151,ubiquitin ligase complex; GO:0016567,protein ubiquitination; GO:0035556,intracellular signal transduction; GO:0061630,ubiquitin protein ligase activity	--
ENSRNOG00000004205	10.4383	6.8682	11.824	6.4533	1.1915	8.8528	10.2811	8.7584	26.9268	20.6089	16.5269	9.0663	13.7473	19.5489	16.5617	19.5414	319	215	371	220	31	293	315	284	815	655	487	293	449	606	527	603	1.07955	8.28925e-05	0.000635672	up	6	6427657	6436974	+	protein_coding	Pkdcc	protein kinase domain containing%2C cytoplasmic [Source:RGD Symbol%3BAcc:1311939]	K17548 Pkdcc; extracellular tyrosine-protein kinase PKDCC	GO:0001501,skeletal system development; GO:0004672,protein kinase activity; GO:0004715,non-membrane spanning protein tyrosine kinase activity; GO:0005576,extracellular region; GO:0005794,Golgi apparatus; GO:0018108,peptidyl-tyrosine phosphorylation; GO:0030282,bone mineralization; GO:0030501,positive regulation of bone mineralization; GO:0032332,positive regulation of chondrocyte differentiation;…	--
ENSRNOG00000004210	11.7626	3.3042	13.2398	1.7657	0	6.9931	10.7087	7.7914	25.9099	12.3507	24.398	7.7914	9.864	26.0091	22.194	17.8037	424	122	490	71	0	273	387	298	925	463	848	297	380	951	833	648	1.36333	0.0145724	0.0478826	up	6	35314444	35321667	+	protein_coding	Osr1	odd-skipped related transcription factor 1 [Source:RGD Symbol%3BAcc:1311807]	K09215 Osr1; protein odd-skipped-related 1	GO:0000122,negative regulation of transcription by RNA polymerase II; GO:0000977,RNA polymerase II regulatory region sequence-specific DNA binding; GO:0000981,DNA-binding transcription factor activity, RNA polymerase II-specific; GO:0001655,urogenital system development; GO:0001656,metanephros development; GO:0001657,ureteric bud development; GO:0001823,mesonephros development; GO:0002062,chondro…	zf-C2H2
ENSRNOG00000004222	1706.78	2164.31	1604.27	4983.72	535.008	1777.89	17.3411	1223.38	2.1186	1.297	0.9326	0.8504	8.2739	0.4433	0.2879	0	11388	14792	10990	37094	3039	12847	116	8661	14	9	6	6	59	3	2	0	-9.91522	1.67325e-30	1.45211e-27	down	X	33443186	33445709	+	protein_coding	S100g	S100 calcium binding protein G [Source:RGD Symbol%3BAcc:2253]	K14734 S100g; protein S100-G	GO:0003674,molecular_function; GO:0005499,vitamin D binding; GO:0005509,calcium ion binding; GO:0005575,cellular_component; GO:0005615,extracellular space; GO:0005737,cytoplasm; GO:0008150,biological_process; GO:0016323,basolateral plasma membrane; GO:0016324,apical plasma membrane; GO:0046914,transition metal ion binding; GO:0048306,calcium-dependent protein binding	--
ENSRNOG00000004258	3.0021	0.7455	3.6164	0.2833	0.5877	2.5045	2.5741	2.184	8.9073	4.9377	7.9475	1.3945	1.8973	6.8277	6.3733	6.181	114	29	141	12	19	103	98	88	335	195	291	56	77	263	252	237	1.4257	0.000334466	0.00207001	up	X	2623024	2657155	-	protein_coding	Chst7	carbohydrate sulfotransferase 7 [Source:RGD Symbol%3BAcc:1303028]	K04743 Chst7; carbohydrate sulfotransferase 7 precursor	GO:0000139,Golgi membrane; GO:0001517,N-acetylglucosamine 6-O-sulfotransferase activity; GO:0005802,trans-Golgi network; GO:0005975,carbohydrate metabolic process; GO:0006044,N-acetylglucosamine metabolic process; GO:0006790,sulfur compound metabolic process; GO:0008459,chondroitin 6-sulfotransferase activity; GO:0016021,integral component of membrane; GO:0030206,chondroitin sulfate biosynthetic …	--
ENSRNOG00000004265	3.079	0.3904	1.9862	0.2151	0	3.1014	2.1139	1.4321	9.932	2.0762	9.8284	0.9831	0.2619	6.4255	5.9525	5.6234	77	10	51	6	0	84	53	38	246	54	237	26	7	163	155	142	1.63721	0.014393	0.0474242	up	X	4691172	4739890	+	protein_coding	Dipk2b	divergent protein kinase domain 2B [Source:RGD Symbol%3BAcc:1559731]	--	--	--
ENSRNOG00000004273	52.7914	67.0827	55.477	58.6284	31.1307	74.6973	179.821	60.2284	93.8734	263.364	116.261	366.326	334.474	64.6864	87.8543	138.857	494	643	533	612	248	757	1687	598	870	2563	1049	3625	3345	614	856	1312	1.59871	0.000898476	0.00476089	up	1	213766758	213767815	+	protein_coding	Ifitm1	interferon induced transmembrane protein 1 [Source:RGD Symbol%3BAcc:1307601]	K19831 Ifitm1; interferon-induced transmembrane protein 1	GO:0001756,somitogenesis; GO:0003674,molecular_function; GO:0005575,cellular_component; GO:0005886,plasma membrane; GO:0007507,heart development; GO:0009615,response to virus; GO:0009952,anterior/posterior pattern specification; GO:0016021,integral component of membrane; GO:0034341,response to interferon-gamma; GO:0035455,response to interferon-alpha; GO:0035456,response to interferon-beta; GO:00…	--
ENSRNOG00000004275	0.1143	0.1562	0.1336	0.041	0	0.1899	1.6869	0.0215	2.446	3.4501	4.8114	1.3831	1.6252	5.948	3.5337	5.8169	5	7	6	2	0	9	74	1	106	157	203	64	76	264	161	257	3.69126	1.86857e-08	3.81056e-07	up	X	29430831	29488739	+	protein_coding	Egfl6	EGF-like-domain%2C multiple 6 [Source:RGD Symbol%3BAcc:1563321]	--	GO:0005178,integrin binding; GO:0005509,calcium ion binding; GO:0005604,basement membrane; GO:0007155,cell adhesion; GO:0010811,positive regulation of cell-substrate adhesion; GO:0016020,membrane; GO:0030198,extracellular matrix organization; GO:0031012,extracellular matrix	--
ENSRNOG00000004278	30.396	4.4037	28.9066	1.2027	0	10.6798	0.0692	2.2237	0.2569	0.089	0.7437	0.35	0.0433	0.707	0.8887	0.7331	1314	195	1283	58	0	500	3	102	11	4	31	16	2	31	40	32	-4.47412	1.16182e-06	1.52255e-05	down	10	82937971	82943348	+	protein_coding	Dlx3	distal-less homeobox 3 [Source:RGD Symbol%3BAcc:1304875]	K09315 Dlx3; homeobox protein DLX-3	GO:0000978,RNA polymerase II proximal promoter sequence-specific DNA binding; GO:0000981,DNA-binding transcription factor activity, RNA polymerase II-specific; GO:0001228,DNA-binding transcription activator activity, RNA polymerase II-specific; GO:0001568,blood vessel development; GO:0001890,placenta development; GO:0003677,DNA binding; GO:0003682,chromatin binding; GO:0005634,nucleus; GO:0006357…	Homeobox
ENSRNOG00000004279	2.4791	0.8947	2.2097	0.4445	4.1121	2.5388	6.2942	2.1382	7.7368	5.8366	7.9157	3.8077	4.0347	10.7535	9.639	10.7731	165	61	151	33	233	183	420	151	510	404	508	268	287	726	668	724	1.37932	0.000158638	0.00110039	up	14	64686793	64786497	+	protein_coding	Adgra3	adhesion G protein-coupled receptor A3 [Source:RGD Symbol%3BAcc:1304914]	--	--	--
ENSRNOG00000004290	8.5102	2.1224	10.5988	0.8129	0.396	8.2338	12.3617	7.2426	29.9688	11.2237	28.0696	2.3967	6.255	26.3613	22.2755	23.5463	732	187	936	78	29	767	1066	661	2553	1004	2328	218	575	2300	1995	2045	1.50122	0.00335828	0.014267	up	14	92021851	92117923	-	protein_coding	Grb10	growth factor receptor bound protein 10 [Source:RGD Symbol%3BAcc:1566234]	K20064 Grb10; growth factor receptor-bound protein 10	GO:0003674,molecular_function; GO:0005158,insulin receptor binding; GO:0005575,cellular_component; GO:0005737,cytoplasm; GO:0007165,signal transduction; GO:0008150,biological_process; GO:0008286,insulin receptor signaling pathway; GO:0010467,gene expression; GO:0030159,receptor signaling complex scaffold activity; GO:0030178,negative regulation of Wnt signaling pathway; GO:0030674,protein binding…	--
ENSRNOG00000004300	10.2783	11.2259	10.1276	4.3871	2.5222	11.7852	8.045	9.8615	5.7337	3.0079	5.9233	0.8452	1.6318	5.7057	4.9932	6.6063	943	1055	954	449	197	1171	740	960	521	287	524	82	160	531	477	612	-1.17624	0.000102443	0.000757699	down	6	115320467	115352681	-	protein_coding	Gtf2a1	general transcription factor 2A subunit 1 [Source:RGD Symbol%3BAcc:69246]	K03122 Gtf2a1; transcription initiation factor IIA subunit 1	GO:0000979,RNA polymerase II core promoter sequence-specific DNA binding; GO:0001103,RNA polymerase II repressing transcription factor binding; GO:0003674,molecular_function; GO:0003677,DNA binding; GO:0005575,cellular_component; GO:0005634,nucleus; GO:0005654,nucleoplasm; GO:0005669,transcription factor TFIID complex; GO:0005672,transcription factor TFIIA complex; GO:0005737,cytoplasm; GO:000582…	--
ENSRNOG00000004302	0.1504	0.1762	0.4101	0.0809	7.1723	0.7499	0.8401	0.0567	1.4274	0.6363	0.9047	1.024	0.788	0.6227	0.6933	0.3575	5	6	14	3	203	27	28	2	47	22	29	36	28	21	24	12	1.28724	0.0145628	0.0478714	up	7	28066635	28129769	+	protein_coding	Pah	phenylalanine hydroxylase [Source:RGD Symbol%3BAcc:3248]	K00500 Pah; phenylalanine-4-hydroxylase	GO:0004505,phenylalanine 4-monooxygenase activity; GO:0005506,iron ion binding; GO:0006558,L-phenylalanine metabolic process; GO:0006559,L-phenylalanine catabolic process; GO:0006571,tyrosine biosynthetic process; GO:0016597,amino acid binding; GO:0018126,protein hydroxylation; GO:0019293,tyrosine biosynthetic process, by oxidation of phenylalanine; GO:0042802,identical protein binding	--
ENSRNOG00000004317	0.407	0.0959	0.5058	0.0881	0.1319	0.3499	1.0919	0.3439	1.7855	1.5789	1.0334	0.4512	0.6566	1.176	1.3209	1.1398	29	7	37	7	8	27	78	26	126	117	71	34	50	85	98	82	1.59838	2.7615e-05	0.000246218	up	6	143938040	144008072	+	protein_coding	Vipr2	vasoactive intestinal peptide receptor 2 [Source:RGD Symbol%3BAcc:3962]	K04590 Vipr2; vasoactive intestinal polypeptide receptor 2 precursor	GO:0004999,vasoactive intestinal polypeptide receptor activity; GO:0005886,plasma membrane; GO:0007166,cell surface receptor signaling pathway; GO:0007188,adenylate cyclase-modulating G protein-coupled receptor signaling pathway; GO:0007190,activation of adenylate cyclase activity; GO:0008528,G protein-coupled peptide receptor activity; GO:0016021,integral component of membrane; GO:0017046,peptid…	--
ENSRNOG00000004327	0.4321	0.1026	0.2957	0.0419	0.2332	0.0863	0.2213	0.022	0.2948	0.2695	0.4602	0.2429	0.4589	0.8059	0.5495	0.6245	37	9	26	4	17	8	19	2	25	24	38	22	42	70	49	54	1.22544	0.0102821	0.0361245	up	14	91905919	91996774	-	protein_coding	Ddc	dopa decarboxylase [Source:RGD Symbol%3BAcc:2494]	K01593 Ddc; aromatic-L-amino-acid decarboxylase isoform a	GO:0004058,aromatic-L-amino-acid decarboxylase activity; GO:0005515,protein binding; GO:0005737,cytoplasm; GO:0006520,cellular amino acid metabolic process; GO:0006584,catecholamine metabolic process; GO:0007623,circadian rhythm; GO:0008021,synaptic vesicle; GO:0009636,response to toxic substance; GO:0010259,multicellular organism aging; GO:0015842,aminergic neurotransmitter loading into synaptic…	--
ENSRNOG00000004333	8.4799	5.1786	8.4917	3.4553	3.6652	6.5081	11.4608	7.1963	18.7365	12.9368	14.6386	6.8039	8.0204	19.814	18.6857	18.9961	462	289	475	210	170	384	626	416	1011	733	769	392	467	1095	1060	1045	1.0149	2.73371e-10	8.01188e-09	up	10	13087914	13107771	-	protein_coding	Flywch1	FLYWCH-type zinc finger 1 [Source:RGD Symbol%3BAcc:1309385]	--	GO:0005654,nucleoplasm; GO:0005829,cytosol; GO:0016604,nuclear body	--
ENSRNOG00000004341	53.3503	43.3581	39.5439	35.3136	19.9518	25.9313	9.1683	57.4464	1.6252	2.3012	4.8323	6.2086	5.3506	6.3891	8.0142	13.6129	2519	2097	1917	1860	802	1326	434	2878	76	113	220	310	270	306	394	649	-2.68538	2.04832e-10	6.27388e-09	down	13	47454591	47467432	+	protein_coding	LOC498222	similar to specifically androgen-regulated protein [Source:RGD Symbol%3BAcc:1565034]	--	GO:0005737,cytoplasm; GO:0005829,cytosol; GO:0005886,plasma membrane	--
ENSRNOG00000004362	2.8172	1.0261	2.4906	0.4468	0.1909	3.2316	5.3822	2.3896	8.0739	3.9695	7.102	1.6496	2.1696	7.7017	7.8671	7.501	260	97	236	46	15	323	498	234	738	381	632	161	214	721	756	699	1.30992	0.00194097	0.00898773	up	6	124557913	124735778	-	protein_coding	Rps6ka5	ribosomal protein S6 kinase A5 [Source:RGD Symbol%3BAcc:1308336]	K04445 Rps6ka5; ribosomal protein S6 kinase alpha-5	GO:0000287,magnesium ion binding; GO:0004672,protein kinase activity; GO:0004674,protein serine/threonine kinase activity; GO:0005524,ATP binding; GO:0005634,nucleus; GO:0005654,nucleoplasm; GO:0005737,cytoplasm; GO:0005840,ribosome; GO:0006355,regulation of transcription, DNA-templated; GO:0006468,protein phosphorylation; GO:0016572,histone phosphorylation; GO:0018105,peptidyl-serine phosphoryla…	--
ENSRNOG00000004380	0.1204	0.1176	0.0587	0.1619	0	0.278	0	0.227	1.0944	0.2316	0.9368	0	1.3523	0.3562	0.8097	0.8349	2	2	1	3	0	5	0	4	18	4	15	0	24	6	14	14	2.40982	0.00178177	0.00835701	up	10	30038709	30048085	+	protein_coding	Il12b	interleukin 12B [Source:RGD Symbol%3BAcc:628704]	K05425 Il12b; interleukin-12 subunit beta precursor	GO:0001916,positive regulation of T cell mediated cytotoxicity; GO:0002230,positive regulation of defense response to virus by host; GO:0002323,natural killer cell activation involved in immune response; GO:0002827,positive regulation of T-helper 1 type immune response; GO:0002860,positive regulation of natural killer cell mediated cytotoxicity directed against tumor cell target; GO:0002862,negat…	--
ENSRNOG00000004392	1.7531	0.4616	2.1455	0.0724	0	1.0756	1.9096	1.4891	8.8152	2.351	4.9998	0.698	1.3058	9.8009	10.6224	10.2686	152	41	191	7	0	101	166	137	757	212	418	64	121	862	959	899	2.3295	0.000367426	0.00224377	up	10	109188112	109224370	-	protein_coding	Aatk	apoptosis-associated tyrosine kinase [Source:RGD Symbol%3BAcc:1590980]	K17480 Aatk; serine/threonine-protein kinase LMTK1 precursor	GO:0004672,protein kinase activity; GO:0004713,protein tyrosine kinase activity; GO:0005524,ATP binding; GO:0005783,endoplasmic reticulum; GO:0006468,protein phosphorylation; GO:0006915,apoptotic process; GO:0007420,brain development; GO:0030517,negative regulation of axon extension; GO:0032482,Rab protein signal transduction; GO:0038083,peptidyl-tyrosine autophosphorylation; GO:0044295,axonal gr…	--
ENSRNOG00000004393	0.2579	1.1813	0.0386	1.1025	0	0.0549	0.0396	0.3365	0	0.0381	0	0	0.0928	0	0	0.0589	13	61	2	62	0	3	2	18	0	2	0	0	5	0	0	3	-4.16785	0.000830507	0.00445973	down	13	47539231	47552848	+	protein_coding	Fcamr	Fc fragment of IgA and IgM receptor [Source:RGD Symbol%3BAcc:1584674]	--	--	--
ENSRNOG00000004400	2.7794	1.1852	4.3562	1.2887	0	1.7404	4.4293	1.1441	10.3221	5.8058	7.3885	1.722	1.943	7.2123	5.3387	4.2713	87	38	140	45	0	59	139	38	320	189	223	57	65	229	174	135	1.31549	0.0103308	0.0362645	up	7	67341080	67345308	-	protein_coding	Avpr1a	arginine vasopressin receptor 1A [Source:RGD Symbol%3BAcc:2185]	K04226 Avpr1a; vasopressin V1a receptor	GO:0001992,regulation of systemic arterial blood pressure by vasopressin; GO:0002125,maternal aggressive behavior; GO:0003084,positive regulation of systemic arterial blood pressure; GO:0004930,G protein-coupled receptor activity; GO:0005000,vasopressin receptor activity; GO:0005768,endosome; GO:0005886,plasma membrane; GO:0005887,integral component of plasma membrane; GO:0007186,G protein-couple…	--
ENSRNOG00000004411	264.316	416.434	139.655	780.002	785.455	317.908	159.702	399.712	32.5113	56.1111	51.7121	153.722	243.173	45.7148	86.6681	115.07	5073	8187	2752	16700	12834	6608	3073	8140	618	1120	957	3120	4988	890	1732	2230	-2.11303	0.000224201	0.00148086	down	7	58814805	58847563	+	protein_coding	Tspan8	tetraspanin 8 [Source:RGD Symbol%3BAcc:621783]	K17349 Tspan8; tetraspanin-8	GO:0005178,integrin binding; GO:0005887,integral component of plasma membrane; GO:0007283,spermatogenesis; GO:0009986,cell surface; GO:0010468,regulation of gene expression; GO:0030195,negative regulation of blood coagulation	--
ENSRNOG00000004414	89.1738	99.2617	66.6	94.9431	19.6605	72.9632	67.2631	110.566	30.399	31.4522	35.8287	21.0875	23.7066	54.3064	45.0635	51.2709	3495	3985	2680	4151	656	3097	2643	4598	1180	1282	1354	874	993	2159	1839	2029	-1.24209	1.25048e-06	1.6251e-05	down	13	89826254	89850612	+	protein_coding	F11r	F11 receptor [Source:RGD Symbol%3BAcc:621842]	K06089 F11r; junctional adhesion molecule A precursor	GO:0001817,regulation of cytokine production; GO:0005178,integrin binding; GO:0005515,protein binding; GO:0005886,plasma membrane; GO:0005911,cell-cell junction; GO:0005923,bicellular tight junction; GO:0007155,cell adhesion; GO:0007159,leukocyte cell-cell adhesion; GO:0008360,regulation of cell shape; GO:0009314,response to radiation; GO:0016021,integral component of membrane; GO:0030154,cell di…	--
ENSRNOG00000004437	2.3731	2.6517	2.4227	1.9735	1.3098	2.1648	4.9907	2.2635	5.918	8.0552	7.2648	4.1367	5.4575	9.7807	7.8533	8.8346	83	95	87	77	39	82	175	84	205	293	245	153	204	347	286	312	1.41461	2.17616e-17	2.34439e-15	up	10	98706960	98823287	+	protein_coding	Map2k6	mitogen-activated protein kinase kinase 6 [Source:RGD Symbol%3BAcc:620666]	K04433 Map2k6; dual specificity mitogen-activated protein kinase kinase 6	GO:0000165,MAPK cascade; GO:0000187,activation of MAPK activity; GO:0001649,osteoblast differentiation; GO:0001934,positive regulation of protein phosphorylation; GO:0002931,response to ischemia; GO:0004674,protein serine/threonine kinase activity; GO:0004708,MAP kinase kinase activity; GO:0005524,ATP binding; GO:0005575,cellular_component; GO:0005654,nucleoplasm; GO:0005829,cytosol; GO:0006468,p…	--
ENSRNOG00000004438	1.7307	0.3168	1.8964	0.2216	0.2541	1.6124	1.603	1.7914	7.9106	3.8633	5.2246	0.2046	0.4772	6.2156	5.3576	5.3718	112	21	126	16	14	113	104	123	507	260	326	14	33	408	361	351	1.73798	0.0012993	0.00644946	up	7	133400485	133586677	+	protein_coding	Cntn1	contactin 1 [Source:RGD Symbol%3BAcc:621300]	K06759 Cntn1; contactin-1 precursor	GO:0005515,protein binding; GO:0005886,plasma membrane; GO:0007155,cell adhesion; GO:0007219,Notch signaling pathway; GO:0010628,positive regulation of gene expression; GO:0010765,positive regulation of sodium ion transport; GO:0010976,positive regulation of neuron projection development; GO:0021549,cerebellum development; GO:0030246,carbohydrate binding; GO:0031175,neuron projection development;…	--
ENSRNOG00000004448	1.1663	0.5693	0.9087	0.3041	0.7472	1.6545	9.4544	1.6687	6.4231	4.2716	8.4998	2.8173	4.6627	7.5048	6.9751	7.0563	110	55	88	32	60	169	894	167	600	419	773	281	470	718	685	672	2.04209	3.26007e-09	7.716e-08	up	7	49047013	49250957	-	protein_coding	Acss3	acyl-CoA synthetase short-chain family member 3 [Source:RGD Symbol%3BAcc:1307051]	K01908 Acss3; acyl-CoA synthetase short-chain family member 3, mitochondrial	GO:0003987,acetate-CoA ligase activity; GO:0005524,ATP binding; GO:0005739,mitochondrion; GO:0005759,mitochondrial matrix; GO:0043231,intracellular membrane-bounded organelle; GO:0047760,butyrate-CoA ligase activity; GO:0050218,propionate-CoA ligase activity	--
ENSRNOG00000004452	1.7771	1.7891	0.595	8.0151	3.0659	1.4871	0.6647	4.9199	0	0	0	0.4726	0	0	0.2133	0.275	32	33	11	161	47	29	12	94	0	0	0	9	0	0	4	5	-4.57066	2.7429e-06	3.2608e-05	down	9	100156154	100166218	+	protein_coding	Aqp12a	aquaporin 12A [Source:RGD Symbol%3BAcc:1562727]	K09871 Aqp12a; aquaporin-12 precursor	GO:0005737,cytoplasm; GO:0015267,channel activity; GO:0016021,integral component of membrane; GO:0055085,transmembrane transport	--
ENSRNOG00000004459	21.4859	11.307	18.003	5.6998	0	13.9901	0.2122	9.6681	0.1671	0.1818	0.1716	0	0.1769	0.0466	0.0227	0.117	909	490	782	269	0	641	9	434	7	8	7	0	8	2	1	5	-6.56422	4.03307e-14	2.44189e-12	down	7	71157664	71170511	+	protein_coding	Sdr9c7	short chain dehydrogenase/reductase family 9C%2C member 7 [Source:RGD Symbol%3BAcc:628716]	K24425 Sdr9c7; short-chain dehydrogenase/reductase family 9C member 7 isoform X1	GO:0004745,retinol dehydrogenase activity	--
ENSRNOG00000004470	0.9427	2.4542	0.7141	1.1737	0.2461	0.9188	0.3657	1.1353	0.1058	0.5539	0.2716	0	0	0.3098	0	0.2075	18	48	14	25	4	19	7	23	2	11	5	0	0	6	0	4	-2.71606	0.000186546	0.00126863	down	13	47618452	47623849	-	protein_coding	Il24	interleukin 24 [Source:RGD Symbol%3BAcc:621484]	K22668 Il24; interleukin-24 precursor	GO:0003674,molecular_function; GO:0005125,cytokine activity; GO:0005576,extracellular region; GO:0005615,extracellular space; GO:0005783,endoplasmic reticulum; GO:0006915,apoptotic process; GO:0007165,signal transduction; GO:0008284,positive regulation of cell proliferation; GO:0008285,negative regulation of cell proliferation; GO:0030336,negative regulation of cell migration; GO:0042060,wound he…	--
ENSRNOG00000004479	3.0118	4.1466	2.9836	3.4845	4.4751	3.1375	3.569	2.8385	1.4815	1.4356	2.4027	1.3145	1.7101	1.9541	0.9889	2.5494	117	165	119	151	148	132	139	117	57	58	90	54	71	77	40	100	-1.1596	1.95858e-05	0.000181593	down	3	170364181	170378210	-	protein_coding	Aurka	aurora kinase A [Source:RGD Symbol%3BAcc:628895]	K11481 Aurka; aurora kinase A	GO:0000212,meiotic spindle organization; GO:0000226,microtubule cytoskeleton organization; GO:0000278,mitotic cell cycle; GO:0004672,protein kinase activity; GO:0004674,protein serine/threonine kinase activity; GO:0005524,ATP binding; GO:0005634,nucleus; GO:0005654,nucleoplasm; GO:0005813,centrosome; GO:0005814,centriole; GO:0005815,microtubule organizing center; GO:0005819,spindle; GO:0005829,cy…	--
ENSRNOG00000004482	2.6847	1.33	2.2376	0.3652	0.3844	2.1645	6.8944	2.4799	4.0323	2.4017	6.5106	1.2883	1.6872	13.477	8.8448	11.9714	402	204	344	61	49	351	1035	394	598	374	940	204	270	2047	1379	1810	1.3237	0.00464082	0.0186306	up	6	124905808	125027553	-	protein_coding	Ccdc88c	coiled-coil domain containing 88C [Source:RGD Symbol%3BAcc:1307429]	--	GO:0001932,regulation of protein phosphorylation; GO:0001965,G-protein alpha-subunit binding; GO:0003383,apical constriction; GO:0005085,guanyl-nucleotide exchange factor activity; GO:0005109,frizzled binding; GO:0005737,cytoplasm; GO:0005813,centrosome; GO:0007264,small GTPase mediated signal transduction; GO:0008017,microtubule binding; GO:0030054,cell junction; GO:0030165,PDZ domain binding; G…	--
ENSRNOG00000004483	1.333	0.8252	2.1533	1.0055	0.7256	1.8162	3.3726	1.0878	2.0353	3.7358	3.3044	2.6748	3.8482	2.3558	3.2161	4.3307	82	52	136	69	38	121	208	71	124	239	196	174	253	147	206	269	1.08359	0.000129138	0.000921123	up	7	59039720	59325947	+	protein_coding	Ptprr	protein tyrosine phosphatase%2C receptor type%2C R [Source:RGD Symbol%3BAcc:620780]	K04458 Ptprr; receptor-type tyrosine-protein phosphatase R isoform 1 precursor	GO:0001701,in utero embryonic development; GO:0004725,protein tyrosine phosphatase activity; GO:0005515,protein binding; GO:0005737,cytoplasm; GO:0005829,cytosol; GO:0005886,plasma membrane; GO:0006470,protein dephosphorylation; GO:0007399,nervous system development; GO:0010633,negative regulation of epithelial cell migration; GO:0016021,integral component of membrane; GO:0019901,protein kinase b…	--
ENSRNOG00000004487	1.9139	2.4468	1.9973	2.0017	0.8029	4.7127	3.3636	1.9756	0.8742	0.6573	1.6069	0.2155	1.2365	0.4493	0.8315	2.0309	42	55	45	49	15	112	74	46	19	15	34	5	29	10	19	45	-1.38666	0.00021302	0.00141781	down	13	110511668	110522769	+	protein_coding	Nek2	NIMA-related kinase 2 [Source:RGD Symbol%3BAcc:619792]	K20872 Nek2; serine/threonine-protein kinase Nek2	GO:0000070,mitotic sister chromatid segregation; GO:0000776,kinetochore; GO:0000794,condensed nuclear chromosome; GO:0000922,spindle pole; GO:0001824,blastocyst development; GO:0004672,protein kinase activity; GO:0005654,nucleoplasm; GO:0005813,centrosome; GO:0006468,protein phosphorylation; GO:0007059,chromosome segregation; GO:0019903,protein phosphatase binding; GO:0030496,midbody; GO:0032212,…	--
ENSRNOG00000004516	13.5831	9.6864	11.3434	7.6578	0.9037	13.1055	33.4212	24.528	42.9387	37.0142	42.839	8.3039	14.2982	34.157	35.0335	25.1443	512	374	439	322	29	535	1263	981	1603	1451	1557	331	576	1306	1375	957	1.02947	0.0106881	0.037263	up	15	110114148	110378969	+	protein_coding	Itgbl1	integrin subunit beta like 1 [Source:RGD Symbol%3BAcc:1560635]	--	GO:0005178,integrin binding; GO:0005576,extracellular region; GO:0005925,focal adhesion; GO:0007160,cell-matrix adhesion; GO:0007229,integrin-mediated signaling pathway; GO:0008305,integrin complex; GO:0009986,cell surface; GO:0016477,cell migration; GO:0033627,cell adhesion mediated by integrin	--
ENSRNOG00000004518	0.9922	0.761	1.9154	0.54	1.3527	0.5562	1.5728	0.551	3.6493	2.1977	3.4912	0.7204	2.354	2.9169	3.8115	1.6494	56	44	111	34	65	34	89	33	204	129	190	43	142	167	224	94	1.17328	0.00056839	0.00323808	up	10	85954138	85974651	-	protein_coding	Cacnb1	calcium voltage-gated channel auxiliary subunit beta 1 [Source:RGD Symbol%3BAcc:68382]	K04862 Cacnb1; voltage-dependent L-type calcium channel subunit beta-1	GO:0005245,voltage-gated calcium channel activity; GO:0005515,protein binding; GO:0005891,voltage-gated calcium channel complex; GO:0006612,protein targeting to membrane; GO:0006816,calcium ion transport; GO:0007268,chemical synaptic transmission; GO:0007528,neuromuscular junction development; GO:0008331,high voltage-gated calcium channel activity; GO:0016529,sarcoplasmic reticulum; GO:0019901,pr…	--
ENSRNOG00000004527	0.0516	0.4031	0.8044	0.3702	0	0.3336	0.2059	0.0973	2.2931	0.7445	0.91	0.3905	0.9176	1.3739	1.2393	0.8179	1	8	16	8	0	7	4	2	44	15	17	8	19	27	25	16	1.787	0.0011382	0.00578773	up	7	49385705	49656856	+	protein_coding	Lin7a	lin-7 homolog A%2C crumbs cell polarity complex component [Source:RGD Symbol%3BAcc:621256]	--	--	--
ENSRNOG00000004532	3.4529	4.0665	4.2438	5.0114	5.4722	6.0223	6.8335	3.4092	12.2022	17.6546	16.5124	20.4202	14.6156	14.8317	12.7119	13.9228	126	152	159	204	170	238	250	132	441	670	581	788	570	549	483	513	1.65273	1.54472e-08	3.1792e-07	up	3	4083864	4092289	+	protein_coding	Dipk1b	divergent protein kinase domain 1B [Source:RGD Symbol%3BAcc:1308600]	--	GO:0005789,endoplasmic reticulum membrane; GO:0016021,integral component of membrane	--
ENSRNOG00000004537	1.2586	0.754	1.6159	0.359	0	1.6376	1.4551	1.2671	4.9966	2.833	1.8096	1.5689	1.8468	3.525	4.5604	3.2579	44	27	58	14	0	62	51	47	173	103	61	58	69	125	166	115	1.51502	0.000210247	0.00140413	up	13	85818427	85868552	+	protein_coding	Rxrg	retinoid X receptor gamma [Source:RGD Symbol%3BAcc:620046]	K08526 Rxrg; retinoic acid receptor RXR-gamma	GO:0000977,RNA polymerase II regulatory region sequence-specific DNA binding; GO:0000978,RNA polymerase II proximal promoter sequence-specific DNA binding; GO:0003707,steroid hormone receptor activity; GO:0004879,nuclear receptor activity; GO:0005634,nucleus; GO:0005737,cytoplasm; GO:0006357,regulation of transcription by RNA polymerase II; GO:0007422,peripheral nervous system development; GO:000…	RXR-like
ENSRNOG00000004542	2.4991	1.6349	1.5056	1.8477	0.2724	2.9023	5.7563	1.8454	6.0871	5.4749	4.9164	3.9468	3.616	6.5022	5.9879	6.6851	97	65	60	80	9	122	224	76	234	221	184	162	150	256	242	262	1.23588	7.90108e-05	0.000612824	up	6	122920317	122974522	+	protein_coding	Ttc8	tetratricopeptide repeat domain 8 [Source:RGD Symbol%3BAcc:1307769]	K16781 Ttc8; tetratricopeptide repeat protein 8	GO:0001103,RNA polymerase II repressing transcription factor binding; GO:0001736,establishment of planar polarity; GO:0003674,molecular_function; GO:0005575,cellular_component; GO:0005813,centrosome; GO:0005929,cilium; GO:0007411,axon guidance; GO:0007608,sensory perception of smell; GO:0008150,biological_process; GO:0016020,membrane; GO:0021772,olfactory bulb development; GO:0032391,photorecepto…	--
ENSRNOG00000004571	1.0803	1.0546	1.2714	1.1702	0	1.1638	3.0306	1.7818	3.3177	2.229	4.6449	1.0003	3.0325	3.3725	3.0261	3.8338	48	48	58	58	0	56	135	84	146	103	199	47	144	152	140	172	1.16427	0.00631708	0.024121	up	3	107142762	107348650	+	protein_coding	RGD1563680	similar to CDNA sequence BC052040 [Source:RGD Symbol%3BAcc:1563680]	K24865 Cdin1; CDAN1-interacting nuclease 1 isoform X1	GO:0005634,nucleus; GO:0005737,cytoplasm; GO:0030218,erythrocyte differentiation	--
ENSRNOG00000004575	36.6487	51.385	24.7727	65.5355	3.5313	19.035	2.8559	44.1195	0	0.0459	0.198	0	0	0.047	0.2292	0	768	1103	533	1532	63	432	60	981	0	1	4	0	0	1	5	0	-9.21236	2.87227e-29	2.13656e-26	down	3	121825412	121836086	-	protein_coding	Il1a	interleukin 1 alpha [Source:RGD Symbol%3BAcc:2890]	K04383 Il1a; interleukin-1 alpha	GO:0001660,fever generation; GO:0001666,response to hypoxia; GO:0001819,positive regulation of cytokine production; GO:0002248,connective tissue replacement involved in inflammatory response wound healing; GO:0002526,acute inflammatory response; GO:0005125,cytokine activity; GO:0005149,interleukin-1 receptor binding; GO:0005507,copper ion binding; GO:0005615,extracellular space; GO:0005737,cytopl…	--
ENSRNOG00000004578	2.9451	2.0955	3.5978	2.9534	1.5831	2.6733	17.8745	3.3873	9.6266	17.9033	11.1304	7.2693	9.6216	8.8087	6.424	9.9862	59	43	74	66	27	58	359	72	191	373	215	154	206	179	134	202	1.21769	0.00229853	0.0103593	up	7	77966722	77977004	+	protein_coding	Cthrc1	collagen triple helix repeat containing 1 [Source:RGD Symbol%3BAcc:628801]	--	GO:0005109,frizzled binding; GO:0005581,collagen trimer; GO:0005615,extracellular space; GO:0005737,cytoplasm; GO:0016477,cell migration; GO:0017147,Wnt-protein binding; GO:0031012,extracellular matrix; GO:0032092,positive regulation of protein binding; GO:0033690,positive regulation of osteoblast proliferation; GO:0043932,ossification involved in bone remodeling; GO:0045669,positive regulation o…	--
ENSRNOG00000004581	38.1786	23.8116	32.3018	18.7702	9.1477	21.6108	22.6683	34.3358	12.0334	8.4367	12.7224	3.9251	6.3063	13.4509	13.4787	15.5884	1858	1187	1614	1019	379	1139	1106	1773	580	427	597	202	328	664	683	766	-1.38274	8.6113e-11	2.88663e-09	down	X	135005123	135041027	-	protein_coding	Zdhhc9	zinc finger%2C DHHC-type containing 9 [Source:RGD Symbol%3BAcc:1561389]	K16675 Zdhhc9; palmitoyltransferase ZDHHC9	GO:0002178,palmitoyltransferase complex; GO:0005783,endoplasmic reticulum; GO:0005794,Golgi apparatus; GO:0005829,cytosol; GO:0006612,protein targeting to membrane; GO:0016021,integral component of membrane; GO:0016409,palmitoyltransferase activity; GO:0018215,protein phosphopantetheinylation; GO:0018230,peptidyl-L-cysteine S-palmitoylation; GO:0018345,protein palmitoylation; GO:0019706,protein-c…	--
ENSRNOG00000004610	136.581	76.0209	123.052	68.2124	18.329	148.06	291.695	161.854	488.566	402.563	446.253	189.661	215.26	268.702	262.085	308.242	4534	2585	4194	2526	518	5323	9708	5701	16063	13898	14284	6658	7637	9048	9059	10332	1.36119	2.4171e-05	0.000217636	up	7	38819771	38826862	+	protein_coding	Lum	lumican [Source:RGD Symbol%3BAcc:620984]	K08122 Lum; lumican precursor	GO:0003674,molecular_function; GO:0005518,collagen binding; GO:0005583,fibrillar collagen trimer; GO:0005615,extracellular space; GO:0007601,visual perception; GO:0014070,response to organic cyclic compound; GO:0030199,collagen fibril organization; GO:0031012,extracellular matrix; GO:0032914,positive regulation of transforming growth factor beta1 production; GO:0045944,positive regulation of tran…	--
ENSRNOG00000004614	4.1754	1.2738	1.3725	1.2165	2.4216	1.6385	1.3275	1.7708	0.8959	3.4126	2.7335	5.7992	5.7137	3.9876	5.2381	6.9264	160	50	54	52	79	68	51	72	34	136	101	235	234	155	209	268	1.15738	0.00761322	0.0282686	up	3	35271786	35437296	+	protein_coding	Lypd6b	LY6/PLAUR domain containing 6B [Source:RGD Symbol%3BAcc:1562767]	--	GO:0005886,plasma membrane; GO:0016021,integral component of membrane; GO:0030548,acetylcholine receptor regulator activity; GO:0099601,regulation of neurotransmitter receptor activity	--
ENSRNOG00000004635	8.4955	2.9749	7.5849	8.0296	1.157	5.0875	6.079	16.7385	264.885	125.344	83.6375	17.9301	53.4259	104.417	77.6884	145.562	276	99	253	291	32	179	198	577	8523	4235	2620	616	1855	3441	2628	4775	3.81358	2.18838e-18	2.87267e-16	up	7	38858062	38865515	+	protein_coding	Kera	keratocan [Source:RGD Symbol%3BAcc:1305816]	K08123 Kera; keratocan precursor	GO:0003674,molecular_function; GO:0005575,cellular_component; GO:0005615,extracellular space; GO:0008150,biological_process; GO:0061303,cornea development in camera-type eye	--
ENSRNOG00000004641	0.5862	0.0318	0.9198	0.613	0	0.6916	0.4547	0.5217	2.4988	1.5656	0.9794	0.4619	1.3102	2.4398	1.7827	1.2255	18	1	29	21	0	23	14	17	76	50	29	15	43	76	57	38	1.57732	0.00158289	0.00757777	up	3	142739781	142741644	+	protein_coding	Sstr4	somatostatin receptor 4 [Source:RGD Symbol%3BAcc:3764]	K04220 Sstr4; somatostatin receptor type 4	GO:0004930,G protein-coupled receptor activity; GO:0004994,somatostatin receptor activity; GO:0005515,protein binding; GO:0005737,cytoplasm; GO:0005886,plasma membrane; GO:0005887,integral component of plasma membrane; GO:0007218,neuropeptide signaling pathway; GO:0016477,cell migration; GO:0030900,forebrain development; GO:0038170,somatostatin signaling pathway; GO:0042277,peptide binding; GO:00…	--
ENSRNOG00000004666	0.9972	0.4099	1.3802	0.2823	0.4316	0.6543	1.7014	1.1872	3.1531	1.085	2.4495	2.3575	0.9822	3.2598	2.5204	2.7809	38	16	54	12	14	27	65	48	119	43	90	95	40	126	100	107	1.38862	3.14965e-05	0.000275634	up	3	91291875	91370167	-	protein_coding	Prr5l	proline rich 5 like [Source:RGD Symbol%3BAcc:1309969]	--	GO:0001933,negative regulation of protein phosphorylation; GO:0001934,positive regulation of protein phosphorylation; GO:0003674,molecular_function; GO:0005575,cellular_component; GO:0008150,biological_process; GO:0009968,negative regulation of signal transduction; GO:0010762,regulation of fibroblast migration; GO:0014068,positive regulation of phosphatidylinositol 3-kinase signaling; GO:0031625,…	--
ENSRNOG00000004672	2.0163	1.236	2.9686	1.177	1.432	1.7752	2.5958	1.7677	7.6225	4.9822	5.3493	1.5076	3.0493	6.8184	5.5616	5.2476	86	54	130	56	52	82	111	80	322	221	220	68	139	295	247	226	1.27657	1.24224e-09	3.1553e-08	up	14	84335597	84355528	-	protein_coding	Sec14l2	SEC14-like lipid binding 2 [Source:RGD Symbol%3BAcc:621779]	--	GO:0005634,nucleus; GO:0005654,nucleoplasm; GO:0005829,cytosol; GO:0008047,enzyme activator activity; GO:0008289,lipid binding; GO:0016765,transferase activity, transferring alkyl or aryl (other than methyl) groups; GO:0045542,positive regulation of cholesterol biosynthetic process; GO:0050790,regulation of catalytic activity	--
ENSRNOG00000004678	8.0789	0	5.8228	3.2349	261.789	0	16.6	5.2283	0	0.1036	0	0.0509	0.4032	0.1062	37.7087	0.0533	150	0	111	67	4138	0	309	103	0	2	0	1	8	2	729	1	-3.57999	0.0024938	0.0111175	down	13	89919667	89929770	+	protein_coding	Itln1	intelectin 1 [Source:RGD Symbol%3BAcc:1561048]	K17527 Itln1; intelectin-1 precursor	GO:0001934,positive regulation of protein phosphorylation; GO:0005509,calcium ion binding; GO:0005615,extracellular space; GO:0009624,response to nematode; GO:0031526,brush border membrane; GO:0042802,identical protein binding; GO:0043235,receptor complex; GO:0045121,membrane raft; GO:0046326,positive regulation of glucose import; GO:0070207,protein homotrimerization; GO:0070492,oligosaccharide b…	--
ENSRNOG00000004698	3.3555	5.6195	3.2416	7.4344	1.1536	1.7885	2.1225	5.0136	1.6252	1.6526	0.8488	0.9287	2.5016	1.5061	1.4148	1.8642	123	211	122	304	36	71	78	195	59	63	30	36	98	56	54	69	-1.40393	0.000829697	0.00445691	down	13	89975267	89995974	+	protein_coding	Cd244	CD244 molecule [Source:RGD Symbol%3BAcc:68400]	K06582 Cd244; natural killer cell receptor 2B4 precursor	GO:0001773,myeloid dendritic cell activation; GO:0002323,natural killer cell activation involved in immune response; GO:0006955,immune response; GO:0009897,external side of plasma membrane; GO:0016021,integral component of membrane; GO:0032729,positive regulation of interferon-gamma production; GO:0032757,positive regulation of interleukin-8 production; GO:0032819,positive regulation of natural k…	--
ENSRNOG00000004703	8.5724	8.2044	6.0341	6.1074	0.0879	8.8833	1.8669	8.5555	0.0189	0	0.1553	0	0.1576	0.203	0.018	0.3522	458	449	331	364	4	514	100	485	1	0	8	0	9	11	1	19	-5.95439	6.50791e-15	4.72837e-13	down	3	101899068	101912919	+	protein_coding	Muc15	mucin 15%2C cell surface associated [Source:RGD Symbol%3BAcc:1589864]	K22019 Muc15; mucin-15 precursor	GO:0003674,molecular_function; GO:0005575,cellular_component; GO:0008150,biological_process; GO:0016021,integral component of membrane	--
ENSRNOG00000004706	1.2461	1.3126	3.2898	0.4703	0.963	1.5745	1.7663	2.1943	15.297	5.8019	7.346	0.8993	1.9331	11.5736	8.7869	7.1774	38	41	103	16	25	52	54	71	462	184	216	29	63	358	279	221	2.01533	5.32629e-07	7.71818e-06	up	6	1147012	1208392	+	protein_coding	Vit	vitrin [Source:RGD Symbol%3BAcc:1564128]	K24506 Vit; vitrin isoform X1	GO:0005539,glycosaminoglycan binding; GO:0005614,interstitial matrix; GO:0010811,positive regulation of cell-substrate adhesion; GO:0021510,spinal cord development; GO:0030198,extracellular matrix organization; GO:0031012,extracellular matrix; GO:0062023,collagen-containing extracellular matrix	--
ENSRNOG00000004712	1.0041	1.6571	1.0944	1.0715	0.1966	1.6777	3.8153	2.0954	6.5415	8.7123	9.1985	3.3233	3.5567	6.1278	9.5055	8.5946	42	71	47	50	7	76	160	93	271	379	371	147	159	260	414	363	2.08408	6.47064e-11	2.22638e-09	up	13	74410010	74474681	+	protein_coding	Angptl1	angiopoietin-like 1 [Source:RGD Symbol%3BAcc:1598128]	--	GO:0001525,angiogenesis; GO:0005102,signaling receptor binding; GO:0005615,extracellular space; GO:0007169,transmembrane receptor protein tyrosine kinase signaling pathway; GO:0062023,collagen-containing extracellular matrix	--
ENSRNOG00000004730	11.5822	6.5863	10.4832	4.0377	3.2752	13.2152	33.1215	15.4916	41.7574	23.3425	37.4919	10.2519	17.4419	42.3091	44.9812	50.5947	594	346	552	231	143	734	1703	843	2121	1245	1854	556	956	2201	2402	2620	1.39938	7.99245e-06	8.33445e-05	up	3	107559997	107760589	-	protein_coding	Meis2	Meis homeobox 2 [Source:RGD Symbol%3BAcc:1305198]	K16670 Meis2; homeobox protein Meis2	GO:0000978,RNA polymerase II proximal promoter sequence-specific DNA binding; GO:0000981,DNA-binding transcription factor activity, RNA polymerase II-specific; GO:0001228,DNA-binding transcription activator activity, RNA polymerase II-specific; GO:0001654,eye development; GO:0003674,molecular_function; GO:0003677,DNA binding; GO:0005575,cellular_component; GO:0005634,nucleus; GO:0006357,regulatio…	Homeobox
ENSRNOG00000004743	16.3582	14.4521	18.6219	10.7329	13.8456	22.7211	24.8681	26.0996	3.2799	5.2877	12.3689	4.5639	3.5172	15.4633	14.574	15.2126	1410	1276	1648	1032	1016	2121	2149	2387	280	474	1028	416	324	1352	1308	1324	-1.17459	1.29411e-05	0.000126266	down	8	132260029	132296661	-	protein_coding	Cdcp1	CUB domain containing protein 1 [Source:RGD Symbol%3BAcc:1305578]	K06732 Cdcp1; CUB domain-containing protein 1 precursor	GO:0016021,integral component of membrane	--
ENSRNOG00000004754	8.0862	2.8564	6.2177	6.748	16.4969	5.256	12.5228	4.5876	11.3068	16.369	22.2896	11.168	23.4201	26.0916	20.0536	27.0017	304	110	240	283	528	214	472	183	421	640	808	444	941	995	785	1025	1.12947	0.00200692	0.00922061	up	6	125437775	125590049	-	protein_coding	Tc2n	tandem C2 domains%2C nuclear [Source:RGD Symbol%3BAcc:1563876]	K17287 Tc2n; tandem C2 domains nuclear protein	GO:0005634,nucleus	--
ENSRNOG00000004766	10.4959	3.1393	11.2257	1.9595	1.1247	8.5072	10.325	11.0668	27.0686	13.8792	18.1923	5.0395	8.2658	33.0011	28.905	24.4575	581	178	638	121	53	510	573	650	1484	799	971	295	489	1853	1666	1367	1.35713	0.000293346	0.00185751	up	10	11154658	11174861	-	protein_coding	Glis2	GLIS family zinc finger 2 [Source:RGD Symbol%3BAcc:1309177]	K09233 Glis2; zinc finger protein GLIS2	GO:0000122,negative regulation of transcription by RNA polymerase II; GO:0000976,transcription regulatory region sequence-specific DNA binding; GO:0000977,RNA polymerase II regulatory region sequence-specific DNA binding; GO:0000978,RNA polymerase II proximal promoter sequence-specific DNA binding; GO:0000981,DNA-binding transcription factor activity, RNA polymerase II-specific; GO:0001228,DNA-bi…	zf-C2H2
ENSRNOG00000004783	1.9806	0.7962	4.5163	0.3133	0.3558	1.8288	2.9284	2.0862	11.5987	2.7782	9.8354	0	1.3954	7.7873	9.578	6.9461	85	35	199	15	13	85	126	95	493	124	407	0	64	339	428	301	1.61003	0.0151482	0.0494628	up	3	71210301	71262615	+	protein_coding	Fam171b	family with sequence similarity 171%2C member B [Source:RGD Symbol%3BAcc:1562526]	--	GO:0016021,integral component of membrane	--
ENSRNOG00000004791	249.413	250.155	210.244	187.671	129.98	199.563	124.942	229.875	65.9895	73.7839	84.3013	63.1545	66.3028	107.264	100.887	111.058	4713	4842	4079	3956	2091	4084	2367	4609	1235	1450	1536	1262	1339	2056	1985	2119	-1.37311	3.63137e-12	1.57135e-10	down	6	91697109	91698255	+	protein_coding	Arf6	ADP-ribosylation factor 6 [Source:RGD Symbol%3BAcc:621279]	K07941 Arf6; ADP-ribosylation factor 6	GO:0001726,ruffle; GO:0001889,liver development; GO:0003924,GTPase activity; GO:0005525,GTP binding; GO:0005737,cytoplasm; GO:0005768,endosome; GO:0005769,early endosome; GO:0005794,Golgi apparatus; GO:0005829,cytosol; GO:0005886,plasma membrane; GO:0005938,cell cortex; GO:0006886,intracellular protein transport; GO:0007399,nervous system development; GO:0010975,regulation of neuron projection de…	--
ENSRNOG00000004795	262.807	120.381	147.396	78.02	15.1352	96.2944	28	124.108	0.9959	4.155	8.281	3.3164	10.2253	7.4549	8.4805	11.071	16786	7876	9666	5559	823	6661	1793	8411	63	276	510	224	698	483	564	714	-4.10234	8.21598e-17	7.88012e-15	down	X	84099618	84167717	-	protein_coding	Pof1b	POF1B%2C actin binding protein [Source:RGD Symbol%3BAcc:1560798]	K23917 Pof1b; protein POF1B	GO:0003382,epithelial cell morphogenesis; GO:0005884,actin filament; GO:0005912,adherens junction; GO:0005923,bicellular tight junction; GO:0007015,actin filament organization; GO:0030036,actin cytoskeleton organization; GO:0030057,desmosome; GO:0051015,actin filament binding; GO:0070830,bicellular tight junction assembly	--
ENSRNOG00000004820	78.8517	163.054	60.6166	187.132	109.431	93.4275	58.1495	103.371	31.2741	55.7798	48.1101	53.2671	75.0834	29.9674	33.4832	37.7621	1642	3478	1296	4347	1940	2107	1214	2284	645	1208	966	1173	1671	633	726	794	-1.3042	0.00154713	0.00743395	down	10	37215937	37245658	+	protein_coding	Sar1b	secretion associated%2C Ras related GTPase 1B [Source:RGD Symbol%3BAcc:1305590]	K07953 Sar1b; GTP-binding protein SAR1b	GO:0003400,regulation of COPII vesicle coating; GO:0003674,molecular_function; GO:0003924,GTPase activity; GO:0005525,GTP binding; GO:0005575,cellular_component; GO:0005789,endoplasmic reticulum membrane; GO:0006886,intracellular protein transport; GO:0006888,ER to Golgi vesicle-mediated transport; GO:0008150,biological_process; GO:0016050,vesicle organization; GO:0030127,COPII vesicle coat; GO:0…	--
ENSRNOG00000004834	31.6817	13.6289	21.6583	10.8163	12.3824	15.3108	15.1183	18.6483	3.6965	3.3833	5.6732	5.4557	6.398	13.4679	11.0818	16.9298	2224	980	1561	847	740	1164	1064	1389	257	247	384	405	480	959	810	1200	-1.23182	3.81699e-05	0.000327971	down	10	104368247	104403724	+	protein_coding	Llgl2	LLGL scribble cell polarity complex component 2 [Source:RGD Symbol%3BAcc:1560307]	K06094 Llgl2; lethal(2) giant larvae protein homolog 2	GO:0001890,placenta development; GO:0005096,GTPase activator activity; GO:0005737,cytoplasm; GO:0005829,cytosol; GO:0005886,plasma membrane; GO:0006887,exocytosis; GO:0008593,regulation of Notch signaling pathway; GO:0009791,post-embryonic development; GO:0015820,leucine transport; GO:0016332,establishment or maintenance of polarity of embryonic epithelium; GO:0030165,PDZ domain binding; GO:00308…	--
ENSRNOG00000004839	3.7475	8.9655	3.6499	5.827	6.4941	5.7885	10.1292	8.8732	1.2379	1.2456	1.9912	2.4719	1.3203	1.984	1.9328	2.6575	162	397	162	281	239	271	439	407	53	56	83	113	61	87	87	116	-1.91161	7.76566e-10	2.07009e-08	down	7	70452579	70459880	+	protein_coding	B4galnt1	beta-1%2C4-N-acetyl-galactosaminyl transferase 1 [Source:RGD Symbol%3BAcc:620490]	K00725 B4galnt1; beta-1,4 N-acetylgalactosaminyltransferase 1 precursor	GO:0000139,Golgi membrane; GO:0001574,ganglioside biosynthetic process; GO:0003947,(N-acetylneuraminyl)-galactosylglucosylceramide N-acetylgalactosaminyltransferase activity; GO:0005794,Golgi apparatus; GO:0005886,plasma membrane; GO:0006687,glycosphingolipid metabolic process; GO:0006688,glycosphingolipid biosynthetic process; GO:0007283,spermatogenesis; GO:0008376,acetylgalactosaminyltransferas…	--
ENSRNOG00000004863	1.3196	2.1723	0.6552	0.6958	1.3068	1.0512	1.6517	1.9752	2.4034	3.6074	2.8175	1.7127	3.123	3.5455	3.3049	5.9193	51	86	26	30	43	44	64	81	92	145	105	70	129	139	133	231	1.14402	4.23057e-05	0.000358188	up	3	97721668	97896422	+	protein_coding	Mpped2	metallophosphoesterase domain containing 2 [Source:RGD Symbol%3BAcc:735060]	--	GO:0008081,phosphoric diester hydrolase activity; GO:0016208,AMP binding; GO:0019002,GMP binding; GO:0030145,manganese ion binding	--
ENSRNOG00000004870	1.5601	1.1185	2.3031	0.7211	1.1454	2.0258	1.7507	1.6772	0.0985	0.0703	0.4551	0.2075	0.0912	0.3124	0.1405	0.338	64	47	97	33	40	90	72	73	4	3	18	9	4	13	6	14	-2.94994	3.7293e-18	4.73621e-16	down	13	47906231	47916877	-	protein_coding	Dyrk3	dual specificity tyrosine phosphorylation regulated kinase 3 [Source:RGD Symbol%3BAcc:1310924]	K18669 Dyrk3; dual specificity tyrosine-phosphorylation-regulated kinase 3	GO:0000242,pericentriolar material; GO:0000287,magnesium ion binding; GO:0004672,protein kinase activity; GO:0004674,protein serine/threonine kinase activity; GO:0004712,protein serine/threonine/tyrosine kinase activity; GO:0004713,protein tyrosine kinase activity; GO:0005524,ATP binding; GO:0005634,nucleus; GO:0005654,nucleoplasm; GO:0005737,cytoplasm; GO:0005829,cytosol; GO:0005856,cytoskeleton…	--
ENSRNOG00000004874	1.2405	1.211	1.3532	0.5634	0.7965	2.3824	4.0418	2.4629	7.949	5.6775	9.9659	1.4233	2.8166	6.2449	9.483	6.1262	75	75	84	38	41	156	245	158	476	357	581	91	182	383	597	374	1.73345	4.30099e-08	8.09468e-07	up	3	134683065	134696654	-	protein_coding	Flrt3	fibronectin leucine rich transmembrane protein 3 [Source:RGD Symbol%3BAcc:1566005]	--	--	--
ENSRNOG00000004882	1.0177	0.4041	1.2936	0.2474	0	1.0671	3.2345	1.2192	5.7125	2.5708	4.8837	0.9297	1.3396	5.2205	3.9261	4.0657	59	24	77	16	0	67	188	75	328	155	273	57	83	307	237	238	1.73869	0.000939587	0.00491372	up	X	115049154	115073890	-	protein_coding	Capn6	calpain 6 [Source:RGD Symbol%3BAcc:70960]	K08575 Capn6; calpain-6	GO:0001578,microtubule bundle formation; GO:0004198,calcium-dependent cysteine-type endopeptidase activity; GO:0005737,cytoplasm; GO:0005874,microtubule; GO:0005876,spindle microtubule; GO:0006508,proteolysis; GO:0008017,microtubule binding; GO:0048471,perinuclear region of cytoplasm; GO:0051493,regulation of cytoskeleton organization	--
ENSRNOG00000004889	5.4614	3.6726	5.2626	1.4713	1.0407	4.3186	6.3456	6.5571	0.8066	1.2151	2.3951	0.7142	1.3998	3.766	2.776	3.884	376	259	372	113	61	322	438	479	55	87	159	52	103	263	199	270	-1.13152	0.000636014	0.00355972	down	13	90380632	90405591	-	protein_coding	Vangl2	VANGL planar cell polarity protein 2 [Source:RGD Symbol%3BAcc:1309442]	K04510 Vangl2; vang-like protein 2	GO:0001725,stress fiber; GO:0001736,establishment of planar polarity; GO:0001843,neural tube closure; GO:0001942,hair follicle development; GO:0001947,heart looping; GO:0003149,membranous septum morphogenesis; GO:0003150,muscular septum morphogenesis; GO:0003402,planar cell polarity pathway involved in axis elongation; GO:0003674,molecular_function; GO:0005575,cellular_component; GO:0005886,plasm…	--
ENSRNOG00000004903	40.1976	89.7305	47.453	114.092	173.783	50.5173	30.0999	45.3747	11.048	21.8732	14.2149	28.1552	21.7698	16.0104	18.3073	21.9015	698	1596	846	2210	2569	950	524	836	190	395	238	517	404	282	331	384	-2.12423	9.55985e-06	9.72229e-05	down	X	15049462	15055781	+	protein_coding	Ebp	EBP%2C cholestenol delta-isomerase [Source:RGD Symbol%3BAcc:620957]	K01824 Ebp; 3-beta-hydroxysteroid-Delta(8), Delta(7)-isomerase	GO:0000247,C-8 sterol isomerase activity; GO:0004769,steroid delta-isomerase activity; GO:0005635,nuclear envelope; GO:0005783,endoplasmic reticulum; GO:0005789,endoplasmic reticulum membrane; GO:0006695,cholesterol biosynthetic process; GO:0016021,integral component of membrane; GO:0016126,sterol biosynthetic process; GO:0030097,hemopoiesis; GO:0031410,cytoplasmic vesicle; GO:0042802,identical p…	--
ENSRNOG00000004921	1.7747	5.2398	1.855	3.1947	2.61	4.5963	3.6122	4.161	0.5827	1.8035	1.7058	1.1461	3.2266	1.209	1.1778	1.9862	123	372	132	247	154	345	251	306	40	130	114	84	239	85	85	139	-1.10743	0.0037792	0.0157426	down	3	111422267	111452971	+	protein_coding	Nusap1	nucleolar and spindle associated protein 1 [Source:RGD Symbol%3BAcc:1305764]	--	GO:0000070,mitotic sister chromatid segregation; GO:0000281,mitotic cytokinesis; GO:0005730,nucleolus; GO:0005737,cytoplasm; GO:0007076,mitotic chromosome condensation; GO:0008017,microtubule binding; GO:0040001,establishment of mitotic spindle localization; GO:0045840,positive regulation of mitotic nuclear division; GO:0072686,mitotic spindle	--
ENSRNOG00000004932	38.5668	6.0649	17.5658	10.2955	20.7705	13.344	2.9152	13.8415	1.9722	0.4801	1.5384	0.875	1.8002	1.1149	2.8492	1.2363	2626	423	1228	782	1204	984	199	1000	133	34	101	63	131	77	202	85	-3.53643	1.3687e-14	8.9085e-13	down	14	60123169	60229734	+	protein_coding	Sel1l3	SEL1L family member 3 [Source:RGD Symbol%3BAcc:1562860]	--	GO:0005654,nucleoplasm; GO:0016021,integral component of membrane	--
ENSRNOG00000004936	32.0478	24.9169	41.7588	16.9384	21.6146	45.1574	59.6	50.107	131.096	78.652	98.4085	34.2568	38.8845	78.9143	77.4708	80.8261	1557	1240	2083	918	894	2376	2903	2583	6308	3974	4610	1760	2019	3889	3919	3965	1.00002	1.35139e-06	1.73617e-05	up	7	71572941	71686044	+	protein_coding	Sdc2	syndecan 2 [Source:RGD Symbol%3BAcc:3649]	K16336 Sdc2; syndecan-2 precursor	GO:0001666,response to hypoxia; GO:0005515,protein binding; GO:0005886,plasma membrane; GO:0009986,cell surface; GO:0016021,integral component of membrane; GO:0016477,cell migration; GO:0030165,PDZ domain binding; GO:0031000,response to caffeine; GO:0042060,wound healing; GO:0042802,identical protein binding; GO:0043025,neuronal cell body; GO:0045202,synapse; GO:0048813,dendrite morphogenesis; GO…	--
ENSRNOG00000004964	47.6676	35.2413	25.9036	19.0456	8.7592	19.6176	20.7222	42.9293	7.2401	3.2556	6.6834	2.0313	3.1298	11.7079	14.4217	14.9933	4660	3529	2600	2077	729	2077	2031	4453	701	331	630	210	327	1161	1468	1480	-2.03266	4.92712e-09	1.11546e-07	down	7	2989340	3010350	-	protein_coding	Erbb3	erb-b2 receptor tyrosine kinase 3 [Source:RGD Symbol%3BAcc:69323]	K05084 Erbb3; receptor tyrosine-protein kinase erbB-3 precursor	GO:0003197,endocardial cushion development; GO:0004713,protein tyrosine kinase activity; GO:0004714,transmembrane receptor protein tyrosine kinase activity; GO:0005524,ATP binding; GO:0005615,extracellular space; GO:0005634,nucleus; GO:0005737,cytoplasm; GO:0005887,integral component of plasma membrane; GO:0007162,negative regulation of cell adhesion; GO:0007165,signal transduction; GO:0007169,tr…	--
ENSRNOG00000005023	113.928	0.114	40.8913	131.011	1609.53	7.7964	21.7727	18.7023	0.0393	2.2448	1.937	81.316	14.9999	1.7645	14.275	2.8516	2928	3	1079	3756	35216	217	561	510	1	60	48	2210	412	46	382	74	-2.69174	0.0038606	0.0160219	down	6	55465782	55487714	+	protein_coding	Agr2	anterior gradient 2%2C protein disulphide isomerase family member [Source:RGD Symbol%3BAcc:1304606]	K20356 Agr2; anterior gradient protein 2 homolog precursor	GO:0002162,dystroglycan binding; GO:0003674,molecular_function; GO:0005154,epidermal growth factor receptor binding; GO:0005575,cellular_component; GO:0005615,extracellular space; GO:0005783,endoplasmic reticulum; GO:0008150,biological_process; GO:0010628,positive regulation of gene expression; GO:0010811,positive regulation of cell-substrate adhesion; GO:0034976,response to endoplasmic reticulum…	--
ENSRNOG00000005034	16.4731	8.2804	13.937	9.4396	3.2871	13.7722	15.5677	11.4468	53.8304	39.0029	32.1041	16.6961	23.4849	37.8836	30.3947	44.4005	571	294	496	365	97	517	541	421	1848	1406	1073	612	870	1332	1097	1554	1.50783	7.89637e-12	3.22061e-10	up	7	70469312	70476340	-	protein_coding	Arhgef25	Rho guanine nucleotide exchange factor 25 [Source:RGD Symbol%3BAcc:735210]	K20690 Arhgef25; rho guanine nucleotide exchange factor 25	GO:0005085,guanyl-nucleotide exchange factor activity; GO:0005886,plasma membrane; GO:0030016,myofibril; GO:0030017,sarcomere; GO:0035023,regulation of Rho protein signal transduction; GO:0050790,regulation of catalytic activity	--
ENSRNOG00000005037	1.8383	2.6243	1.9763	1.4303	2.3631	2.4661	2.1104	1.0951	0.4903	0.7171	1.1511	0.4264	0.86	0.7523	1.1659	1.2367	106	155	117	92	116	154	122	67	28	43	64	26	53	44	70	72	-1.4002	2.64653e-07	4.14242e-06	down	3	100366168	100427030	+	protein_coding	Kif18a	kinesin family member 18A [Source:RGD Symbol%3BAcc:1561740]	K10401 Kif18a; kinesin-like protein KIF18A	GO:0000070,mitotic sister chromatid segregation; GO:0000776,kinetochore; GO:0001726,ruffle; GO:0003674,molecular_function; GO:0003777,microtubule motor activity; GO:0003779,actin binding; GO:0005524,ATP binding; GO:0005575,cellular_component; GO:0005634,nucleus; GO:0005737,cytoplasm; GO:0005828,kinetochore microtubule; GO:0005871,kinesin complex; GO:0005874,microtubule; GO:0005901,caveola; GO:000…	--
ENSRNOG00000005038	1.1844	5.2031	0.769	8.1399	1.9709	4.101	2.4612	5.023	0.4983	1.6134	2.1496	1.8667	1.4776	1.8487	1.0427	1.4662	12	54	8	92	17	45	25	54	5	17	21	20	16	19	11	15	-1.39847	0.00780867	0.0288572	down	13	51795867	51801163	+	protein_coding	Ube2t	ubiquitin-conjugating enzyme E2T [Source:RGD Symbol%3BAcc:1310816]	K13960 Ube2t; ubiquitin-conjugating enzyme E2 T	GO:0000209,protein polyubiquitination; GO:0003682,chromatin binding; GO:0004842,ubiquitin-protein transferase activity; GO:0005524,ATP binding; GO:0005634,nucleus; GO:0005654,nucleoplasm; GO:0005730,nucleolus; GO:0006281,DNA repair; GO:0006513,protein monoubiquitination; GO:0006974,cellular response to DNA damage stimulus; GO:0031625,ubiquitin protein ligase binding; GO:0035519,protein K29-linked…	--
ENSRNOG00000005039	7.4659	3.6443	7.3633	2.8964	3.4084	6.3289	12.8598	6.6815	23.4064	15.2324	21.4068	5.8734	8.1158	15.5708	13.8886	15.3317	476	238	482	206	185	437	822	452	1478	1010	1316	396	553	1007	922	987	1.15894	5.23332e-07	7.60462e-06	up	3	71852744	71893618	-	protein_coding	Tfpi	tissue factor pathway inhibitor [Source:RGD Symbol%3BAcc:61914]	K03909 Tfpi; tissue factor pathway inhibitor isoform 1 precursor	GO:0004867,serine-type endopeptidase inhibitor activity; GO:0005576,extracellular region; GO:0005615,extracellular space; GO:0005901,caveola; GO:0007596,blood coagulation; GO:0009986,cell surface; GO:0010951,negative regulation of endopeptidase activity; GO:0030195,negative regulation of blood coagulation; GO:0032355,response to estradiol; GO:0032496,response to lipopolysaccharide; GO:0071222,cel…	--
ENSRNOG00000005043	18.9056	20.8029	21.713	4.4319	2.6347	15.5758	7.237	19.4357	8.3196	0.8583	5.3409	0.2164	1.1779	7.3334	7.1221	6.5057	826	931	974	216	98	737	317	901	360	39	225	10	55	325	324	287	-1.82733	0.000558047	0.00319539	down	14	72331705	72380330	-	protein_coding	Cpeb2	cytoplasmic polyadenylation element binding protein 2 [Source:RGD Symbol%3BAcc:1307485]	--	--	--
ENSRNOG00000005058	17.6749	29.7047	21.6698	27.2761	16.1175	18.1815	23.3131	29.261	8.4534	7.0441	4.7033	3.4454	4.7511	10.2791	12.7313	12.284	456	785	574	785	354	508	603	801	216	189	117	94	131	269	342	320	-1.74345	7.49475e-14	4.36849e-12	down	3	103726238	103733354	+	protein_coding	Lpcat4	lysophosphatidylcholine acyltransferase 4 [Source:RGD Symbol%3BAcc:1311177]	K13512 Lpcat4; lysophospholipid acyltransferase LPCAT4	GO:0005783,endoplasmic reticulum; GO:0006644,phospholipid metabolic process; GO:0016021,integral component of membrane; GO:0036150,phosphatidylserine acyl-chain remodeling; GO:0036151,phosphatidylcholine acyl-chain remodeling; GO:0036152,phosphatidylethanolamine acyl-chain remodeling; GO:0047166,1-alkenylglycerophosphoethanolamine O-acyltransferase activity; GO:0047184,1-acylglycerophosphocholine…	--
ENSRNOG00000005063	1.1333	1.3277	0.5298	0.3861	0.9585	1.2139	2.1478	1.3672	3.204	2.2666	3.6436	0.9645	1.3573	3.5976	5.5945	4.3549	50	60	24	19	36	58	95	64	140	104	155	45	64	161	257	194	1.29252	1.00165e-05	0.000101471	up	6	92229686	92370421	+	protein_coding	Atl1	atlastin GTPase 1 [Source:RGD Symbol%3BAcc:1359232]	K17339 Atl1; atlastin-1	GO:0000137,Golgi cis cisterna; GO:0000139,Golgi membrane; GO:0003924,GTPase activity; GO:0005515,protein binding; GO:0005525,GTP binding; GO:0005737,cytoplasm; GO:0005783,endoplasmic reticulum; GO:0005789,endoplasmic reticulum membrane; GO:0005794,Golgi apparatus; GO:0007029,endoplasmic reticulum organization; GO:0007409,axonogenesis; GO:0016021,integral component of membrane; GO:0030424,axon; GO…	--
ENSRNOG00000005067	3.3283	1.7252	2.9911	0.8305	0.5038	4.1663	6.075	2.3122	7.8645	3.6293	6.4055	2.6931	5.2172	12.3976	6.1624	5.2503	194	103	179	54	25	263	355	143	454	220	360	166	325	733	374	309	1.15798	0.000625435	0.00351184	up	6	7417425	7421456	-	protein_coding	Zfp36l2	zinc finger protein 36%2C C3H type-like 2 [Source:RGD Symbol%3BAcc:1308913]	K18753 Zfp36l2; zinc finger protein 36, C3H1 type-like 2	GO:0000165,MAPK cascade; GO:0000288,nuclear-transcribed mRNA catabolic process, deadenylation-dependent decay; GO:0005634,nucleus; GO:0005737,cytoplasm; GO:0006402,mRNA catabolic process; GO:0009611,response to wounding; GO:0030097,hemopoiesis; GO:0033077,T cell differentiation in thymus; GO:0035019,somatic stem cell population maintenance; GO:0035925,mRNA 3'-UTR AU-rich region binding; GO:004348…	zf-CCCH
ENSRNOG00000005093	5.8228	0.8588	6.9361	0.6947	0.5659	7.62	3.0711	4.9943	1.4804	0.6243	0.8472	0.9507	0.3332	1.2802	1.1868	1.0579	278	42	340	37	23	394	147	253	70	31	39	48	17	62	59	51	-1.95583	3.39505e-05	0.00029529	down	13	51815215	51930972	-	protein_coding	Lgr6	leucine-rich repeat-containing G protein-coupled receptor 6 [Source:RGD Symbol%3BAcc:1560339]	K08399 Lgr6; leucine-rich repeat-containing G-protein coupled receptor 6 isoform X1	GO:0004930,G protein-coupled receptor activity; GO:0005886,plasma membrane; GO:0007186,G protein-coupled receptor signaling pathway; GO:0007411,axon guidance; GO:0008201,heparin binding; GO:0016021,integral component of membrane; GO:0016500,protein-hormone receptor activity; GO:0030177,positive regulation of Wnt signaling pathway; GO:0030335,positive regulation of cell migration; GO:0031982,vesic…	--
ENSRNOG00000005094	3.1847	3.0468	4.1254	3.0261	0	4.5579	9.0213	3.7818	19.3573	22.8747	17.4058	22.225	16.0315	13.4687	15.1704	14.7291	100	98	133	106	0	155	284	126	602	747	527	738	538	429	496	467	2.32987	3.15805e-06	3.68974e-05	up	14	72011461	72122158	-	protein_coding	C1qtnf7	C1q and TNF related 7 [Source:RGD Symbol%3BAcc:1306978]	K24218 C1qtnf7; complement C1q tumor necrosis factor-related protein 7 precursor	GO:0005615,extracellular space; GO:0042802,identical protein binding	--
ENSRNOG00000005105	2.4659	3.1481	1.8475	5.8948	0	1.518	0	2.0261	0	0	0	0.1196	0.2366	0.0623	0.0607	0	39	51	30	104	0	26	0	34	0	0	0	2	4	1	1	0	-5.10264	1.09278e-05	0.000109425	down	14	89215703	89238094	-	protein_coding	Sun3	Sad1 and UNC84 domain containing 3 [Source:RGD Symbol%3BAcc:1591975]	K21874 Sun3; SUN domain-containing protein 3 isoform X1	GO:0005635,nuclear envelope; GO:0006998,nuclear envelope organization; GO:0016021,integral component of membrane; GO:0034993,meiotic nuclear membrane microtubule tethering complex; GO:0043495,protein membrane anchor	--
ENSRNOG00000005111	0.0658	0.3696	0.2565	0.2213	0.3093	0.2128	0.2955	0.3257	0	0.095	0.1707	0	0	0	0.0158	0.1141	4	23	16	15	16	14	18	21	0	6	10	0	0	0	1	7	-2.65637	0.00070918	0.00390074	down	3	103734435	103745236	-	protein_coding	Nutm1	NUT midline carcinoma%2C family member 1 [Source:RGD Symbol%3BAcc:1564529]	--	--	--
ENSRNOG00000005115	1.4161	4.2594	2.7212	4.5973	7.5525	3.5339	2.1378	3.9677	0.6956	1.2512	1.032	1.5562	1.504	2.2261	1.6173	1.1371	37	114	73	134	168	100	56	110	18	34	26	43	42	59	44	30	-1.63926	0.000133542	0.000950805	down	19	25077918	25092491	+	protein_coding	Asf1b	anti-silencing function 1B histone chaperone [Source:RGD Symbol%3BAcc:1304918]	K10753 Asf1b; histone chaperone ASF1B	GO:0000785,chromatin; GO:0001835,blastocyst hatching; GO:0005654,nucleoplasm; GO:0006334,nucleosome assembly; GO:0006335,DNA replication-dependent nucleosome assembly; GO:0006336,DNA replication-independent nucleosome assembly; GO:0032991,protein-containing complex; GO:0042393,histone binding	--
ENSRNOG00000005129	10.2608	5.3706	11.4989	5.9844	5.5544	9.2747	12.1459	7.1363	24.6211	19.2571	18.1739	12.041	11.0179	21.7545	19.9761	26.2314	332	178	382	216	153	325	394	245	789	648	567	412	381	714	673	857	1.08693	3.7261e-13	1.9532e-11	up	7	70476729	70481796	-	protein_coding	Dtx3	deltex E3 ubiquitin ligase 3 [Source:RGD Symbol%3BAcc:1566181]	K06058 Dtx3; probable E3 ubiquitin-protein ligase DTX3	GO:0005654,nucleoplasm; GO:0005737,cytoplasm; GO:0007219,Notch signaling pathway; GO:0016567,protein ubiquitination; GO:0046872,metal ion binding; GO:0061630,ubiquitin protein ligase activity	--
ENSRNOG00000005132	7.3805	17.755	5.4417	13.9331	14.2598	9.2139	12.9804	26.4149	1.6018	2.2771	4.316	5.2834	3.4206	7.8654	7.3311	12.7061	321	791	243	676	528	434	566	1219	69	103	181	243	159	347	332	558	-1.45416	0.000376743	0.00229081	down	3	147511406	147516455	+	protein_coding	Slc52a3	solute carrier family 52 member 3 [Source:RGD Symbol%3BAcc:1304644]	K14620 Slc52a3; solute carrier family 52, riboflavin transporter, member 3	GO:0005634,nucleus; GO:0005737,cytoplasm; GO:0005886,plasma membrane; GO:0005887,integral component of plasma membrane; GO:0007605,sensory perception of sound; GO:0032217,riboflavin transmembrane transporter activity; GO:0032218,riboflavin transport; GO:0034605,cellular response to heat	--
ENSRNOG00000005176	1.1434	0.4325	1.1693	0.3075	1.0241	1.8608	1.6822	1.1584	4.1705	2.5836	4.3727	0.5947	0.5617	2.9307	3.2531	3.3405	80	31	84	24	61	141	118	86	289	188	295	44	42	208	237	236	1.14914	0.00171825	0.00810645	up	X	38397261	38468360	-	protein_coding	Map7d2	MAP7 domain containing 2 [Source:RGD Symbol%3BAcc:1564852]	K24203 Map7d2; MAP7 domain-containing protein 2	GO:0000226,microtubule cytoskeleton organization; GO:0015630,microtubule cytoskeleton	--
ENSRNOG00000005180	0.8045	0.4284	3.1341	0.2622	1.9758	2.6336	2.0425	1.1028	43.7873	16.5955	17.2169	11.8257	14.0963	28.1177	15.171	20.8592	11	6	44	4	23	39	28	16	593	236	227	171	206	390	216	288	3.67794	8.85874e-20	1.6091e-17	up	14	99529284	99554479	+	protein_coding	Vstm2a	V-set and transmembrane domain containing 2A [Source:RGD Symbol%3BAcc:1596197]	--	--	--
ENSRNOG00000005195	668.081	1312.06	727.062	1155.16	903.548	753.252	1160.45	797.471	1774.92	3366.47	1773.07	5523.01	3420.69	1604.17	1219.39	1367.02	8640	17381	9654	16665	9948	10550	15046	10943	22734	45278	22110	75533	47279	21044	16420	17851	1.53968	0.000681073	0.00377004	up	3	143219686	143223615	-	protein_coding	Cst3	cystatin C [Source:RGD Symbol%3BAcc:2432]	K13899 Cst3; cystatin-C precursor	GO:0001540,amyloid-beta binding; GO:0001654,eye development; GO:0001666,response to hypoxia; GO:0001775,cell activation; GO:0002020,protease binding; GO:0004866,endopeptidase inhibitor activity; GO:0004869,cysteine-type endopeptidase inhibitor activity; GO:0005576,extracellular region; GO:0005604,basement membrane; GO:0005615,extracellular space; GO:0005737,cytoplasm; GO:0005764,lysosome; GO:0005…	--
ENSRNOG00000005206	0.1479	0.0825	0.1646	0	0	0.1366	0.6111	0.1593	1.9626	0.1219	0.9422	0.1199	0.1186	2.4161	2.0291	2.6992	7	4	8	0	0	7	29	8	92	6	43	6	6	116	100	129	2.88453	0.00010342	0.000763483	up	7	106717229	107009330	-	protein_coding	Kcnq3	potassium voltage-gated channel subfamily Q member 3 [Source:RGD Symbol%3BAcc:69222]	K04928 Kcnq3; potassium voltage-gated channel subfamily KQT member 3	GO:0005244,voltage-gated ion channel activity; GO:0005249,voltage-gated potassium channel activity; GO:0005251,delayed rectifier potassium channel activity; GO:0005267,potassium channel activity; GO:0005516,calmodulin binding; GO:0005886,plasma membrane; GO:0005887,integral component of plasma membrane; GO:0008076,voltage-gated potassium channel complex; GO:0009986,cell surface; GO:0014003,oligod…	--
ENSRNOG00000005215	1.0955	0.3889	1.7298	0.3273	0.3704	1.2414	1.5562	0.9699	5.3293	2.0908	4.5273	0.0314	0.7455	4.9253	3.8896	2.0877	66	24	107	22	19	81	94	62	318	131	263	2	48	301	244	127	1.46342	0.0059726	0.0230309	up	X	86126157	86229563	+	protein_coding	Klhl4	kelch-like family member 4 [Source:RGD Symbol%3BAcc:1565441]	K10442 Klhl4; kelch-like protein 4	GO:0003674,molecular_function; GO:0005575,cellular_component; GO:0008150,biological_process; GO:0015630,microtubule cytoskeleton; GO:0034451,centriolar satellite	--
ENSRNOG00000005227	2.9241	3.9374	4.1737	3.6381	0.9179	6.6335	11.8424	4.8702	7.2283	7.5381	8.3134	9.1057	9.175	15.7801	11.0394	14.0052	116	160	170	161	31	285	471	205	284	311	318	382	389	635	456	561	1.09463	0.000403842	0.00243005	up	10	11206226	11223370	+	protein_coding	Tfap4	transcription factor AP-4 [Source:RGD Symbol%3BAcc:1308357]	K09108 Tfap4; transcription factor AP-4	GO:0000976,transcription regulatory region sequence-specific DNA binding; GO:0000978,RNA polymerase II proximal promoter sequence-specific DNA binding; GO:0000981,DNA-binding transcription factor activity, RNA polymerase II-specific; GO:0001228,DNA-binding transcription activator activity, RNA polymerase II-specific; GO:0003677,DNA binding; GO:0005634,nucleus; GO:0005654,nucleoplasm; GO:0005739,m…	bHLH
ENSRNOG00000005246	36.2425	16.2611	26.939	16.2141	12.1233	15.3486	14.9832	17.6243	2.545	4.3561	3.6739	6.0556	8.2867	10.2084	12.3331	12.077	1064	489	812	531	303	488	441	549	74	133	104	188	260	304	377	358	-1.49362	9.12615e-06	9.32981e-05	down	3	170550314	170558194	+	protein_coding	Tfap2c	transcription factor AP-2 gamma [Source:RGD Symbol%3BAcc:1303185]	K09177 Tfap2c; transcription factor AP-2 gamma	GO:0000122,negative regulation of transcription by RNA polymerase II; GO:0000977,RNA polymerase II regulatory region sequence-specific DNA binding; GO:0000978,RNA polymerase II proximal promoter sequence-specific DNA binding; GO:0000981,DNA-binding transcription factor activity, RNA polymerase II-specific; GO:0001227,DNA-binding transcription repressor activity, RNA polymerase II-specific; GO:000…	AP-2
ENSRNOG00000005250	0.172	0.6238	0.2633	1.4319	0	0.8396	3.015	0.6253	1.6625	5.4821	3.3642	4.1597	4.116	4.0216	2.3838	3.602	7	26	11	65	0	37	123	27	67	232	132	179	179	166	101	148	2.13954	0.000413543	0.00247888	up	6	7935771	7961207	-	protein_coding	Abcg5	ATP binding cassette subfamily G member 5 [Source:RGD Symbol%3BAcc:620298]	K05683 Abcg5; ATP-binding cassette sub-family G member 5	GO:0005524,ATP binding; GO:0005887,integral component of plasma membrane; GO:0007584,response to nutrient; GO:0007588,excretion; GO:0010212,response to ionizing radiation; GO:0010949,negative regulation of intestinal phytosterol absorption; GO:0014850,response to muscle activity; GO:0015918,sterol transport; GO:0016020,membrane; GO:0016324,apical plasma membrane; GO:0016887,ATPase activity; GO:00…	--
ENSRNOG00000005269	4.3844	2.1753	7.689	1.1598	0.1829	5.3426	5.0065	1.7387	18.7721	7.3029	10.4236	1.2687	8.0928	10.8886	13.6679	3.2626	366	186	659	108	13	483	419	154	1552	634	839	112	722	922	1188	275	1.36887	0.00752754	0.0280104	up	10	11240138	11284332	+	protein_coding	Srl	sarcalumenin [Source:RGD Symbol%3BAcc:1306564]	--	--	--
ENSRNOG00000005278	0.0636	0.071	0.0974	0.0163	0	0.1679	0.0272	0.0086	0.4222	0.1835	0.4525	0.0516	0.051	0.4928	0.2444	0.5131	7	8	11	2	0	20	3	1	46	21	48	6	6	55	28	57	2.2121	0.000307346	0.00193982	up	7	57253023	57679795	-	protein_coding	Trhde	thyrotropin-releasing hormone degrading enzyme [Source:RGD Symbol%3BAcc:728895]	K01306 Trhde; thyrotropin-releasing hormone-degrading ectoenzyme	GO:0004177,aminopeptidase activity; GO:0005737,cytoplasm; GO:0005886,plasma membrane; GO:0006508,proteolysis; GO:0007165,signal transduction; GO:0008217,regulation of blood pressure; GO:0008237,metallopeptidase activity; GO:0008270,zinc ion binding; GO:0016021,integral component of membrane; GO:0042277,peptide binding; GO:0043171,peptide catabolic process; GO:0070006,metalloaminopeptidase activity	--
ENSRNOG00000005286	1.7572	8.0873	4.2543	0.7201	0.2949	2.4802	4.3067	2.6498	24.4846	8.6173	24.2642	2.089	2.5603	11.4582	4.7013	4.0276	70	330	174	32	10	107	172	112	966	357	932	88	109	463	195	162	1.59888	0.00503757	0.0199979	up	6	72359791	72373695	+	protein_coding	Coch	cochlin [Source:RGD Symbol%3BAcc:1308536]	--	--	--
ENSRNOG00000005298	32.8392	30.3664	29.5872	25.7523	17.8084	25.3893	18.1075	21.6701	11.4102	14.7662	11.2559	12.0089	12.1443	15.7184	14.1576	16.7048	1174	1112	1086	1027	542	983	649	822	404	549	388	454	464	570	527	603	-1.00411	3.88976e-06	4.42549e-05	down	6	26537707	26541048	+	protein_coding	Zfp513	zinc finger protein 513 [Source:RGD Symbol%3BAcc:1310456]	K24373 Zfp513; zinc finger protein 513	GO:0000976,transcription regulatory region sequence-specific DNA binding; GO:0003677,DNA binding; GO:0005634,nucleus; GO:0010468,regulation of gene expression; GO:0045944,positive regulation of transcription by RNA polymerase II; GO:0046872,metal ion binding; GO:0060041,retina development in camera-type eye	zf-C2H2
ENSRNOG00000005326	4.0098	2.2626	3.9055	4.0563	0.4321	8.2883	5.4673	5.5127	11.0317	12.6636	12.6285	5.8443	6.0926	7.471	7.8434	7.9425	109	63	109	123	10	244	149	159	297	358	331	168	177	206	222	218	1.05817	0.0021783	0.00989451	up	14	100217289	100247235	+	protein_coding	Cnrip1	cannabinoid receptor interacting protein 1 [Source:RGD Symbol%3BAcc:1308373]	--	GO:0005737,cytoplasm; GO:0005886,plasma membrane; GO:0008022,protein C-terminus binding; GO:0010469,regulation of signaling receptor activity; GO:0031718,type 1 cannabinoid receptor binding; GO:2000272,negative regulation of signaling receptor activity	--
ENSRNOG00000005332	2.5835	2.5462	1.7734	2.0954	0.5202	4.4984	1.0553	3.1073	0.7453	0.3785	0.3572	0.4421	0.6216	1.0188	1.9141	2.2175	105	106	74	95	18	198	43	134	30	16	14	19	27	42	81	91	-1.42436	0.000668838	0.00371416	down	7	123168811	123183335	+	protein_coding	Csdc2	cold shock domain containing C2 [Source:RGD Symbol%3BAcc:628780]	--	GO:0003723,RNA binding; GO:0003730,mRNA 3'-UTR binding; GO:0005515,protein binding; GO:0005634,nucleus; GO:0005737,cytoplasm; GO:0006397,mRNA processing; GO:0008134,transcription factor binding; GO:0043488,regulation of mRNA stability	CSD
ENSRNOG00000005335	1.4174	0.4884	3.2754	0.4734	0	2.3353	0.5822	1.1263	0.1403	0.0267	0.4035	0.0526	0.6761	0.2466	0.1068	0.1927	51	18	121	19	0	91	21	43	5	1	14	2	26	9	4	7	-2.31445	0.00168559	0.0079882	down	3	40038336	40624530	+	protein_coding	Galnt13	polypeptide N-acetylgalactosaminyltransferase 13 [Source:RGD Symbol%3BAcc:735044]	K00710 Galnt13; polypeptide N-acetylgalactosaminyltransferase 13	GO:0000139,Golgi membrane; GO:0004653,polypeptide N-acetylgalactosaminyltransferase activity; GO:0005794,Golgi apparatus; GO:0006493,protein O-linked glycosylation; GO:0016021,integral component of membrane; GO:0018215,protein phosphopantetheinylation; GO:0018242,protein O-linked glycosylation via serine; GO:0018243,protein O-linked glycosylation via threonine; GO:0030246,carbohydrate binding; GO…	--
ENSRNOG00000005336	165.658	408.183	98.6179	337.709	16.614	47.4212	27.6953	287.51	0	0.9535	0.2706	1.3819	2.4418	0.2058	1.0526	1.1889	3174	8011	1940	7218	271	984	532	5845	0	19	5	28	50	4	21	23	-7.50625	9.38196e-23	2.48399e-20	down	10	13410899	13418260	+	protein_coding	Prss27	serine protease 27 [Source:RGD Symbol%3BAcc:1303256]	K09628 Prss27; serine protease 27 precursor	GO:0004252,serine-type endopeptidase activity; GO:0005576,extracellular region; GO:0005886,plasma membrane; GO:0006508,proteolysis	--
ENSRNOG00000005342	22.2906	19.4665	14.157	7.8266	3.1367	14.1448	13.2062	20.3751	5.6024	4.6742	7.4958	3.1149	4.6532	10.1205	11.3797	13.5876	1394	1247	909	546	167	958	828	1352	347	304	452	206	311	642	741	858	-1.07471	0.00023982	0.00156746	down	13	47956790	48022333	-	protein_coding	Rassf5	Ras association domain family member 5 [Source:RGD Symbol%3BAcc:621694]	K08015 Rassf5; ras association domain-containing protein 5	GO:0005634,nucleus; GO:0005737,cytoplasm; GO:0005874,microtubule; GO:0006915,apoptotic process; GO:0007165,signal transduction; GO:0008285,negative regulation of cell proliferation; GO:0031398,positive regulation of protein ubiquitination; GO:0035556,intracellular signal transduction; GO:0042802,identical protein binding; GO:0042981,regulation of apoptotic process; GO:0046872,metal ion binding; G…	--
ENSRNOG00000005371	0.9093	0.1257	1.1835	0.0794	1.0681	0.966	2.0949	0.8494	3.9244	1.7797	3.3049	0.449	0.9864	4.1649	2.5504	4.2956	113	16	151	11	113	130	261	112	483	230	396	59	131	525	330	539	1.39764	0.00348555	0.0147077	up	6	29178858	29483460	-	protein_coding	Klhl29	kelch-like family member 29 [Source:RGD Symbol%3BAcc:1311076]	K10465 Klhl29; kelch-like protein 29	--	--
ENSRNOG00000005375	0.063	0.1692	0.0153	0	0	0.0437	0	0	0.525	0.3333	0.9642	0	0.0442	0.3418	0.6054	0.2341	4	11	1	0	0	3	0	0	33	22	59	0	3	22	40	15	3.07511	0.00242171	0.0108518	up	5	6936016	7465510	-	protein_coding	RGD1564053	RIKEN cDNA A830018L16 gene [Source:MGI Symbol%3BAcc:MGI:2444149]	--	--	--
ENSRNOG00000005378	22.0914	32.6551	20.0542	23.5085	17.5323	21.5652	21.2936	25.3179	3.7526	9.6204	5.8742	11.3871	12.9226	12.1937	11.4935	12.7356	1486	2250	1385	1764	1004	1571	1436	1807	250	673	381	810	929	832	805	865	-1.25465	6.73747e-05	0.000535357	down	7	11054333	11077251	+	protein_coding	Gna15	G protein subunit alpha 15 [Source:RGD Symbol%3BAcc:619751]	K04637 Gna15; guanine nucleotide-binding protein subunit alpha-15	GO:0001508,action potential; GO:0001664,G protein-coupled receptor binding; GO:0003924,GTPase activity; GO:0005525,GTP binding; GO:0005834,heterotrimeric G-protein complex; GO:0007188,adenylate cyclase-modulating G protein-coupled receptor signaling pathway; GO:0007200,phospholipase C-activating G protein-coupled receptor signaling pathway; GO:0016020,membrane; GO:0019001,guanyl nucleotide bindin…	--
ENSRNOG00000005388	27.2502	15.1477	25.7145	10.5684	7.325	25.23	28.3031	22.8654	94.6882	53.4338	67.9073	14.1144	20.4568	50.2184	50.7829	67.5517	1477	841	1431	639	338	1481	1538	1315	5083	3012	3549	809	1185	2761	2866	3697	1.24766	3.8686e-06	4.40462e-05	up	7	63513910	63578490	-	protein_coding	Rassf3	Ras association domain family member 3 [Source:RGD Symbol%3BAcc:1311450]	K09852 Rassf3; ras association domain-containing protein 3	GO:0005737,cytoplasm; GO:0005829,cytosol; GO:0005886,plasma membrane; GO:0007165,signal transduction; GO:0042802,identical protein binding; GO:0042981,regulation of apoptotic process	--
ENSRNOG00000005389	74.4058	49.2543	71.2618	38.7914	39.0229	85.1562	42.967	83.1038	26.6897	38.4711	28.6328	11.8502	29.7413	46.8426	40.619	43.4379	1140	773	1121	663	509	1413	660	1351	405	613	423	192	487	728	648	672	-1.00152	3.50685e-07	5.31333e-06	down	10	37535871	37554664	-	protein_coding	Ppp2ca	protein phosphatase 2 catalytic subunit alpha [Source:RGD Symbol%3BAcc:3380]	K04382 Ppp2ca; serine/threonine-protein phosphatase 2A catalytic subunit alpha isoform	GO:0000122,negative regulation of transcription by RNA polymerase II; GO:0000159,protein phosphatase type 2A complex; GO:0000775,chromosome, centromeric region; GO:0000922,spindle pole; GO:0001932,regulation of protein phosphorylation; GO:0001933,negative regulation of protein phosphorylation; GO:0003231,cardiac ventricle development; GO:0004722,protein serine/threonine phosphatase activity; GO:0…	--
ENSRNOG00000005392	15.893	1.5297	8.6118	0.8361	29.1639	6.1146	4.5771	5.7664	4.0494	2.8519	2.8438	1.1289	1.2741	4.3768	8.8142	5.0619	852	84	474	50	1331	355	246	328	215	159	147	64	73	238	492	274	-1.64864	0.0049431	0.0196829	down	10	83389847	83408061	-	protein_coding	Ngfr	nerve growth factor receptor [Source:RGD Symbol%3BAcc:3177]	K02583 Ngfr; tumor necrosis factor receptor superfamily member 16 precursor	GO:0001540,amyloid-beta binding; GO:0001678,cellular glucose homeostasis; GO:0005035,death receptor activity; GO:0005168,neurotrophin TRKA receptor binding; GO:0005515,protein binding; GO:0005516,calmodulin binding; GO:0005634,nucleus; GO:0005635,nuclear envelope; GO:0005654,nucleoplasm; GO:0005737,cytoplasm; GO:0005739,mitochondrion; GO:0005791,rough endoplasmic reticulum; GO:0005794,Golgi appar…	--
ENSRNOG00000005406	79.4054	65.1554	75.4063	55.2374	20.6014	93.8259	56.6003	84.9715	26.3124	17.3413	26.6636	8.1822	14.5402	29.8482	30.9556	36.4592	5442	4574	5306	4223	1202	6964	3889	6179	1786	1236	1762	593	1065	2075	2209	2523	-1.64334	5.44173e-14	3.20775e-12	down	10	30833914	31007820	+	protein_coding	Clint1	clathrin interactor 1 [Source:RGD Symbol%3BAcc:1303328]	K24721 Clint1; clathrin interactor 1	GO:0005543,phospholipid binding; GO:0005654,nucleoplasm; GO:0005768,endosome; GO:0005794,Golgi apparatus; GO:0005886,plasma membrane; GO:0006897,endocytosis; GO:0030125,clathrin vesicle coat; GO:0030136,clathrin-coated vesicle; GO:0030276,clathrin binding; GO:0043231,intracellular membrane-bounded organelle; GO:0048268,clathrin coat assembly	--
ENSRNOG00000005451	0.0135	0.0484	0.0571	0.0202	0	0.025	0.0899	0.0127	0.2822	0.026	0.1075	0.0171	0.0633	0.1333	0.1472	0.0402	3	11	13	5	0	6	20	3	62	6	23	4	15	30	34	9	1.51639	0.0151085	0.0493641	up	6	145785275	146099053	-	protein_coding	Dnah11	dynein%2C axonemal%2C heavy chain 11 [Source:RGD Symbol%3BAcc:621088]	--	--	--
ENSRNOG00000005464	162.056	35.0446	132.94	36.6324	39.6039	117.705	47.6483	91.4625	39.1107	26.9444	38.9341	7.8562	15.5147	35.1499	43.9504	34.9857	9363	2074	7886	2361	1948	7365	2760	5607	2238	1619	2169	480	958	2060	2644	2041	-1.60076	5.90474e-07	8.41283e-06	down	14	105047919	105055421	-	protein_coding	Lgalsl	galectin-like [Source:RGD Symbol%3BAcc:1307414]	--	GO:0030246,carbohydrate binding	--
ENSRNOG00000005472	1.8777	0.3769	1.7775	0.4405	0.2474	1.8148	2.713	1.6704	6.2014	1.3668	5.2778	0.3485	0.821	4.9132	4.7864	4.7098	107	22	104	28	12	112	155	101	350	81	290	21	50	284	284	271	1.25516	0.00856348	0.0312109	up	6	146135877	146195819	-	protein_coding	Sp4	Sp4 transcription factor [Source:RGD Symbol%3BAcc:3741]	K09194 Sp4; transcription factor Sp4	GO:0000978,RNA polymerase II proximal promoter sequence-specific DNA binding; GO:0000981,DNA-binding transcription factor activity, RNA polymerase II-specific; GO:0003677,DNA binding; GO:0003700,DNA-binding transcription factor activity; GO:0005634,nucleus; GO:0005654,nucleoplasm; GO:0005829,cytosol; GO:0006357,regulation of transcription by RNA polymerase II; GO:0008016,regulation of heart contr…	zf-C2H2
ENSRNOG00000005478	45.5852	27.4591	46.0128	17.4796	7.5951	49.9093	73.3426	54.0838	159.115	99.4974	141.431	35.8652	50.5375	134.401	106.889	112.005	2256	1392	2338	965	320	2675	3639	2840	7799	5121	6749	1877	2673	6747	5508	5597	1.3208	5.39074e-06	5.90525e-05	up	4	87167514	87234197	+	protein_coding	Fkbp9	FKBP prolyl isomerase 9 [Source:RGD Symbol%3BAcc:1549757]	K09575 Fkbp9; peptidyl-prolyl cis-trans isomerase FKBP9 precursor	GO:0000413,protein peptidyl-prolyl isomerization; GO:0003755,peptidyl-prolyl cis-trans isomerase activity; GO:0005509,calcium ion binding; GO:0005783,endoplasmic reticulum; GO:0005788,endoplasmic reticulum lumen; GO:0006457,protein folding	--
ENSRNOG00000005506	22.1074	11.9312	18.9203	5.9265	2.5982	17.2753	20.732	18.0635	6.3758	3.1726	9.0096	1.1919	2.301	11.7317	11.868	13.0461	1789	989	1572	535	179	1514	1682	1551	511	267	703	102	199	963	1000	1066	-1.18385	0.00181922	0.00850584	down	4	72718458	72735007	+	protein_coding	Arhgef5	Rho guanine nucleotide exchange factor 5 [Source:RGD Symbol%3BAcc:620718]	K20684 Arhgef5; rho guanine nucleotide exchange factor 5	GO:0002408,myeloid dendritic cell chemotaxis; GO:0005085,guanyl-nucleotide exchange factor activity; GO:0005634,nucleus; GO:0005654,nucleoplasm; GO:0005737,cytoplasm; GO:0005829,cytosol; GO:0005886,plasma membrane; GO:0030036,actin cytoskeleton organization; GO:0032956,regulation of actin cytoskeleton organization; GO:0035556,intracellular signal transduction; GO:0043087,regulation of GTPase acti…	--
ENSRNOG00000005509	0.014	0	0.0681	0	0.2628	0.0387	0.2092	0.0132	4.1084	1.0756	1.4357	0	0.1047	1.5301	0.5909	0.3185	1	0	5	0	16	3	15	1	291	80	99	0	8	111	44	23	3.62555	0.000281774	0.00179437	up	3	129042742	129357491	-	protein_coding	Pak7	p21 (RAC1) activated kinase 7 [Source:RGD Symbol%3BAcc:1312009]	K05736 Pak5; serine/threonine-protein kinase PAK 5	GO:0004674,protein serine/threonine kinase activity; GO:0005524,ATP binding; GO:0005654,nucleoplasm; GO:0005737,cytoplasm; GO:0005739,mitochondrion; GO:0006468,protein phosphorylation; GO:0006915,apoptotic process; GO:0007010,cytoskeleton organization; GO:0007612,learning; GO:0007613,memory; GO:0007626,locomotory behavior; GO:0031098,stress-activated protein kinase signaling cascade; GO:0032147,a…	--
ENSRNOG00000005515	1.9424	1.4696	3.7521	1.6106	1.464	2.3615	8.5731	3.6002	5.6548	9.6809	8.1585	5.4797	7.179	14.2818	15.6388	10.7405	120	93	238	111	77	158	531	236	346	622	486	358	474	895	1006	670	1.60512	2.19759e-08	4.41241e-07	up	10	67677071	67731670	+	protein_coding	Rhbdl3	rhomboid like 3 [Source:RGD Symbol%3BAcc:1311901]	K02857 Rhbdl3; rhomboid-related protein 3	GO:0004252,serine-type endopeptidase activity; GO:0005509,calcium ion binding; GO:0006508,proteolysis; GO:0016021,integral component of membrane	--
ENSRNOG00000005522	21.6627	30.7612	20.6302	29.6194	24.0577	14.0624	43.2148	22.561	4.9931	10.7305	8.0335	14.3602	16.3794	12.8568	15.1309	18.0735	495	720	484	755	468	348	990	547	113	255	177	347	400	298	360	417	-1.09029	0.0012424	0.00621888	down	6	49852130	49895510	+	protein_coding	Sh3yl1	SH3 and SYLF domain containing 1 [Source:RGD Symbol%3BAcc:1306440]	K20523 Sh3yl1; SH3 domain-containing YSC84-like protein 1	GO:0006661,phosphatidylinositol biosynthetic process; GO:0019902,phosphatase binding; GO:0032587,ruffle membrane; GO:0035091,phosphatidylinositol binding; GO:1900027,regulation of ruffle assembly	--
ENSRNOG00000005551	86.4907	97.9914	79.982	97.0302	88.3822	78.5032	51.0782	86.6282	33.5162	38.7414	36.3629	32.2626	33.5059	39.9801	37.4292	42.7963	3937	4569	3738	4927	3425	3870	2331	4184	1511	1834	1596	1553	1630	1846	1774	1967	-1.32079	2.99e-08	5.83834e-07	down	7	97737178	97759852	-	protein_coding	Derl1	derlin 1 [Source:RGD Symbol%3BAcc:1311835]	K11519 Derl1; derlin-1	GO:0000839,Hrd1p ubiquitin ligase ERAD-L complex; GO:0002020,protease binding; GO:0005047,signal recognition particle binding; GO:0005769,early endosome; GO:0005770,late endosome; GO:0005783,endoplasmic reticulum; GO:0006986,response to unfolded protein; GO:0016021,integral component of membrane; GO:0030176,integral component of endoplasmic reticulum membrane; GO:0030433,ubiquitin-dependent ERAD …	--
ENSRNOG00000005573	4.9589	1.9841	6.9941	0.8745	0	6.9059	11.1359	3.4222	38.7424	12.6372	22.3703	3.4081	6.7698	26.9548	28.159	26.515	183	75	265	36	0	276	412	134	1416	485	796	133	267	1009	1082	988	2.13558	0.000354241	0.0021743	up	7	34533543	34649481	+	protein_coding	Ntn4	netrin 4 [Source:RGD Symbol%3BAcc:1565947]	K06845 Ntn4; netrin-4 precursor	GO:0005604,basement membrane; GO:0009887,animal organ morphogenesis; GO:0009888,tissue development; GO:0016322,neuron remodeling; GO:0016477,cell migration; GO:0034446,substrate adhesion-dependent cell spreading; GO:0043237,laminin-1 binding; GO:0043256,laminin complex; GO:0060668,regulation of branching involved in salivary gland morphogenesis by extracellular matrix-epithelial cell signaling; G…	--
ENSRNOG00000005615	174.028	89.7228	64.122	102.425	213.495	51.2603	24.247	72.0503	20.0011	17.4956	19.2253	11.8407	19.954	13.0192	18.3672	11.1414	3558	1879	1346	2336	3716	1135	497	1563	405	372	379	256	436	270	391	230	-2.81203	1.87467e-10	5.82191e-09	down	4	97782512	97784842	-	protein_coding	Gadd45a	growth arrest and DNA-damage-inducible%2C alpha [Source:RGD Symbol%3BAcc:2654]	K04402 Gadd45a; growth arrest and DNA damage-inducible protein GADD45 alpha	GO:0000086,G2/M transition of mitotic cell cycle; GO:0000122,negative regulation of transcription by RNA polymerase II; GO:0000185,activation of MAPKKK activity; GO:0005634,nucleus; GO:0005737,cytoplasm; GO:0006469,negative regulation of protein kinase activity; GO:0006974,cellular response to DNA damage stimulus; GO:0007098,centrosome cycle; GO:0016525,negative regulation of angiogenesis; GO:001…	--
ENSRNOG00000005620	10.6969	11.2839	7.2545	18.6794	2.6352	10.7389	6.57	24.4762	3.3344	3.9348	3.7972	2.0536	3.0396	3.9634	5.5159	4.0171	596	644	415	1161	125	648	367	1447	184	228	204	121	181	224	320	226	-1.78808	2.20384e-07	3.52366e-06	down	10	18996523	19043286	+	protein_coding	Lcp2	lymphocyte cytosolic protein 2 [Source:RGD Symbol%3BAcc:619743]	K07361 Lcp2; lymphocyte cytosolic protein 2	GO:0005829,cytosol; GO:0005911,cell-cell junction; GO:0007169,transmembrane receptor protein tyrosine kinase signaling pathway; GO:0035556,intracellular signal transduction; GO:0036398,TCR signalosome; GO:0044853,plasma membrane raft; GO:0045576,mast cell activation; GO:0045860,positive regulation of protein kinase activity; GO:0050852,T cell receptor signaling pathway	--
ENSRNOG00000005655	2.0542	2.7525	0.9808	1.2999	0	1.4877	4.8612	0.987	9.8824	8.017	8.9811	3.3137	3.7688	5.2018	5.6091	8.0579	51	70	25	36	0	40	121	26	243	207	215	87	100	131	145	202	1.8311	9.63577e-05	0.000720193	up	5	8459660	8574655	+	protein_coding	Cpa6	carboxypeptidase A6 [Source:RGD Symbol%3BAcc:1311764]	K08782 Cpa6; carboxypeptidase A6	GO:0003674,molecular_function; GO:0004181,metallocarboxypeptidase activity; GO:0005575,cellular_component; GO:0005615,extracellular space; GO:0006508,proteolysis; GO:0008150,biological_process; GO:0008270,zinc ion binding	--
ENSRNOG00000005659	1.4196	3.5119	1.4901	2.6811	2.2018	2.4944	4.3855	2.8837	0.2087	0.5566	1.0578	0.9905	0.6706	1.1685	0.7148	1.0647	103	261	111	217	136	196	319	222	15	42	74	76	52	86	54	78	-1.78046	5.10231e-07	7.44889e-06	down	10	55626741	55634991	+	protein_coding	Aurkb	aurora kinase B [Source:RGD Symbol%3BAcc:621625]	K11479 Aurkb; aurora kinase B	GO:0000122,negative regulation of transcription by RNA polymerase II; GO:0000775,chromosome, centromeric region; GO:0000776,kinetochore; GO:0000779,condensed chromosome, centromeric region; GO:0002903,negative regulation of B cell apoptotic process; GO:0004672,protein kinase activity; GO:0004674,protein serine/threonine kinase activity; GO:0005524,ATP binding; GO:0005634,nucleus; GO:0005654,nucle…	--
ENSRNOG00000005669	0.2079	0.5682	0	0.0745	0.2442	0.2687	0.7464	0.2743	0.6716	0.7596	0.4312	2.87	2.2563	1.4345	1.0381	1.0294	5	14	0	2	5	7	18	7	16	19	10	73	58	35	26	25	2.34025	0.000324239	0.00202112	up	5	21249020	21345810	-	protein_coding	Ca8	carbonic anhydrase 8 [Source:RGD Symbol%3BAcc:1304709]	K01672 Ca8; carbonic anhydrase-related protein	GO:0004089,carbonate dehydratase activity; GO:0005737,cytoplasm; GO:0006730,one-carbon metabolic process; GO:0008270,zinc ion binding; GO:0016836,hydro-lyase activity; GO:0048015,phosphatidylinositol-mediated signaling	--
ENSRNOG00000005673	1.6689	0.2746	1.8994	0.3698	0.3634	1.7142	3.1797	0.919	6.5036	1.6859	7.3706	0.86	0.7983	5.056	3.908	4.6149	178	30	208	44	33	198	340	104	687	187	758	97	91	547	434	497	1.48129	0.00125417	0.00626124	up	5	27312928	27442841	+	protein_coding	Runx1t1	RUNX1 partner transcriptional co-repressor 1 [Source:RGD Symbol%3BAcc:1305490]	K10053 Runx1t1; protein CBFA2T1	GO:0003677,DNA binding; GO:0003714,transcription corepressor activity; GO:0005634,nucleus; GO:0005654,nucleoplasm; GO:0006351,transcription, DNA-templated; GO:0006355,regulation of transcription, DNA-templated; GO:0016363,nuclear matrix; GO:0042802,identical protein binding; GO:0045444,fat cell differentiation; GO:0045599,negative regulation of fat cell differentiation; GO:0045892,negative regula…	--
ENSRNOG00000005687	126.266	245.524	59.6967	174.288	41.4101	111.942	44.5223	213.985	0.2429	0.9075	2.6102	2.7475	4.2077	1.4595	4.07	4.8569	6823	13590	3312	10506	1905	6551	2412	12269	13	51	136	157	243	80	229	265	-5.67593	5.66823e-26	2.33009e-23	down	X	120624518	120649111	+	protein_coding	Slc6a14	solute carrier family 6 member 14 [Source:RGD Symbol%3BAcc:1561810]	K05047 Slc6a14; sodium- and chloride-dependent neutral and basic amino acid transporter B(0+)	GO:0005887,integral component of plasma membrane; GO:0009636,response to toxic substance; GO:0015293,symporter activity; GO:0016021,integral component of membrane; GO:0022858,alanine transmembrane transporter activity; GO:0031526,brush border membrane; GO:0032328,alanine transport; GO:0035725,sodium ion transmembrane transport; GO:0089718,amino acid import across plasma membrane	--
ENSRNOG00000005690	14.2241	7.7107	23.2562	6.523	2.5771	13.6067	12.9478	7.9952	51.1344	24.8933	38.8707	11.307	24.2237	24.8012	29.5342	16.079	389	216	653	199	60	403	355	232	1385	708	1025	327	708	688	841	444	1.26855	0.000134749	0.000958088	up	4	144192989	144252551	+	protein_coding	Lmcd1	LIM and cysteine-rich domains 1 [Source:RGD Symbol%3BAcc:1308963]	K24417 Lmcd1; LIM and cysteine-rich domains protein 1	GO:0000122,negative regulation of transcription by RNA polymerase II; GO:0003714,transcription corepressor activity; GO:0005634,nucleus; GO:0005737,cytoplasm; GO:0008270,zinc ion binding; GO:0010611,regulation of cardiac muscle hypertrophy; GO:0070886,positive regulation of calcineurin-NFAT signaling cascade	--
ENSRNOG00000005695	258.96	308.388	268.051	254.922	78.7878	221.289	504.955	197.178	674.434	1221.71	542.072	701.276	557.538	423.041	442.997	545.304	2884	3518	3065	3167	747	2669	5638	2330	7439	14150	5821	8259	6636	4779	5137	6132	1.33325	6.51621e-05	0.000521998	up	4	170856751	170860225	-	protein_coding	Mgp	matrix Gla protein [Source:RGD Symbol%3BAcc:3088]	K19481 Mgp; matrix Gla protein precursor	GO:0001503,ossification; GO:0005509,calcium ion binding; GO:0005615,extracellular space; GO:0005783,endoplasmic reticulum; GO:0007584,response to nutrient; GO:0009612,response to mechanical stimulus; GO:0009725,response to hormone; GO:0010033,response to organic substance; GO:0030154,cell differentiation; GO:0030324,lung development; GO:0030500,regulation of bone mineralization; GO:0031012,extrac…	--
ENSRNOG00000005700	8.6714	7.5413	12.5764	4.5146	3.4249	11.8179	12.0862	8.8148	32.6127	24.6497	24.0339	13.965	17.3965	23.9286	27.9296	23.0635	229	204	341	133	77	338	320	247	853	677	612	390	491	641	768	615	1.38309	3.06262e-14	1.90602e-12	up	14	77380262	77401996	+	protein_coding	Nsg1	neuronal vesicle trafficking associated 1 [Source:RGD Symbol%3BAcc:2222]	--	GO:0001881,receptor recycling; GO:0001921,positive regulation of receptor recycling; GO:0005102,signaling receptor binding; GO:0005515,protein binding; GO:0005768,endosome; GO:0005769,early endosome; GO:0005770,late endosome; GO:0005783,endoplasmic reticulum; GO:0005789,endoplasmic reticulum membrane; GO:0006915,apoptotic process; GO:0007212,dopamine receptor signaling pathway; GO:0016021,integra…	--
ENSRNOG00000005701	136.178	43.9522	86.4478	13.6705	0.0503	74.2028	0.2564	9.77	0	0.7414	0	0.162	0.5611	0.3378	0.0823	0.2545	3179	1051	2072	356	1	1876	6	242	0	18	0	4	14	8	2	6	-7.33948	3.35332e-13	1.76371e-11	down	3	1285664	1291865	+	protein_coding	Il36g	interleukin 36%2C gamma [Source:RGD Symbol%3BAcc:1563019]	--	--	--
ENSRNOG00000005708	0.6201	0.2859	1.9125	0.0463	0.3035	0.7793	1.7181	0.4545	6.8001	2.7825	7.3598	0.6841	1.241	4.2282	5.1116	3.4288	36	17	114	3	15	49	100	28	391	168	412	42	77	249	309	201	2.2902	5.5064e-06	6.01087e-05	up	5	31568419	31810484	+	protein_coding	Mmp16	matrix metallopeptidase 16 [Source:RGD Symbol%3BAcc:620199]	K07996 Mmp16; matrix metalloproteinase-16 precursor	GO:0001501,skeletal system development; GO:0001503,ossification; GO:0001958,endochondral ossification; GO:0004222,metalloendopeptidase activity; GO:0005887,integral component of plasma membrane; GO:0006508,proteolysis; GO:0008270,zinc ion binding; GO:0016485,protein processing; GO:0030198,extracellular matrix organization; GO:0030574,collagen catabolic process; GO:0031012,extracellular matrix; GO…	--
ENSRNOG00000005711	0.7608	0.5617	1.0586	0.1777	1.5546	1.3519	1.5241	1.0183	3.757	1.6045	3.7861	0.3567	1.1366	4.494	3.0149	4.6856	119	90	170	31	207	229	239	169	582	261	571	59	190	713	491	740	1.26047	0.0018305	0.00854578	up	5	92862267	93244202	-	protein_coding	Ptprd	protein tyrosine phosphatase%2C receptor type%2C D [Source:RGD Symbol%3BAcc:1561090]	K06777 Ptprd; receptor-type tyrosine-protein phosphatase delta isoform X3	GO:0004725,protein tyrosine phosphatase activity; GO:0005102,signaling receptor binding; GO:0006470,protein dephosphorylation; GO:0007157,heterophilic cell-cell adhesion via plasma membrane cell adhesion molecules; GO:0030182,neuron differentiation; GO:0035335,peptidyl-tyrosine dephosphorylation; GO:0046426,negative regulation of JAK-STAT cascade; GO:0050775,positive regulation of dendrite morpho…	--
ENSRNOG00000005721	0.1017	0.1489	0.1981	0.1367	0	0	0.3296	0.1677	0.308	0.6355	0.7645	0.1923	0.1665	0.2255	0.3174	0.428	4	6	8	6	0	0	13	7	12	26	29	8	7	9	13	17	1.4098	0.0116269	0.0398891	up	5	68908892	68911279	+	protein_coding	RGD1309291	similar to RIKEN cDNA 4930547C10 [Source:RGD Symbol%3BAcc:1309291]	--	--	--
ENSRNOG00000005722	110.921	2.4549	47.6905	0.814	0	18.0591	0	0.2633	0	0	0.1449	0.1321	0.5229	0	0	0	1588	36	701	13	0	280	0	4	0	0	2	2	8	0	0	0	-7.44693	2.88889e-05	0.000255969	down	3	1331226	1335775	+	protein_coding	Il36a	interleukin 36%2C alpha [Source:RGD Symbol%3BAcc:1306869]	K05484 Il36a; interleukin-36 alpha	GO:0001819,positive regulation of cytokine production; GO:0002437,inflammatory response to antigenic stimulus; GO:0005125,cytokine activity; GO:0005149,interleukin-1 receptor binding; GO:0005615,extracellular space; GO:0006954,inflammatory response; GO:0010628,positive regulation of gene expression; GO:0019221,cytokine-mediated signaling pathway; GO:0032755,positive regulation of interleukin-6 pr…	--
ENSRNOG00000005723	1.3019	0.0184	1.7458	0.0677	0.5984	1.7422	0.1129	1.2626	0.1524	0.0363	0.2153	0	0	0.0558	0.1812	0.0561	69	1	95	4	27	100	6	71	8	2	11	0	0	3	10	3	-3.48025	2.92117e-05	0.000258098	down	5	64928620	65073012	-	protein_coding	Grin3a	glutamate ionotropic receptor NMDA type subunit 3A [Source:RGD Symbol%3BAcc:621704]	K05213 Grin3a; glutamate receptor ionotropic, NMDA 3A isoform 1 precursor	GO:0004970,ionotropic glutamate receptor activity; GO:0004972,NMDA glutamate receptor activity; GO:0005262,calcium channel activity; GO:0005515,protein binding; GO:0005886,plasma membrane; GO:0006816,calcium ion transport; GO:0015276,ligand-gated ion channel activity; GO:0016020,membrane; GO:0016021,integral component of membrane; GO:0016358,dendrite development; GO:0016594,glycine binding; GO:00…	--
ENSRNOG00000005724	3.1018	1.1617	1.5366	0.8749	0.4083	2.111	0.7735	0.7812	0.8505	0.7328	0.8042	0.4804	0.2877	0.8963	0.6292	0.8077	232	89	118	73	26	171	58	62	63	57	58	38	23	68	49	61	-1.0738	0.00179667	0.00842043	down	5	47186558	47244416	+	protein_coding	LOC100910771	mitogen-activated protein kinase kinase kinase 7-like [Source:RGD Symbol%3BAcc:6496502]	K04427 Map3k7; mitogen-activated protein kinase kinase kinase 7	GO:0000165,MAPK cascade; GO:0000186,activation of MAPKK activity; GO:0000187,activation of MAPK activity; GO:0000287,magnesium ion binding; GO:0001525,angiogenesis; GO:0001649,osteoblast differentiation; GO:0001841,neural tube formation; GO:0002726,positive regulation of T cell cytokine production; GO:0004672,protein kinase activity; GO:0004674,protein serine/threonine kinase activity; GO:0004708…	--
ENSRNOG00000005727	17.308	24.5165	13.1553	32.4994	28.6194	18.0166	22.1848	45.5826	0.6125	3.2274	3.1874	3.1358	6.1677	4.2857	5.4179	7.6896	856	1242	668	1793	1205	965	1100	2392	30	166	152	164	326	215	279	384	-2.72759	4.45193e-11	1.58193e-09	down	3	52175547	52212412	-	protein_coding	Galnt3	polypeptide N-acetylgalactosaminyltransferase 3 [Source:RGD Symbol%3BAcc:1306443]	K00710 Galnt3; polypeptide N-acetylgalactosaminyltransferase 3	GO:0000139,Golgi membrane; GO:0003674,molecular_function; GO:0004653,polypeptide N-acetylgalactosaminyltransferase activity; GO:0005509,calcium ion binding; GO:0005575,cellular_component; GO:0005794,Golgi apparatus; GO:0008150,biological_process; GO:0016021,integral component of membrane; GO:0018215,protein phosphopantetheinylation; GO:0018242,protein O-linked glycosylation via serine; GO:0018243…	--
ENSRNOG00000005751	8.1822	2.0018	9.1714	1.8739	0.7951	5.5331	0.0794	1.8387	0	0.268	0.2478	0.2071	0.4471	0.3533	0.7648	0.5915	411	103	473	105	34	301	4	98	0	14	12	11	24	18	40	30	-3.43686	8.28303e-07	1.13102e-05	down	3	1385654	1392275	+	protein_coding	Il36rn	interleukin 36 receptor antagonist [Source:RGD Symbol%3BAcc:1311212]	K05483 Il36rn; interleukin-36 receptor antagonist protein	GO:0001960,negative regulation of cytokine-mediated signaling pathway; GO:0002437,inflammatory response to antigenic stimulus; GO:0005125,cytokine activity; GO:0005149,interleukin-1 receptor binding; GO:0005152,interleukin-1 receptor antagonist activity; GO:0005615,extracellular space; GO:0006954,inflammatory response; GO:0007165,signal transduction; GO:0019732,antifungal humoral response; GO:003…	--
ENSRNOG00000005770	1.9281	0.8739	2.3474	0.8333	0	1.8439	4.121	2.0443	19.8845	8.442	12.4975	3.8418	4.188	16.462	27.7426	16.1625	56	26	70	27	0	58	120	63	572	255	350	118	130	485	839	474	2.88044	7.64249e-10	2.04774e-08	up	6	55812747	55817066	+	protein_coding	Sostdc1	sclerostin domain containing 1 [Source:RGD Symbol%3BAcc:628877]	--	GO:0005615,extracellular space; GO:0007389,pattern specification process; GO:0007566,embryo implantation; GO:0010454,negative regulation of cell fate commitment; GO:0016055,Wnt signaling pathway; GO:0030178,negative regulation of Wnt signaling pathway; GO:0030509,BMP signaling pathway; GO:0030514,negative regulation of BMP signaling pathway; GO:0031069,hair follicle morphogenesis; GO:0036122,BMP …	--
ENSRNOG00000005772	4.6872	4.9191	5.1359	3.9392	0.8947	6.6002	10.2271	5.8532	11.24	11.2675	15.0695	12.3553	10.5806	10.9168	10.7476	14.6226	80	86	90	75	13	122	175	106	190	200	248	223	193	189	191	252	1.2277	1.26463e-05	0.000123855	up	5	106732513	106758032	-	protein_coding	Hacd4	3-hydroxyacyl-CoA dehydratase 4 [Source:RGD Symbol%3BAcc:1310339]	K10703 Hacd4; very-long-chain (3R)-3-hydroxyacyl-CoA dehydratase 4	GO:0005783,endoplasmic reticulum; GO:0018812,3-hydroxyacyl-CoA dehydratase activity; GO:0019899,enzyme binding; GO:0030148,sphingolipid biosynthetic process; GO:0030176,integral component of endoplasmic reticulum membrane; GO:0030497,fatty acid elongation; GO:0042761,very long-chain fatty acid biosynthetic process; GO:0102158,very-long-chain 3-hydroxyacyl-CoA dehydratase activity; GO:0102343,3-hy…	--
ENSRNOG00000005776	5.6323	2.9333	6.6992	0.854	1.1682	6.4187	6.4742	4.5288	0.5074	0.9362	1.368	0.6039	0.6465	3.3852	3.1973	2.9653	538	287	657	91	95	664	620	459	48	93	126	61	66	328	318	286	-1.4891	0.000239298	0.0015647	down	6	131834097	131926272	-	protein_coding	Bcl11b	BAF chromatin remodeling complex subunit BCL11B [Source:RGD Symbol%3BAcc:1311128]	K22046 Bcl11b; B-cell lymphoma/leukemia 11B isoform 1	GO:0000978,RNA polymerase II proximal promoter sequence-specific DNA binding; GO:0001228,DNA-binding transcription activator activity, RNA polymerase II-specific; GO:0003334,keratinocyte development; GO:0003382,epithelial cell morphogenesis; GO:0003700,DNA-binding transcription factor activity; GO:0005634,nucleus; GO:0006357,regulation of transcription by RNA polymerase II; GO:0007409,axonogenesi…	zf-C2H2
ENSRNOG00000005781	0.0365	0.2139	0.0356	0	0	0.1012	0.3643	0.2065	0.6269	0.5268	0.606	3.0392	4.7501	3.2044	4.8404	9.4404	1	6	1	0	0	3	10	6	17	15	16	88	139	89	138	261	4.85092	5.0521e-11	1.77346e-09	up	4	49369296	49379703	+	protein_coding	Wnt16	Wnt family member 16 [Source:RGD Symbol%3BAcc:1562253]	K01558 Wnt16; protein Wnt-16 precursor	GO:0003674,molecular_function; GO:0005109,frizzled binding; GO:0005125,cytokine activity; GO:0005575,cellular_component; GO:0005615,extracellular space; GO:0005737,cytoplasm; GO:0008150,biological_process; GO:0010628,positive regulation of gene expression; GO:0014068,positive regulation of phosphatidylinositol 3-kinase signaling; GO:0030182,neuron differentiation; GO:0030216,keratinocyte differen…	--
ENSRNOG00000005801	8.3105	8.9352	9.1283	6.3996	3.4833	11.9667	7.9606	10.8341	4.7315	2.1825	4.1006	0.9694	1.473	8.9147	5.9773	8.1579	227	250	256	195	81	354	218	314	128	62	108	28	43	247	170	225	-1.11297	0.000238675	0.00156193	down	5	63870432	63922730	+	protein_coding	Stx17	syntaxin 17 [Source:RGD Symbol%3BAcc:708499]	K08491 Stx17; syntaxin-17	GO:0000149,SNARE binding; GO:0000421,autophagosome membrane; GO:0005484,SNAP receptor activity; GO:0005515,protein binding; GO:0005739,mitochondrion; GO:0005765,lysosomal membrane; GO:0005776,autophagosome; GO:0005783,endoplasmic reticulum; GO:0005789,endoplasmic reticulum membrane; GO:0005791,rough endoplasmic reticulum; GO:0005793,endoplasmic reticulum-Golgi intermediate compartment; GO:0005829…	--
ENSRNOG00000005806	16.6948	1.4596	18.5417	1.8316	0	12.2863	0.2982	13.4798	0.8051	0.3354	0	0	0.1399	0.3439	2.1538	0.0494	335	30	382	41	0	267	6	287	16	7	0	0	3	7	45	1	-4.22721	3.39911e-05	0.000295479	down	4	144403358	144416116	-	protein_coding	Oxtr	oxytocin receptor [Source:RGD Symbol%3BAcc:3239]	K04229 Oxtr; oxytocin receptor	GO:0001967,suckling behavior; GO:0001975,response to amphetamine; GO:0001992,regulation of systemic arterial blood pressure by vasopressin; GO:0004930,G protein-coupled receptor activity; GO:0004990,oxytocin receptor activity; GO:0005000,vasopressin receptor activity; GO:0005515,protein binding; GO:0005887,integral component of plasma membrane; GO:0005902,microvillus; GO:0005912,adherens junction…	--
ENSRNOG00000005818	0.4858	0.3299	0.4731	0.1325	0	0.7801	0.9269	0.836	1.8126	0.8123	1.1171	0.3395	0.5929	1.978	2.2109	1.7779	23	16	23	7	0	40	44	42	85	40	51	17	30	95	109	85	1.33551	0.00229239	0.0103406	up	4	21584369	21668570	-	protein_coding	RGD1563349	similar to RIKEN cDNA 9330182L06 [Source:RGD Symbol%3BAcc:1563349]	--	GO:0005886,plasma membrane; GO:0016021,integral component of membrane; GO:0030513,positive regulation of BMP signaling pathway	--
ENSRNOG00000005850	0.2319	0.2414	0.1355	0.194	0.2723	0.3283	0.4163	0.3059	0.8896	0.5351	0.8817	0.1023	0.2459	0.5181	1.7814	0.7654	15	16	9	14	15	23	27	21	57	36	55	7	17	34	120	50	1.20441	0.00202073	0.00927245	up	5	1328913	1347921	-	protein_coding	Gdap1	ganglioside-induced differentiation-associated-protein 1 [Source:RGD Symbol%3BAcc:1309005]	K22077 Gdap1; ganglioside-induced differentiation-associated protein 1	GO:0000266,mitochondrial fission; GO:0003674,molecular_function; GO:0005739,mitochondrion; GO:0005829,cytosol; GO:0006626,protein targeting to mitochondrion; GO:0006749,glutathione metabolic process; GO:0008053,mitochondrial fusion; GO:0031307,integral component of mitochondrial outer membrane; GO:0032526,response to retinoic acid; GO:0071305,cellular response to vitamin D	--
ENSRNOG00000005857	0.1556	0.5318	0.6064	0	0.9141	1.0778	0.4657	0.3667	2.5144	1.9455	2.5826	1.1038	0.9466	2.2248	0.7474	0.6166	2	7	8	0	10	15	6	5	32	26	32	15	13	29	10	8	1.52775	0.00546089	0.0213475	up	15	11298478	11299257	+	protein_coding	Lrrc3b	leucine rich repeat containing 3B [Source:RGD Symbol%3BAcc:1311897]	--	GO:0005615,extracellular space; GO:0016021,integral component of membrane; GO:0031012,extracellular matrix	--
ENSRNOG00000005858	367.038	0	11.5724	51.9435	9216.21	1.431	35.0385	543.182	0.2608	0	0	42.2558	1.289	0	6.7805	0.6822	4263	0	138	673	91129	18	408	6694	3	0	0	519	16	0	82	8	-5.20671	0.000879284	0.00467346	down	4	167549929	167552973	-	protein_coding	Kap	kidney androgen regulated protein [Source:RGD Symbol%3BAcc:2947]	--	GO:0005576,extracellular region	--
ENSRNOG00000005871	120.03	69.7154	86.5933	80.7397	60.5694	93.2479	56.6269	135.39	3.0343	6.0082	6.2026	19.0206	18.7927	9.1227	25.8331	23.162	4034	2400	2988	3027	1733	3394	1908	4828	101	210	201	676	675	311	904	786	-2.6646	4.89915e-10	1.36904e-08	down	3	1452644	1468614	+	protein_coding	Il1rn	interleukin 1 receptor antagonist [Source:RGD Symbol%3BAcc:621159]	K05481 Il1rn; interleukin-1 receptor antagonist protein precursor	GO:0001660,fever generation; GO:0002437,inflammatory response to antigenic stimulus; GO:0002439,chronic inflammatory response to antigenic stimulus; GO:0005125,cytokine activity; GO:0005149,interleukin-1 receptor binding; GO:0005150,interleukin-1, type I receptor binding; GO:0005151,interleukin-1, type II receptor binding; GO:0005152,interleukin-1 receptor antagonist activity; GO:0005576,extracel…	--
ENSRNOG00000005903	21.0062	40.3653	21.3483	37.6105	40.7073	25.2943	35.1359	43.6084	4.5682	12.3933	11.987	17.1857	22.2344	19.0222	23.0591	31.8555	1105	2175	1153	2207	1823	1441	1853	2434	238	678	608	956	1250	1015	1263	1692	-1.03052	0.0048536	0.019371	down	8	32240133	32280869	-	protein_coding	St14	suppression of tumorigenicity 14 [Source:RGD Symbol%3BAcc:69288]	K08670 St14; suppressor of tumorigenicity 14 protein	GO:0001843,neural tube closure; GO:0004252,serine-type endopeptidase activity; GO:0005576,extracellular region; GO:0005615,extracellular space; GO:0006508,proteolysis; GO:0008236,serine-type peptidase activity; GO:0016021,integral component of membrane; GO:0016323,basolateral plasma membrane; GO:0019897,extrinsic component of plasma membrane; GO:0030216,keratinocyte differentiation; GO:0060672,ep…	--
ENSRNOG00000005907	5.7821	9.0557	7.1414	8.6682	4.7398	9.9055	5.7182	11.4321	3.9997	3.6434	6.3538	3.141	3.4994	4.5117	4.1589	4.1425	235	377	298	393	164	436	233	493	161	154	249	135	152	186	176	170	-1.01587	6.82841e-06	7.281e-05	down	4	144536729	144620731	-	protein_coding	Rad18	RAD18 E3 ubiquitin protein ligase [Source:RGD Symbol%3BAcc:1306993]	K10627 Rad18; E3 ubiquitin-protein ligase RAD18	GO:0000403,Y-form DNA binding; GO:0000785,chromatin; GO:0001741,XY body; GO:0003674,molecular_function; GO:0003697,single-stranded DNA binding; GO:0005575,cellular_component; GO:0005634,nucleus; GO:0005654,nucleoplasm; GO:0005657,replication fork; GO:0005813,centrosome; GO:0006301,postreplication repair; GO:0006513,protein monoubiquitination; GO:0006974,cellular response to DNA damage stimulus; G…	--
ENSRNOG00000005931	24.337	19.5042	29.9318	12.4911	7.6606	28.5526	36.7773	39.787	84.1257	85.7436	80.3061	42.6887	43.7874	62.9764	60.3123	62.8246	765	628	966	438	205	972	1159	1327	2619	2803	2434	1419	1471	2008	1974	1994	1.37882	9.28286e-10	2.42051e-08	up	7	71709157	72167417	+	protein_coding	Cpq	carboxypeptidase Q [Source:RGD Symbol%3BAcc:628610]	K01302 Cpq; carboxypeptidase Q precursor	GO:0004180,carboxypeptidase activity; GO:0005615,extracellular space; GO:0005737,cytoplasm; GO:0005764,lysosome; GO:0005783,endoplasmic reticulum; GO:0005794,Golgi apparatus; GO:0006508,proteolysis; GO:0006590,thyroid hormone generation; GO:0042246,tissue regeneration; GO:0042803,protein homodimerization activity; GO:0043171,peptide catabolic process; GO:0043231,intracellular membrane-bounded org…	--
ENSRNOG00000005934	1.5863	1.1159	3.1128	2.384	0.274	1.5724	2.0011	1.3631	7.4195	3.1628	4.6935	2.6251	4.7148	4.9675	8.0879	4.251	68	49	137	114	10	73	86	62	315	141	194	119	216	216	361	184	1.46978	1.24164e-05	0.000122005	up	8	84434784	84632817	-	protein_coding	Mlip	muscular LMNA-interacting protein [Source:RGD Symbol%3BAcc:1590513]	--	--	--
ENSRNOG00000005944	1551.02	2263.52	1193.36	1934.74	238.048	1731.83	10.3756	452.926	0.1236	0	0	0	12.1378	0.1206	0.2351	0.2424	12674	18946	10012	17636	1656	15326	85	3927	1	0	0	0	106	1	2	2	-9.30341	2.88303e-12	1.28674e-10	down	7	115961731	115963046	-	protein_coding	Slurp1	secreted Ly6/Plaur domain containing 1 [Source:RGD Symbol%3BAcc:1308768]	K23681 Slurp1; secreted Ly-6/uPAR-related protein 1 precursor	GO:0003674,molecular_function; GO:0005575,cellular_component; GO:0005615,extracellular space; GO:0007626,locomotory behavior; GO:0008150,biological_process; GO:0008285,negative regulation of cell proliferation; GO:0010839,negative regulation of keratinocyte proliferation; GO:0030336,negative regulation of cell migration; GO:0030549,acetylcholine receptor activator activity; GO:0038195,urokinase p…	--
ENSRNOG00000005960	3.0426	1.0396	3.9183	0.8031	0.2184	3.7615	5.1929	2.756	10.2402	5.2986	6.907	1.7103	4.7606	8.6152	7.4513	5.6583	180	63	238	53	11	241	308	173	600	326	394	107	301	517	459	338	1.26836	0.0013718	0.00673654	up	8	43315592	43336304	-	protein_coding	RGD1311744	similar to RIKEN cDNA 5830475I06 [Source:RGD Symbol%3BAcc:1311744]	--	GO:0060923,cardiac muscle cell fate commitment	--
ENSRNOG00000005985	4.1011	0.9479	3.2602	0.5841	0.3302	3.2796	6.41	3.1668	35.1522	9.5699	28.6469	1.9089	3.3592	19.17	21.252	26.0654	321	76	262	51	22	278	503	263	2725	779	2162	158	281	1522	1732	2060	2.62446	1.86039e-07	3.03036e-06	up	15	344360	1047956	+	protein_coding	Kcnma1	potassium calcium-activated channel subfamily M alpha 1 [Source:RGD Symbol%3BAcc:620715]	K04936 Kcnma1; calcium-activated potassium channel subunit alpha-1	GO:0001666,response to hypoxia; GO:0003779,actin binding; GO:0005249,voltage-gated potassium channel activity; GO:0005267,potassium channel activity; GO:0005515,protein binding; GO:0005737,cytoplasm; GO:0005739,mitochondrion; GO:0005783,endoplasmic reticulum; GO:0005789,endoplasmic reticulum membrane; GO:0005886,plasma membrane; GO:0005901,caveola; GO:0006813,potassium ion transport; GO:0006970,r…	--
ENSRNOG00000005998	38.9858	6.1942	39.7909	6.9518	0.7039	33.7197	7.4889	25.5139	9.1824	3.3216	12.3198	0	0.8905	5.0388	9.6821	8.1689	1106	180	1159	220	17	1036	213	768	258	98	337	0	27	145	286	234	-1.89264	0.00895375	0.0322943	down	6	104718512	104877980	+	protein_coding	Smoc1	SPARC related modular calcium binding 1 [Source:RGD Symbol%3BAcc:1303126]	K24354 Smoc1; SPARC-related modular calcium-binding protein 1 precursor	GO:0001654,eye development; GO:0005509,calcium ion binding; GO:0005604,basement membrane; GO:0005615,extracellular space; GO:0008201,heparin binding; GO:0010811,positive regulation of cell-substrate adhesion; GO:0030198,extracellular matrix organization; GO:0045667,regulation of osteoblast differentiation; GO:0050840,extracellular matrix binding; GO:0060173,limb development	--
ENSRNOG00000006019	8.6595	3.2515	11.1103	9.1062	0	1.9221	7.6407	8.5536	32.199	22.4175	16.1481	20.9441	18.2307	16.1708	14.7139	15.0906	104	40	137	122	0	25	92	109	383	280	187	266	234	197	184	183	1.65673	0.00230835	0.0103976	up	13	112004140	112005052	-	protein_coding	G0s2	G0/G1switch 2 [Source:RGD Symbol%3BAcc:1311675]	--	GO:0005739,mitochondrion; GO:0097191,extrinsic apoptotic signaling pathway; GO:0120162,positive regulation of cold-induced thermogenesis; GO:2001238,positive regulation of extrinsic apoptotic signaling pathway	--
ENSRNOG00000006033	9.0164	7.6705	15.1171	5.6578	3.2151	10.2581	14.0039	8.3458	36.6099	27.5263	21.2399	12.028	10.8469	26.0947	16.6074	16.4559	280	244	482	196	85	345	436	275	1126	889	636	395	360	822	537	516	1.13788	8.38292e-06	8.68943e-05	up	14	82818663	82824599	+	protein_coding	LOC100910790	spondin-2-like [Source:RGD Symbol%3BAcc:6496621]	--	GO:0001530,lipopolysaccharide binding; GO:0002448,mast cell mediated immunity; GO:0003823,antigen binding; GO:0005102,signaling receptor binding; GO:0005615,extracellular space; GO:0007155,cell adhesion; GO:0008228,opsonization; GO:0031012,extracellular matrix; GO:0032496,response to lipopolysaccharide; GO:0032755,positive regulation of interleukin-6 production; GO:0032760,positive regulation of …	--
ENSRNOG00000006050	23.0199	27.2514	23.2192	29.3899	44.1219	25.5371	19.4107	30.2808	12.6027	14.3887	13.6249	9.7437	10.6492	13.2286	15.721	16.7218	983	1192	1018	1400	1604	1181	831	1372	533	639	561	440	486	573	699	721	-1.26083	1.15629e-06	1.5171e-05	down	3	72080630	72091150	+	protein_coding	Med19	mediator complex subunit 19 [Source:RGD Symbol%3BAcc:1311926]	K15137 Med19; mediator of RNA polymerase II transcription subunit 19	GO:0003674,molecular_function; GO:0003712,transcription coregulator activity; GO:0005575,cellular_component; GO:0008134,transcription factor binding; GO:0008150,biological_process; GO:0016592,mediator complex; GO:0045944,positive regulation of transcription by RNA polymerase II	--
ENSRNOG00000006051	0.3929	0	3.4439	0	0	0.5442	1.1756	0.3703	8.9254	4.3444	4.8894	6.13	2.5733	6.778	3.7732	9.3383	2	0	18	0	0	3	6	2	45	23	24	33	14	35	20	48	3.01795	8.48313e-06	8.77582e-05	up	15	1054937	1055245	+	protein_coding	AABR07016841.1	--	--	--	--
ENSRNOG00000006058	257.603	142.261	116.695	217.558	256.379	140.412	15.7162	34.4836	0.7474	3.6606	0.8774	23.7998	17.0189	2.2935	6.8046	8.1689	2436	1378	1133	2295	2064	1438	149	346	7	36	8	238	172	22	67	78	-4.09578	5.11806e-08	9.47265e-07	down	7	115967273	115969304	-	protein_coding	Lypd2	Ly6/Plaur domain containing 2 [Source:RGD Symbol%3BAcc:1307892]	--	GO:0005886,plasma membrane; GO:0016021,integral component of membrane; GO:0031225,anchored component of membrane	--
ENSRNOG00000006060	79.8475	39.2731	82.4152	16.4473	5.7457	82.6168	161.44	94.5792	355.316	187.182	292.697	54.239	71.194	299.407	234.655	265.906	4587	2311	4861	1054	281	5140	9298	5765	20216	11183	16213	3295	4371	17447	14036	15424	1.59355	0.000163635	0.00113003	up	7	72985495	73207695	+	protein_coding	Matn2	matrilin 2 [Source:RGD Symbol%3BAcc:1305353]	K19467 Matn2; matrilin-2 isoform X2	GO:0001764,neuron migration; GO:0005509,calcium ion binding; GO:0005604,basement membrane; GO:0007411,axon guidance; GO:0008347,glial cell migration; GO:0031012,extracellular matrix; GO:0031104,dendrite regeneration; GO:0031175,neuron projection development; GO:0048678,response to axon injury; GO:0062023,collagen-containing extracellular matrix	--
ENSRNOG00000006075	3.3542	2.852	4.1802	2.4248	7.4985	5.1285	5.3961	3.1952	13.5102	9.0513	14.064	4.9794	6.9181	12.0534	9.0752	12.6445	93	81	119	75	177	154	150	94	371	261	376	146	205	339	262	354	1.07982	5.51838e-05	0.00045227	up	8	39305128	39350270	+	protein_coding	Fez1	fasciculation and elongation protein zeta 1 [Source:RGD Symbol%3BAcc:619708]	--	GO:0005080,protein kinase C binding; GO:0005515,protein binding; GO:0005737,cytoplasm; GO:0005739,mitochondrion; GO:0005794,Golgi apparatus; GO:0005813,centrosome; GO:0005874,microtubule; GO:0005886,plasma membrane; GO:0010976,positive regulation of neuron projection development; GO:0021766,hippocampus development; GO:0030010,establishment of cell polarity; GO:0030424,axon; GO:0030425,dendrite; G…	--
ENSRNOG00000006076	0.6456	0.4769	0.7647	0.3285	0.082	0.6444	2.245	0.8057	3.3471	1.9964	4.1256	2.0459	2.2366	4.5409	3.3848	5.4603	37	28	45	21	4	40	129	49	190	119	228	124	137	264	202	316	2.17033	1.81925e-10	5.66106e-09	up	4	25507463	25527087	+	protein_coding	Steap2	STEAP2 metalloreductase [Source:RGD Symbol%3BAcc:1307050]	K14738 Steap2; metalloreductase STEAP2	GO:0005768,endosome; GO:0005769,early endosome; GO:0005829,cytosol; GO:0005886,plasma membrane; GO:0006893,Golgi to plasma membrane transport; GO:0006897,endocytosis; GO:0008823,cupric reductase activity; GO:0009725,response to hormone; GO:0010008,endosome membrane; GO:0015677,copper ion import; GO:0030140,trans-Golgi network transport vesicle; GO:0030173,integral component of Golgi membrane; GO:…	--
ENSRNOG00000006079	13.6491	11.1495	11.1605	5.7432	4.6849	11.7497	8.0574	12.5058	1.8409	2.4228	3.6374	2.3348	3.4238	6.7904	6.7489	7.2981	1078	902	905	506	315	1005	638	1048	144	199	277	195	289	544	555	582	-1.33722	3.03292e-07	4.66771e-06	down	3	1478525	1514934	+	protein_coding	Psd4	pleckstrin and Sec7 domain containing 4 [Source:RGD Symbol%3BAcc:1310289]	K12494 Psd4; PH and SEC7 domain-containing protein 4	GO:0005543,phospholipid binding; GO:0032012,regulation of ARF protein signal transduction; GO:0032154,cleavage furrow; GO:0032587,ruffle membrane	--
ENSRNOG00000006086	8.7398	7.768	7.6098	7.2331	3.4533	9.7519	2.024	5.421	1.6294	1.1983	1.4914	0.7403	0.7176	1.9532	2.624	1.345	547	498	489	505	184	661	127	360	101	78	90	49	48	124	171	85	-2.35668	5.27481e-14	3.12908e-12	down	7	115982876	115988090	-	protein_coding	Lynx1	Ly6/neurotoxin 1 [Source:RGD Symbol%3BAcc:1312017]	--	GO:0005886,plasma membrane; GO:0007271,synaptic transmission, cholinergic; GO:0008200,ion channel inhibitor activity; GO:0016020,membrane; GO:0030548,acetylcholine receptor regulator activity; GO:0030550,acetylcholine receptor inhibitor activity; GO:0031225,anchored component of membrane; GO:0033130,acetylcholine receptor binding; GO:0045202,synapse; GO:0099601,regulation of neurotransmitter rece…	--
ENSRNOG00000006093	0.0623	0.0608	0.1011	0.0372	4.7078	0.0575	0.4764	0.0979	0.4613	0.1398	0.3015	0.6284	0.7384	1.4535	2.0542	1.1723	3	3	5	2	193	3	23	5	22	7	14	32	38	71	103	57	2.43673	4.52414e-05	0.000379955	up	4	108301129	108316373	+	protein_coding	LRRTM1	leucine rich repeat transmembrane neuronal 1 [Source:RGD Symbol%3BAcc:1585921]	K16665 LRRTM1; leucine-rich repeat transmembrane neuronal protein 1 precursor	GO:0002091,negative regulation of receptor internalization; GO:0005615,extracellular space; GO:0005783,endoplasmic reticulum; GO:0007626,locomotory behavior; GO:0009986,cell surface; GO:0030424,axon; GO:0030426,growth cone; GO:0031012,extracellular matrix; GO:0035418,protein localization to synapse; GO:0035640,exploration behavior; GO:0050808,synapse organization; GO:0051965,positive regulation o…	--
ENSRNOG00000006094	102.79	73.0397	112.585	51.4276	25.6089	117.837	83.3419	125.789	15.7808	19.2887	27.364	8.9718	14.0381	29.4758	28.2602	28.4309	6728	4897	7566	3755	1427	8353	5469	8736	1023	1313	1727	621	982	1957	1926	1879	-2.12751	5.0352e-23	1.40455e-20	down	3	92696313	92783658	-	protein_coding	Cd44	CD44 molecule (Indian blood group) [Source:RGD Symbol%3BAcc:2307]	K06256 Cd44; CD44 antigen precursor	GO:0001558,regulation of cell growth; GO:0001658,branching involved in ureteric bud morphogenesis; GO:0001955,blood vessel maturation; GO:0002246,wound healing involved in inflammatory response; GO:0002906,negative regulation of mature B cell apoptotic process; GO:0004888,transmembrane signaling receptor activity; GO:0004896,cytokine receptor activity; GO:0005114,type II transforming growth facto…	--
ENSRNOG00000006096	0	0	0.0552	0	0	0.0524	0	0	0.0687	0.2617	0.2235	0	0.138	0.1118	0.1089	0.1236	0	0	5	0	0	5	0	0	6	24	19	0	13	10	10	11	3.19853	0.0029057	0.0126188	up	5	27986663	28177340	-	protein_coding	Slc26a7	solute carrier family 26 member 7 [Source:RGD Symbol%3BAcc:1310846]	K13962 Slc26a7; anion exchange transporter	GO:0001696,gastric acid secretion; GO:0005253,anion channel activity; GO:0005254,chloride channel activity; GO:0005737,cytoplasm; GO:0005768,endosome; GO:0005887,integral component of plasma membrane; GO:0006820,anion transport; GO:0006821,chloride transport; GO:0008271,secondary active sulfate transmembrane transporter activity; GO:0008272,sulfate transport; GO:0015106,bicarbonate transmembrane …	--
ENSRNOG00000006110	0.8024	0.478	1.7486	0.1341	0.3515	0.7661	1.3837	0.5127	4.0922	1.4385	3.9212	0.373	2.7106	4.2772	6.1	2.6266	59	36	132	11	22	61	102	40	298	110	278	29	213	319	467	195	1.94091	5.3843e-06	5.90233e-05	up	5	1417478	1511416	+	protein_coding	Jph1	junctophilin 1 [Source:RGD Symbol%3BAcc:1308789]	K19530 Jph1; junctophilin-1	GO:0005654,nucleoplasm; GO:0005783,endoplasmic reticulum; GO:0005789,endoplasmic reticulum membrane; GO:0005886,plasma membrane; GO:0007517,muscle organ development; GO:0008307,structural constituent of muscle; GO:0014701,junctional sarcoplasmic reticulum membrane; GO:0016021,integral component of membrane; GO:0016529,sarcoplasmic reticulum; GO:0030018,Z disc; GO:0030314,junctional membrane compl…	--
ENSRNOG00000006114	0.3859	0.3956	0.4134	0.1211	2.5156	0.8017	1.4819	0.6001	1.2273	0.872	1.1606	1.3319	0.8124	1.3505	1.5195	2.3312	20	21	22	7	111	45	77	33	63	47	58	73	45	71	82	122	1.12126	0.00121378	0.00610807	up	4	25538497	25609652	+	protein_coding	Cfap69	cilia and flagella associated protein 69 [Source:RGD Symbol%3BAcc:6496360]	K24227 Cfap69; cilia- and flagella-associated protein 69 isoform X1	GO:0005737,cytoplasm; GO:0007288,sperm axoneme assembly; GO:0030317,flagellated sperm motility; GO:0042048,olfactory behavior; GO:0097225,sperm midpiece; GO:0097730,non-motile cilium; GO:1902093,positive regulation of flagellated sperm motility; GO:1905516,positive regulation of fertilization; GO:1990834,response to odorant	--
ENSRNOG00000006116	15.4319	6.7854	22.8665	4.7181	6.2872	14.0532	8.0808	15.6287	4.389	2.0415	3.9055	1.1307	2.3735	7.3368	7.3299	5.6441	1381	622	2101	471	479	1362	725	1484	389	190	337	107	227	666	683	510	-1.63617	1.52482e-07	2.53666e-06	down	4	113559427	113610243	-	protein_coding	Hk2	hexokinase 2 [Source:RGD Symbol%3BAcc:2797]	K00844 Hk2; hexokinase-2	GO:0001666,response to hypoxia; GO:0001678,cellular glucose homeostasis; GO:0002931,response to ischemia; GO:0004340,glucokinase activity; GO:0004396,hexokinase activity; GO:0005524,ATP binding; GO:0005536,glucose binding; GO:0005739,mitochondrion; GO:0005741,mitochondrial outer membrane; GO:0005813,centrosome; GO:0005829,cytosol; GO:0005886,plasma membrane; GO:0006002,fructose 6-phosphate metabo…	--
ENSRNOG00000006144	0.0294	0.0144	0.0716	0	0	0.0136	0.1321	0	1.3963	0.7922	1.4647	0.2504	0.413	1.0442	1.427	1.7047	2	1	5	0	0	1	9	0	94	56	96	18	30	72	101	117	4.9193	4.20215e-18	5.08851e-16	up	4	134784668	135069970	-	protein_coding	Cntn3	contactin 3 [Source:RGD Symbol%3BAcc:3253]	K06761 Cntn3; contactin-3 precursor	GO:0007399,nervous system development; GO:0043005,neuron projection; GO:0046658,anchored component of plasma membrane; GO:0098609,cell-cell adhesion	--
ENSRNOG00000006198	1.1471	0.7466	0.7448	0.1143	0	1.8241	1.7162	0.991	0.2895	0.2145	0.1983	0.0603	0	0.7853	0.3978	0.5996	36	24	24	4	0	62	54	33	9	7	6	2	0	25	13	19	-1.65498	0.0146111	0.0479595	down	10	74393699	74413745	-	protein_coding	Prr11	proline rich 11 [Source:RGD Symbol%3BAcc:1561541]	--	GO:0005634,nucleus; GO:0005737,cytoplasm; GO:0007050,cell cycle arrest; GO:0051726,regulation of cell cycle	--
ENSRNOG00000006204	0.2479	0.0907	0.332	0.5833	0	0.4578	2.4107	0.2336	3.5978	2.3239	1.8317	1.2892	1.4786	2.2604	1.9343	3.3448	8	3	11	21	0	16	78	8	115	78	57	44	51	74	65	109	2.09148	0.000177117	0.00121189	up	6	26642783	26650105	+	protein_coding	Slc30a3	solute carrier family 30 member 3 [Source:RGD Symbol%3BAcc:1359689]	K14690 Slc30a3; zinc transporter 3	GO:0005385,zinc ion transmembrane transporter activity; GO:0005737,cytoplasm; GO:0005765,lysosomal membrane; GO:0005770,late endosome; GO:0005886,plasma membrane; GO:0008021,synaptic vesicle; GO:0010043,response to zinc ion; GO:0030285,integral component of synaptic vesicle membrane; GO:0030672,synaptic vesicle membrane; GO:0031902,late endosome membrane; GO:0043005,neuron projection; GO:0051050,…	--
ENSRNOG00000006235	1.6529	2.9405	2.1645	0.6092	3.4948	0.9327	0.4763	2.7349	0.1113	0.0706	0.1905	0	0	0.2716	1.2523	0.6366	90	164	121	37	162	55	26	158	6	4	10	0	0	15	71	35	-3.03545	5.55847e-05	0.000455316	down	7	136526496	136853957	-	protein_coding	Nell2	neural EGFL like 2 [Source:RGD Symbol%3BAcc:620999]	K24342 Nell2; protein kinase C-binding protein NELL2 precursor	GO:0005080,protein kinase C binding; GO:0005509,calcium ion binding; GO:0005615,extracellular space; GO:0005737,cytoplasm; GO:0008201,heparin binding; GO:0016020,membrane; GO:0030425,dendrite; GO:0040008,regulation of growth; GO:0042802,identical protein binding; GO:0043204,perikaryon; GO:0046543,development of secondary female sexual characteristics; GO:0046887,positive regulation of hormone sec…	--
ENSRNOG00000006237	1.219	0.7772	1.3569	0.6021	3.2143	1.1255	2.7295	1.4771	5.6013	4.1861	3.1218	2.4465	2.351	4.8068	8.4816	7.6129	49	32	56	27	110	49	110	63	223	175	121	104	101	196	355	309	1.41104	7.83015e-05	0.000608531	up	13	51985684	51992693	-	protein_coding	Gpr37l1	G protein-coupled receptor 37-like 1 [Source:RGD Symbol%3BAcc:628835]	K04244 Gpr37l1; G-protein coupled receptor 37-like 1 precursor	GO:0003085,negative regulation of systemic arterial blood pressure; GO:0004930,G protein-coupled receptor activity; GO:0005886,plasma membrane; GO:0007193,adenylate cyclase-inhibiting G protein-coupled receptor signaling pathway; GO:0008528,G protein-coupled peptide receptor activity; GO:0016021,integral component of membrane; GO:0021940,positive regulation of cerebellar granule cell precursor pr…	--
ENSRNOG00000006241	65.0302	45.9672	51.3794	22.9217	4.8976	47.114	46.2987	51.4971	26.1199	14.1318	24.1294	6.9489	10.8634	28.5916	24.9555	25.4377	2823	2044	2290	1110	181	2215	2015	2372	1123	638	1010	319	504	1259	1128	1115	-1.18109	0.000206176	0.00138345	down	3	46286712	46324057	+	protein_coding	Marchf7	membrane associated ring-CH-type finger 7 [Source:RGD Symbol%3BAcc:1308993]	K10662 Marchf7; E3 ubiquitin-protein ligase MARCHF7	GO:0002643,regulation of tolerance induction; GO:0005634,nucleus; GO:0005829,cytosol; GO:0005886,plasma membrane; GO:0006513,protein monoubiquitination; GO:0008270,zinc ion binding; GO:0008284,positive regulation of cell proliferation; GO:0016740,transferase activity; GO:0019899,enzyme binding; GO:0031624,ubiquitin conjugating enzyme binding; GO:0042130,negative regulation of T cell proliferation…	--
ENSRNOG00000006251	20.021	29.487	11.0518	28.1358	19.8433	18.2348	2.4849	22.6737	0.257	0.2448	0.0566	0.791	1.2591	0.1255	0.4715	1.5488	1101	1661	624	1726	929	1086	137	1323	14	14	3	46	74	7	27	86	-5.0696	7.08136e-16	6.14544e-14	down	7	97855636	97881955	+	protein_coding	Fam83a	family with sequence similarity 83%2C member A [Source:RGD Symbol%3BAcc:1565606]	K23930 Fam83a; protein FAM83A	GO:0007165,signal transduction; GO:0007173,epidermal growth factor receptor signaling pathway; GO:0008283,cell proliferation; GO:0019901,protein kinase binding; GO:0036312,phosphatidylinositol 3-kinase regulatory subunit binding; GO:0042802,identical protein binding	--
ENSRNOG00000006255	30.9725	16.6612	36.3954	7.5495	0.1747	23.0199	4.061	8.1824	2.5341	2.8959	4.3189	0.8263	1.7047	1.9427	2.9282	3.5903	1666	918	2010	453	8	1341	219	467	135	162	224	47	98	106	164	195	-2.72897	1.74763e-06	2.18048e-05	down	10	31241394	31258105	-	protein_coding	Nipal4	NIPA-like domain containing 4 [Source:RGD Symbol%3BAcc:1309452]	K22733 Nipal4; magnesium transporter NIPA4	GO:0015095,magnesium ion transmembrane transporter activity; GO:0015693,magnesium ion transport; GO:0016020,membrane; GO:0016021,integral component of membrane; GO:1903830,magnesium ion transmembrane transport	--
ENSRNOG00000006280	0.0911	0.3022	0.1596	1.2734	4.749	0.7904	0.0545	0.5321	0.0919	0.3152	0.0567	0	0.3067	0.1975	0	0.1623	5	17	9	78	222	47	3	31	5	18	3	0	18	11	0	9	-3.23816	0.000759242	0.00413745	down	5	126031368	126053726	-	protein_coding	Pcsk9	proprotein convertase subtilisin/kexin type 9 [Source:RGD Symbol%3BAcc:728909]	K13050 Pcsk9; proprotein convertase subtilisin/kexin type 9 precursor	GO:0001822,kidney development; GO:0001889,liver development; GO:0001920,negative regulation of receptor recycling; GO:0002092,positive regulation of receptor internalization; GO:0004252,serine-type endopeptidase activity; GO:0005576,extracellular region; GO:0005615,extracellular space; GO:0005737,cytoplasm; GO:0005764,lysosome; GO:0005769,early endosome; GO:0005770,late endosome; GO:0005783,endop…	--
ENSRNOG00000006302	39.5892	43.4949	41.2383	44.8709	40.7658	52.9553	87.0687	54.0319	17.2692	28.004	38.0397	9.199	17.3091	37.9282	36.1836	37.0956	1986	2235	2124	2511	1741	2877	4379	2876	858	1461	1840	488	928	1930	1890	1879	-1.04892	3.3217e-08	6.41388e-07	down	8	85059051	85097468	+	protein_coding	Gclc	glutamate-cysteine ligase%2C catalytic subunit [Source:RGD Symbol%3BAcc:619868]	K11204 Gclc; glutamate--cysteine ligase catalytic subunit	GO:0000287,magnesium ion binding; GO:0004357,glutamate-cysteine ligase activity; GO:0005524,ATP binding; GO:0005739,mitochondrion; GO:0005829,cytosol; GO:0006534,cysteine metabolic process; GO:0006536,glutamate metabolic process; GO:0006749,glutathione metabolic process; GO:0006750,glutathione biosynthetic process; GO:0006979,response to oxidative stress; GO:0007568,aging; GO:0007584,response to …	--
ENSRNOG00000006314	1.8048	7.003	1.7578	8.4374	3.1933	1.7297	4.056	10.7653	0.4152	0.3734	0.1658	1.1666	1.4963	0.563	0.5485	1.3349	79	314	79	412	119	82	178	500	18	17	7	54	70	25	25	59	-2.67577	2.38036e-06	2.86911e-05	down	3	171276062	171286537	-	protein_coding	Zbp1	Z-DNA binding protein 1 [Source:RGD Symbol%3BAcc:619956]	K12965 Zbp1; Z-DNA-binding protein 1	GO:0002218,activation of innate immune response; GO:0003677,DNA binding; GO:0003692,left-handed Z-DNA binding; GO:0003725,double-stranded RNA binding; GO:0005634,nucleus; GO:0005737,cytoplasm; GO:0005829,cytosol; GO:0006915,apoptotic process; GO:0016032,viral process; GO:0042802,identical protein binding; GO:0043065,positive regulation of apoptotic process; GO:0045087,innate immune response; GO:0…	--
ENSRNOG00000006330	246.374	305.321	95.4439	235.508	156.414	75.3123	234.897	263.391	10.324	47.9087	37.0231	71.7354	59.2565	98.0924	83.4987	113.352	8337	10583	3316	8890	4506	2760	7969	9457	346	1686	1208	2567	2143	3367	2942	3873	-1.75399	3.4288e-05	0.000297562	down	13	52083859	52088780	-	protein_coding	Elf3	E74 like ETS transcription factor 3 [Source:RGD Symbol%3BAcc:1310687]	K09429 Elf3; ETS-related transcription factor Elf-3	GO:0000978,RNA polymerase II proximal promoter sequence-specific DNA binding; GO:0000981,DNA-binding transcription factor activity, RNA polymerase II-specific; GO:0001228,DNA-binding transcription activator activity, RNA polymerase II-specific; GO:0001824,blastocyst development; GO:0003677,DNA binding; GO:0003700,DNA-binding transcription factor activity; GO:0005634,nucleus; GO:0005654,nucleoplas…	ETS
ENSRNOG00000006340	52.3826	78.0538	52.1831	75.9974	74.9695	59.2297	48.8572	61.5808	17.862	22.2682	31.6426	24.2894	33.0627	24.4162	24.3157	25.8481	1140	1740	1166	1845	1389	1396	1066	1422	385	504	664	559	769	539	551	568	-1.41811	8.67512e-07	1.18044e-05	down	6	22362484	22409579	+	protein_coding	Memo1	mediator of cell motility 1 [Source:RGD Symbol%3BAcc:1309929]	K06990 Memo1; protein MEMO1	GO:0032886,regulation of microtubule-based process	--
ENSRNOG00000006345	164.817	216.366	162.212	350.685	616.32	121.071	72.1793	121.539	49.5098	127.013	69.5604	148.708	130.771	46.5305	54.2504	63.1101	1526	2052	1542	3622	4858	1214	670	1194	454	1223	621	1456	1294	437	523	590	-1.51798	0.0062832	0.024021	down	5	63192298	63200508	+	protein_coding	Sec61b	Sec61 translocon beta subunit [Source:RGD Symbol%3BAcc:1304997]	K09481 Sec61b; protein transport protein Sec61 subunit beta	GO:0003674,molecular_function; GO:0005575,cellular_component; GO:0005783,endoplasmic reticulum; GO:0005784,Sec61 translocon complex; GO:0005789,endoplasmic reticulum membrane; GO:0006616,SRP-dependent cotranslational protein targeting to membrane, translocation; GO:0008150,biological_process; GO:0016020,membrane; GO:0016021,integral component of membrane; GO:0030433,ubiquitin-dependent ERAD pathw…	--
ENSRNOG00000006367	1.0441	0.7083	0.3792	6.1393	0.8938	0.0163	3.2126	8.0557	0.0179	0.6977	0.2937	0.1171	0.4968	0.8723	0.9518	1.9629	59	41	22	387	43	1	182	483	1	41	16	7	30	50	56	112	-2.20969	0.00621769	0.0238289	down	7	29435444	29477947	+	protein_coding	Slc5a8	solute carrier family 5 member 8 [Source:RGD Symbol%3BAcc:1564146]	K14388 Slc5a8; sodium-coupled monocarboxylate transporter 1	GO:0005343,organic acid:sodium symporter activity; GO:0006814,sodium ion transport; GO:0015129,lactate transmembrane transporter activity; GO:0015293,symporter activity; GO:0015552,propionate transmembrane transporter activity; GO:0015636,short-chain fatty acid transmembrane transporter activity; GO:0015718,monocarboxylic acid transport; GO:0015730,propanoate transport; GO:0015913,short-chain fat…	--
ENSRNOG00000006368	0.7865	0.4799	1.3406	0.6698	0.6929	1.6704	1.2944	0.7783	5.5391	3.1953	4.6087	1.5061	1.4903	3.5474	3.2859	3.7389	40	25	70	38	30	92	66	42	279	169	226	81	81	183	174	192	1.67964	2.151e-11	8.09652e-10	up	6	61374328	61405195	-	protein_coding	Lrrn3	leucine rich repeat neuronal 3 [Source:RGD Symbol%3BAcc:71066]	K24492 Lrrn3; leucine-rich repeat neuronal protein 3 precursor	GO:0001934,positive regulation of protein phosphorylation; GO:0005615,extracellular space; GO:0005886,plasma membrane; GO:0016021,integral component of membrane; GO:0030131,clathrin adaptor complex; GO:0031012,extracellular matrix; GO:0044877,protein-containing complex binding; GO:0051965,positive regulation of synapse assembly	--
ENSRNOG00000006388	55.2791	21.7225	28.3069	20.041	29.2827	21.0909	11.8859	21.2886	4.0035	9.5113	8.815	9.3937	11.4854	10.8328	15.8197	16.188	2621	1055	1378	1060	1182	1083	565	1071	188	469	403	471	582	521	781	775	-1.41124	4.6054e-05	0.000385536	down	6	92597706	92643847	-	protein_coding	Pygl	glycogen phosphorylase L [Source:RGD Symbol%3BAcc:620687]	K00688 Pygl; glycogen phosphorylase, liver form	GO:0002060,purine nucleobase binding; GO:0005524,ATP binding; GO:0005536,glucose binding; GO:0005737,cytoplasm; GO:0005977,glycogen metabolic process; GO:0005980,glycogen catabolic process; GO:0006015,5-phosphoribose 1-diphosphate biosynthetic process; GO:0008184,glycogen phosphorylase activity; GO:0009617,response to bacterium; GO:0016208,AMP binding; GO:0019842,vitamin binding; GO:0030170,pyrid…	--
ENSRNOG00000006391	22.5329	14.694	22.4274	13.8331	4.7136	38.4677	27.4502	32.7851	9.5222	7.7172	16.1088	4.477	5.1406	15.4998	14.2487	14.568	1780	1189	1819	1219	317	3291	2174	2748	745	634	1227	374	434	1242	1172	1162	-1.12924	2.7245e-05	0.000243197	down	4	95884743	95945248	+	protein_coding	Smarcad1	SWI/SNF-related%2C matrix-associated actin-dependent regulator of chromatin%2C subfamily a%2C containing DEAD/H box 1` [Source:RGD Symbol%3BAcc:1309640]	K14439 Smarcad1; SWI/SNF-related matrix-associated actin-dependent regulator of chromatin subfamily A containing DEAD/H box 1	GO:0000018,regulation of DNA recombination; GO:0000729,DNA double-strand break processing; GO:0000792,heterochromatin; GO:0003677,DNA binding; GO:0003678,DNA helicase activity; GO:0003682,chromatin binding; GO:0005524,ATP binding; GO:0005634,nucleus; GO:0005654,nucleoplasm; GO:0008094,DNA-dependent ATPase activity; GO:0032508,DNA duplex unwinding; GO:0035861,site of double-strand break; GO:004304…	--
ENSRNOG00000006394	67.937	50.2796	60.5609	49.2874	37.3875	46.0048	25.6057	59.4304	21.7615	28.0293	19.8642	16.4107	20.9148	32.2459	31.4137	33.1068	1699	1288	1555	1375	796	1246	642	1577	539	729	479	434	559	818	818	836	-1.11473	3.55401e-07	5.37957e-06	down	14	84417320	84445034	+	protein_coding	Tbc1d10a	TBC1 domain family%2C member 10a [Source:RGD Symbol%3BAcc:1311641]	K19944 Tbc1d10a; TBC1 domain family member 10A	GO:0005096,GTPase activator activity; GO:0005829,cytosol; GO:0005886,plasma membrane; GO:0006886,intracellular protein transport; GO:0030165,PDZ domain binding; GO:0042147,retrograde transport, endosome to Golgi; GO:0045862,positive regulation of proteolysis; GO:0090630,activation of GTPase activity; GO:0097202,activation of cysteine-type endopeptidase activity; GO:1902017,regulation of cilium as…	--
ENSRNOG00000006400	32.4098	28.5142	26.6146	19.002	10.3262	22.0418	22.5511	34.9904	12.5032	9.06	13.0926	6.5767	6.9692	14.8667	14.946	15.401	2824	2545	2381	1847	766	2080	1970	3235	1079	821	1100	606	649	1314	1356	1355	-1.20994	8.97945e-12	3.59662e-10	down	14	79205466	79438764	+	protein_coding	Tbc1d14	TBC1 domain family%2C member 14 [Source:RGD Symbol%3BAcc:1309993]	K20167 Tbc1d14; TBC1 domain family member 14 isoform 2	GO:0005096,GTPase activator activity; GO:0005654,nucleoplasm; GO:0005776,autophagosome; GO:0005794,Golgi apparatus; GO:0005829,cytosol; GO:0006886,intracellular protein transport; GO:0010507,negative regulation of autophagy; GO:0019901,protein kinase binding; GO:0043231,intracellular membrane-bounded organelle; GO:0055037,recycling endosome; GO:0071955,recycling endosome to Golgi transport; GO:00…	--
ENSRNOG00000006403	74.4017	47.4497	83.4414	20.4963	13.196	79.5137	40.2701	77.2853	7.1584	9.0336	16.0941	2.8953	5.6861	36.5652	24.3402	26.7831	6391	4175	7359	1964	965	7397	3468	7044	609	807	1333	263	522	3186	2177	2323	-1.97391	4.63323e-07	6.80222e-06	down	8	48094673	48157305	+	protein_coding	Nectin1	nectin cell adhesion molecule 1 [Source:RGD Symbol%3BAcc:620791]	K06081 Nectin1; nectin-1 precursor	GO:0002089,lens morphogenesis in camera-type eye; GO:0002934,desmosome organization; GO:0005515,protein binding; GO:0005886,plasma membrane; GO:0005912,adherens junction; GO:0006826,iron ion transport; GO:0007156,homophilic cell adhesion via plasma membrane adhesion molecules; GO:0007157,heterophilic cell-cell adhesion via plasma membrane cell adhesion molecules; GO:0007411,axon guidance; GO:0019…	--
ENSRNOG00000006410	0.0225	0	0.1533	0	0	0.3529	0.0224	0.0636	1.9748	0.2378	0.4663	0	0.0421	0.5541	0.6693	1.6031	1	0	7	0	0	17	1	3	87	11	20	0	2	25	31	72	3.02302	0.00269499	0.0118654	up	6	99356509	99361909	+	protein_coding	Akap5	A-kinase anchoring protein 5 [Source:RGD Symbol%3BAcc:620829]	K16522 Akap5; A-kinase anchor protein 5	GO:0001664,G protein-coupled receptor binding; GO:0001934,positive regulation of protein phosphorylation; GO:0003779,actin binding; GO:0005515,protein binding; GO:0005516,calmodulin binding; GO:0005737,cytoplasm; GO:0005856,cytoskeleton; GO:0005886,plasma membrane; GO:0007193,adenylate cyclase-inhibiting G protein-coupled receptor signaling pathway; GO:0007194,negative regulation of adenylate cyc…	--
ENSRNOG00000006472	5.9023	2.0867	5.867	3.3314	1.6548	6.3696	9.3518	7.0049	28.1545	15.2045	18.2884	4.6397	7.5227	20.0904	19.5952	27.255	243	88	248	153	58	284	386	306	1148	651	726	202	331	839	840	1133	1.64565	6.92174e-09	1.54024e-07	up	6	99433550	99436289	+	protein_coding	Hspa2	heat shock protein family A (Hsp70) member 2 [Source:RGD Symbol%3BAcc:620664]	K03283 Hspa2; heat shock-related 70 kDa protein 2	GO:0000795,synaptonemal complex; GO:0001673,male germ cell nucleus; GO:0001934,positive regulation of protein phosphorylation; GO:0005515,protein binding; GO:0005524,ATP binding; GO:0005634,nucleus; GO:0005737,cytoplasm; GO:0005829,cytosol; GO:0005886,plasma membrane; GO:0007140,male meiotic nuclear division; GO:0007141,male meiosis I; GO:0007275,multicellular organism development; GO:0007283,spe…	--
ENSRNOG00000006508	2.4467	1.0798	3.2318	1.6525	2.5984	2.1973	5.0147	2.4323	7.5129	4.6731	5.0055	6.9729	3.8888	7.5337	6.7277	7.0704	73	33	99	55	66	71	150	77	222	145	144	220	124	228	209	213	1.23239	4.84905e-06	5.36452e-05	up	4	98976550	98995590	-	protein_coding	Thnsl2	threonine synthase-like 2 [Source:RGD Symbol%3BAcc:1309144]	K06037 Thnsl2; threonine synthase-like 2	GO:0003674,molecular_function; GO:0004795,threonine synthase activity; GO:0005575,cellular_component; GO:0008150,biological_process; GO:0009071,serine family amino acid catabolic process; GO:0009088,threonine biosynthetic process; GO:0016311,dephosphorylation; GO:0030170,pyridoxal phosphate binding; GO:0046360,2-oxobutyrate biosynthetic process; GO:0070905,serine binding	--
ENSRNOG00000006553	1.8878	0.4305	2.4426	0.0865	0.1457	2.0612	3.2437	2.3506	8.5149	2.7825	5.9307	0.8991	1.1991	5.7191	5.9553	4.9948	137	32	182	7	9	162	236	181	612	210	415	69	93	421	450	366	1.45747	0.00633706	0.0241796	up	5	102415847	102786331	-	protein_coding	Bnc2	basonuclin 2 [Source:RGD Symbol%3BAcc:1310694]	K24146 Bnc2; zinc finger protein basonuclin-2	GO:0000976,transcription regulatory region sequence-specific DNA binding; GO:0003416,endochondral bone growth; GO:0003677,DNA binding; GO:0005634,nucleus; GO:0005654,nucleoplasm; GO:0006355,regulation of transcription, DNA-templated; GO:0042981,regulation of apoptotic process; GO:0043586,tongue development; GO:0046872,metal ion binding; GO:0060021,roof of mouth development; GO:0060485,mesenchyme …	zf-C2H2
ENSRNOG00000006565	0.0864	0	0.0421	0	0.0507	0.0997	0.0431	0.1221	0.3488	0.4153	0.3807	0.2246	0.0404	0.4045	0	0.278	4	0	2	0	2	5	2	6	16	20	17	11	2	19	0	13	2.19404	0.00447134	0.0180343	up	10	38104558	38532196	+	protein_coding	Fstl4	follistatin-like 4 [Source:RGD Symbol%3BAcc:1307227]	K23914 Fstl4; follistatin-related protein 4 precursor	GO:0005509,calcium ion binding; GO:0005576,extracellular region; GO:0007275,multicellular organism development; GO:0030141,secretory granule; GO:0030154,cell differentiation; GO:0030517,negative regulation of axon extension; GO:0031549,negative regulation of brain-derived neurotrophic factor receptor signaling pathway; GO:0048403,brain-derived neurotrophic factor binding; GO:0048670,regulation of…	--
ENSRNOG00000006583	88.8499	110.029	90.5699	277.587	86.9206	166.853	43.6663	182.789	4.4934	12.6384	4.991	13.7015	16.3657	13.3658	15.4561	13.9397	1717	2178	1797	5984	1430	3492	846	3748	86	254	93	280	338	262	311	272	-3.56228	5.79829e-16	5.11724e-14	down	4	95946025	95970666	-	protein_coding	Hpgds	hematopoietic prostaglandin D synthase [Source:RGD Symbol%3BAcc:69251]	K04097 Hpgds; hematopoietic prostaglandin D synthase	GO:0000287,magnesium ion binding; GO:0001516,prostaglandin biosynthetic process; GO:0004364,glutathione transferase activity; GO:0004667,prostaglandin-D synthase activity; GO:0005509,calcium ion binding; GO:0005654,nucleoplasm; GO:0005829,cytosol; GO:0006693,prostaglandin metabolic process; GO:0006749,glutathione metabolic process; GO:0042803,protein homodimerization activity; GO:0043231,intracel…	--
ENSRNOG00000006588	5.2936	1.0828	3.5109	1.0395	0	5.0508	6.4869	3.2547	19.5723	8.653	18.5874	2.7651	3.5143	15.3576	11.9352	9.2619	210	44	143	46	0	217	258	137	769	357	711	116	149	618	493	371	1.75188	0.00176087	0.00828511	up	6	56625650	56689238	+	protein_coding	Meox2	mesenchyme homeobox 2 [Source:RGD Symbol%3BAcc:3079]	K09322 Meox2; homeobox protein MOX-2	GO:0000978,RNA polymerase II proximal promoter sequence-specific DNA binding; GO:0000981,DNA-binding transcription factor activity, RNA polymerase II-specific; GO:0001228,DNA-binding transcription activator activity, RNA polymerase II-specific; GO:0001525,angiogenesis; GO:0001757,somite specification; GO:0003700,DNA-binding transcription factor activity; GO:0005634,nucleus; GO:0005737,cytoplasm; …	Homeobox
ENSRNOG00000006604	32.1323	9.4599	28.6251	11.1449	4.4562	22.6216	43.6759	22.4864	45.9656	46.8507	38.1596	41.1479	30.4506	41.1852	44.4681	54.5019	703	212	643	272	83	536	958	522	996	1066	805	952	712	914	1013	1204	1.02471	0.00066692	0.00370746	up	8	48382121	48386935	+	protein_coding	Thy1	Thy-1 cell surface antigen [Source:RGD Symbol%3BAcc:3860]	K06514 Thy1; thy-1 membrane glycoprotein preproprotein	GO:0001525,angiogenesis; GO:0001952,regulation of cell-matrix adhesion; GO:0002693,positive regulation of cellular extravasation; GO:0005096,GTPase activator activity; GO:0005178,integrin binding; GO:0005515,protein binding; GO:0005783,endoplasmic reticulum; GO:0005829,cytosol; GO:0005886,plasma membrane; GO:0006469,negative regulation of protein kinase activity; GO:0007010,cytoskeleton organizat…	--
ENSRNOG00000006623	17.1062	23.0666	17.0519	24.1037	7.3656	28.8113	54.7902	30.9674	71.0631	122.905	70.2872	125.283	89.0423	51.5318	59.0185	60.7609	341	471	349	536	125	622	1095	655	1403	2548	1351	2641	1897	1042	1225	1223	1.82124	1.12231e-06	1.48071e-05	up	3	46327383	46361092	-	protein_coding	Cd302	CD302 molecule [Source:RGD Symbol%3BAcc:1307606]	K06722 Cd302; CD302 antigen precursor	GO:0005902,microvillus; GO:0005938,cell cortex; GO:0006909,phagocytosis; GO:0009897,external side of plasma membrane; GO:0016021,integral component of membrane; GO:0030175,filopodium; GO:0030246,carbohydrate binding; GO:0038023,signaling receptor activity	--
ENSRNOG00000006639	0	0	0.0763	0	0	0.0121	0.013	0.043	0.1713	0	0.115	0	0	0.2059	1.9866	0.7303	0	0	12	0	0	2	2	7	26	0	17	0	0	32	317	113	4.24327	0.0025194	0.0112077	up	3	52583951	52664209	-	protein_coding	Scn9a	sodium voltage-gated channel alpha subunit 9 [Source:RGD Symbol%3BAcc:69368]	K04841 Scn9a; sodium channel protein type 9 subunit alpha	GO:0001518,voltage-gated sodium channel complex; GO:0005244,voltage-gated ion channel activity; GO:0005248,voltage-gated sodium channel activity; GO:0005887,integral component of plasma membrane; GO:0006954,inflammatory response; GO:0009636,response to toxic substance; GO:0009791,post-embryonic development; GO:0019228,neuronal action potential; GO:0019233,sensory perception of pain; GO:0030424,ax…	--
ENSRNOG00000006645	0.9974	0.0444	0.6933	0.089	0.1021	0.4509	0.904	0.2886	3.1131	0.6845	2.3177	0.2818	0.364	2.448	2.3649	2.7051	241	11	172	24	21	118	219	74	745	172	540	72	94	600	595	660	1.87976	0.000463731	0.00273253	up	3	104118063	104504204	-	protein_coding	Ryr3	ryanodine receptor 3 [Source:RGD Symbol%3BAcc:68952]	--	--	--
ENSRNOG00000006649	1.7945	1.3997	2.0001	1.1029	0.8584	1.862	4.1796	3.2343	8.6673	2.6594	8.0392	0.7348	0.9088	8.1161	6.3964	7.8236	194	155	222	133	79	218	453	371	928	299	838	84	105	890	720	854	1.2223	0.0015366	0.00739017	up	15	8890578	9086282	-	protein_coding	Thrb	thyroid hormone receptor beta [Source:RGD Symbol%3BAcc:3858]	K08362 Thrb; thyroid hormone receptor beta isoform 2	GO:0000122,negative regulation of transcription by RNA polymerase II; GO:0000978,RNA polymerase II proximal promoter sequence-specific DNA binding; GO:0001225,RNA polymerase II transcription coactivator binding; GO:0002154,thyroid hormone mediated signaling pathway; GO:0003682,chromatin binding; GO:0003690,double-stranded DNA binding; GO:0004879,nuclear receptor activity; GO:0005634,nucleus; GO:0…	THR-like
ENSRNOG00000006653	26.7507	18.1731	26.8205	15.9824	5.0624	29.0012	15.4604	24.8125	6.9777	3.766	6.3516	1.6731	2.9431	5.4712	5.9835	5.3466	1769	1231	1821	1179	285	2077	1025	1741	457	259	405	117	208	367	412	357	-2.20758	1.45478e-17	1.62322e-15	down	7	138459504	138512952	-	protein_coding	Slc38a4	solute carrier family 38%2C member 4 [Source:RGD Symbol%3BAcc:621836]	K14991 Slc38a4; sodium-coupled neutral amino acid transporter 4	GO:0003333,amino acid transmembrane transport; GO:0005887,integral component of plasma membrane; GO:0006814,sodium ion transport; GO:0015171,amino acid transmembrane transporter activity; GO:0015293,symporter activity	--
ENSRNOG00000006709	0.0516	0.0503	0.0502	0.0231	0.0757	0.0238	0.0386	0.0243	0.1562	0.1488	0.0535	0.061	0.0844	0.2669	0.1486	0.2171	4	4	4	2	5	2	3	2	12	12	4	5	7	21	12	17	1.58058	0.00119408	0.00603258	up	4	161804784	161850875	-	protein_coding	Pzp	pregnancy-zone protein [Source:RGD Symbol%3BAcc:628643]	K23589 Pzp; alpha-1-macroglobulin precursor	GO:0002020,protease binding; GO:0004866,endopeptidase inhibitor activity; GO:0004867,serine-type endopeptidase inhibitor activity; GO:0005615,extracellular space; GO:0007566,embryo implantation; GO:0010951,negative regulation of endopeptidase activity; GO:0044877,protein-containing complex binding; GO:0048403,brain-derived neurotrophic factor binding; GO:0048406,nerve growth factor binding	--
ENSRNOG00000006721	0.5763	0.25	0.8107	0.3444	0	1.3598	2.0437	1.0259	1.3576	1.7854	5.0467	0.5449	0.5991	3.8505	1.7833	1.5219	9	4	13	6	0	23	32	17	21	29	76	9	10	61	29	24	1.29381	0.0137886	0.0458182	up	5	103024376	103090629	+	protein_coding	AABR07049064.1	--	--	--	--
ENSRNOG00000006726	1.4301	0.4654	1.7798	0.2611	0	2.372	2.4038	1.4976	6.7919	3.8452	5.5756	0.6762	1.7098	4.5167	2.5689	2.9638	54	18	69	11	0	97	91	60	254	151	203	27	69	173	101	113	1.46644	0.00631629	0.024121	up	4	150517027	150522351	-	protein_coding	Zfp9	zinc finger protein 9 [Source:RGD Symbol%3BAcc:2293498]	--	--	zf-C2H2
ENSRNOG00000006735	4.0968	8.272	3.9274	7.8656	5.9363	3.197	8.5695	7.4992	0.3149	0.7031	0.7806	1.0982	1.9821	1.4841	1.6007	2.5239	381	788	375	816	470	322	799	740	29	68	70	108	197	140	155	237	-2.35975	3.40724e-09	8.00308e-08	down	5	107845951	107858104	-	protein_coding	Cdkn2b	cyclin-dependent kinase inhibitor 2B [Source:RGD Symbol%3BAcc:2324]	K04685 Cdkn2b; cyclin-dependent kinase 4 inhibitor B	GO:0000079,regulation of cyclin-dependent protein serine/threonine kinase activity; GO:0000086,G2/M transition of mitotic cell cycle; GO:0001889,liver development; GO:0003674,molecular_function; GO:0004861,cyclin-dependent protein serine/threonine kinase inhibitor activity; GO:0005634,nucleus; GO:0005737,cytoplasm; GO:0007050,cell cycle arrest; GO:0007568,aging; GO:0008285,negative regulation of …	--
ENSRNOG00000006740	28.0505	36.4003	32.4712	32.4968	18.8601	31.3853	13.7983	31.3843	10.9884	16.7654	10.0945	18.1548	16.5654	15.7156	11.9978	13.5107	732	973	870	946	419	887	361	869	284	455	254	501	462	416	326	356	-1.01349	0.00146392	0.00709561	down	14	84447885	84452367	+	protein_coding	Castor1	cytosolic arginine sensor for mTORC1 subunit 1 [Source:RGD Symbol%3BAcc:1304774]	K23080 Castor1; cytosolic arginine sensor for mTORC1 subunit 1	GO:0005829,cytosol; GO:0034618,arginine binding; GO:0042802,identical protein binding; GO:0061700,GATOR2 complex; GO:1902531,regulation of intracellular signal transduction; GO:1903577,cellular response to L-arginine; GO:1904262,negative regulation of TORC1 signaling	--
ENSRNOG00000006753	123.74	13.2005	130.015	0.163	0	25.2015	0.0227	0.2784	0.0229	0.0437	0	0.043	1.0207	0.0224	0.0437	0.0225	5445	595	5874	8	0	1201	1	13	1	2	0	2	48	1	2	1	-7.54296	5.94565e-07	8.45875e-06	down	3	122544788	122580905	+	protein_coding	Tgm3	transglutaminase 3 [Source:RGD Symbol%3BAcc:1561831]	K05620 Tgm3; protein-glutamine gamma-glutamyltransferase E	GO:0003810,protein-glutamine gamma-glutamyltransferase activity; GO:0003824,catalytic activity; GO:0005198,structural molecule activity; GO:0005509,calcium ion binding; GO:0005737,cytoplasm; GO:0018149,peptide cross-linking; GO:0018215,protein phosphopantetheinylation; GO:0030216,keratinocyte differentiation; GO:0031234,extrinsic component of cytoplasmic side of plasma membrane; GO:0031424,kerati…	--
ENSRNOG00000006787	87.6962	48.6024	83.8692	75.5733	58.0356	62.5442	13.0018	120.453	4.9791	5.2703	4.6257	2.3019	3.13	6.1001	9.638	13.9517	5584	3170	5483	5368	3146	4313	830	8138	314	349	284	155	213	394	639	897	-3.72066	2.87854e-24	9.99238e-22	down	5	126164674	126191206	+	protein_coding	Dhcr24	24-dehydrocholesterol reductase [Source:RGD Symbol%3BAcc:1306529]	K09828 Dhcr24; delta(24)-sterol reductase precursor	GO:0000139,Golgi membrane; GO:0000246,delta24(24-1) sterol reductase activity; GO:0005634,nucleus; GO:0005737,cytoplasm; GO:0005783,endoplasmic reticulum; GO:0005789,endoplasmic reticulum membrane; GO:0005829,cytosol; GO:0005856,cytoskeleton; GO:0006695,cholesterol biosynthetic process; GO:0006979,response to oxidative stress; GO:0007265,Ras protein signal transduction; GO:0008104,protein localiz…	--
ENSRNOG00000006814	9.1827	20.867	10.9144	17.7192	5.4846	21.2694	14.6963	14.1306	2.4096	3.5917	4.1968	1.7171	4.5145	13.8604	7.8724	7.0391	177	412	216	381	90	444	284	289	46	72	78	35	93	271	158	137	-1.5654	5.61893e-06	6.10385e-05	down	4	66371511	66380734	-	protein_coding	Klrg2	killer cell lectin like receptor G2 [Source:RGD Symbol%3BAcc:1587495]	--	GO:0016021,integral component of membrane	--
ENSRNOG00000006824	1.0395	1.062	0.8947	1.3869	1.7605	1.5401	5.5216	1.367	8.6159	8.577	7.12	8.9151	11.5582	14.0842	11.2134	16.2318	43	45	38	64	62	69	229	60	353	369	284	390	511	591	483	678	2.54389	1.36343e-14	8.9085e-13	up	4	122781095	122798353	+	protein_coding	Hdac11	histone deacetylase 11 [Source:RGD Symbol%3BAcc:1311706]	K11418 Hdac11; histone deacetylase 11	GO:0000118,histone deacetylase complex; GO:0003674,molecular_function; GO:0004407,histone deacetylase activity; GO:0005634,nucleus; GO:0005886,plasma membrane; GO:0014003,oligodendrocyte development; GO:0016575,histone deacetylation	--
ENSRNOG00000006828	12.3101	12.8613	11.8991	5.3865	2.5765	13.0606	12.7294	20.5474	3.9597	3.7837	6.8797	1.1565	1.5797	6.8935	7.1497	5.8983	926	991	919	452	165	1064	960	1640	295	296	499	92	127	526	560	448	-1.45562	3.64224e-06	4.17122e-05	down	6	75793960	75874235	-	protein_coding	Baz1a	bromodomain adjacent to zinc finger domain%2C 1A [Source:RGD Symbol%3BAcc:1306199]	K11655 Baz1a; bromodomain adjacent to zinc finger domain protein 1A	GO:0000228,nuclear chromosome; GO:0003674,molecular_function; GO:0005575,cellular_component; GO:0006261,DNA-dependent DNA replication; GO:0006338,chromatin remodeling; GO:0008150,biological_process; GO:0008623,CHRAC; GO:0046872,metal ion binding	--
ENSRNOG00000006831	121.161	21.7228	89.2405	14.6443	5.5025	88.6902	20.0957	55.6355	7.7361	3.6073	9.7577	1.4829	2.7488	9.8038	10.7136	10.5958	6104	1121	4616	823	236	4839	1015	2974	386	189	474	79	148	501	562	539	-3.0363	2.23654e-10	6.74459e-09	down	8	7128656	7187796	+	protein_coding	Pgr	progesterone receptor [Source:RGD Symbol%3BAcc:3317]	--	--	ESR-like
ENSRNOG00000006832	88.0697	63.682	87.3227	37.677	15.1701	100.568	57.7647	91.9709	26.4	18.8016	35.1767	8.0346	10.7909	41.9931	42.9331	43.1509	3887	2879	3957	1855	570	4807	2556	4307	1154	863	1497	375	509	1880	1973	1923	-1.42708	1.55919e-06	1.96737e-05	down	3	72091315	72113680	-	protein_coding	Zdhhc5	zinc finger%2C DHHC-type containing 5 [Source:RGD Symbol%3BAcc:1589737]	K20030 Zdhhc5; palmitoyltransferase ZDHHC5	GO:0005886,plasma membrane; GO:0016021,integral component of membrane; GO:0016409,palmitoyltransferase activity; GO:0018215,protein phosphopantetheinylation; GO:0018345,protein palmitoylation; GO:0019706,protein-cysteine S-palmitoyltransferase activity; GO:0030425,dendrite; GO:0045335,phagocytic vesicle; GO:0062208,NA; GO:1903078,positive regulation of protein localization to plasma membrane; GO:…	--
ENSRNOG00000006841	0.5633	0.5945	0.9193	0.2593	0.1073	1.715	1.8526	2.1953	3.4279	2.5325	4.5157	0.8206	2.208	2.9267	2.6611	3.9654	37	40	62	19	6	122	122	153	223	173	286	57	155	195	182	263	1.46757	0.000259443	0.00167608	up	7	29492016	29701721	-	protein_coding	Ano4	anoctamin 4 [Source:RGD Symbol%3BAcc:1310252]	K19499 Ano4; anoctamin-4 precursor	GO:0005229,intracellular calcium activated chloride channel activity; GO:0005254,chloride channel activity; GO:0005886,plasma membrane; GO:0006821,chloride transport; GO:0016021,integral component of membrane; GO:0017128,phospholipid scramblase activity; GO:0046983,protein dimerization activity; GO:0055085,transmembrane transport; GO:0061589,calcium activated phosphatidylserine scrambling; GO:006…	--
ENSRNOG00000006845	94.3318	38.549	88.3452	20.0783	8.3243	54.5157	9.0072	19.5678	0.1675	1.2307	0.2704	0.7845	2.5504	2.1029	1.9348	1.8544	3980	1666	3827	945	299	2491	381	876	7	54	11	35	115	90	85	79	-4.96186	3.29678e-18	4.29158e-16	down	14	79711694	79714254	-	protein_coding	Psapl1	prosaposin-like 1 [Source:RGD Symbol%3BAcc:1307368]	K12382 Psapl1; proactivator polypeptide-like 1 precursor	GO:0005615,extracellular space; GO:0005764,lysosome; GO:0005829,cytosol; GO:0006665,sphingolipid metabolic process; GO:0007193,adenylate cyclase-inhibiting G protein-coupled receptor signaling pathway; GO:0019216,regulation of lipid metabolic process; GO:0060736,prostate gland growth; GO:0060742,epithelial cell differentiation involved in prostate gland development	--
ENSRNOG00000006853	0.2287	0.067	0.078	0.1025	1.437	0.0317	0.0228	0	0.127	0.066	0.249	0.0108	0.1819	0.2142	1.6032	1.0304	20	6	7	10	107	3	2	0	11	6	21	1	17	19	146	91	2.09043	0.00915038	0.0328442	up	5	109499408	109651730	-	protein_coding	Elavl2	ELAV like RNA binding protein 2 [Source:RGD Symbol%3BAcc:628611]	K13208 Elavl2; ELAV-like protein 2	GO:0003723,RNA binding; GO:0045202,synapse; GO:1990830,cellular response to leukemia inhibitory factor; GO:1990904,ribonucleoprotein complex	--
ENSRNOG00000006855	13.441	5.065	8.3522	13.5913	29.5238	14.3222	5.6844	2.0015	0.57	0.9305	0.4739	6.228	2.1632	1.4311	4.0017	4.8188	500	193	319	564	935	577	212	79	21	36	17	245	86	54	155	181	-2.2323	0.000619398	0.00348169	down	5	159260675	159293673	-	protein_coding	Padi4	peptidyl arginine deiminase 4 [Source:RGD Symbol%3BAcc:3290]	K24669 Padi4; protein-arginine deiminase type-4	GO:0004668,protein-arginine deiminase activity; GO:0005509,calcium ion binding; GO:0005634,nucleus; GO:0005737,cytoplasm; GO:0006325,chromatin organization; GO:0006334,nucleosome assembly; GO:0006338,chromatin remodeling; GO:0018101,protein citrullination; GO:0019827,stem cell population maintenance; GO:0032991,protein-containing complex; GO:0034618,arginine binding; GO:0036413,histone H3-R26 cit…	--
[truncated: 2,674 more rows]
