# Supplementary material for: Long-term menopause exacerbates vaginal wall support injury in ovariectomized rats by regulating amino acid synthesis and glycerophospholipid metabolism
Source: Front Endocrinol (Lausanne). 2023 Jun 22;14:1119599. doi: 10.3389/fendo.2023.1119599 (PMC10324610; doi:10.3389/fendo.2023.1119599)
Supplement: Supplementary file 3 [file Table_3.xlsx]

## Sheet: Sheet 1
ONTOLOGY	ID	Description	GeneRatio	BgRatio	pvalue	p.adjust	qvalue	geneID	Count	zscore
BP	GO:0003012	muscle system process	122/2629	418/17962	8.84411e-15	5.48866e-11	4.32151e-11	G6pd/Vegfb/Jup/Map2k6/Twf1/Avp/Dsc2/Ptger3/Dsp/Ada/Actn3/Eno1/Pln/Klf15/Rcsd1/Tlr4/Bbs2/Kcnma1/Atp1a2/Tpm1/Klf4/Fdps/Myoc/Ace2/Ehd3/Gsn/Clcn1/Hey2/Obsl1/Tmod1/Mlip/Tiam1/Kcnj8/Fxyd1/Tnnc2/Mstn/Stac/Oxtr/Tacr2/Tmod4/Zc3h12a/Comp/Calcrl/Ppp1r13l/P2rx2/Tnnt3/Sphk1/Lmcd1/Kcne3/Actc1/Myh4/Cttn/Cav1/Nol3/Kcne2/Myoz1/Ryr3/Sgcd/Pgam2/Kcne5/Trpv1/Gucy1a1/Arg2/Dmpk/Casq2/Mylpf/Nr3c1/Smtn/Scn1b/Tnnt2/Sln/Kc…	122	6.51857
BP	GO:0008544	epidermis development	92/2629	294/17962	2.21935e-13	4.324e-10	3.40452e-10	Sprr1a/Il1a/Hpse/Sfn/Sprr2d/Cers3/Grhl3/Bmp4/Krt10/Csta/Tnfrsf19/Tgm1/Grhl1/Ovol1/Cst6/Krt71/Ntf3/Sult2b1/Nsdhl/Tmem79/Dsp/Trim16/Anxa1/Edar/Evpl/Aldh3a2/Wnt16/Scel/Spink5/Sostdc1/Abca12/Slc9a3r1/Dnase1l2/Krt76/Epha2/Kb15/Klk14/Prss8/Krt16/Fa2h/Kcnma1/Sprr1b/Krtdap/Fzd3/Klf4/Tgm3/Gnas/Krt84/Pdgfa/Znf750/Hey1/Fst/Sprr3/Krt36/Krt2/Hey2/Txnip/Esrp1/Tfap2c/Macroh2a2/Myo6/Cd109/LOC102552326/Lor/Scrib/…	92	-3.96177
BP	GO:0050673	epithelial cell proliferation	123/2629	441/17962	2.48614e-13	4.324e-10	3.40452e-10	Areg/Sfn/Ceacam1/Vegfb/Bmp4/Stat5a/Slurp2/Cdkn1c/Wfdc1/Ereg/Tgm1/Krt4/Serpinb5/Gpc3/Arg1/Id2/Apoe/Tacstd2/Gja1/Igfbp3/Slurp1/Esrp2/Wnt16/Pgr/Sdr16c5/Atoh8/Klk8/Igf2/Ecm1/Twist2/Cdkn2b/Adam17/Epha2/Foxp2/Isl1/Vegfc/Kdm5b/Fgfbp1/Col8a2/Cyp7b1/Ager/Twist1/Cdh1/Rps6ka1/Nkx3-1/Mki67/Hey1/Fst/Tgfa/Ehf/Krt2/Sgpp2/Bnc1/Mdk/Esrp1/Zfp580/Tfap2c/Gata3/Tbx18/C5ar2/Pparg/Serpinf1/Cd109/B4galt1/Apln/Agtr1a/Hmo…	123	0.811503
BP	GO:0043588	skin development	84/2629	259/17962	2.78698e-13	4.324e-10	3.40452e-10	Sprr1a/Il1a/Hpse/Sfn/Sprr2d/Tmprss13/Dhcr24/Cers3/Grhl3/Krt10/Csta/Jup/Tnfrsf19/Tgm1/Grhl1/Ovol1/Slc27a4/Krt71/Krt1/Nsdhl/Tmem79/Dsp/Trim16/Anxa1/Edar/Evpl/Wnt16/Cbx7/Scel/Cldn1/Sostdc1/Abca12/Dnase1l2/Krt76/Epha2/Kb15/Cldn4/Gba/Prss8/Krt16/Fa2h/Elovl1/Sprr1b/Fzd3/Tgm3/Gnas/Krt84/Pdgfa/Dact2/Fst/Sprr3/Krt36/Krt2/Txnip/Aloxe3/Tfap2c/Tcf15/Macroh2a2/Cd109/Lor/Alox12b/Comp/Hrnr/Krt17/Bcl11b/Gjb3/Dbi…	84	-4.36436
BP	GO:0060537	muscle tissue development	129/2629	474/17962	4.52095e-13	5.6114e-10	4.41816e-10	G6pd/Bmp4/Hmgcr/Id2/Popdc3/Tbx2/Dsp/Gja1/Actn3/Tcf21/Pln/Calr/Erbb3/Fhod3/Foxp2/S100b/Isl1/Fgf3/Pitx1/Ly6e/Pim1/Wt1/Twist1/Tpm1/Msc/Fdps/Itga8/Rarb/Csrp1/Tsc22d3/Sgcg/Eya2/Hey1/Hlf/Hey2/Obsl1/Sgce/Gjc1/Speg/Tiparp/Tbx18/Hoxd9/Cby1/Zfand5/Mstn/Ccnb1/Cxadr/Nr1d2/Sox17/Rbm24/Ppp1r13l/P2rx2/Cited2/Xk/Rxrg/Actc1/Acadm/Dipk2a/Rbp4/Cav1/Myoz1/Hdac9/Fzd7/Tbx1/Ankrd1/Sgcd/Asb2/Cfl2/Pkd2/Fgfr2/Hlx/Ccm2l/My…	129	6.60338
BP	GO:0006936	muscle contraction	92/2629	306/17962	2.87214e-12	2.97075e-09	2.33903e-09	Vegfb/Jup/Map2k6/Avp/Dsc2/Ptger3/Dsp/Ada/Actn3/Eno1/Pln/Rcsd1/Tlr4/Bbs2/Kcnma1/Atp1a2/Tpm1/Ace2/Ehd3/Clcn1/Obsl1/Tmod1/Kcnj8/Fxyd1/Tnnc2/Stac/Oxtr/Tacr2/Tmod4/Zc3h12a/Comp/Calcrl/Ppp1r13l/P2rx2/Tnnt3/Sphk1/Kcne3/Actc1/Myh4/Cttn/Cav1/Kcne2/Ryr3/Sgcd/Pgam2/Kcne5/Trpv1/Gucy1a1/Arg2/Dmpk/Casq2/Mylpf/Smtn/Scn1b/Tnnt2/Kcnh2/Tnni2/Tpcn2/Acta2/Casq1/Myh14/Dmd/Tmod2/Cacna1d/Scn5a/Edn3/Cacna1s/Myom3/Mylk2/…	92	5.8384
BP	GO:0014706	striated muscle tissue development	121/2629	451/17962	6.87449e-12	6.09472e-09	4.7987e-09	G6pd/Bmp4/Hmgcr/Id2/Popdc3/Tbx2/Dsp/Gja1/Actn3/Tcf21/Pln/Calr/Erbb3/Fhod3/Foxp2/S100b/Isl1/Fgf3/Pitx1/Ly6e/Pim1/Wt1/Twist1/Tpm1/Msc/Fdps/Rarb/Tsc22d3/Sgcg/Eya2/Hey1/Hlf/Hey2/Obsl1/Sgce/Gjc1/Speg/Tbx18/Hoxd9/Cby1/Mstn/Ccnb1/Cxadr/Nr1d2/Sox17/Rbm24/Ppp1r13l/P2rx2/Cited2/Xk/Rxrg/Actc1/Acadm/Dipk2a/Rbp4/Cav1/Myoz1/Hdac9/Fzd7/Tbx1/Ankrd1/Sgcd/Asb2/Cfl2/Fgfr2/Hlx/Ccm2l/Mylpf/Nr3c1/Gli1/Hoxd10/Tnnt2/RGD…	121	6.45455
BP	GO:0007517	muscle organ development	112/2629	417/17962	3.9028e-11	3.0276e-08	2.38379e-08	G6pd/Bmp4/Hmgcr/Popdc3/Tbx2/Dsp/Gja1/Actn3/Tcf21/Erbb3/Foxp2/S100b/Isl1/Mkx/Fgf3/Pitx1/Ly6e/Pim1/Wt1/Twist1/Tpm1/Msc/Fdps/Fzd2/Tsc22d3/Hey1/Hlf/Fzd1/Id3/Hey2/Obsl1/Jph1/Sgce/Tcf15/Hoxd9/Mstn/Ccnb1/Cxadr/Nr1d2/Fgfrl1/Cntfr/Sox17/Rbm24/Disp1/P2rx2/Cited2/Xk/Rxrg/Actc1/Rbp4/Cav1/Myoz1/Hdac9/Fzd7/Tbx1/Ankrd1/Vangl2/Asb2/Cfl2/Fgfr2/Hlx/Ccm2l/Mylpf/Nr3c1/Gli1/Hoxd10/Tnnt2/Gata6/Meox2/Casq1/Myh14/Dmd/Sv…	112	6.61438
BP	GO:0050678	regulation of epithelial cell proliferation	102/2629	371/17962	6.89851e-11	4.75691e-08	3.74537e-08	Sfn/Ceacam1/Vegfb/Bmp4/Stat5a/Cdkn1c/Wfdc1/Tgm1/Krt4/Serpinb5/Gpc3/Arg1/Apoe/Tacstd2/Gja1/Slurp1/Esrp2/Pgr/Atoh8/Igf2/Ecm1/Twist2/Cdkn2b/Adam17/Foxp2/Isl1/Vegfc/Kdm5b/Fgfbp1/Cyp7b1/Ager/Twist1/Cdh1/Nkx3-1/Hey1/Tgfa/Sgpp2/Bnc1/Mdk/Esrp1/Zfp580/Gata3/Tbx18/C5ar2/Pparg/Serpinf1/Cd109/B4galt1/Apln/Agtr1a/Hmox1/Hyal1/Osr2/Mmp12/Sfrp2/Bcl11b/Fgf1/Cav1/Pbld1/Egfl7/Dlx5/Gata2/Prkd1/Fzd7/Tbx1/Hpn/Lims2/Th…	102	1.18818
BP	GO:0042060	wound healing	116/2629	444/17962	1.14076e-10	7.07955e-08	5.57411e-08	Il1a/Serpinb2/Hpse/Ceacam1/Cdkn1a/Cd44/Vegfb/Grhl3/Bmp4/Adtrp/Hmgcr/Wfdc1/Sdc1/Hif1a/Ppl/Apoe/Ptger3/Dsp/Gja1/Pkm/Anxa1/Evpl/Fntb/Hopx/Duox1/P2ry2/Cpq/Igf2/Adam17/Kb15/Tyro3/Hbegf/Tlr4/Hps6/Vil1/Anxa8/Tff1/Ager/Tpm1/Plet1/Syk/Scnn1g/Tfpi/Gnas/Pdgfa/Gsn/Sdc2/Tgfa/Rab3a/Nbeal2/Bnc1/F2rl1/Mdk/Plg/Scnn1b/Mustn1/Vim/Apod/Mstn/Ccnb1/Lgr6/Cadm4/Cd109/Cxcl2/Tfpi2/Tnfrsf12a/B4galt1/Comp/Ppbp/Hmox1/Scrib/C…	116	-0.742781
BP	GO:2000027	regulation of animal organ morphogenesis	66/2629	209/17962	3.50009e-10	1.97469e-07	1.55478e-07	Ceacam1/Wnt2b/Grhl3/Bmp4/Hoxd13/Gpc3/Tbx2/Tacstd2/Tnfrsf11b/Foxp2/Isl1/Fgf3/Pim1/Wt1/Twist1/Fzd3/Cdh1/Fzd2/Sfrp5/Wnt6/Pdgfa/Fzd1/Sapcd2/Mdk/Wnt7b/Sp6/Gata3/Dact1/Cited1/B4galt1/Nkd1/Agtr1a/Sox17/Cited2/Sfrp2/Fgf1/Robo2/Fgfr4/Ntn4/Tbx1/Hpn/Lims2/Vangl2/Ankrd6/Sfrp1/Fgfr2/Gli1/Thrb/Bmp7/Itpr1/Aspn/Cthrc1/Sox9/Msx1/Chad/Hoxd11/Fgf7/Agtr2/Ngfr/Hgf/Hand2/Cdkn2a/Agtr1b/Sox8/Six4/Fgf10	66	3.44656
BP	GO:0022612	gland morphogenesis	54/2629	158/17962	5.66481e-10	2.73797e-07	2.15575e-07	Areg/Ceacam1/Cd44/Bmp4/Stat5a/Hoxd13/Serpinb5/Arg1/Tbx2/Polb/Edar/Esrp2/Pgr/Sostdc1/Slc9a3r1/Erbb3/Epha2/Kdm5b/Cyp7b1/Cdh1/Rps6ka1/Pdgfa/Nkx3-1/Mki67/Tgfa/Mdk/Esrp1/Tfap2c/Elf3/Foxa1/B4galt1/Cebpb/Scrib/Zfp157/Id4/Cav1/Ntn4/Hpn/Lims2/Sfrp1/Fgfr2/Nr3c1/Gli1/Tgm2/Bmp7/Itpr1/Sox9/Fgf7/Hgf/Cdkn2a/Eda/Ccl11/Prox1/Fgf10	54	0
BP	GO:1901615	organic hydroxy compound metabolic process	122/2629	486/17962	5.73535e-10	2.73797e-07	2.15575e-07	G6pd/Dhcr24/Sqle/Hmgcr/Hif1a/Cyp51/Cyp27a1/Sult2b1/Sult1a1/Hmgcs1/Apoe/Nsdhl/Insig1/Ldhb/Actn3/Plcd1/Ephx1/Aldh3a2/Ttpa/Msmo1/Duoxa1/Bco1/Sdr16c5/Duox1/Maob/Cpq/Sec14l2/Gch1/Sptlc2/Sc5d/Dgat2/Rdh12/Rbp2/Acat2/Cyp24a1/Dhcr7/Ldlr/Gba/Cyp7b1/Ly6e/Nudt10/Kcnma1/Tm7sf2/Mvd/Gdpd1/Sord/Ldhd/Fdps/Idi1/Cyb5r2/Fdft1/Degs2/Gipc1/Sgpp2/Pth1r/Gpd2/Ebp/Ces1d/Gba2/Gata3/Itpkc/Cubn/Aldh1a1/Cited1/Pcbd1/Dio2/Hagh…	122	-0.362143
BP	GO:0008015	blood circulation	123/2629	493/17962	7.33229e-10	3.2503e-07	2.55914e-07	G6pd/Ceacam1/Vegfb/Jup/Hmgcr/Map2k6/Hif1a/Dusp5/Avp/Dsc2/Sult1a1/Id2/Apoe/Ptger3/Dsp/Ada/Ptp4a3/Gja1/Ctnnbip1/Klk10/Hopx/Adm2/P2ry2/Pln/Gch1/Hbegf/Vegfc/Gclc/Ager/Bbs2/Kcnma1/Atp1a2/Tpm1/Gnas/Ace2/Ehd3/Klk7/F11r/Sgcg/Nox1/Hey2/F2rl1/Cxcr2/Kcnj8/Pparg/Fxyd1/Oxtr/Thra/Cxadr/Tacr2/Gpr37l1/Zc3h12a/Apln/Comp/Cpa3/Agtr1a/Ppp1r13l/P2rx2/Tnnt3/Hmox1/Akap12/Kcne3/Actc1/Npr3/Cav1/Pde2a/Kcne2/Ddah1/Adora2a/…	123	3.33618
BP	GO:0048871	multicellular organismal homeostasis	122/2629	489/17962	8.6119e-10	3.56303e-07	2.80536e-07	Il1a/Sfn/Tmprss13/Ceacam1/Il4r/Homer2/Aqp3/Inava/Grhl3/Tp53inp2/Tfrc/Car2/Map2k6/Grhl1/Krt1/Avp/Ptger3/Tmem79/Gja1/Gpr55/Actn3/Rab3d/Bmp8a/Tnfrsf11b/Cldn1/Il1rn/Abca12/Adam17/Muc4/Tlr4/Fabp5/Slc28a3/Cldn4/Gba/Tff1/Bbs2/Krt16/Fa2h/Elovl1/Rcn3/Iqcb1/Syk/Scnn1g/Slc11a2/Gimap5/Cdh1/Nr1h3/Gnas/Def8/Acsl1/Pth1r/Tff2/Aloxe3/Clcn3/Scnn1b/Trim32/Metrnl/Bbs10/Oxtr/Thra/Oma1/Adam8/Cxadr/Tshr/Aldh1a1/Nr1d2/A…	122	-1.2675
BP	GO:0060047	heart contraction	66/2629	215/17962	1.30944e-09	5.079e-07	3.99897e-07	Vegfb/Jup/Map2k6/Dsc2/Dsp/Ada/Gja1/Hopx/Pln/Gch1/Hbegf/Atp1a2/Tpm1/Ace2/Ehd3/Sgcg/Hey2/Kcnj8/Fxyd1/Thra/Cxadr/Zc3h12a/Apln/Ppp1r13l/Tnnt3/Kcne3/Actc1/Cav1/Kcne2/Sgcd/Kcne5/Trpv1/Dmpk/Casq2/Smtn/Scn1b/Tnnt2/Thrb/Kcnh2/Tnni2/Dmd/Cacna1d/Scn5a/Edn3/Adra1d/Hrc/Myl1/Glrx3/Tacr3/Irx5/Scn4b/Agtr2/Trdn/Myl3/Kcna5/Rnls/Ccn2/Bves/Sp4/Avpr1a/Nos1/Rgs4/Rnf207/Rps6ka2/Stc1/Crhr2	66	3.69274
BP	GO:0009913	epidermal cell differentiation	59/2629	185/17962	1.95365e-09	7.13196e-07	5.61537e-07	Sprr1a/Il1a/Sfn/Sprr2d/Cers3/Bmp4/Krt10/Csta/Tgm1/Grhl1/Ovol1/Sult2b1/Tmem79/Dsp/Trim16/Anxa1/Evpl/Wnt16/Scel/Spink5/Abca12/Slc9a3r1/Dnase1l2/Epha2/Kb15/Krt16/Fa2h/Kcnma1/Sprr1b/Klf4/Tgm3/Krt84/Hey1/Sprr3/Krt36/Krt2/Hey2/Txnip/Esrp1/Tfap2c/Macroh2a2/Myo6/Cd109/Lor/Scrib/Krt17/Bcl11b/Slc44a4/Acer1/Lrtomt/Whrn/Lce1m/Gli1/Mycn/Pls3/Lce1l/St14/LOC102552128/Ptch2	59	-4.55661
BP	GO:0006941	striated muscle contraction	55/2629	169/17962	3.01943e-09	1.04103e-06	8.19662e-07	Vegfb/Jup/Map2k6/Dsc2/Dsp/Actn3/Pln/Rcsd1/Tlr4/Atp1a2/Tpm1/Ace2/Ehd3/Kcnj8/Fxyd1/Tnnc2/Stac/Zc3h12a/Ppp1r13l/Tnnt3/Kcne3/Actc1/Cav1/Kcne2/Ryr3/Sgcd/Pgam2/Kcne5/Arg2/Dmpk/Casq2/Smtn/Scn1b/Tnnt2/Kcnh2/Tnni2/Casq1/Myh14/Dmd/Cacna1d/Scn5a/Cacna1s/Mylk2/Myl1/Synm/Scn4b/Jsrp1/Myl3/Lmod3/Kcna5/Ccn2/Nos1/Stac3/Rnf207/Stc1	55	4.98908
BP	GO:0003015	heart process	67/2629	224/17962	3.24839e-09	1.06103e-06	8.35404e-07	Vegfb/Jup/Map2k6/Dsc2/Dsp/Ada/Gja1/Hopx/Pln/Gch1/Hbegf/Atp1a2/Tpm1/Ace2/Ehd3/Sgcg/Hey2/Kcnj8/Fxyd1/Thra/Cxadr/Zc3h12a/Apln/Ppp1r13l/Tnnt3/Kcne3/Actc1/Cav1/Kcne2/Sgcd/Kcne5/Trpv1/Dmpk/Casq2/Smtn/Scn1b/Tnnt2/Nox4/Thrb/Kcnh2/Tnni2/Dmd/Cacna1d/Scn5a/Edn3/Adra1d/Hrc/Myl1/Glrx3/Tacr3/Irx5/Scn4b/Agtr2/Trdn/Myl3/Kcna5/Rnls/Ccn2/Bves/Sp4/Avpr1a/Nos1/Rgs4/Rnf207/Rps6ka2/Stc1/Crhr2	67	3.78725
BP	GO:0016126	sterol biosynthetic process	26/2629	54/17962	5.05248e-09	1.51376e-06	1.19187e-06	G6pd/Dhcr24/Sqle/Hmgcr/Cyp51/Hmgcs1/Apoe/Nsdhl/Insig1/Msmo1/Sec14l2/Sc5d/Acat2/Dhcr7/Tm7sf2/Mvd/Fdps/Idi1/Cyb5r2/Fdft1/Ebp/Ces1d/Hmgcs2/Fgf1/Hsd17b7/Ch25h	26	-2.35339
BP	GO:0018149	peptide cross-linking	23/2629	44/17962	5.12231e-09	1.51376e-06	1.19187e-06	Sprr1a/Sprr2d/Krt10/Csta/Tgm1/Krt1/Dsp/Anxa1/Evpl/Sprr1b/Tgm3/Sprr3/Krt2/Spock3/Lor/Spock2/Mamdc2/Lce1m/Epb42/Tgm2/Lce1l/LOC102552128/Egflam	23	-2.29366
BP	GO:0051146	striated muscle cell differentiation	88/2629	329/17962	5.98668e-09	1.62843e-06	1.28215e-06	G6pd/Il4r/Bmp4/Sdc1/Popdc3/Il36g/Actn3/Hopx/Igf2/Calr/Plpp7/Mamstr/Fhod3/Bhlhe41/Wt1/Tpm1/Fdps/Rarb/Csrp1/Hey2/Obsl1/Tmod1/Plekho1/Speg/Trim32/Cby1/Ccnb1/Thra/Cxadr/Tmod4/Comp/Rbm24/P2rx2/Tnnt3/Ccn3/Xk/Actc1/Acadm/Myoz1/Hdac9/Fzd7/Tbx1/Sgcd/Cfl2/Gdf15/Dmpk/Casq2/Nr3c1/Neurl2/Tnnt2/RGD1311744/Nox4/Gata6/Casq1/Dmd/Tmod2/Sgcb/Acta1/Cacna1s/Krt8/Pi16/Myom3/Msx1/Shox2/Ppara/Ldb3/Mybpc1/Myh11/Agtr2/Cdk…	88	6.18282
BP	GO:0001655	urogenital system development	103/2629	405/17962	6.03513e-09	1.62843e-06	1.28215e-06	Irx1/Slc5a1/Gcnt3/Cd44/Wnt2b/Bmp4/Stat5a/Serpinb7/Psapl1/Cdkn1c/Car2/Ovol1/Hoxd13/Sdc1/Serpinb5/Gpc3/Id2/Cys1/Tacstd2/Ctnnbip1/Anxa1/Tcf21/Irx2/Klf15/Cd24/Cyp7b1/Zfp354a/Wt1/Itga8/Rarb/Wnt6/Pdgfa/Nkx3-1/Hey1/Dact2/Id3/Crlf1/Sgce/Cxcr2/Wnt7b/Pdgfd/Ephb3/Gata3/Tiparp/Tbx18/Kcnj8/Serpinf1/Thra/Foxa1/Aldh1a1/Ttc8/Cited1/Hpgd/Agtr1a/Sox17/Akr1b1/Hmgcs2/Osr2/Kirrel3/Cep55/Sec61a1/Mmp17/Id4/Fgf1/Rbp4/Ro…	103	2.85745
BP	GO:0042692	muscle cell differentiation	103/2629	406/17962	6.94464e-09	1.79577e-06	1.4139e-06	G6pd/Il4r/Bmp4/Ereg/Sdc1/Ntf3/Popdc3/Il36g/Tbx2/Actn3/Hopx/Igf2/Calr/Plpp7/Smarcd3/Mamstr/Fhod3/Bhlhe41/Wt1/Tpm1/Fdps/Itga8/Rarb/Csrp1/Hey1/Hey2/Obsl1/Tmod1/Wnt7b/Plekho1/Speg/Tbx18/Trim32/Cby1/Ccnb1/Thra/Cxadr/Tmod4/Comp/Rbm24/P2rx2/Tnnt3/Ccn3/Xk/Actc1/Acadm/Myoz1/Hdac9/Fzd7/Tbx1/Sgcd/Cfl2/Nfatc4/Gdf15/Dmpk/Fgfr2/Casq2/Nr3c1/Neurl2/Tnnt2/RGD1311744/Nox4/Gata6/Casq1/Dmd/Tmod2/Foxf1/Sgcb/Acta1/Cac…	103	6.40464
BP	GO:1901617	organic hydroxy compound biosynthetic process	69/2629	238/17962	7.96299e-09	1.97673e-06	1.55639e-06	G6pd/Dhcr24/Sqle/Hmgcr/Cyp51/Cyp27a1/Hmgcs1/Apoe/Nsdhl/Insig1/Actn3/Plcd1/Ephx1/Msmo1/Sec14l2/Gch1/Sptlc2/Sc5d/Acat2/Dhcr7/Gba/Cyp7b1/Tm7sf2/Mvd/Fdps/Idi1/Cyb5r2/Fdft1/Gipc1/Pth1r/Ebp/Ces1d/Gata3/Itpkc/Cited1/Pcbd1/Agtr1a/Akr1b1/Ldha/Sphk1/Hmgcs2/Adcyap1r1/Plcb4/Fgf1/Ippk/Gpr37/Fgfr4/Acer1/Hsd17b7/Cyp39a1/Cd244/Pck2/Nr1d1/Tph1/Plce1/Plch1/Akr1d1/Ch25h/Fgf19/Cyp2d4/Agtr2/Srd5a2/Hand2/Hsd17b1/Prox1…	69	-0.120386
BP	GO:0050891	multicellular organismal water homeostasis	25/2629	52/17962	1.03451e-08	2.4693e-06	1.94422e-06	Sfn/Tmprss13/Aqp3/Grhl3/Grhl1/Krt1/Avp/Tmem79/Cldn1/Abca12/Cldn4/Gba/Krt16/Fa2h/Elovl1/Scnn1g/Cdh1/Aloxe3/Scnn1b/Alox12b/Hrnr/Akr1b1/Acer1/Aqp4/Scnn1a	25	-4.2
BP	GO:0043062	extracellular structure organization	84/2629	313/17962	1.11739e-08	2.56833e-06	2.02218e-06	Mpzl3/Adtrp/Lamc2/Tgfbi/Sdc1/Serpinb5/Vwa1/Apoe/Acsl3/Dpt/Tnfrsf11b/Pla2g2e/Chadl/Apbb1/Egfl6/Mkx/Col8a2/Bcl3/Spint1/Ccdc80/Wt1/Itga8/Vit/Pla2g5/Mmp7/Cma1/Nox1/Mmp16/Efemp2/Plg/Ces1d/Tcf15/Qsox1/Lum/Elf3/Ptx3/Col9a2/B4galt1/Comp/Hsd17b12/Hyal1/Aebp1/Has3/Mmp12/Mmp17/Sfrp2/Lipg/Adamtsl4/Fgfr4/Ntn4/Spock2/Anxa2/Hpn/Fbln2/Cst3/Dgat1/Fbln1/Mmp15/Fbln5/Meltf/Fscn1/Lpl/Bmp7/Phldb1/Foxf1/Sox9/Lipc/Csgal…	84	2.61861
BP	GO:0032970	regulation of actin filament-based process	100/2629	395/17962	1.28958e-08	2.85826e-06	2.25046e-06	Il1a/Capza1/Grhl3/Arhgap40/Jup/Sptbn2/Ntf3/Cdk5r1/Twf1/Dbnl/Dsc2/Ptger3/Epha1/Cdc42ep3/Dsp/Tacstd2/Arf6/Actr3/Naa80/LOC691418/Baiap2/Pln/Fhod3/Jam3/Vil1/Rhod/Pam/Baiap2l1/Atp1a2/Spire2/Tpm1/Myoc/Kank3/Gsn/Cotl1/F11r/Csf3/F2rl1/Mdk/Tmod1/Rnd2/Ect2/Gba2/Rhobtb1/Fxyd1/Bst2/Ccl21/Tmod4/Arpc1a/Ttc8/Cdc42ep2/Dixdc1/Kcne3/Cttn/Cav1/Actr3b/Rhobtb3/Vangl2/Cfl2/Ctsl/Wasf1/Casq2/Hras/Epha5/Tnnt2/Fmn1/Nox4/L…	100	1
BP	GO:0072001	renal system development	92/2629	355/17962	1.46778e-08	3.14105e-06	2.47312e-06	Irx1/Slc5a1/Gcnt3/Cd44/Wnt2b/Bmp4/Serpinb7/Cdkn1c/Car2/Ovol1/Sdc1/Gpc3/Id2/Cys1/Tacstd2/Ctnnbip1/Tcf21/Irx2/Klf15/Cd24/Zfp354a/Wt1/Itga8/Rarb/Wnt6/Pdgfa/Nkx3-1/Hey1/Dact2/Id3/Crlf1/Sgce/Cxcr2/Wnt7b/Pdgfd/Gata3/Tiparp/Tbx18/Kcnj8/Serpinf1/Thra/Aldh1a1/Ttc8/Cited1/Hpgd/Agtr1a/Sox17/Akr1b1/Hmgcs2/Osr2/Kirrel3/Cep55/Sec61a1/Mmp17/Fgf1/Rbp4/Robo2/Glis2/Gdf11/Wnk4/Arl3/Upk3a/Kif26b/Tns2/Vangl2/Pcsk9/Sf…	92	3.12772
BP	GO:0033561	regulation of water loss via skin	18/2629	31/17962	2.72552e-08	5.63819e-06	4.43925e-06	Sfn/Tmprss13/Grhl3/Grhl1/Krt1/Tmem79/Cldn1/Abca12/Cldn4/Gba/Krt16/Fa2h/Elovl1/Cdh1/Aloxe3/Alox12b/Hrnr/Acer1	18	-4.24264
BP	GO:1903034	regulation of response to wounding	55/2629	180/17962	3.61759e-08	7.24219e-06	5.70216e-06	Hpse/Ceacam1/Cdkn1a/Vegfb/Ocm2/Adtrp/Hmgcr/Wfdc1/Apoe/Ptger3/Gja1/Anxa1/Hopx/Duox1/Klk8/Adam17/Cd24/Hbegf/Tlr4/Vil1/Ager/Syk/Klf4/Tfpi/Pdgfa/Rab3a/F2rl1/Mdk/Plg/Rtn4r/Cadm4/Cd109/Tnfrsf12a/Rtn4rl1/Tspan8/Cav1/Myoz1/Scarf1/Anxa2/Rgma/Spp1/Vkorc1/Hras/Acta2/Serping1/Mylk/Ppard/Prdx2/Enpp4/Adra2a/C1qtnf1/Ptger4/Nrg1/Ntrk3/Rreb1	55	-0.40452
BP	GO:0008016	regulation of heart contraction	56/2629	185/17962	3.91808e-08	7.59863e-06	5.98281e-06	Jup/Dsc2/Dsp/Ada/Gja1/Hopx/Pln/Gch1/Hbegf/Atp1a2/Tpm1/Ace2/Ehd3/Hey2/Gjc1/Fxyd1/Thra/Cxadr/Zc3h12a/Apln/Kcne3/Cav1/Kcne2/Kcne5/Trpv1/Dmpk/Casq2/Smtn/Scn1b/Tnnt2/Thrb/Kcnh2/Dmd/Cacna1d/Scn5a/Edn3/Adra1d/Hrc/Glrx3/Tacr3/Irx5/Scn4b/Agtr2/Trdn/Myl3/Kcna5/Rnls/Ccn2/Bves/Sp4/Avpr1a/Nos1/Rgs4/Rnf207/Stc1/Crhr2	56	2.93987
BP	GO:0030216	keratinocyte differentiation	39/2629	110/17962	4.34998e-08	8.1806e-06	6.44103e-06	Sprr1a/Il1a/Sfn/Sprr2d/Cers3/Krt10/Csta/Tgm1/Grhl1/Tmem79/Dsp/Trim16/Anxa1/Evpl/Wnt16/Scel/Abca12/Dnase1l2/Epha2/Kb15/Krt16/Sprr1b/Tgm3/Krt84/Sprr3/Krt36/Krt2/Txnip/Tfap2c/Macroh2a2/Cd109/Lor/Krt17/Bcl11b/Acer1/Lce1m/Lce1l/St14/LOC102552128	39	-4.96397
BP	GO:0001822	kidney development	86/2629	334/17962	5.89734e-08	1.07644e-05	8.47538e-06	Irx1/Slc5a1/Gcnt3/Cd44/Wnt2b/Bmp4/Serpinb7/Cdkn1c/Car2/Ovol1/Sdc1/Gpc3/Id2/Cys1/Tacstd2/Ctnnbip1/Tcf21/Irx2/Klf15/Cd24/Zfp354a/Wt1/Itga8/Rarb/Wnt6/Pdgfa/Nkx3-1/Hey1/Dact2/Id3/Crlf1/Sgce/Cxcr2/Wnt7b/Pdgfd/Gata3/Tiparp/Kcnj8/Serpinf1/Thra/Aldh1a1/Cited1/Hpgd/Agtr1a/Akr1b1/Hmgcs2/Osr2/Kirrel3/Sec61a1/Mmp17/Fgf1/Robo2/Glis2/Gdf11/Wnk4/Arl3/Upk3a/Kif26b/Tns2/Vangl2/Pcsk9/Sfrp1/Arg2/Pkd2/Fgfr2/Fmn1/Bmp…	86	2.80365
BP	GO:1905330	regulation of morphogenesis of an epithelium	39/2629	112/17962	7.60929e-08	1.34924e-05	1.06233e-05	Wnt2b/Grhl3/Bmp4/Hoxd13/Gpc3/Tbx2/Tacstd2/Fzd3/Cdh1/Fzd2/Sfrp5/Pdgfa/Fzd1/Sapcd2/Mdk/Wnt7b/Gata3/Dact1/Cited1/Nkd1/Agtr1a/Sfrp2/Fgf1/Ntn4/Vangl2/Ankrd6/Sfrp1/Fgfr2/Bmp7/Cthrc1/Sox9/Fgf7/Agtr2/Hgf/Agtr1b/Sox8/Six4/Rreb1/Fgf10	39	2.72218
BP	GO:0055002	striated muscle cell development	58/2629	198/17962	8.13757e-08	1.40283e-05	1.10452e-05	G6pd/Bmp4/Sdc1/Actn3/Fhod3/Tpm1/Fdps/Csrp1/Hey2/Obsl1/Tmod1/Speg/Ccnb1/Cxadr/Tmod4/Comp/P2rx2/Tnnt3/Xk/Actc1/Myoz1/Hdac9/Sgcd/Cfl2/Casq2/Nr3c1/Neurl2/Tnnt2/Casq1/Dmd/Tmod2/Sgcb/Acta1/Cacna1s/Krt8/Pi16/Myom3/Shox2/Ppara/Ldb3/Mybpc1/Myh11/Agtr2/Cdk1/Mypn/Slc25a4/Col14a1/Nrap/Mef2c/Lmod3/Bves/Mybpc2/Six4/Sorbs2/Prox1/Klhl41/Stac3/Rgs4	58	5.25226
BP	GO:0043270	positive regulation of ion transport	85/2629	333/17962	1.06338e-07	1.78361e-05	1.40433e-05	Il1a/Atp2c2/G6pd/Bmp4/Glrx/Map2k6/Avp/Apoe/Cemip/P2ry2/Rab3b/Slc9a3r1/Hspa2/Ager/Prss8/Cldn16/Gimap5/Gnas/Ace2/Ehd3/Chrna4/Pla2r1/Amigo1/Fxyd1/Stac/Tacr2/Slc9a3r2/Agtr1a/Cebpb/Wnk2/Adcyap1r1/Kcne3/Trpv3/Dbi/Cav1/Kcne2/Gpr39/Dpp6/Wnk4/Anxa2/Grik1/Adora2a/Thy1/Kcne5/LOC103690156/Gabbr1/Pkd2/Nr3c1/Cntn1/Scn1b/Sstr4/Kcnh2/Casq1/Itpr1/Dmd/Cacna1d/Scn5a/Akap5/Edn3/Cx3cl1/Cacng4/Tcaf1/Mylk/Scn4b/Reln/Sl…	85	5.09787
BP	GO:0060538	skeletal muscle organ development	62/2629	219/17962	1.16258e-07	1.89868e-05	1.49493e-05	Hmgcr/Popdc3/Actn3/Tcf21/Erbb3/Foxp2/S100b/Pitx1/Wt1/Twist1/Msc/Tsc22d3/Hlf/Sgce/Hoxd9/Mstn/Nr1d2/Fgfrl1/Cntfr/Sox17/Rbm24/Disp1/P2rx2/Cited2/Xk/Rxrg/Cav1/Myoz1/Hdac9/Tbx1/Ankrd1/Asb2/Cfl2/Hlx/Mylpf/Hoxd10/Meox2/Casq1/Myh14/Dmd/Svil/Acta1/Cacna1s/Itga7/Mylk2/Shox2/Ngfr/Nr2f2/Nupr1/Mef2c/Myl3/Lmod3/Bves/Sox8/Six4/Ckmt2/Neurl1/Klhl41/Stac3/Vamp5/Heyl/Crhr2	62	6.09601
BP	GO:0010959	regulation of metal ion transport	104/2629	433/17962	1.19882e-07	1.90767e-05	1.50201e-05	Atp2c2/G6pd/Homer2/Bmp4/Glrx/Ptger3/Gja1/Cemip/Best1/Pln/Slc9a3r1/Hspa2/Ager/Prss8/Cldn16/Atp1a2/Rrad/Ppp2ca/Gimap5/Gnas/Ngf/Ehd3/Dpp10/Slc31a2/Amigo1/Scnn1b/Fxyd1/Stac/Ms4a2/Nkain4/Agtr1a/Wnk2/Rem1/Adcyap1r1/Kcne3/Plcb4/Trpv3/Fxyd6/Dbi/Cav1/Nol3/Kcne2/Cabp1/Gpr39/Dpp6/Wnk4/Anxa2/Prkd1/Gpr35/Cacnb1/Adora2a/Thy1/Kcne5/Pcsk9/LOC103690156/Pkd2/Dmpk/Casq2/Fxyd4/Cntn1/Scn1b/Sln/Kcnh2/Casq1/Itpr1/Dmd/S…	104	4.9029
BP	GO:0006695	cholesterol biosynthetic process	22/2629	47/17962	1.44294e-07	2.23871e-05	1.76266e-05	G6pd/Dhcr24/Hmgcr/Cyp51/Hmgcs1/Apoe/Nsdhl/Insig1/Sec14l2/Sc5d/Acat2/Dhcr7/Tm7sf2/Mvd/Fdps/Idi1/Fdft1/Ebp/Ces1d/Hmgcs2/Fgf1/Hsd17b7	22	-2.55841
BP	GO:0008203	cholesterol metabolic process	40/2629	119/17962	1.55813e-07	2.33662e-05	1.83975e-05	G6pd/Dhcr24/Sqle/Hmgcr/Cyp51/Cyp27a1/Sult2b1/Hmgcs1/Apoe/Nsdhl/Insig1/Sec14l2/Sc5d/Dgat2/Acat2/Dhcr7/Ldlr/Gba/Cyp7b1/Tm7sf2/Mvd/Fdps/Idi1/Fdft1/Ebp/Ces1d/Gba2/Cubn/Hmgcs2/Lepr/Fgf1/Hsd17b7/Cyp39a1/Pcsk9/Thrb/Cln8/Akr1d1/Lipc/Ch25h/Scarb1	40	-1.89737
BP	GO:0048738	cardiac muscle tissue development	69/2629	255/17962	1.58134e-07	2.33662e-05	1.83975e-05	G6pd/Bmp4/Id2/Tbx2/Dsp/Gja1/Pln/Calr/Erbb3/Fhod3/Isl1/Fgf3/Ly6e/Pim1/Wt1/Tpm1/Fdps/Rarb/Sgcg/Hey1/Hey2/Obsl1/Gjc1/Speg/Tbx18/Cby1/Ccnb1/Cxadr/Ppp1r13l/Cited2/Actc1/Acadm/Dipk2a/Rbp4/Fzd7/Ankrd1/Sgcd/Fgfr2/Ccm2l/Nr3c1/Gli1/Tnnt2/RGD1311744/Nox4/Gata6/Bmp7/Sgcb/Pi16/Myom3/Mylk2/Ppara/Mybpc1/Myh11/Agtr2/Cdk1/Aldh1a2/Slc25a4/Col14a1/Nrap/Mef2c/Myl3/Bves/Nrg1/Dll4/Mybpc2/Sorbs2/Prox1/Rgs4/Mapk11	69	3.73196
BP	GO:1902652	secondary alcohol metabolic process	41/2629	124/17962	1.8267e-07	2.60298e-05	2.04947e-05	G6pd/Dhcr24/Sqle/Hmgcr/Cyp51/Cyp27a1/Sult2b1/Hmgcs1/Apoe/Nsdhl/Insig1/Sec14l2/Sc5d/Dgat2/Acat2/Dhcr7/Ldlr/Gba/Cyp7b1/Tm7sf2/Mvd/Fdps/Idi1/Fdft1/Ebp/Ces1d/Gba2/Cubn/Hmgcs2/Lepr/Fgf1/Fgfr4/Hsd17b7/Cyp39a1/Pcsk9/Thrb/Cln8/Akr1d1/Lipc/Ch25h/Scarb1	41	-1.71791
BP	GO:1903522	regulation of blood circulation	68/2629	251/17962	1.84549e-07	2.60298e-05	2.04947e-05	Jup/Hif1a/Dusp5/Avp/Dsc2/Ptger3/Dsp/Ada/Gja1/Hopx/Pln/Gch1/Hbegf/Ager/Atp1a2/Tpm1/Ace2/Ehd3/Hey2/F2rl1/Gjc1/Fxyd1/Oxtr/Thra/Cxadr/Zc3h12a/Apln/Agtr1a/Kcne3/Cav1/Kcne2/Kcne5/Trpv1/Dmpk/Casq2/Smtn/Scn1b/Tnnt2/Thrb/Kcnh2/Dmd/Cacna1d/Scn5a/Edn3/Adra1d/Cx3cl1/Hrc/Glrx3/Tacr3/Irx5/Scn4b/Agtr2/Adra2a/Trdn/Smtnl1/Myl3/Kcna5/Rnls/Ccn2/Bves/Sp4/Agtr1b/Avpr1a/Nos1/Rgs4/Rnf207/Stc1/Crhr2	68	2.91043
BP	GO:0016125	sterol metabolic process	42/2629	129/17962	2.10886e-07	2.90836e-05	2.2899e-05	G6pd/Dhcr24/Sqle/Hmgcr/Cyp51/Cyp27a1/Sult2b1/Hmgcs1/Apoe/Nsdhl/Insig1/Msmo1/Sec14l2/Sc5d/Dgat2/Acat2/Dhcr7/Ldlr/Gba/Cyp7b1/Tm7sf2/Mvd/Fdps/Idi1/Cyb5r2/Fdft1/Ebp/Ces1d/Gba2/Cubn/Hmgcs2/Lepr/Fgf1/Hsd17b7/Cyp39a1/Pcsk9/Thrb/Cln8/Akr1d1/Lipc/Ch25h/Scarb1	42	-1.85164
BP	GO:1902653	secondary alcohol biosynthetic process	22/2629	48/17962	2.29643e-07	3.09818e-05	2.43937e-05	G6pd/Dhcr24/Hmgcr/Cyp51/Hmgcs1/Apoe/Nsdhl/Insig1/Sec14l2/Sc5d/Acat2/Dhcr7/Tm7sf2/Mvd/Fdps/Idi1/Fdft1/Ebp/Ces1d/Hmgcs2/Fgf1/Hsd17b7	22	-2.55841
BP	GO:0030198	extracellular matrix organization	71/2629	269/17962	2.9926e-07	3.92802e-05	3.09274e-05	Mpzl3/Adtrp/Lamc2/Tgfbi/Serpinb5/Vwa1/Dpt/Tnfrsf11b/Chadl/Apbb1/Egfl6/Mkx/Col8a2/Bcl3/Spint1/Ccdc80/Wt1/Itga8/Vit/Mmp7/Cma1/Nox1/Mmp16/Efemp2/Plg/Tcf15/Qsox1/Lum/Elf3/Ptx3/Col9a2/B4galt1/Comp/Hsd17b12/Aebp1/Has3/Mmp12/Mmp17/Sfrp2/Adamtsl4/Fgfr4/Ntn4/Spock2/Anxa2/Hpn/Fbln2/Cst3/Fbln1/Mmp15/Fbln5/Meltf/Fscn1/Phldb1/Foxf1/Sox9/Csgalnact1/Prdx4/Col4a6/Myh11/Spint2/Olfml2a/Col14a1/Emilin1/Ccn2/Olfml2b…	71	3.20431
BP	GO:0006066	alcohol metabolic process	81/2629	320/17962	3.06467e-07	3.92802e-05	3.09274e-05	G6pd/Dhcr24/Sqle/Hmgcr/Cyp51/Cyp27a1/Sult2b1/Sult1a1/Hmgcs1/Apoe/Nsdhl/Insig1/Plcd1/Ephx1/Aldh3a2/Bco1/Sdr16c5/Sec14l2/Gch1/Sptlc2/Sc5d/Dgat2/Rdh12/Rbp2/Acat2/Dhcr7/Ldlr/Gba/Cyp7b1/Nudt10/Kcnma1/Tm7sf2/Mvd/Gdpd1/Sord/Fdps/Idi1/Fdft1/Degs2/Sgpp2/Pth1r/Gpd2/Ebp/Ces1d/Gba2/Itpkc/Cubn/Aldh1a1/Pcbd1/Akr1b1/Sphk1/Sult1b1/Hmgcs2/Lepr/Adcyap1r1/Aldh3b1/Plcb4/Fgf1/Rbp4/Ippk/Fgfr4/Acer1/Gk5/Hsd17b7/Cyp39a1…	81	-1.66667
BP	GO:0050679	positive regulation of epithelial cell proliferation	59/2629	210/17962	3.1014e-07	3.92802e-05	3.09274e-05	Vegfb/Bmp4/Stat5a/Tgm1/Arg1/Esrp2/Igf2/Ecm1/Twist2/Adam17/Foxp2/Vegfc/Kdm5b/Fgfbp1/Cyp7b1/Twist1/Tgfa/Bnc1/Mdk/Esrp1/Zfp580/Tbx18/C5ar2/B4galt1/Apln/Agtr1a/Hmox1/Hyal1/Osr2/Mmp12/Fgf1/Cav1/Egfl7/Dlx5/Gata2/Prkd1/Fzd7/Tbx1/Hpn/Thbs4/Sfrp1/Fgfr2/Hrh3/Hras/Nme1/Itpr1/Scn5a/Sox9/Fgf7/Adora2b/Ccl11/Iqgap3/Rreb1/Prox1/Aplnr/Fgf10/Foxe3/Osr1/Ccl5	59	1.43208
BP	GO:0055001	muscle cell development	59/2629	211/17962	3.69942e-07	4.59172e-05	3.61531e-05	G6pd/Bmp4/Sdc1/Actn3/Fhod3/Tpm1/Fdps/Csrp1/Hey2/Obsl1/Tmod1/Speg/Ccnb1/Cxadr/Tmod4/Comp/P2rx2/Tnnt3/Xk/Actc1/Myoz1/Hdac9/Sgcd/Cfl2/Nfatc4/Casq2/Nr3c1/Neurl2/Tnnt2/Casq1/Dmd/Tmod2/Sgcb/Acta1/Cacna1s/Krt8/Pi16/Myom3/Shox2/Ppara/Ldb3/Mybpc1/Myh11/Agtr2/Cdk1/Mypn/Slc25a4/Col14a1/Nrap/Mef2c/Lmod3/Bves/Mybpc2/Six4/Sorbs2/Prox1/Klhl41/Stac3/Rgs4	59	5.33775
BP	GO:0007519	skeletal muscle tissue development	58/2629	207/17962	4.29695e-07	5.2288e-05	4.11692e-05	Hmgcr/Popdc3/Actn3/Tcf21/Erbb3/Foxp2/S100b/Pitx1/Twist1/Msc/Tsc22d3/Hlf/Sgce/Hoxd9/Mstn/Nr1d2/Sox17/Rbm24/P2rx2/Cited2/Xk/Rxrg/Cav1/Myoz1/Hdac9/Tbx1/Ankrd1/Asb2/Cfl2/Hlx/Mylpf/Hoxd10/Meox2/Casq1/Myh14/Dmd/Svil/Acta1/Cacna1s/Itga7/Mylk2/Shox2/Ngfr/Nr2f2/Nupr1/Mef2c/Myl3/Lmod3/Bves/Sox8/Six4/Ckmt2/Neurl1/Klhl41/Stac3/Vamp5/Heyl/Crhr2	58	5.77748
BP	GO:0050878	regulation of body fluid levels	91/2629	375/17962	4.5086e-07	5.29771e-05	4.17117e-05	Hpse/Sfn/Tmprss13/Ceacam1/Aqp3/Grhl3/Stat5a/Adtrp/Grhl1/Hif1a/Btc/Krt1/Avp/Apoe/Ptger3/Tmem79/Ada/Gja1/Cldn1/P2ry2/Abca12/Zfp385a/Muc4/Tyro3/Tlr4/Hps6/Cldn4/Anxa8/Pam/Gba/Krt16/Fa2h/Hk2/Elovl1/Kcnma1/Slc29a1/Syk/Scnn1g/Cdh1/Tfpi/Nr1h3/Gnas/Pdgfa/Tsc22d3/Mtx1/Nbeal2/F2rl1/Plg/Aloxe3/Scnn1b/Tfpi2/Alox12b/Apln/Comp/Ppbp/Zbtb7b/Hrnr/Akr1b1/Tspan8/Dbi/Npr3/Cav1/Wnk4/Acer1/Anxa2/Dhodh/Adora2a/Fbln1/Pik…	91	-1.78208
BP	GO:0061436	establishment of skin barrier	15/2629	26/17962	4.52431e-07	5.29771e-05	4.17117e-05	Sfn/Tmprss13/Grhl3/Grhl1/Krt1/Tmem79/Cldn1/Abca12/Cldn4/Krt16/Fa2h/Elovl1/Aloxe3/Alox12b/Hrnr	15	-3.87298
BP	GO:0030104	water homeostasis	25/2629	61/17962	4.97748e-07	5.72041e-05	4.50399e-05	Sfn/Tmprss13/Aqp3/Grhl3/Grhl1/Krt1/Avp/Tmem79/Cldn1/Abca12/Cldn4/Gba/Krt16/Fa2h/Elovl1/Scnn1g/Cdh1/Aloxe3/Scnn1b/Alox12b/Hrnr/Akr1b1/Acer1/Aqp4/Scnn1a	25	-4.2
BP	GO:0030239	myofibril assembly	28/2629	73/17962	5.38232e-07	6.07321e-05	4.78176e-05	Fhod3/Tpm1/Csrp1/Obsl1/Tmod1/Tmod4/Tnnt3/Actc1/Myoz1/Cfl2/Casq2/Neurl2/Tnnt2/Casq1/Tmod2/Acta1/Krt8/Myom3/Ldb3/Mybpc1/Mypn/Nrap/Mef2c/Lmod3/Mybpc2/Six4/Prox1/Klhl41	28	4.91354
BP	GO:0045103	intermediate filament-based process	23/2629	54/17962	6.24304e-07	6.91863e-05	5.44741e-05	Krt10/Krt71/Pkp1/Ppl/Dsp/Krt14/Evpl/Nefh/Krt76/Kb15/Kb23/Prph/Krt20/Krt39/Krt16/Fam83h/Krt2/Vim/Krt17/Nefl/Cln8/Synm/Nefm	23	-2.29366
BP	GO:0032102	negative regulation of response to external stimulus	83/2629	337/17962	7.48635e-07	8.15092e-05	6.41766e-05	Ceacam1/Cdkn1a/Cd44/Adtrp/Hmgcr/Wfdc1/Krt1/Apoe/Ptger3/Ada/Gja1/Abcd2/Prdm1/Spink5/Klk8/Padi2/Cd24/Tyro3/Sema3f/Sema4a/Isl1/Ldlr/Slit1/Ager/Bbs2/Tfpi/Nr1h3/Pla2g5/Cxcl13/Sema4b/Pdgfa/Sema4d/Slpi/Sema6c/Mdk/Plg/Tff2/Gata3/Metrnl/C5ar2/Apod/Pparg/Grin3a/Rtn4r/Serpinf1/Cd109/Lgals9/Nr1d2/Zc3h12a/Calcrl/Rtn4rl1/Ccn3/Tspan8/Robo2/Trib1/Myoz1/Nt5e/Anxa2/Adora2a/Rgma/Ffar4/Uaca/Arg2/Pbk/C1qtnf3/Spp1/Nr1…	83	0.329293
BP	GO:0006694	steroid biosynthetic process	46/2629	154/17962	9.41863e-07	0.000100779	7.9349e-05	Il1a/G6pd/Dhcr24/Sqle/Hmgcr/Cyp51/Cyp27a1/Hmgcs1/Apoe/Nsdhl/Insig1/Msmo1/Sec14l2/Igf2/Sc5d/Acat2/Dhcr7/Cyp7b1/Tm7sf2/Mvd/Fdps/Idi1/Cyb5r2/Fdft1/Ebp/Ces1d/Igfbp7/Hsd17b12/Hmgcs2/Fgf1/Dbi/Fgfr4/Pde8b/Hsd17b7/Cyp39a1/Nr1d1/Nr3c1/Akr1d1/Ch25h/Fgf19/Scarb1/Srd5a2/Adora2b/Hsd17b1/Hsd17b2/Prox1	46	-0.884652
BP	GO:0008202	steroid metabolic process	75/2629	298/17962	1.05047e-06	0.000110495	8.69985e-05	Il1a/G6pd/Dhcr24/Sqle/Stat5a/Cyp3a9/Hmgcr/Cyp51/Cyp27a1/Sult2b1/Sult1a1/Hmgcs1/Apoe/Nsdhl/Insig1/Msmo1/Akr1c19/Sec14l2/Igf2/Sc5d/Dgat2/Acat2/Cyp24a1/Dhcr7/Ldlr/Gba/Cyp7b1/Kcnma1/Tm7sf2/Mvd/Fdps/Idi1/Cyb5r2/Fdft1/Cyp2e1/Cyp1a1/Ebp/Ces1d/Igfbp7/RGD1559459/Gba2/Tiparp/Cubn/Akr1c12/Agtr1a/Hsd17b12/Sult1b1/Hmgcs2/Lepr/Fgf1/Dbi/Fgfr4/Pde8b/Hsd17b7/Cyp39a1/Pcsk9/Spp1/Nr1d1/Nr3c1/Thrb/Nr5a2/Akr1c13/Cln8/…	75	-0.80829
BP	GO:0072330	monocarboxylic acid biosynthetic process	68/2629	263/17962	1.18339e-06	0.000122402	9.6374e-05	Ceacam1/Crabp2/Hpgds/Hif1a/Pla2g4f/Cyp27a1/Elovl4/Avp/Pkm/Insig1/Actn3/Anxa1/Acsl3/Abcd2/Pgam1/Eno1/Acsbg1/Scd2/Entpd5/Fabp5/Cyp7b1/Pgk1/Fa2h/Hk2/Elovl1/Nr1h3/Trib3/Thnsl2/Galt/Cyp1a1/Abhd1/Aloxe3/Hacd4/Pparg/Aldh1a1/Dhtkd1/Alox12b/Hsd17b12/Ldha/Sphk1/Plp1/Lipg/Fasn/Fgfr4/Acacb/Aldoc/Cyp39a1/Eno3/Pgam2/Ptgds/Nr1d1/Elovl2/Lpl/Hacd2/Akr1d1/Eif6/Lipc/Prkag3/Fgf19/Tpi1/Ppara/Abhd2/Aldh1a2/Nupr1/Prox1…	68	-0.485071
BP	GO:0090257	regulation of muscle system process	66/2629	256/17962	1.88034e-06	0.000191301	0.000150622	G6pd/Jup/Twf1/Dsc2/Ptger3/Dsp/Ada/Actn3/Eno1/Pln/Kcnma1/Atp1a2/Klf4/Fdps/Ace2/Ehd3/Mlip/Fxyd1/Tnnc2/Mstn/Oxtr/Tacr2/Zc3h12a/Calcrl/Tnnt3/Sphk1/Lmcd1/Kcne3/Cttn/Cav1/Nol3/Gucy1a1/Arg2/Dmpk/Casq2/Nr3c1/Smtn/Tnnt2/Sln/Tnni2/Casq1/Dmd/Scn5a/Sgca/Prkag3/Pi16/Mylk2/Hrc/Glrx3/Tacr3/Hspb6/Ppara/Hand2/Slc25a4/Col14a1/Adra2a/Mef2c/Myl3/Ptger4/Srl/Ccn2/Adora2b/Mrvi1/Rgs4/Rnf207/Stc1	66	3.93893
BP	GO:1904062	regulation of cation transmembrane transport	85/2629	355/17962	1.91337e-06	0.000191522	0.000150796	G6pd/Bmp4/Glrx/Ptger3/Cemip/Pln/Slc9a3r1/Hspa2/Ager/Prss8/Atp1a2/Twist1/Rrad/Ppp2ca/Ngf/Ehd3/Dpp10/Slc31a2/Chrna4/Amigo1/Fxyd1/Stac/Ms4a2/Agtr1a/Wnk2/Rem1/Kcne3/Fxyd6/Dbi/Cav1/Nol3/Kcne2/Cabp1/Gpr39/Dpp6/Wnk4/Prkd1/Gpr35/Cacnb1/Thy1/Kcne5/Pcsk9/LOC103690156/Pkd2/Casq2/Fxyd4/Scn1b/Sln/Kcnh2/Casq1/Dmd/Cacng7/Cacna1d/Scn5a/Edn3/Cx3cl1/Dhrs7c/Cacng4/Hrc/Scn4b/Fxyd3/Neto2/Shank2/Jsrp1/Reln/Slc25a4/Adr…	85	5.53173
BP	GO:0032956	regulation of actin cytoskeleton organization	83/2629	345/17962	2.05829e-06	0.000202758	0.000159642	Il1a/Capza1/Grhl3/Arhgap40/Sptbn2/Ntf3/Cdk5r1/Twf1/Dbnl/Epha1/Cdc42ep3/Tacstd2/Arf6/Actr3/Naa80/LOC691418/Baiap2/Fhod3/Jam3/Vil1/Rhod/Pam/Baiap2l1/Spire2/Tpm1/Myoc/Kank3/Gsn/Cotl1/F11r/Csf3/F2rl1/Mdk/Tmod1/Rnd2/Ect2/Gba2/Rhobtb1/Bst2/Ccl21/Tmod4/Arpc1a/Ttc8/Cdc42ep2/Dixdc1/Cttn/Actr3b/Rhobtb3/Vangl2/Cfl2/Ctsl/Wasf1/Hras/Epha5/Fmn1/Nox4/Lmod1/Fscn1/Arhgef5/Tlr2/Asap3/S100a10/Fam107a/Capg/Tmod2/Arh…	83	0.109764
BP	GO:0061041	regulation of wound healing	42/2629	140/17962	2.42844e-06	0.000235483	0.000185408	Hpse/Ceacam1/Cdkn1a/Vegfb/Adtrp/Hmgcr/Wfdc1/Apoe/Ptger3/Gja1/Anxa1/Hopx/Duox1/Hbegf/Tlr4/Vil1/Ager/Syk/Tfpi/Pdgfa/Rab3a/F2rl1/Plg/Cadm4/Cd109/Tnfrsf12a/Tspan8/Cav1/Myoz1/Anxa2/Vkorc1/Hras/Acta2/Serping1/Mylk/Ppard/Prdx2/Enpp4/Adra2a/C1qtnf1/Ptger4/Rreb1	42	-0.617213
BP	GO:0006631	fatty acid metabolic process	89/2629	379/17962	2.61862e-06	0.000250017	0.000196852	Ceacam1/Adtrp/Slc27a4/Hpgds/Pla2g4f/Elovl4/Avp/Ggt1/Aacs/Cryl1/Insig1/Anxa1/Acsl3/Abcd2/Phyh/Aldh3a2/Slc27a3/Acsbg1/Cyp2b21/Scd2/Sc5d/Lpin3/Dgat2/Ces2h/Pdk1/Acat2/Fabp5/Pam/Abhd5/Fa2h/Elovl1/Acsf2/Twist1/Nr1h3/Cygb/Pla2g3/Trib3/Cyp2e1/Cyp2j4/Acsl1/Gsta1/Thnsl2/Abhd1/Aloxe3/Gsta2/Ces1d/Hacd4/Pparg/Bdh2/C1qtnf2/Alox12b/Hpgd/Hadhb/Hsd17b12/Sphk1/Plp1/Lipg/Fasn/Acadm/Dbi/Cav1/Acacb/Echdc2/Acad11/Cyp2…	89	-1.378
BP	GO:0044282	small molecule catabolic process	80/2629	333/17962	3.31163e-06	0.000311393	0.000245177	Cd44/Adtrp/Csad/Slc27a4/Cyp27a1/Arg1/Sult1a1/Apoe/Ada/Aldh6a1/Blmh/Actn3/Abcd2/Phyh/Cemip/Eno1/Gcat/Ddah2/Galm/Lpin3/Shmt2/Acat2/Cyp24a1/Hk2/Gale/Twist1/Hpd/Sord/Ldhd/Gpd2/Thnsl2/Galt/Cyp1a1/Abhd1/Ces1d/Cda/Bdh2/Cubn/Pon3/Haghl/Hadhb/Hyal1/Ldha/Sult1b1/Ddo/Aldh3b1/Acadm/Dbi/Cbr3/Acacb/Ddah1/Echdc2/Sardh/Padi4/Acad11/Cyp39a1/Pck2/Hagh/Arg2/Hmgcll1/Akr1d1/Tpi1/Ppard/Padi3/Abhd2/Scarb1/Amt/Adhfe1/En…	80	1.34164
BP	GO:0072073	kidney epithelium development	45/2629	157/17962	4.21469e-06	0.000387385	0.000305009	Irx1/Cd44/Wnt2b/Bmp4/Sdc1/Gpc3/Tacstd2/Ctnnbip1/Tcf21/Irx2/Klf15/Cd24/Wt1/Rarb/Wnt6/Hey1/Crlf1/Cxcr2/Wnt7b/Gata3/Cited1/Agtr1a/Fgf1/Robo2/Gdf11/Wnk4/Kif26b/Sfrp1/Arg2/Pkd2/Fgfr2/Fmn1/Bmp7/Sox9/Aqp11/Hoxd11/Agtr2/Mef2c/Kank2/Agtr1b/Sox8/Six4/Vcan/Heyl/Osr1	45	1.93793
BP	GO:0001823	mesonephros development	36/2629	115/17962	4.24463e-06	0.000387385	0.000305009	Cd44/Wnt2b/Bmp4/Sdc1/Gpc3/Tacstd2/Ctnnbip1/Tcf21/Wt1/Rarb/Wnt6/Hey1/Crlf1/Gata3/Cited1/Agtr1a/Osr2/Fgf1/Robo2/Gdf11/Kif26b/Sfrp1/Arg2/Pkd2/Fgfr2/Fmn1/Bmp7/Sox9/Hoxd11/Agtr2/Agtr1b/Sox8/Six4/Vcan/Fgf10/Osr1	36	3
BP	GO:0045104	intermediate filament cytoskeleton organization	20/2629	48/17962	5.0386e-06	0.000453182	0.000356815	Krt10/Krt71/Pkp1/Ppl/Dsp/Krt14/Evpl/Nefh/Kb15/Prph/Krt20/Krt16/Fam83h/Krt2/Vim/Krt17/Nefl/Cln8/Synm/Nefm	20	-1.78885
BP	GO:0061448	connective tissue development	72/2629	295/17962	5.57897e-06	0.000494616	0.000389437	Cd44/Matn4/Wnt2b/Bmp4/Serpinb7/Tgfbi/Hif1a/Vwa1/Efemp1/Id2/Aacs/Ecm1/Sptlc2/Chadl/Dgat2/Mkx/Pitx1/Bbs2/Wt1/Vit/Gdf6/Rarb/Gnas/Hoxc4/Pth1r/Bdh1/Mdk/Wnt7b/Pdgfd/Mustn1/Lum/Thra/Foxa1/Mgp/Pkdcc/Comp/Hyal1/Hmgcs2/Osr2/Ccn3/Matn2/Bbs1/Sfrp2/Id4/Anxa2/Mycn/Evc/Il17f/Thrb/Bmp7/Acta2/Cytl1/Sox9/Csgalnact1/Msx1/Shox2/Ppard/Tnmd/Chad/Hoxd11/Ebf2/Coch/Hand2/Col14a1/Mef2c/Gpld1/Selenom/Ccn2/Sox8/Stc1/Rxfp1/O…	72	3.77124
BP	GO:0016042	lipid catabolic process	74/2629	306/17962	5.92428e-06	0.000517832	0.000407717	Lipm/Adtrp/Slc27a4/Aspg/Gdpd3/Pla2g4f/Cyp27a1/Lipn/Apoe/Plbd1/Lipf/Galc/Plcd1/Abcd2/Phyh/Pla2g2f/Pla2g4e/Bco1/Pnpla1/Lpin3/Acat2/Cyp24a1/Ldlr/Gba/Abhd5/Twist1/Gdpd1/Gimap5/Pla2g5/Neu1/Lipk/Pla2g4d/Abhd1/Ces1d/Gba2/Bdh2/Enpp2/Thra/Hexb/Rarres2/Hadhb/Lipg/Acadm/Plcb4/Dbi/Gm2a/Acacb/Acer1/Echdc2/Acad11/Cyp39a1/Pck2/Spp1/Pld2/Lpl/Plce1/Plch1/Akr1d1/Lipc/Neu3/Ppard/Abhd2/Scarb1/Srd5a2/Lpin2/Adra2a/Pla…	74	-0.929981
BP	GO:0043616	keratinocyte proliferation	19/2629	45/17962	6.85439e-06	0.000590811	0.000465177	Sfn/Slurp2/Ereg/Tgm1/Slurp1/Wnt16/Sdr16c5/Klk8/Twist2/Fst/Krt2/Mdk/Cd109/Bcl11b/Prkd1/Ctsl/Ppard/Fgf7/Fgf10	19	-0.688247
BP	GO:0070252	actin-mediated cell contraction	29/2629	86/17962	7.1004e-06	0.000602454	0.000474344	Jup/Dsc2/Ptger3/Dsp/Pln/Vil1/Atp1a2/Tpm1/Kcnj8/Fxyd1/Kcne3/Actc1/Cav1/Kcne2/Sgcd/Kcne5/Casq2/Scn1b/Tnnt2/Kcnh2/Acta2/Cacna1d/Scn5a/Mylk2/Scn4b/Kcna5/Nos1/Rnf207/Stc1	29	3.52821
BP	GO:0051384	response to glucocorticoid	72/2629	297/17962	7.18363e-06	0.000602454	0.000474344	Areg/Gjb2/Cdkn1a/Bmp4/Cyp3a9/Sdc1/Hif1a/Arg1/Sult1a1/Anxa1/Ephx1/Alpl/Gpx3/Cldn1/Maob/Il1rn/Acsbg1/S100b/Isl1/Tlr4/Pam/Gba/Hp/Ngf/Hey1/Fas/Tk1/Bdh1/Mdk/Wnt7b/Igfbp7/Mstn/Serpinf1/Cxcl2/Mgp/Abcg2/Agtr1a/Hmgcs2/Aldh3a1/Lepr/Acadm/Ccne1/Cav1/Ptpru/Tfap4/Nefl/Zfp36l2/Pck2/Ptgds/Ugt1a6/Ctsl/Arg2/Nr3c1/Sstr4/Fam107a/Lipc/Igfbp2/Aqp4/Birc5/Agtr2/Reln/Fabp4/Pappa1/L1cam/Cdo1/Ntrk3/Agtr1b/Abcb4/Avpr1a/Stc…	72	2.35702
BP	GO:0001763	morphogenesis of a branching structure	61/2629	240/17962	7.38524e-06	0.000611104	0.000481155	Areg/Cd44/Wnt2b/Bmp4/Hoxd13/Gpc3/Tacstd2/Ctnnbip1/Prdm1/Esrp2/Tcf21/Pgr/Epha2/Kdm5b/Spint1/Wt1/Cdh1/Wnt6/Pdgfa/Nkx3-1/Mdk/Esrp1/Tfap2c/Llgl2/Foxa1/Mgp/Cited1/B4galt1/Agtr1a/Sfrp2/Fgf1/Cpe/Ntn4/Hhex/Vangl2/Sfrp1/Nfatc4/Pkd2/Fgfr2/Tgm2/Mycn/Bmp7/Sox10/Foxf1/Sox9/Shox2/Hoxd11/Fgf7/Agtr2/Spint2/St14/Hgf/Ctnnd2/Dll4/Ccl11/Rasip1/Agtr1b/Sox8/Six4/Prox1/Fgf10	61	2.17663
BP	GO:0031424	keratinization	11/2629	18/17962	7.58579e-06	0.000613224	0.000482824	Sprr1a/Il1a/Sfn/Tgm1/Tmem79/Abca12/Kb15/Krt16/Tgm3/Krt2/Krt17	11	-2.7136
BP	GO:0060993	kidney morphogenesis	33/2629	104/17962	7.60848e-06	0.000613224	0.000482824	Irx1/Gcnt3/Cd44/Wnt2b/Bmp4/Gpc3/Tacstd2/Ctnnbip1/Tcf21/Irx2/Wt1/Wnt6/Hey1/Wnt7b/Gata3/Cited1/Agtr1a/Fgf1/Wnk4/Kif26b/Vangl2/Pkd2/Fmn1/Bmp7/Gcnt1/Sox9/Hoxd11/Agtr2/Agtr1b/Sox8/Six4/Fgf10/Osr1	33	1.5667
BP	GO:0001525	angiogenesis	108/2629	494/17962	8.13259e-06	0.000647062	0.000509467	Il1a/Hpse/Ceacam1/Vegfb/Bmp4/Jup/Adtrp/Ereg/Tgfbi/Hif1a/Epha1/Pkm/Plcd1/Anxa1/Efna3/Tcf21/Adm2/Igf2/Ecm1/Epha2/Sema4a/Jam3/Isl1/Thbs2/Vegfc/Fgfbp1/Pgk1/Hk2/Emcn/Syk/Ecscr/Klf4/Cma1/Pdgfa/Nox1/Hey1/Tgfa/Htatip2/Mdk/Cxcr2/Wnt7b/Ephb3/Rras/Pparg/Serpinf1/Enpp2/Adam8/Plk2/Tnfrsf12a/B4galt1/Zc3h12a/Apln/Agtr1a/Sox17/Calcrl/Hmox1/Hyal1/Sphk1/Ccn3/Lepr/Sfrp2/Fgf1/Cav1/Egfl7/Hdac9/Gata2/Ddah1/Anxa2/Prkd1…	108	1.73205
BP	GO:0061138	morphogenesis of a branching epithelium	57/2629	221/17962	9.06742e-06	0.000712309	0.000560839	Areg/Cd44/Wnt2b/Bmp4/Hoxd13/Gpc3/Tacstd2/Ctnnbip1/Esrp2/Tcf21/Pgr/Epha2/Kdm5b/Spint1/Wt1/Cdh1/Wnt6/Pdgfa/Nkx3-1/Mdk/Esrp1/Tfap2c/Llgl2/Foxa1/Mgp/Cited1/B4galt1/Agtr1a/Sfrp2/Fgf1/Ntn4/Hhex/Vangl2/Sfrp1/Nfatc4/Pkd2/Fgfr2/Tgm2/Mycn/Bmp7/Sox10/Foxf1/Sox9/Hoxd11/Fgf7/Agtr2/Spint2/St14/Hgf/Dll4/Ccl11/Rasip1/Agtr1b/Sox8/Six4/Prox1/Fgf10	57	1.9868
BP	GO:0001657	ureteric bud development	34/2629	110/17962	1.05397e-05	0.00081762	0.000643756	Cd44/Wnt2b/Bmp4/Sdc1/Gpc3/Tacstd2/Ctnnbip1/Tcf21/Wt1/Rarb/Wnt6/Hey1/Crlf1/Gata3/Cited1/Agtr1a/Fgf1/Robo2/Gdf11/Kif26b/Sfrp1/Arg2/Pkd2/Fgfr2/Fmn1/Bmp7/Sox9/Hoxd11/Agtr2/Agtr1b/Sox8/Six4/Vcan/Osr1	34	2.74398
BP	GO:0003206	cardiac chamber morphogenesis	41/2629	143/17962	1.09566e-05	0.000839466	0.000660957	Bmp4/Hif1a/Id2/Tbx2/Dsp/Smarcd3/Isl1/Ly6e/Tpm1/Fzd2/Rarb/Hey1/Fzd1/Hey2/Gata3/Fgfrl1/Ppp1r13l/Cited2/Sfrp2/Cpe/Rbp4/Robo2/Tbx1/Vangl2/Fgfr2/Ccm2l/Tnnt2/Gata6/Bmp7/Dhrs3/Foxf1/Shox2/Hand2/Mef2c/Myl3/Nrg1/Dll4/Prox1/Nrp2/Heyl/Dnah11	41	3.592
BP	GO:0070371	ERK1 and ERK2 cascade	80/2629	344/17962	1.20321e-05	0.00090323	0.000711161	Il1a/Ceacam1/Cd44/Vegfb/Bmp4/Hmgcr/Avp/Apoe/Ccl7/Gpr55/Tnip1/Eno1/Fam83d/Ndrg2/Slc9a3r1/Adam17/Epha2/Tlr4/Ager/Lmo3/Ezr/Syk/Klf4/Pla2g5/Ace2/Ngf/Pdgfa/Tnfaip8l3/F2rl1/Tff2/Pdgfd/Tiam1/C5ar2/Rras/Oxtr/Ccl21/Lgals9/Camk2n1/Dennd2b/Akap12/Ptprr/Wnk2/Ptpn1/Gpnmb/Cav1/Fgfr4/Dnajc27/Dusp15/Zfp36l2/Fbln1/Gbp1/Ffar4/Fgfr2/C1qtnf3/Hras/Sirt3/Nox4/Sstr4/Acta2/Tlr2/Dmd/Sox9/Cx3cl1/Fgf19/Dusp4/Dusp3/Hand2/Ap…	80	1.11803
BP	GO:0001656	metanephros development	31/2629	97/17962	1.20799e-05	0.00090323	0.000711161	Irx1/Slc5a1/Bmp4/Gpc3/Id2/Tcf21/Irx2/Wt1/Itga8/Pdgfa/Nkx3-1/Id3/Cxcr2/Wnt7b/Gata3/Cited1/Akr1b1/Osr2/Robo2/Gdf11/Kif26b/Pkd2/Fmn1/Bmp7/Sox9/Hoxd11/Agtr2/Sox8/Six4/Fgf10/Osr1	31	2.69408
BP	GO:0051963	regulation of synapse assembly	36/2629	120/17962	1.23742e-05	0.000914217	0.000719812	Bhlhb9/Arf6/Actr3/Lrrn3/Syndig1/Sema4a/Thbs2/Flrt3/Slit1/Nectin1/Sema4d/Amigo2/Fzd1/Adgrl3/Ephb3/Gpc4/Amigo1/Oxtr/LRRTM1/Farp1/Cbln2/Clstn3/Cbln1/Flrt1/Il1rap/Adgrb2/Ptprd/Tlr2/Musk/Mef2c/Ppp1r9a/Ntrk3/Six4/Grin1/Nlgn2/Rab17	36	1.66667
BP	GO:0072163	mesonephric epithelium development	34/2629	111/17962	1.30804e-05	0.000943916	0.000743196	Cd44/Wnt2b/Bmp4/Sdc1/Gpc3/Tacstd2/Ctnnbip1/Tcf21/Wt1/Rarb/Wnt6/Hey1/Crlf1/Gata3/Cited1/Agtr1a/Fgf1/Robo2/Gdf11/Kif26b/Sfrp1/Arg2/Pkd2/Fgfr2/Fmn1/Bmp7/Sox9/Hoxd11/Agtr2/Agtr1b/Sox8/Six4/Vcan/Osr1	34	2.74398
BP	GO:0072164	mesonephric tubule development	34/2629	111/17962	1.30804e-05	0.000943916	0.000743196	Cd44/Wnt2b/Bmp4/Sdc1/Gpc3/Tacstd2/Ctnnbip1/Tcf21/Wt1/Rarb/Wnt6/Hey1/Crlf1/Gata3/Cited1/Agtr1a/Fgf1/Robo2/Gdf11/Kif26b/Sfrp1/Arg2/Pkd2/Fgfr2/Fmn1/Bmp7/Sox9/Hoxd11/Agtr2/Agtr1b/Sox8/Six4/Vcan/Osr1	34	2.74398
BP	GO:0061008	hepaticobiliary system development	62/2629	250/17962	1.43206e-05	0.00102154	0.000804311	Ceacam1/Bmp4/Arg1/Hmgcs1/Aacs/Ada/Pkm/Arf6/Anxa1/Ephx1/Cldn1/Cdkn2b/Acat2/Hp/Dbp/Cp/Rps6ka1/Rarb/Icmt/Mki67/Tgfa/Fas/Tk1/Bdh1/Mdk/Cyp1a1/Lsr/Aurka/Ak2/Thra/Ak4/Aldh1a1/Sox17/Hmox1/Cited2/Cebpb/Hmgcs2/Hnf4g/Acadm/Ccne1/Hhex/Hpn/Lims2/Man2a1/Pcsk9/Pck2/Ugt1a6/Alas2/Pkd2/Hlx/Gli1/Gata6/Fscn1/Itpr1/Psmb9/Sox9/Lipc/Hgf/Aldh1a2/Slc25a4/Cdkn2a/Prox1	62	-0.254
BP	GO:0045214	sarcomere organization	21/2629	55/17962	1.50309e-05	0.00106002	0.000834609	Fhod3/Tpm1/Csrp1/Obsl1/Tnnt3/Myoz1/Cfl2/Casq2/Neurl2/Tnnt2/Casq1/Krt8/Myom3/Ldb3/Mybpc1/Mypn/Mef2c/Mybpc2/Six4/Prox1/Klhl41	21	4.14614
BP	GO:0060048	cardiac muscle contraction	37/2629	126/17962	1.60881e-05	0.00112183	0.000883275	Vegfb/Jup/Map2k6/Dsc2/Dsp/Pln/Atp1a2/Tpm1/Ace2/Ehd3/Kcnj8/Fxyd1/Zc3h12a/Ppp1r13l/Tnnt3/Kcne3/Actc1/Cav1/Kcne2/Sgcd/Kcne5/Casq2/Smtn/Scn1b/Tnnt2/Kcnh2/Tnni2/Dmd/Cacna1d/Scn5a/Myl1/Scn4b/Myl3/Kcna5/Ccn2/Rnf207/Stc1	37	3.78118
BP	GO:0016053	organic acid biosynthetic process	84/2629	369/17962	1.72531e-05	0.00117937	0.000928583	Ceacam1/Crabp2/Csad/Hpgds/Hif1a/Pla2g4f/Cyp27a1/Elovl4/Avp/Ggt1/Pkm/Insig1/Actn3/Anxa1/Acsl3/Abcd2/Pgam1/Eno1/Gch1/Acsbg1/Scd2/Entpd5/Shmt2/Fabp5/Cyp7b1/Pgk1/Fa2h/Hk2/Elovl1/Syk/Nr1h3/Psat1/Pla2g5/Trib3/Thnsl2/Galt/Cyp1a1/Abhd1/Aloxe3/Hacd4/Fcer1a/Pparg/Aldh1a1/Dhtkd1/Alox12b/Hsd17b12/Hyal1/Ldha/Sphk1/Plp1/Has3/Lipg/Fasn/Carns1/Fgfr4/Acacb/Sardh/Aldoc/Cyp39a1/Eno3/Pgam2/Ptgds/Nr1d1/Elovl2/Lpl/Hac…	84	-0.654654
BP	GO:0001666	response to hypoxia	94/2629	424/17962	1.72934e-05	0.00117937	0.000928583	Slc2a1/Il1a/Vegfb/Aqp3/Tfrc/Plekhn1/Penk/Hif1a/Higd1a/Ccna2/Ada/Fam162a/Pkm/Igfbp3/Ascl2/Ngb/Eno1/Plk3/Adam17/Cd24/S100b/Pdk1/Tlr4/Vegfc/Ldlr/Pam/Ager/Pgk1/Zfp354a/Hk2/Kcnma1/Hp/Twist1/Slc29a1/Scnn1g/Slc11a2/Bnip3l/Cygb/Slc2a4/Pdgfa/Nkx3-1/Sdc2/Npepps/Chrna4/Fas/Cyp1a1/Scnn1b/Ccnb1/Adam8/Clca1/Pygm/P2rx2/Vasn/Hmox1/Cited2/Ldha/Aldh3a1/Lepr/Mmp12/Ca9/Cav1/Nol3/Ddah1/Mgarp/Nop53/Cpeb2/Aldoc/Ankrd1/…	94	0.412568
BP	GO:0031960	response to corticosteroid	75/2629	321/17962	1.87518e-05	0.00126213	0.000993739	Areg/Gjb2/Cdkn1a/Bmp4/Cyp3a9/Sdc1/Hif1a/Arg1/Sult1a1/Anxa1/Ephx1/Alpl/Gpx3/Cldn1/Maob/Il1rn/Acsbg1/S100b/Isl1/Tlr4/Pam/Gba/Prss8/Kcnma1/Hp/Ngf/Hey1/Fas/Tk1/Bdh1/Mdk/Wnt7b/Igfbp7/Mstn/Serpinf1/Cxcl2/Mgp/Abcg2/Agtr1a/Hmgcs2/Aldh3a1/Lepr/Acadm/Ccne1/Cav1/Ptpru/Tfap4/Nefl/Zfp36l2/Pck2/Ptgds/Ugt1a6/Ctsl/Arg2/Nr3c1/Sstr4/Fam107a/Lipc/Igfbp2/Aqp4/Birc5/Agtr2/Reln/Fabp4/Pappa1/L1cam/Cdo1/Ccn2/Ntrk3/Agtr1…	75	2.42487
BP	GO:0050728	negative regulation of inflammatory response	41/2629	146/17962	1.89136e-05	0.00126213	0.000993739	Cd44/Wfdc1/Krt1/Apoe/Ada/Abcd2/Cd24/Tyro3/Isl1/Ldlr/Ager/Nr1h3/Pla2g5/Slpi/Mdk/Tff2/Gata3/Metrnl/Apod/Pparg/Serpinf1/Lgals9/Nr1d2/Zc3h12a/Calcrl/Ccn3/Nt5e/Adora2a/Ffar4/Uaca/Pbk/C1qtnf3/Nr1d1/Gpx2/Il12b/Foxf1/Cx3cl1/Ppard/Ppara/Hgf/Ptger4	41	1.09322
BP	GO:0001889	liver development	61/2629	247/17962	1.91727e-05	0.0012658	0.000996635	Ceacam1/Bmp4/Arg1/Hmgcs1/Aacs/Ada/Pkm/Arf6/Anxa1/Ephx1/Cldn1/Cdkn2b/Acat2/Hp/Dbp/Cp/Rps6ka1/Rarb/Icmt/Mki67/Tgfa/Fas/Tk1/Bdh1/Mdk/Cyp1a1/Lsr/Aurka/Ak2/Thra/Ak4/Aldh1a1/Hmox1/Cited2/Cebpb/Hmgcs2/Hnf4g/Acadm/Ccne1/Hhex/Hpn/Lims2/Man2a1/Pcsk9/Pck2/Ugt1a6/Alas2/Pkd2/Hlx/Gli1/Gata6/Fscn1/Itpr1/Psmb9/Sox9/Lipc/Hgf/Aldh1a2/Slc25a4/Cdkn2a/Prox1	61	-0.384111
BP	GO:0072080	nephron tubule development	32/2629	104/17962	2.09796e-05	0.00137052	0.00107908	Irx1/Cd44/Wnt2b/Bmp4/Gpc3/Tacstd2/Ctnnbip1/Tcf21/Irx2/Cd24/Wt1/Wnt6/Hey1/Wnt7b/Gata3/Cited1/Agtr1a/Fgf1/Wnk4/Kif26b/Pkd2/Fmn1/Sox9/Aqp11/Hoxd11/Agtr2/Mef2c/Agtr1b/Sox8/Six4/Heyl/Osr1	32	1.41421
BP	GO:0007584	response to nutrient	84/2629	371/17962	2.12937e-05	0.00137655	0.00108383	Il1a/Cd44/Tfrc/Glrx/Hmgcr/Penk/Slc27a4/Arg1/Hmgcs1/Aacs/Ada/Pkm/Acsl3/Ttpa/Alpl/Tnfrsf11b/Myo5b/Baiap2/Cdkn2b/Muc4/Acat2/Cyp24a1/Gclc/Ager/Zfp354a/Pim1/Hp/Cp/Fzd2/Nnt/Gsn/Fzd1/Acsl1/Bdh1/Cyp1a1/Amigo1/Vim/Pparg/Slc6a19/Cubn/Mgp/Abcg2/P2rx2/Hmox1/Ldha/Sphk1/Folr2/Mgmt/Hmgcs2/Aldh3a1/Lepr/Sfrp2/Lipg/Acadm/Ccne1/Dbi/Cav1/Abcg5/Dhodh/Trpv1/Phex/Sfrp1/Arg2/Spp1/Castor2/Castor1/Tpcn2/Lpl/Bmp7/Gdap1/Stc…	84	-0.436436
BP	GO:0045109	intermediate filament organization	13/2629	26/17962	2.18778e-05	0.00139795	0.00110068	Krt10/Krt71/Pkp1/Dsp/Krt14/Nefh/Kb15/Krt20/Krt2/Vim/Krt17/Nefl/Nefm	13	-1.38675
BP	GO:0001738	morphogenesis of a polarized epithelium	25/2629	73/17962	2.20752e-05	0.00139795	0.00110068	Grhl3/Gpc3/Rab10/Dlg3/Slc9a3r1/Fzd3/Fzd2/Sfrp5/Fzd1/Sapcd2/Astn2/Wnt7b/Syne4/Tcf15/Camsap3/Dact1/Ttc8/Nkd1/Sfrp2/Vangl2/Ankrd6/Sfrp1/Brsk2/Cthrc1/Foxf1	25	1.4
BP	GO:0035637	multicellular organismal signaling	41/2629	147/17962	2.25685e-05	0.00141475	0.00111391	Jup/Avp/Dsc2/Dsp/Gja1/Pln/Jam3/Gba/Kcnma1/Ace2/Ehd3/Clcn1/Gjc1/Cxadr/P2rx2/Gria1/Kcne3/Cav1/Kcnmb2/Kcne2/Dpp6/Gpr35/Kcne5/Scn1b/Kcnh2/Myh14/Cacng7/Scn9a/Cacna1d/Scn5a/Cacng4/Hrc/Scn4b/Cldn19/Prx/Scn7a/Trdn/Kcna5/Ntrk3/Kcnmb4/Avpr1a	41	2.65495
BP	GO:0030879	mammary gland development	51/2629	197/17962	2.35082e-05	0.00144799	0.00114008	Areg/Atp2c2/Bmp4/Stat5a/Hif1a/Arg1/Elf5/Id2/Tbx2/Gja1/Pgr/Sostdc1/Erbb3/Muc4/Epha2/Kdm5b/Pam/Hk2/Slc29a1/Tgfa/Mtx1/Wnt7b/Tfap2c/Gata3/Hoxd9/Elf3/B4galt1/Zbtb7b/Cebpb/Scrib/Mgmt/Zfp157/Fasn/Cav1/Dhodh/Alas2/Fgfr2/Tph1/Nr3c1/Nme1/Foxf1/Sox9/Msx1/Cdo1/Cdkn2a/Ccl11/Iqgap3/Rreb1/Neurl1/Fgf10/Rxfp1	51	-1.82036
BP	GO:0006937	regulation of muscle contraction	44/2629	162/17962	2.37365e-05	0.00144799	0.00114008	Jup/Dsc2/Ptger3/Dsp/Ada/Actn3/Eno1/Pln/Kcnma1/Atp1a2/Ace2/Ehd3/Fxyd1/Tnnc2/Oxtr/Tacr2/Zc3h12a/Calcrl/Tnnt3/Sphk1/Kcne3/Cttn/Cav1/Gucy1a1/Arg2/Dmpk/Casq2/Smtn/Tnnt2/Tnni2/Casq1/Dmd/Scn5a/Mylk2/Tacr3/Hspb6/Adra2a/Myl3/Ptger4/Ccn2/Adora2b/Mrvi1/Rnf207/Stc1	44	3.01511
BP	GO:0002027	regulation of heart rate	31/2629	100/17962	2.38197e-05	0.00144799	0.00114008	Jup/Dsc2/Dsp/Ada/Pln/Gch1/Tpm1/Hey2/Kcne3/Cav1/Kcne2/Kcne5/Trpv1/Casq2/Scn1b/Kcnh2/Dmd/Cacna1d/Scn5a/Edn3/Hrc/Tacr3/Irx5/Scn4b/Agtr2/Kcna5/Rnls/Bves/Avpr1a/Rgs4/Crhr2	31	2.69408
BP	GO:0035051	cardiocyte differentiation	48/2629	182/17962	2.4032e-05	0.00144799	0.00114008	G6pd/Bmp4/Tbx2/Calr/Fhod3/Isl1/Wt1/Twist1/Fdps/Rarb/Hey2/Obsl1/Speg/Cby1/Ccnb1/Cxadr/Sox17/Cited2/Actc1/Acadm/Anxa2/Fzd7/Sgcd/Nr3c1/RGD1311744/Nox4/Gata6/Bmp7/Prickle1/Sgcb/Pi16/Myom3/Ppara/Mybpc1/Myh11/Agtr2/Cdk1/Hand2/Slc25a4/Col14a1/Nrap/Mef2c/Bves/Nrg1/Mybpc2/Sorbs2/Prox1/Rgs4	48	3.75278
BP	GO:0007586	digestion	38/2629	133/17962	2.46522e-05	0.00147107	0.00115825	Pls1/Slc5a1/Gcnt3/Inava/Ptger3/Lipf/Adm2/Capn8/Muc4/Capn9/Tlr4/Acat2/Vil1/Ldlr/Tff1/Ezr/Kcnma1/Nr1h3/F11r/Tjp2/Tff2/Oxtr/Abcg2/Rbp4/Dbi/Npr3/Gpr39/Pbld1/Wnk4/Abcg5/Dgat1/Trpv1/Akr1d1/Sox9/Slc26a7/Scarb1/Crhr2/Fgf10	38	-1.62221
BP	GO:0007422	peripheral nervous system development	26/2629	78/17962	2.61849e-05	0.00154765	0.00121855	Ntf3/Aldh3a2/Nefh/Cldn1/Artn/Erbb3/Isl1/Fa2h/Myoc/Ngf/Hoxd9/Sncg/Cited2/Rxrg/Sh3tc2/Adgrb2/Hoxd10/Lama2/Ndrg1/Dmd/Sox10/Prx/Hand2/Nrg1/Ntrk3/Sox8	26	2.35339
BP	GO:0046165	alcohol biosynthetic process	41/2629	148/17962	2.68602e-05	0.00157259	0.00123818	G6pd/Dhcr24/Hmgcr/Cyp51/Cyp27a1/Hmgcs1/Apoe/Nsdhl/Insig1/Plcd1/Ephx1/Sec14l2/Gch1/Sptlc2/Sc5d/Acat2/Dhcr7/Gba/Tm7sf2/Mvd/Fdps/Idi1/Fdft1/Pth1r/Ebp/Ces1d/Itpkc/Pcbd1/Akr1b1/Sphk1/Hmgcs2/Adcyap1r1/Plcb4/Fgf1/Ippk/Acer1/Hsd17b7/Cd244/Pck2/Plce1/Plch1	41	-2.03026
BP	GO:0072028	nephron morphogenesis	28/2629	87/17962	2.71362e-05	0.0015739	0.00123921	Irx1/Cd44/Wnt2b/Bmp4/Gpc3/Tacstd2/Ctnnbip1/Tcf21/Irx2/Wt1/Wnt6/Hey1/Gata3/Cited1/Agtr1a/Fgf1/Wnk4/Kif26b/Pkd2/Fmn1/Bmp7/Sox9/Hoxd11/Agtr2/Agtr1b/Sox8/Six4/Osr1	28	1.88982
BP	GO:0061326	renal tubule development	33/2629	110/17962	2.8011e-05	0.0016096	0.00126732	Irx1/Cd44/Wnt2b/Bmp4/Gpc3/Tacstd2/Ctnnbip1/Tcf21/Irx2/Cd24/Wt1/Wnt6/Hey1/Wnt7b/Gata3/Ttc8/Cited1/Agtr1a/Fgf1/Wnk4/Kif26b/Pkd2/Fmn1/Sox9/Aqp11/Hoxd11/Agtr2/Mef2c/Agtr1b/Sox8/Six4/Heyl/Osr1	33	1.5667
BP	GO:0015711	organic anion transport	99/2629	458/17962	3.0858e-05	0.00175693	0.00138332	Slc2a1/Il1a/Ceacam1/Slc16a14/Mfsd2a/Slc38a4/Map2k6/Slc27a4/Slc35a2/Pla2g4f/Avp/Arg1/Atp8b3/Slc16a6/Apoe/Ptger3/Gja1/Anxa1/Acsl3/Gltp/Pla2g2f/P2ry2/Slc37a1/Il1rn/Slc27a3/Abca12/Slc25a23/Slc26a9/Slc9a3r1/Aqp9/Slc15a1/Slc37a2/Slc4a11/Atp10b/Ldlr/Cptp/Syk/Tmem30b/Slc43a1/Repin1/Pla2g5/Ace2/Lrrc8e/Pla2g3/Aqp8/Slc35d2/Slc7a5/Slc6a15/Gipc1/Acsl1/Atp11b/Tnfaip8l3/Pla2r1/Slc4a3/Slc16a8/Pparg/Myo6/Slc6a19/…	99	-2.7136
BP	GO:0048565	digestive tract development	43/2629	159/17962	3.26823e-05	0.00184388	0.00145178	Cdkn1a/Bmp4/Hoxd13/Hif1a/Id2/Tbx2/Ada/Prdm1/Tcf21/Muc4/Cdh1/Rarb/Sfrp5/Pdgfa/Tk1/Cyp1a1/Ephb3/Dact1/Ccnb1/Oxtr/Thra/Aldh1a1/Pkdcc/Rarres2/Sox17/Hmgcs2/Sfrp2/Ptk6/Vangl2/Spdef/Sfrp1/Arg2/Fgfr2/Hlx/Gata6/Sox10/Foxf1/Shox2/Agr2/Aldh1a2/Reln/Clmp/Fgf10	43	1.67748
BP	GO:0060306	regulation of membrane repolarization	15/2629	34/17962	3.3979e-05	0.00189976	0.00149578	Gja1/Kcne3/Cav1/Kcne2/Kcne5/Casq2/Scn1b/Kcnh2/Cacna1d/Scn5a/Scn4b/Kcna5/Akap7/Flna/Rnf207	15	3.35659
BP	GO:0072078	nephron tubule morphogenesis	27/2629	84/17962	3.84725e-05	0.00213179	0.00167847	Irx1/Cd44/Wnt2b/Bmp4/Gpc3/Tacstd2/Ctnnbip1/Tcf21/Irx2/Wt1/Wnt6/Hey1/Gata3/Cited1/Agtr1a/Fgf1/Wnk4/Kif26b/Pkd2/Fmn1/Sox9/Hoxd11/Agtr2/Agtr1b/Sox8/Six4/Osr1	27	1.73205
BP	GO:0031348	negative regulation of defense response	54/2629	216/17962	3.92678e-05	0.0021566	0.00169801	Serpinb3a/Ceacam1/Cd44/Wfdc1/Krt1/Arg1/Apoe/Ada/Abcd2/Spink5/Igf2/Cd24/Tyro3/Isl1/Ldlr/Ager/Mill1/Nr1h3/Pla2g5/Slpi/Mdk/Tff2/Gata3/Metrnl/Dcst1/Apod/Pparg/Susd4/Serpinf1/Lgals9/Nr1d2/Zc3h12a/Calcrl/RT1-S3/Ccn3/Mmp12/Nt5e/Adora2a/Ffar4/Uaca/Arg2/Pbk/C1qtnf3/Nr1d1/Gpx2/Fgl2/Il12b/Foxf1/Cx3cl1/Serping1/Ppard/Ppara/Hgf/Ptger4	54	1.08866
BP	GO:0022600	digestive system process	33/2629	112/17962	4.19127e-05	0.00226451	0.00178297	Pls1/Slc5a1/Gcnt3/Inava/Ptger3/Muc4/Tlr4/Acat2/Vil1/Ldlr/Tff1/Ezr/Kcnma1/Nr1h3/F11r/Tjp2/Tff2/Oxtr/Abcg2/Rbp4/Dbi/Npr3/Gpr39/Pbld1/Wnk4/Abcg5/Dgat1/Trpv1/Sox9/Slc26a7/Scarb1/Crhr2/Fgf10	33	-1.21854
BP	GO:0090130	tissue migration	69/2629	296/17962	4.2887e-05	0.00226451	0.00178297	Ceacam1/Bmp4/Stat5a/Jup/Adtrp/Hif1a/Apoe/Tacstd2/Ptp4a3/Arf6/Anxa1/Atoh8/Igf2/Calr/Adam17/Epha2/Hbegf/Sema4a/Rab11a/Vegfc/Vil1/Fgfbp1/Ager/Krt16/Klf4/Cxcl13/Gipc1/Krt2/Zfp580/Gata3/Pparg/Serpinf1/Enpp2/Plk2/Zc3h12a/Hmox1/Hyal1/Ptprr/Ccn3/Actc1/Fgf1/Rab25/Pbld1/Hdac9/Gata2/Prkd1/Prcp/Meox2/Patz1/Angpt2/Acta2/Foxf1/Acta1/Sox9/Ppard/Fgf7/Scarb1/Nr2f2/Mef2c/Gpld1/Kank2/Adgra2/Clec14a/Dll4/Adora2b/Rre…	69	0.842701
BP	GO:0060135	maternal process involved in female pregnancy	28/2629	89/17962	4.31277e-05	0.00226451	0.00178297	Gjb2/Il11ra1/Hif1a/Arg1/Gja1/Dsg1/Prdm1/Pgr/Pam/Cdh1/Ace2/Mmp7/Fas/Vim/Lgals9/Cited2/Akr1b1/Hsd17b7/Tcf23/Ctsl/Alas2/Arg2/Angpt2/Stc2/Akap5/Ppard/Nr2f2/Stc1	28	-0.377964
BP	GO:0061333	renal tubule morphogenesis	28/2629	89/17962	4.31277e-05	0.00226451	0.00178297	Irx1/Cd44/Wnt2b/Bmp4/Gpc3/Tacstd2/Ctnnbip1/Tcf21/Irx2/Wt1/Wnt6/Hey1/Gata3/Cited1/Agtr1a/Fgf1/Wnk4/Kif26b/Pkd2/Fmn1/Sox9/Hoxd11/Agtr2/Mef2c/Agtr1b/Sox8/Six4/Osr1	28	1.88982
BP	GO:0010876	lipid localization	84/2629	378/17962	4.34066e-05	0.00226451	0.00178297	Il1a/Ceacam1/Crabp2/Vstm2a/Stat5a/Mfsd2a/Map2k6/Slc27a4/Pla2g4f/Atp8b3/Apoe/Igfbp3/Anxa1/Acsl3/Ttpa/Gltp/Pla2g2f/Relch/P2ry2/Slc27a3/B4galnt1/Abca12/Osbpl3/Dgat2/Aqp9/Rab11a/Acat2/Kdm5b/Atp10b/Ldlr/Npc1/Abhd5/Cptp/Esyt3/Syk/Tmem30b/Repin1/Nr1h3/Pla2g5/Nkx3-1/Pla2g3/Aqp8/Apol3/Acsl1/Atp11b/Tnfaip8l3/Pla2r1/Apod/Pparg/Spns2/Hexb/Zc3h12a/Agtr1a/Lipg/Rbp4/Cav1/Cry2/Gm2a/Acacb/Abcg5/Anxa2/Dgat1/Osbp2/…	84	-2.18218
BP	GO:0046394	carboxylic acid biosynthetic process	82/2629	367/17962	4.35795e-05	0.00226451	0.00178297	Ceacam1/Crabp2/Hpgds/Hif1a/Pla2g4f/Cyp27a1/Elovl4/Avp/Ggt1/Pkm/Insig1/Actn3/Anxa1/Acsl3/Abcd2/Pgam1/Eno1/Gch1/Acsbg1/Scd2/Entpd5/Shmt2/Fabp5/Cyp7b1/Pgk1/Fa2h/Hk2/Elovl1/Syk/Nr1h3/Psat1/Pla2g5/Trib3/Thnsl2/Galt/Cyp1a1/Abhd1/Aloxe3/Hacd4/Fcer1a/Pparg/Aldh1a1/Dhtkd1/Alox12b/Hsd17b12/Hyal1/Ldha/Sphk1/Plp1/Has3/Lipg/Fasn/Carns1/Fgfr4/Acacb/Sardh/Aldoc/Cyp39a1/Eno3/Pgam2/Ptgds/Nr1d1/Elovl2/Lpl/Hacd2/Ak…	82	-0.883452
BP	GO:0042445	hormone metabolic process	55/2629	222/17962	4.37868e-05	0.00226451	0.00178297	Crabp2/Ide/Hif1a/Cyp27a1/Sult1a1/Ece2/Duoxa1/Bco1/Sdr16c5/Duox1/Cpq/Igf2/Pcsk4/Dgat2/Chst8/Rdh12/Rbp2/Dhcr7/Furin/Kcnma1/Cyp1a1/Gata3/Tiparp/Foxa1/Aldh1a1/Dio2/Pon3/Hsd17b12/Akr1b1/Sult1b1/Bbs1/Ddo/Cpe/Rbp4/Fgfr4/Slc44a4/Hpn/Pde8b/Hsd17b7/Dgat1/Spp1/Nr3c1/Slco4a1/Dhrs3/Stc2/Akr1d1/Cyp2d4/Scarb1/Aldh1a2/Srd5a2/Reln/Selenom/Hsd17b1/Hsd17b2/Ache	55	-0.40452
BP	GO:0031346	positive regulation of cell projection organization	102/2629	479/17962	4.44183e-05	0.00227818	0.00179373	Bhlhb9/Crabp2/Bmp4/Ocm2/Eps8l2/Mapk6/Twf1/Dbnl/Efemp1/Apoe/Cdc42ep3/Actr3/LOC691418/P2ry2/Myo5b/Sez6/Baiap2/Prom2/Adam17/Cd24/Apbb1/Rab11a/Vil1/Plppr5/Hspa5/Clip1/Eps8l1/Sh3glb1/Ppp2r5b/Def8/Neu1/Ngf/Sema4d/Fzd1/Obsl1/F2rl1/Mdk/Lrp8/Caprin2/Rnd2/Dzip1/Tiam1/Amigo1/Gprc5b/Mstn/Serpinf1/Enpp2/Ccl21/Cxcl6/Fez1/Tnfrsf12a/Cdc42ep2/Sphk1/Dixdc1/Robo2/Scarf1/Ptk6/Nefl/Prkd1/Dynll1/Ankrd1/Rgma/Il1rap/Rim…	102	0.792118
BP	GO:0051302	regulation of cell division	42/2629	156/17962	4.49609e-05	0.00228711	0.00180076	Il1a/Sfn/Vegfb/Ereg/Kif23/Plk3/Prc1/Igf2/Incenp/Rab11a/Vegfc/Rxfp3/Aurkb/Sh3glb1/Pdgfa/Nkx3-1/Hoxc4/Tgfa/Gipc1/Mrgprx2/Mdk/Txnip/Pdgfd/Ect2/Aurka/Chmp4c/Plk2/Kif20b/Sox17/Sfrp2/Fgf1/Zfyve19/Thbs4/Cdc6/Map9/Fgfr2/Plk1/Aspm/Fgf7/Racgap1/Efhc1/Kif18b	42	-0.92582
BP	GO:0006721	terpenoid metabolic process	25/2629	76/17962	4.77759e-05	0.00241055	0.00189795	Crabp2/Hmgcr/Hmgcs1/Aldh3a2/Pgr/Bco1/Sdr16c5/Dgat2/Rdh12/Rbp2/Fdps/Fdft1/Cyp2e1/Cyp2j4/Cyp1a1/Aldh1a1/Rarres2/Akr1b1/Hmgcs2/Rbp4/Dgat1/Dhrs3/Cyp2d4/Ppard/Aldh1a2	25	-1
BP	GO:0031032	actomyosin structure organization	51/2629	202/17962	4.81792e-05	0.00241129	0.00189854	Epha1/Tacstd2/Kif23/Cnn3/Fhod3/Fhdc1/Tpm1/Myoc/Csrp1/F11r/Obsl1/Tmod1/Ect2/Tmod4/Ttc8/Tnnt3/Actc1/Myoz1/Cfl2/Casq2/Neurl2/Tnnt2/Nox4/Arhgef5/Casq1/Asap3/Myh14/S100a10/Tmod2/Acta1/Krt8/Myom3/Ldb3/Racgap1/Mybpc1/Cnn1/Mypn/Nrap/Mef2c/Lmod3/Ppp1r9a/Ptger4/Rhoc/Ccn2/Cdc42bpg/Mybpc2/Six4/Prox1/Arrb1/Klhl41/Epb41l2	51	3.5007
BP	GO:0072088	nephron epithelium morphogenesis	27/2629	85/17962	4.86014e-05	0.00241296	0.00189985	Irx1/Cd44/Wnt2b/Bmp4/Gpc3/Tacstd2/Ctnnbip1/Tcf21/Irx2/Wt1/Wnt6/Hey1/Gata3/Cited1/Agtr1a/Fgf1/Wnk4/Kif26b/Pkd2/Fmn1/Sox9/Hoxd11/Agtr2/Agtr1b/Sox8/Six4/Osr1	27	1.73205
BP	GO:0010721	negative regulation of cell development	87/2629	396/17962	4.95708e-05	0.00244156	0.00192237	Il1a/G6pd/Bmp4/Cdk5r1/Efemp1/Id2/Apoe/Ptger3/Tacstd2/Arf6/Actr3/Ttpa/Ascl2/Sez6/Klk8/Calr/Cdkn2b/Adam17/Cd24/Apbb1/Sema3f/Sema4a/Isl1/Nr2f1/Ldlr/Slit1/Idh2/Mylip/Efnb3/Sema4b/Sema4d/Hey1/Id3/Fas/Sema6c/Tjp2/Wnt7b/Shb/Vim/Olfm1/Kctd11/Ccnb1/Rtn4r/Ngef/S1pr3/Plk2/Gpr37l1/Rtn4rl1/Dixdc1/Id4/Cav1/Gdf11/Zfp365/Aatk/Grb14/Map2/Thy1/Rgma/Fbln1/Trpv1/Gbp1/Nfatc4/Spp1/Nr1d1/Mycn/Meltf/Thrb/Bmp7/Spock1/Dmd…	87	2.25144
BP	GO:0044706	multi-multicellular organism process	74/2629	325/17962	5.28577e-05	0.00258295	0.0020337	Slc2a1/Gjb2/Stat5a/Cyp3a9/Il11ra1/Hif1a/Arg1/Maged2/Ptger3/Gja1/Igfbp3/Dsg1/Prdm1/Pgr/Il1rn/Sostdc1/Igf2/Calr/Klk14/Cldn4/Pam/Cdh1/Endou/Ace2/Mmp7/Cyp2j4/Fas/Tk1/Cyp1a1/Igfbp7/Vim/Oxtr/Hexb/Lgals9/Vmp1/Abcg2/B4galt1/Hpgd/Cited2/Akr1b1/Sphk1/Lepr/Ddo/Mmp12/Dhodh/Hsd17b7/Tcf23/Cst3/Fbln1/Ctsl/Alas2/Arg2/Pzp/Nr3c1/Fgl2/Angpt2/Stc2/Akap5/Cyp2d4/Syde1/Ppard/Tekt3/Igfbp2/Aqp4/Adipor2/Adra2a/Pappa1/Nr2f…	74	0
BP	GO:0050808	synapse organization	100/2629	470/17962	5.43657e-05	0.00263589	0.00207538	Bhlhb9/Abhd17c/Sptbn2/Cdk5r1/Dbnl/Apoe/Arf6/Actr3/Lrrn3/Ywhaz/Dlg3/Syndig1/Myo5b/Sez6/Klk8/Baiap2/Abhd17b/Ndrg2/Apbb1/Sema3f/Sema4a/Thbs2/Flrt3/Slit1/Cdh1/Nectin1/Dlg2/Sema4d/Amigo2/Rab3a/Fzd1/Adgrl3/Igsf9/Cdc20/Lrp8/Sparcl1/Wnt7b/Caprin2/Ephb3/Gpc4/Tiam1/Amigo1/Myo6/Dact1/Oxtr/Ngef/LRRTM1/Sncg/Farp1/Cbln2/P2rx2/Kirrel3/Clstn3/Cttn/Cabp1/Zfp365/Fbxo45/Nefl/Dgkb/Cttnbp2/Cacnb1/Cbln1/Elfn1/Flrt1/Il…	100	1.2
BP	GO:0086009	membrane repolarization	17/2629	43/17962	5.74397e-05	0.00276334	0.00217572	Gja1/Kcnj8/Kcne3/Cav1/Kcne2/Kcne5/Casq2/Scn1b/Kcnh2/Cacna1d/Scn5a/Scn4b/Kcna5/Akap7/Atp1b2/Flna/Rnf207	17	3.63803
BP	GO:0055067	monovalent inorganic cation homeostasis	39/2629	143/17962	6.08447e-05	0.00289061	0.00227593	Car2/Avp/Rhcg/Ttpa/Atp6v1b2/Slc26a9/Slc4a11/Kcnma1/Atp1a2/Scnn1g/Gnas/Nox1/Rab38/Scnn1b/Slc4a3/Slc12a3/Rogdi/Agtr1a/Slc26a3/Gpr39/Upk3a/Gpr89b/Adora2a/Kcnh2/Kctd7/Nr3c2/Aqp11/Chp2/Agtr2/Scn7a/Scnn1a/Slc4a4/Kcna5/Ptger4/Mllt6/Atp1b2/Avpr1a/Atp6v0a4/Anpep	39	-0.160128
BP	GO:0055123	digestive system development	45/2629	173/17962	6.10168e-05	0.00289061	0.00227593	Cdkn1a/Bmp4/Cdkn1c/Hoxd13/Hif1a/Id2/Tbx2/Ada/Prdm1/Tcf21/Igf2/Muc4/Cdh1/Rarb/Sfrp5/Pdgfa/Tk1/Cyp1a1/Ephb3/Dact1/Ccnb1/Oxtr/Thra/Aldh1a1/Pkdcc/Rarres2/Sox17/Hmgcs2/Sfrp2/Ptk6/Vangl2/Spdef/Sfrp1/Arg2/Fgfr2/Hlx/Gata6/Sox10/Foxf1/Shox2/Agr2/Aldh1a2/Reln/Clmp/Fgf10	45	1.93793
BP	GO:1990845	adaptive thermogenesis	43/2629	163/17962	6.18027e-05	0.00290566	0.00228778	Il4r/Map2k6/Gja1/Actn3/Bmp8a/Adam17/Tlr4/Fabp5/Syk/Nr1h3/Gnas/Acsl1/Pparg/Oxtr/Thra/Oma1/Tshr/Aldh1a1/Dio2/Zbtb7b/Cebpb/Lepr/Npr3/Cav1/Gpr39/Ksr2/Trpv1/Ffar4/Nr1d1/Sln/G0s2/Grb10/Adipor2/Ebf2/Bmp8b/Fabp4/Lcn2/Prdm16/Lama4/RGD1565355/Gadd45g/Ache/Hoxc10	43	0.457496
BP	GO:0034765	regulation of ion transmembrane transport	102/2629	483/17962	6.26538e-05	0.00292353	0.00230185	G6pd/Bmp4/Glrx/Ptger3/Gja1/Cemip/Pln/Slc9a3r1/Hspa2/Ager/Prss8/Kcnma1/Atp1a2/Twist1/Rrad/Ppp2ca/Ngf/Ehd3/Dpp10/Slc31a2/Chrna4/Clcn1/Clic3/Amigo1/Kcnj8/Fxyd1/Stac/Ms4a2/Fam115e/Slc9a3r2/Kcnf1/Agtr1a/Kcnq3/Wnk2/Rem1/Kcne3/Fxyd6/Dbi/Cav1/Nol3/Kcne2/Cabp1/Gpr39/Dpp6/Wnk4/Prkd1/Gpr35/Cacnb1/Thy1/Kcne5/Pcsk9/LOC103690156/Pkd2/Casq2/Fxyd4/Scn1b/Sln/Kcnh2/Casq1/Kcnk12/Dmd/Cacng7/Scn9a/Cacna1d/Scn5a/Edn3/…	102	5.54483
BP	GO:0050918	positive chemotaxis	22/2629	64/17962	6.32338e-05	0.00292857	0.00230582	Vegfb/Bmp4/S100a7a/Ntf3/Defb14/Defb3/Artn/Defb4/Colec10/Vegfc/Ager/F2rl1/Wnt7b/Ccl21/Scrib/Angpt2/Cx3cl1/Fgf7/Hgf/Ntrk3/Fgf10/Ccl5	22	1.70561
BP	GO:0051781	positive regulation of cell division	24/2629	73/17962	6.78759e-05	0.00311651	0.00245379	Il1a/Vegfb/Ereg/Kif23/Igf2/Vegfc/Rxfp3/Aurkb/Pdgfa/Nkx3-1/Hoxc4/Tgfa/Gipc1/Mrgprx2/Mdk/Pdgfd/Ect2/Kif20b/Fgf1/Thbs4/Cdc6/Fgfr2/Fgf7/Racgap1	24	0.408248
BP	GO:0061337	cardiac conduction	21/2629	60/17962	6.82961e-05	0.00311651	0.00245379	Jup/Dsc2/Dsp/Gja1/Pln/Ace2/Ehd3/Gjc1/Cxadr/Kcne3/Cav1/Kcne2/Kcne5/Scn1b/Kcnh2/Cacna1d/Scn5a/Hrc/Scn4b/Trdn/Kcna5	21	1.96396
BP	GO:0072006	nephron development	42/2629	159/17962	7.23995e-05	0.00327965	0.00258224	Irx1/Cd44/Wnt2b/Bmp4/Serpinb7/Gpc3/Tacstd2/Ctnnbip1/Tcf21/Irx2/Klf15/Cd24/Wt1/Wnt6/Hey1/Wnt7b/Pdgfd/Gata3/Cited1/Agtr1a/Kirrel3/Sec61a1/Fgf1/Wnk4/Kif26b/Vangl2/Pkd2/Fmn1/Bmp7/Angpt2/Acta2/Plce1/Sox9/Aqp11/Hoxd11/Agtr2/Mef2c/Agtr1b/Sox8/Six4/Heyl/Osr1	42	1.54303
BP	GO:0001667	ameboidal-type cell migration	90/2629	417/17962	7.35611e-05	0.00328432	0.00258592	Ceacam1/Bmp4/Stat5a/Jup/Adtrp/Hif1a/Gpc3/Apoe/Tacstd2/Ptp4a3/Arf6/Anxa1/Actr3/Atoh8/Igf2/Calr/Rffl/Adam17/Epha2/Hbegf/Sema3f/Sema4a/Rab11a/Isl1/Vegfc/Vil1/Fgfbp1/Ager/Krt16/Twist1/Klf4/Cygb/Cxcl13/Sema4b/Sema4d/Gipc1/Krt2/Sema6c/Zfp580/Gata3/Pparg/Zfand5/Prr5l/Serpinf1/Enpp2/Plk2/Zc3h12a/Sox17/Hmox1/Akap12/Hyal1/Ptprr/Ccn3/Mmp12/Fgf1/Rab25/Pbld1/Hdac9/Gata2/Prkd1/Tbx1/Prcp/Meox2/Patz1/Bmp7/Angpt2…	90	1.47573
BP	GO:0198738	cell-cell signaling by wnt	90/2629	417/17962	7.35611e-05	0.00328432	0.00258592	Cd44/Wnt2b/Grhl3/Sdc1/Tmem237/Gpc3/Apoe/Ctnnbip1/Atp6v1c2/Wnt16/Scel/Sostdc1/Ndrg2/Slc9a3r1/Kb15/Tyro3/Isl1/Sox7/Depdc1b/Gid8/Fzd3/Klf4/Cdh1/Fzd2/Myoc/Sfrp5/Wnt6/Dact2/Fzd1/Frat2/Arl6/Mdk/Bambi/Wnt7b/Caprin2/Mdfi/Dact3/Gata3/Tiam1/Tbx18/Jrk/Tgfb1i1/Gprc5b/Cby1/Dact1/Lgr6/Epm2a/Nkd1/Sox17/Dixdc1/Wnk2/Sfrp2/Rbms3/Ccne1/Cpe/Cav1/Dkk2/Ptpru/Dlx5/Fzd7/Hhex/Vangl2/Ankrd6/Hic1/Dcdc2/Sfrp1/Nfatc4/Pkd2/Fg…	90	4.00555
BP	GO:0044242	cellular lipid catabolic process	50/2629	200/17962	7.44764e-05	0.00330143	0.00259939	Adtrp/Slc27a4/Gdpd3/Pla2g4f/Apoe/Galc/Abcd2/Phyh/Pla2g4e/Bco1/Pnpla1/Lpin3/Acat2/Ldlr/Gba/Abhd5/Twist1/Gdpd1/Neu1/Pla2g4d/Abhd1/Ces1d/Gba2/Bdh2/Enpp2/Hexb/Hadhb/Lipg/Acadm/Dbi/Gm2a/Acacb/Acer1/Echdc2/Acad11/Pck2/Pld2/Lpl/Lipc/Neu3/Ppard/Abhd2/Scarb1/Lpin2/Pla2g4b/Gpld1/Acadsb/Mgll/Eci1/Cpt1b	50	-1.41421
BP	GO:0001736	establishment of planar polarity	19/2629	52/17962	7.68943e-05	0.00333606	0.00262666	Grhl3/Gpc3/Dlg3/Fzd3/Fzd2/Sfrp5/Fzd1/Sapcd2/Astn2/Wnt7b/Dact1/Ttc8/Nkd1/Sfrp2/Vangl2/Ankrd6/Sfrp1/Brsk2/Cthrc1	19	1.60591
BP	GO:0010927	cellular component assembly involved in morphogenesis	34/2629	120/17962	7.74079e-05	0.00333606	0.00262666	Fhod3/Tpm1/Csrp1/Pla2g3/Obsl1/Tmod1/Zpbp/Tmod4/Tnnt3/Actc1/Myoz1/Cfl2/Casq2/Neurl2/Tnnt2/Tlr2/Casq1/Phldb1/Tmod2/Acta1/Krt8/Ugt8/Myom3/Ldb3/Mybpc1/Prx/Mypn/Nrap/Mef2c/Lmod3/Mybpc2/Six4/Prox1/Klhl41	34	4.80196
BP	GO:0042303	molting cycle	34/2629	120/17962	7.74079e-05	0.00333606	0.00262666	Hpse/Mpzl3/Tnfrsf19/Krt71/Nsdhl/Tmem79/Krt14/Edar/Sostdc1/Dnase1l2/Prss8/Krt16/Fa2h/Fzd3/Gnas/Pdgfa/Farp2/Fst/Tfap2c/Cd109/Ppp1r13l/Krt17/Trpv3/Dbi/Vangl2/Ctsl/Fgfr2/Ldb2/Sox9/Fgf7/Ngfr/Eda/Fgf10/Ptch2	34	-1.37199
BP	GO:0042633	hair cycle	34/2629	120/17962	7.74079e-05	0.00333606	0.00262666	Hpse/Mpzl3/Tnfrsf19/Krt71/Nsdhl/Tmem79/Krt14/Edar/Sostdc1/Dnase1l2/Prss8/Krt16/Fa2h/Fzd3/Gnas/Pdgfa/Farp2/Fst/Tfap2c/Cd109/Ppp1r13l/Krt17/Trpv3/Dbi/Vangl2/Ctsl/Fgfr2/Ldb2/Sox9/Fgf7/Ngfr/Eda/Fgf10/Ptch2	34	-1.37199
BP	GO:0032355	response to estradiol	60/2629	253/17962	7.8621e-05	0.00336498	0.00264943	Areg/Gjb2/Sprr2d/Bmp4/Cyp3a9/Glrx/Wfdc1/Penk/Hif1a/Ggt1/Ccna2/Ptger3/Gja1/Igfbp3/Insig1/Anxa1/Actr3/Nefh/Igf2/Calr/Muc4/Ldlr/Pam/Kif18a/Tfpi/Pdgfa/Bdh1/Txnip/Vim/Aurka/Hba-a2/Oxtr/Enpp2/Foxa1/Cxcl2/Aldh1a1/Abcg2/Hpgd/Gria1/Adcyap1r1/Ccne1/Map2/Hsd17b7/Cst3/Sfrp1/Mmp15/Bmp7/Cacna1d/Tacr3/Igfbp2/Aqp4/Aldh1a2/Nefm/Nr2f2/Ccn2/Dnmt3a/Sstr1/Ptgfr/Rgs9/Fgf10	60	0.258199
BP	GO:0048644	muscle organ morphogenesis	28/2629	92/17962	8.32371e-05	0.00353815	0.00278577	Dsp/Isl1/Ly6e/Tpm1/Fzd2/Hey1/Fzd1/Hey2/Obsl1/Tcf15/Actc1/Tbx1/Ankrd1/Vangl2/Fgfr2/Ccm2l/Tnnt2/Myom3/Mylk2/Shox2/Mylk/Mybpc1/Smtnl1/Myl3/Nrg1/Dll4/Mybpc2/Prox1	28	3.77964
BP	GO:0070372	regulation of ERK1 and ERK2 cascade	73/2629	324/17962	8.44356e-05	0.00356468	0.00280666	Il1a/Ceacam1/Cd44/Vegfb/Bmp4/Hmgcr/Apoe/Ccl7/Gpr55/Tnip1/Fam83d/Ndrg2/Slc9a3r1/Adam17/Epha2/Tlr4/Ager/Lmo3/Ezr/Syk/Klf4/Pla2g5/Ace2/Ngf/Pdgfa/Tnfaip8l3/F2rl1/Tff2/Pdgfd/Tiam1/C5ar2/Rras/Ccl21/Lgals9/Camk2n1/Dennd2b/Akap12/Ptprr/Wnk2/Ptpn1/Gpnmb/Cav1/Fgfr4/Dnajc27/Dusp15/Fbln1/Gbp1/Ffar4/Fgfr2/C1qtnf3/Hras/Sirt3/Nox4/Sstr4/Acta2/Tlr2/Dmd/Cx3cl1/Fgf19/Dusp4/Dusp3/Hand2/Apip/L1cam/Emilin1/Ros1/Ccn2/…	73	1.28745
BP	GO:0015850	organic hydroxy compound transport	63/2629	270/17962	8.76324e-05	0.00367464	0.00289324	Ceacam1/Aqp3/Apoe/Ptger3/Igfbp3/Plcd1/Relch/Maob/Rab3b/Abca12/Osbpl3/Aqp9/Rab11a/Acat2/Kdm5b/Ldlr/Npc1/Ly6e/Syk/Nr1h3/Aqp8/Chrna4/Syt15/Syt13/Syt9/Fcer1a/Slc16a8/Pparg/Oxtr/Sncg/Pgap1/Agtr1a/Slc16a3/Syt8/Lipg/Rbp4/Cav1/Abcg5/Anxa2/Adora2a/Osbp2/Pcsk9/Gabbr1/Slc16a7/Hrh3/Spp1/Syt12/Slc51a/Tlr2/Syt3/Slc22a3/Lipc/Scarb1/Agtr2/C1qtnf1/Slc5a8/Syt6/Selenom/Nrg1/Adora2b/Abcb4/Nos1/Crhr2	63	0.125988
BP	GO:0036293	response to decreased oxygen levels	96/2629	453/17962	8.87509e-05	0.00368018	0.0028976	Slc2a1/Il1a/Vegfb/Aqp3/Tfrc/Plekhn1/Penk/Hif1a/Higd1a/Ccna2/Ada/Fam162a/Pkm/Igfbp3/Ascl2/Ngb/Eno1/Plk3/Adam17/Cd24/S100b/Pdk1/Tlr4/Vegfc/Ldlr/Pam/Ager/Pgk1/Zfp354a/Hk2/Kcnma1/Hp/Twist1/Slc29a1/Scnn1g/Slc11a2/Bnip3l/Cygb/Slc2a4/Pdgfa/Nkx3-1/Sdc2/Npepps/Chrna4/Fas/Cyp1a1/Scnn1b/Ccnb1/Oxtr/Adam8/Clca1/Pygm/P2rx2/Vasn/Hmox1/Cited2/Ldha/Aldh3a1/Lepr/Mmp12/Ca9/Cav1/Nol3/Ddah1/Mgarp/Nop53/Cpeb2/Aldoc/An…	96	0.408248
BP	GO:0015849	organic acid transport	74/2629	330/17962	8.89504e-05	0.00368018	0.0028976	Il1a/Ceacam1/Slc16a14/Mfsd2a/Slc38a4/Map2k6/Slc27a4/Pla2g4f/Avp/Arg1/Slc16a6/Apoe/Anxa1/Acsl3/Pla2g2f/P2ry2/Il1rn/Slc27a3/Slc26a9/Slc9a3r1/Aqp9/Slc15a1/Syk/Slc43a1/Repin1/Pla2g5/Ace2/Lrrc8e/Pla2g3/Aqp8/Slc35d2/Slc7a5/Slc6a15/Gipc1/Acsl1/Pla2r1/Slc16a8/Pparg/Myo6/Fxyd1/Slc6a19/Epm2a/Folr2/Slc16a3/Xk/Slc26a3/Rbp4/Grik1/Adora2a/Trpv1/Gabbr1/Slc16a7/Arg2/Hrh3/Slc25a1/Nr3c1/Slc6a17/Slc27a6/Slc51a/Sstr…	74	-1.85996
BP	GO:0007588	excretion	21/2629	61/17962	8.99163e-05	0.0036955	0.00290966	Avp/Ptger3/Slc9a3r1/Kcnma1/Gnas/Mdk/Abcg2/Abcg5/Adora2a/Trpv1/Nr3c2/Amn/Adra1d/Agtr2/Ptger4/Mllt6/Avpr1a/Atp6v0a4/Stc1/Crhr2/Anpep	21	1.52753
BP	GO:0050727	regulation of inflammatory response	79/2629	358/17962	9.23636e-05	0.00377111	0.0029692	Cd44/Stat5a/Wfdc1/Krt1/Ggt1/Apoe/Ptger3/Ada/Tnip1/Anxa1/Ctsc/Abcd2/Duoxa1/Cd24/Tyro3/Isl1/Tlr4/Ldlr/Ager/Il33/Nr1h3/Pla2g5/Il17c/Slpi/Cd59/Mdk/Tff2/Gata3/Fcer1a/Metrnl/Gprc5b/Apod/Il17rc/Pparg/Nfkbiz/Susd4/Serpinf1/Adam8/Lgals9/Nr1d2/Zc3h12a/Calcrl/RT1-S3/Cebpb/Sphk1/Ccn3/Fanca/Pde2a/Gbp5/Usp18/Nt5e/Adora2a/Ffar4/Uaca/Pbk/C1qtnf3/Nr1d1/Gpx2/Tgm2/Il17f/Lpl/Il12b/Tlr2/Tlr3/Foxf1/Cx3cl1/Serping1/Ppa…	79	0.337526
BP	GO:0016055	Wnt signaling pathway	89/2629	414/17962	9.32426e-05	0.00378211	0.00297786	Cd44/Wnt2b/Grhl3/Sdc1/Tmem237/Gpc3/Apoe/Ctnnbip1/Atp6v1c2/Wnt16/Scel/Sostdc1/Ndrg2/Slc9a3r1/Kb15/Tyro3/Isl1/Sox7/Depdc1b/Gid8/Fzd3/Klf4/Cdh1/Fzd2/Myoc/Sfrp5/Wnt6/Dact2/Fzd1/Frat2/Arl6/Mdk/Bambi/Wnt7b/Caprin2/Mdfi/Dact3/Gata3/Tiam1/Tbx18/Jrk/Tgfb1i1/Gprc5b/Cby1/Dact1/Lgr6/Epm2a/Nkd1/Sox17/Dixdc1/Wnk2/Sfrp2/Rbms3/Ccne1/Cpe/Cav1/Dkk2/Ptpru/Dlx5/Fzd7/Hhex/Vangl2/Ankrd6/Hic1/Dcdc2/Sfrp1/Nfatc4/Fgfr2/G…	89	3.92199
BP	GO:0110110	positive regulation of animal organ morphogenesis	30/2629	102/17962	9.51277e-05	0.00383352	0.00301834	Wnt2b/Bmp4/Foxp2/Fgf3/Pim1/Wt1/Twist1/Wnt6/Mdk/Gata3/B4galt1/Agtr1a/Fgf1/Robo2/Fgfr4/Hpn/Fgfr2/Bmp7/Itpr1/Sox9/Hoxd11/Fgf7/Agtr2/Ngfr/Hand2/Cdkn2a/Agtr1b/Sox8/Six4/Fgf10	30	2.92119
BP	GO:0030111	regulation of Wnt signaling pathway	66/2629	287/17962	9.57642e-05	0.00383427	0.00301893	Tmem237/Gpc3/Apoe/Ctnnbip1/Atp6v1c2/Scel/Sostdc1/Slc9a3r1/Isl1/Sox7/Depdc1b/Gid8/Cdh1/Sfrp5/Dact2/Fzd1/Frat2/Mdk/Bambi/Caprin2/Mdfi/Dact3/Tiam1/Tbx18/Jrk/Gprc5b/Cby1/Dact1/Lgr6/Nkd1/Sox17/Dixdc1/Wnk2/Sfrp2/Rbms3/Cav1/Dkk2/Ptpru/Dlx5/Fzd7/Hhex/Vangl2/Ankrd6/Hic1/Dcdc2/Sfrp1/Nfatc4/Fgfr2/Gli1/Bicc1/Tlr2/Prickle1/Sox10/Cthrc1/Sox9/Nkd2/Grb10/Aspm/Apc2/Rspo1/Ctnnd2/Peg12/Adgra2/Eda/Daam2/Fgf10	66	4.18511
BP	GO:0050807	regulation of synapse organization	63/2629	271/17962	9.81503e-05	0.00390462	0.00307432	Bhlhb9/Abhd17c/Cdk5r1/Dbnl/Apoe/Arf6/Actr3/Lrrn3/Ywhaz/Syndig1/Myo5b/Klk8/Baiap2/Abhd17b/Sema3f/Sema4a/Thbs2/Flrt3/Slit1/Nectin1/Sema4d/Amigo2/Fzd1/Adgrl3/Igsf9/Cdc20/Lrp8/Sparcl1/Caprin2/Ephb3/Gpc4/Tiam1/Amigo1/Oxtr/Ngef/LRRTM1/Farp1/Cbln2/Clstn3/Dgkb/Cttnbp2/Cbln1/Flrt1/Il1rap/Nfatc4/Dmpk/Adgrb2/Ptprd/Tlr2/Musk/Shank2/Reln/Mef2c/Ppp1r9a/Ntrk3/Six4/Sorbs2/Nrp2/Neurl1/Slc7a11/Grin1/Nlgn2/Rab17	63	0.629941
BP	GO:0030048	actin filament-based movement	31/2629	107/17962	0.000100052	0.00395493	0.00311393	Jup/Dsc2/Ptger3/Dsp/Pln/Vil1/Atp1a2/Tpm1/Kcnj8/Myo6/Fxyd1/Kcne3/Actc1/Cav1/Kcne2/Sgcd/Kcne5/Casq2/Scn1b/Tnnt2/Kcnh2/Acta2/Myh14/Cacna1d/Scn5a/Mylk2/Scn4b/Kcna5/Nos1/Rnf207/Stc1	31	3.05329
BP	GO:0007164	establishment of tissue polarity	19/2629	53/17962	0.000103552	0.00406736	0.00320245	Grhl3/Gpc3/Dlg3/Fzd3/Fzd2/Sfrp5/Fzd1/Sapcd2/Astn2/Wnt7b/Dact1/Ttc8/Nkd1/Sfrp2/Vangl2/Ankrd6/Sfrp1/Brsk2/Cthrc1	19	1.60591
BP	GO:0010632	regulation of epithelial cell migration	55/2629	229/17962	0.000107226	0.00418519	0.00329522	Ceacam1/Bmp4/Stat5a/Jup/Hif1a/Apoe/Tacstd2/Arf6/Anxa1/Atoh8/Igf2/Calr/Adam17/Epha2/Hbegf/Sema4a/Rab11a/Vegfc/Vil1/Fgfbp1/Ager/Klf4/Cxcl13/Zfp580/Gata3/Pparg/Serpinf1/Enpp2/Plk2/Zc3h12a/Hmox1/Hyal1/Ptprr/Fgf1/Rab25/Pbld1/Hdac9/Gata2/Prkd1/Prcp/Meox2/Patz1/Angpt2/Sox9/Fgf7/Nr2f2/Mef2c/Gpld1/Adgra2/Dll4/Adora2b/Rreb1/Prox1/Stc1/Fgf10	55	0.13484
BP	GO:0006720	isoprenoid metabolic process	29/2629	98/17962	0.000109578	0.00420905	0.00331401	Crabp2/Hmgcr/Hmgcs1/Phyh/Aldh3a2/Pgr/Bco1/Sdr16c5/Dgat2/Rdh12/Rbp2/Acat2/Mvd/Fdps/Idi1/Fdft1/Cyp2e1/Cyp2j4/Cyp1a1/Aldh1a1/Rarres2/Akr1b1/Hmgcs2/Rbp4/Dgat1/Dhrs3/Cyp2d4/Ppard/Aldh1a2	29	-1.29987
BP	GO:0072171	mesonephric tubule morphogenesis	24/2629	75/17962	0.000109944	0.00420905	0.00331401	Cd44/Wnt2b/Bmp4/Gpc3/Tacstd2/Ctnnbip1/Tcf21/Wt1/Wnt6/Hey1/Gata3/Cited1/Agtr1a/Fgf1/Kif26b/Pkd2/Fmn1/Sox9/Hoxd11/Agtr2/Agtr1b/Sox8/Six4/Osr1	24	2.44949
BP	GO:0006665	sphingolipid metabolic process	34/2629	122/17962	0.000110718	0.00420905	0.00331401	B3galt2/Cers3/Psapl1/Elovl4/Galc/B4galnt1/Sptlc2/Map7/Gba/Fa2h/Elovl1/Neu1/Degs2/Sgpp2/Serinc5/Aloxe3/Hacd4/Gba2/Sgms2/Spns2/Hexb/Alox12b/Sphk1/Gm2a/Acer1/Serinc2/Elovl2/Smpd5/Cln8/Hacd2/Ugt8/Neu3/Ormdl1/Ormdl2	34	-4.11597
BP	GO:0090175	regulation of establishment of planar polarity	15/2629	37/17962	0.000111076	0.00420905	0.00331401	Grhl3/Gpc3/Fzd3/Fzd2/Sfrp5/Fzd1/Sapcd2/Wnt7b/Dact1/Nkd1/Sfrp2/Vangl2/Ankrd6/Sfrp1/Cthrc1	15	1.29099
BP	GO:0097164	ammonium ion metabolic process	44/2629	172/17962	0.000111264	0.00420905	0.00331401	Gdpd3/Acsl3/Maob/Smox/Gch1/Sptlc2/Fabp5/Ldlr/Gba/Pla2g5/Icmt/Azin2/Degs2/Pla2g3/Sms/Rab38/Sgpp2/Bbox1/Sgms2/Sat2/Enpp2/Agtr1a/Akr1b1/Sphk1/Acadm/Dbi/Gpr37/Slc44a4/Acer1/Sardh/Lrtomt/Tph1/Smpd5/Lipc/Tacr3/Cyp2d4/Fgf7/Scarb1/Agtr2/Gpld1/Ddc/Ache/Hdc/Cpt1b	44	-0.603023
BP	GO:0051924	regulation of calcium ion transport	65/2629	283/17962	0.000111907	0.00420905	0.00331401	Atp2c2/G6pd/Homer2/Bmp4/Ptger3/Gja1/Cemip/Best1/Pln/Hspa2/Cldn16/Atp1a2/Rrad/Ppp2ca/Gimap5/Ngf/Ehd3/Stac/Ms4a2/Agtr1a/Rem1/Adcyap1r1/Kcne3/Trpv3/Dbi/Cav1/Nol3/Kcne2/Cabp1/Gpr39/Anxa2/Prkd1/Gpr35/Cacnb1/Adora2a/Thy1/Pkd2/Casq2/Sln/Casq1/Itpr1/Dmd/Stc2/Cacna1d/Akap5/Cx3cl1/Dhrs7c/Hrc/Mylk/Jsrp1/Adra2a/Hap1/Trdn/Gramd2a/Cxcl11/Nos1/Stac3/Rgs4/Grin1/Rgs9/Stc1/Aplnr/Cacng1/Crhr2/Ccl5	65	4.09315
BP	GO:0006643	membrane lipid metabolic process	43/2629	167/17962	0.000112912	0.00422127	0.00332363	Cwh43/B3galt2/Cers3/Psapl1/Elovl4/Galc/St3gal6/B4galnt1/Sptlc2/Map7/Gba/Fa2h/Elovl1/Pigu/Neu1/Degs2/Sgpp2/Serinc5/Aloxe3/Hacd4/Gba2/Sgms2/Spns2/Hexb/Pgap1/Alox12b/Sphk1/Gm2a/Acer1/Mppe1/Serinc2/Elovl2/St3gal4/Piga/Smpd5/Cln8/Hacd2/Ugt8/Neu3/Ormdl1/Sccpdh/Gpld1/Ormdl2	43	-4.11746
BP	GO:0006633	fatty acid biosynthetic process	37/2629	137/17962	0.000115719	0.0042606	0.0033546	Ceacam1/Hpgds/Pla2g4f/Elovl4/Avp/Insig1/Anxa1/Acsl3/Abcd2/Acsbg1/Scd2/Fabp5/Fa2h/Elovl1/Nr1h3/Trib3/Thnsl2/Abhd1/Aloxe3/Hacd4/Pparg/Alox12b/Hsd17b12/Sphk1/Plp1/Lipg/Fasn/Acacb/Ptgds/Elovl2/Lpl/Hacd2/Eif6/Lipc/Abhd2/Mgll/Avpr1a	37	-1.80839
BP	GO:0048839	inner ear development	56/2629	235/17962	0.000116694	0.0042606	0.0033546	Gjb2/Grhl3/Bmp4/Ocm2/Ttc39c/Ccna2/Cys1/Insig1/Mafb/Gjb6/Slc9a3r1/Fgf3/Kcnma1/Fzd3/Cdh1/Itga8/Fzd2/Pdgfa/Hey1/Hey2/Esrp1/Igfbp7/Gata3/Tbx18/Myo6/Tshr/Slc9a3r2/Ttc8/RT1-S3/Scrib/Slc25a27/Tprn/Dlx5/Gata2/Slc44a4/Tbx1/Hpn/Lrtomt/Vangl2/C1qtnf5/Whrn/Fgfr2/Tmie/Lin7a/Mycn/Pls3/Cthrc1/Cytl1/Sox9/Myo15a/Musk/Ntrk3/Six4/Ror1/Prox1/Fgf10	56	1.06904
BP	GO:0032409	regulation of transporter activity	64/2629	278/17962	0.000117217	0.0042606	0.0033546	Bmp4/Glrx/Gja1/Ndfip2/Pln/Slc9a3r1/Hspa2/Ager/Atp1a2/Twist1/Rrad/Ppp2ca/Ehd3/Chrna4/Amigo1/Fxyd1/Stac/Fam115e/Wnk2/Rem1/Kcne3/Fxyd6/Cav1/Kcne2/Cabp1/Wnk4/Gpr35/Cacnb1/Kcne5/Pcsk9/LOC103690156/Pkd2/Casq2/Fxyd4/Scn1b/Sln/Kctd7/Casq1/Dmd/Cacng7/Cacna1d/Cacng4/Hrc/Tcaf1/Scn4b/Fxyd3/Neto2/Shank2/Jsrp1/Reln/Slc25a4/Adra2a/Hap1/Trdn/Mef2c/Akap7/Atp1b2/Kcng1/Stac3/Fxyd7/Rgs9/Rnf207/Nlgn2/Osr1	64	4.5
BP	GO:0060443	mammary gland morphogenesis	21/2629	62/17962	0.000117397	0.0042606	0.0033546	Areg/Bmp4/Stat5a/Arg1/Tbx2/Pgr/Sostdc1/Erbb3/Epha2/Kdm5b/Tfap2c/Elf3/B4galt1/Scrib/Zfp157/Cav1/Fgfr2/Nr3c1/Cdkn2a/Ccl11/Fgf10	21	-1.52753
BP	GO:0086003	cardiac muscle cell contraction	21/2629	62/17962	0.000117397	0.0042606	0.0033546	Jup/Dsc2/Dsp/Pln/Atp1a2/Kcnj8/Fxyd1/Kcne3/Cav1/Kcne2/Sgcd/Kcne5/Casq2/Scn1b/Kcnh2/Cacna1d/Scn5a/Scn4b/Kcna5/Rnf207/Stc1	21	3.27327
BP	GO:0051216	cartilage development	52/2629	214/17962	0.000118963	0.00429235	0.00337959	Cd44/Matn4/Wnt2b/Bmp4/Tgfbi/Hif1a/Vwa1/Efemp1/Ecm1/Chadl/Pitx1/Bbs2/Vit/Gdf6/Rarb/Gnas/Hoxc4/Pth1r/Mdk/Wnt7b/Mustn1/Lum/Thra/Mgp/Pkdcc/Comp/Hyal1/Osr2/Ccn3/Matn2/Bbs1/Sfrp2/Anxa2/Mycn/Evc/Il17f/Thrb/Cytl1/Sox9/Csgalnact1/Msx1/Shox2/Chad/Hoxd11/Coch/Hand2/Col14a1/Mef2c/Gpld1/Ccn2/Stc1/Osr1	52	3.8829
BP	GO:0001659	temperature homeostasis	47/2629	188/17962	0.00012048	0.00429816	0.00338417	Il1a/Il4r/Map2k6/Avp/Ptger3/Gja1/Actn3/Il1rn/Adam17/Tlr4/Fabp5/Syk/Gimap5/Nr1h3/Gnas/Acsl1/Oxtr/Thra/Oma1/Tshr/Aldh1a1/Apln/Dio2/Zbtb7b/Cebpb/Lepr/Npr3/Cav1/Ksr2/Trpv1/Ffar4/Nr1d1/Gpx2/Sln/G0s2/Grb10/Adipor2/Ebf2/Fabp4/Lcn2/Prdm16/Lama4/RGD1565355/Gadd45g/Ache/Hoxc10/Ccl5	47	0.729325
BP	GO:0072574	hepatocyte proliferation	12/2629	26/17962	0.000122405	0.00429816	0.00338417	Ceacam1/Rps6ka1/Mki67/Tgfa/Mdk/Cebpb/Hpn/Lims2/Gli1/Itpr1/Cdkn2a/Prox1	12	0
BP	GO:0072575	epithelial cell proliferation involved in liver morphogenesis	12/2629	26/17962	0.000122405	0.00429816	0.00338417	Ceacam1/Rps6ka1/Mki67/Tgfa/Mdk/Cebpb/Hpn/Lims2/Gli1/Itpr1/Cdkn2a/Prox1	12	0
BP	GO:0099623	regulation of cardiac muscle cell membrane repolarization	12/2629	26/17962	0.000122405	0.00429816	0.00338417	Gja1/Kcne3/Kcne2/Kcne5/Scn1b/Kcnh2/Cacna1d/Scn5a/Scn4b/Kcna5/Flna/Rnf207	12	2.88675
BP	GO:0061180	mammary gland epithelium development	25/2629	80/17962	0.000122587	0.00429816	0.00338417	Areg/Atp2c2/Stat5a/Hif1a/Elf5/Id2/Pgr/Sostdc1/Epha2/Kdm5b/Wnt7b/Tfap2c/Gata3/Cebpb/Scrib/Mgmt/Fgfr2/Nr3c1/Foxf1/Msx1/Cdkn2a/Ccl11/Iqgap3/Rreb1/Fgf10	25	-1.8
BP	GO:0022898	regulation of transmembrane transporter activity	62/2629	268/17962	0.000128421	0.00442148	0.00348127	Bmp4/Glrx/Gja1/Pln/Slc9a3r1/Hspa2/Ager/Atp1a2/Twist1/Rrad/Ppp2ca/Ehd3/Chrna4/Amigo1/Fxyd1/Stac/Fam115e/Wnk2/Rem1/Kcne3/Fxyd6/Cav1/Kcne2/Cabp1/Wnk4/Gpr35/Cacnb1/Kcne5/Pcsk9/LOC103690156/Pkd2/Casq2/Fxyd4/Scn1b/Sln/Casq1/Dmd/Cacng7/Cacna1d/Cacng4/Hrc/Tcaf1/Scn4b/Fxyd3/Neto2/Shank2/Jsrp1/Reln/Slc25a4/Adra2a/Hap1/Trdn/Mef2c/Akap7/Atp1b2/Kcng1/Stac3/Fxyd7/Rgs9/Rnf207/Nlgn2/Osr1	62	4.572
BP	GO:0051048	negative regulation of secretion	62/2629	268/17962	0.000128421	0.00442148	0.00348127	Ceacam1/Pde4c/Adtrp/Hmgcr/Rab11fip1/Cyp51/Apoe/Ptger3/Ada/Igfbp3/Anxa1/Bmp8a/Maob/Il1rn/Erbb3/Il13ra2/Idh2/Ezr/Cptp/Il33/Nr1h3/Gnas/Il36rn/Fst/F2rl1/Tff2/C5ar2/Tnfrsf9/Pparg/Oxtr/Tacr2/Lgals9/Inha/Zc3h12a/Hmox1/Ccn3/Cry2/Gpr39/Wnk4/Hdac9/Pde8b/Fbln1/Gabbr1/Sfrp1/Gbp1/Ffar4/Arg2/Hrh3/C1qtnf3/Foxf1/Edn3/Cx3cl1/Agtr2/Adra2a/Ppp1r9a/Ptger4/Fam3d/Nrg1/Sstr1/Nos1/Crhr2/Anpep	62	0.508001
BP	GO:0032535	regulation of cellular component size	88/2629	412/17962	0.000128903	0.00442148	0.00348127	Pls1/Capza1/Crabp2/Ocm2/Arhgap40/Sptbn2/Hif1a/Cdk5r1/Twf1/Dbnl/Rilp/Apoe/Cdc42ep3/Arf6/Actr3/Naa80/LOC691418/Rab3b/Myo5b/Baiap2/Slc9a3r1/Fhod3/Sema3f/Sema4a/Rab11a/Vil1/Slit1/Baiap2l1/Ezr/Kcnma1/Spire2/Tpm1/Sema4b/Ngf/Kank3/Lrrc8e/Sema4d/Gsn/Cotl1/Csf3/Sema6c/F2rl1/Tmod1/Wnt7b/Rnd2/Gba2/Clcn3/Olfm1/Rhobtb1/Slc12a3/Rtn4r/Ccl21/Tmod4/Arpc1a/Tnfrsf12a/Cdc42ep2/Xk/Cttn/Aatk/Actr3b/Nefl/Map2/Rgma/Cfl2…	88	-1.2792
BP	GO:0003014	renal system process	33/2629	118/17962	0.000128954	0.00442148	0.00348127	Adgrf4/G6pd/Aqp3/Bmp4/Btc/Avp/Maged2/Ptger3/Gja1/Slc9a3r1/Cldn4/Kcnma1/Gnas/Gsn/Hbb/F2rl1/Slc12a3/Agtr1a/Akr1b1/Npr3/Wnk4/Adora2a/Trpv1/Adra1d/Aqp4/Agtr2/Ptger4/Mcam/Mllt6/Agtr1b/Avpr1a/Stc1/Anpep	33	0.870388
BP	GO:0060415	muscle tissue morphogenesis	26/2629	85/17962	0.000134233	0.00453415	0.00356998	Dsp/Isl1/Ly6e/Tpm1/Fzd2/Hey1/Fzd1/Hey2/Obsl1/Actc1/Tbx1/Ankrd1/Vangl2/Fgfr2/Ccm2l/Tnnt2/Myom3/Mylk2/Shox2/Mylk/Mybpc1/Myl3/Nrg1/Dll4/Mybpc2/Prox1	26	3.53009
BP	GO:0060420	regulation of heart growth	26/2629	85/17962	0.000134233	0.00453415	0.00356998	G6pd/Tbx2/Gja1/Pim1/Wt1/Fdps/Hey2/Ccnb1/Cxadr/Cited2/Rbp4/Acacb/Fgfr2/Nr3c1/Gli1/Gata6/Pi16/Ppara/Cdk1/Slc25a4/Col14a1/Mef2c/Nrg1/Prox1/Rgs4/Mapk11	26	0.784465
BP	GO:0030240	skeletal muscle thin filament assembly	8/2629	13/17962	0.000134432	0.00453415	0.00356998	Obsl1/Actc1/Acta1/Myom3/Mybpc1/Lmod3/Mybpc2/Prox1	8	2.82843
BP	GO:0055007	cardiac muscle cell differentiation	39/2629	148/17962	0.000136062	0.00456432	0.00359374	G6pd/Bmp4/Calr/Fhod3/Wt1/Fdps/Rarb/Hey2/Obsl1/Speg/Cby1/Ccnb1/Cxadr/Actc1/Acadm/Fzd7/Sgcd/Nr3c1/RGD1311744/Nox4/Gata6/Sgcb/Pi16/Myom3/Ppara/Mybpc1/Myh11/Agtr2/Cdk1/Slc25a4/Col14a1/Nrap/Mef2c/Bves/Nrg1/Mybpc2/Sorbs2/Prox1/Rgs4	39	3.68295
BP	GO:0035567	non-canonical Wnt signaling pathway	19/2629	54/17962	0.000138036	0.00460095	0.00362257	Grhl3/Gpc3/Fzd3/Fzd2/Myoc/Sfrp5/Fzd1/Wnt7b/Tiam1/Dact1/Nkd1/Sfrp2/Fzd7/Vangl2/Ankrd6/Sfrp1/Cthrc1/Rspo1/Daam2	19	2.06474
BP	GO:0051965	positive regulation of synapse assembly	24/2629	76/17962	0.000138636	0.00460095	0.00362257	Bhlhb9/Actr3/Lrrn3/Syndig1/Sema4a/Thbs2/Flrt3/Sema4d/Amigo2/Adgrl3/Ephb3/Amigo1/Oxtr/LRRTM1/Cbln2/Clstn3/Cbln1/Flrt1/Il1rap/Adgrb2/Ptprd/Musk/Ntrk3/Nlgn2	24	1.63299
BP	GO:0046942	carboxylic acid transport	73/2629	329/17962	0.000139995	0.00462133	0.00363862	Il1a/Ceacam1/Slc16a14/Mfsd2a/Slc38a4/Map2k6/Slc27a4/Pla2g4f/Avp/Arg1/Slc16a6/Apoe/Anxa1/Acsl3/Pla2g2f/P2ry2/Il1rn/Slc27a3/Slc26a9/Slc9a3r1/Aqp9/Slc15a1/Syk/Slc43a1/Repin1/Pla2g5/Ace2/Lrrc8e/Pla2g3/Aqp8/Slc35d2/Slc7a5/Slc6a15/Gipc1/Acsl1/Pla2r1/Slc16a8/Pparg/Myo6/Slc6a19/Epm2a/Folr2/Slc16a3/Xk/Slc26a3/Rbp4/Grik1/Adora2a/Trpv1/Gabbr1/Slc16a7/Arg2/Hrh3/Slc25a1/Nr3c1/Slc6a17/Slc27a6/Slc51a/Sstr4/Cln8…	73	-1.9897
BP	GO:0001558	regulation of cell growth	92/2629	436/17962	0.00014462	0.00474873	0.00373893	Sfn/G6pd/Ceacam1/Cdkn1a/Cd44/Crabp2/Ocm2/Wfdc1/Cdk5r1/Dbnl/Avp/Apoe/Gja1/Igfbp3/Actr3/Ccn5/Eno1/Il3ra/Myo5b/Adam17/Apbb1/Hbegf/Sema3f/Sema4a/Rab11a/Slit1/Wt1/Rrad/Fdps/Tspyl2/Sh3glb1/Sema4b/Ngf/Sema4d/Sema6c/Caprin2/Dact3/Taf9b/Rnd2/Igfbp7/Cda/Trim32/Olfm1/Pparg/Zfp382/Rtn4r/Bst2/Epm2a/Tnfrsf12a/Sox17/Hyal1/Sphk1/Krt17/Ccn3/Sfrp2/Clstn3/Cttn/Aatk/Slc44a4/Map2/Hpn/Rgma/Rims1/Sfrp1/Spp1/Fbln5/Lgi1/…	92	1.66812
BP	GO:0032874	positive regulation of stress-activated MAPK cascade	44/2629	174/17962	0.000147896	0.00483076	0.00380351	Il1a/Ceacam1/Inava/Hmgcr/Tnfrsf19/Il36g/Mlkl/Edar/Wnt16/Gadd45a/Il1rn/Dusp22/Tlr4/Ager/Syk/Gdf6/Il36b/Il36rn/Nox1/F2rl1/Wnt7b/Mdfi/Tiam1/Fcer1a/Il36a/Ccl21/Zc3h12a/Map3k9/Sphk1/Dixdc1/Ptpn1/Dusp15/Vangl2/Ankrd6/Hras/LOC100910771/Arhgef5/Tlr3/Fgf19/Hand2/Tpd52l1/Ccn2/Gadd45g/Crhr2	44	-2.41209
BP	GO:0031102	neuron projection regeneration	25/2629	81/17962	0.000152952	0.00494356	0.00389233	Ocm2/Apoe/Nefh/Klk8/Adam17/Jam3/Isl1/Klf4/Fas/Apod/Rtn4r/Nrep/Rtn4rl1/LOC100912195/Matn2/Scarf1/Nefl/Thy1/Rgma/Spp1/Hgf/Nefm/Nrg1/Ntrk3/Vcan	25	2.2
BP	GO:1903169	regulation of calcium ion transmembrane transport	42/2629	164/17962	0.000153308	0.00494356	0.00389233	G6pd/Bmp4/Ptger3/Cemip/Pln/Hspa2/Atp1a2/Rrad/Ppp2ca/Ngf/Ehd3/Stac/Ms4a2/Agtr1a/Rem1/Kcne3/Dbi/Nol3/Kcne2/Cabp1/Gpr39/Prkd1/Gpr35/Cacnb1/Thy1/Pkd2/Casq2/Sln/Casq1/Dmd/Cacna1d/Cx3cl1/Dhrs7c/Hrc/Jsrp1/Adra2a/Hap1/Trdn/Cxcl11/Stac3/Aplnr/Cacng1	42	4.32049
BP	GO:0003401	axis elongation	14/2629	34/17962	0.000153739	0.00494356	0.00389233	Areg/Bmp4/Hoxd13/Sfrp5/Tfap2c/Nkd1/Sfrp2/Fgf1/Vangl2/Sfrp1/Fgfr2/Sox9/Six4/Fgf10	14	2.13809
BP	GO:0009635	response to herbicide	11/2629	23/17962	0.00015849	0.00504976	0.00397595	Arg1/Nefh/Gsta4/Cyp1a1/Zc3h12a/Mapk13/Nefl/Gucy1a1/Arg2/Alas1/Lcn2	11	-0.301511
BP	GO:0045216	cell-cell junction organization	39/2629	149/17962	0.00015867	0.00504976	0.00397595	Gjb2/Ceacam1/Jup/Grhl1/Pof1b/Perp/Pkp1/Ocln/Dsp/Gja1/Pkp3/Cldn1/Epha2/Pard6b/Cdh20/Cdh1/Nectin1/Ace2/Cgn/F2rl1/Lsr/Ect2/Gjc1/Camsap3/Cxadr/Cav1/Cdh17/Lims2/Mpz/Whrn/Cdh19/Cdh11/Fscn1/Ugt8/Cldn19/Plekha7/Ctnnd2/Rhoc/Flna	39	-2.72218
BP	GO:0070304	positive regulation of stress-activated protein kinase signaling cascade	44/2629	175/17962	0.000170025	0.00538356	0.00423876	Il1a/Ceacam1/Inava/Hmgcr/Tnfrsf19/Il36g/Mlkl/Edar/Wnt16/Gadd45a/Il1rn/Dusp22/Tlr4/Ager/Syk/Gdf6/Il36b/Il36rn/Nox1/F2rl1/Wnt7b/Mdfi/Tiam1/Fcer1a/Il36a/Ccl21/Zc3h12a/Map3k9/Sphk1/Dixdc1/Ptpn1/Dusp15/Vangl2/Ankrd6/Hras/LOC100910771/Arhgef5/Tlr3/Fgf19/Hand2/Tpd52l1/Ccn2/Gadd45g/Crhr2	44	-2.41209
BP	GO:0010631	epithelial cell migration	65/2629	287/17962	0.000171763	0.00541097	0.00426034	Ceacam1/Bmp4/Stat5a/Jup/Adtrp/Hif1a/Apoe/Tacstd2/Ptp4a3/Arf6/Anxa1/Atoh8/Igf2/Calr/Adam17/Epha2/Hbegf/Sema4a/Rab11a/Vegfc/Vil1/Fgfbp1/Ager/Krt16/Klf4/Cxcl13/Gipc1/Krt2/Zfp580/Gata3/Pparg/Serpinf1/Enpp2/Plk2/Zc3h12a/Hmox1/Hyal1/Ptprr/Ccn3/Fgf1/Rab25/Pbld1/Hdac9/Gata2/Prkd1/Prcp/Meox2/Patz1/Angpt2/Sox9/Ppard/Fgf7/Scarb1/Nr2f2/Mef2c/Gpld1/Kank2/Adgra2/Clec14a/Dll4/Adora2b/Rreb1/Prox1/Stc1/Fgf10	65	0.372104
BP	GO:1904064	positive regulation of cation transmembrane transport	43/2629	170/17962	0.000173673	0.00542242	0.00426936	G6pd/Bmp4/Glrx/Cemip/Hspa2/Ager/Prss8/Ehd3/Amigo1/Fxyd1/Stac/Agtr1a/Wnk2/Kcne3/Dbi/Kcne2/Gpr39/Dpp6/Wnk4/Thy1/Kcne5/LOC103690156/Pkd2/Kcnh2/Casq1/Dmd/Cacna1d/Edn3/Cx3cl1/Cacng4/Reln/Slc25a4/Hap1/Trdn/Akap7/Atp1b2/Cxcl11/Nos1/Flna/Stac3/Rgs9/Rnf207/Aplnr	43	4.11746
BP	GO:0060688	regulation of morphogenesis of a branching structure	22/2629	68/17962	0.000175175	0.00542242	0.00426936	Wnt2b/Bmp4/Hoxd13/Tacstd2/Cdh1/Pdgfa/Mdk/Agtr1a/Cpe/Ntn4/Sfrp1/Fgfr2/Bmp7/Sox9/Shox2/Fgf7/Agtr2/Hgf/Agtr1b/Sox8/Six4/Fgf10	22	3.41121
BP	GO:0046879	hormone secretion	81/2629	376/17962	0.000175379	0.00542242	0.00426936	Pde4c/Niban2/Glrx/Hmgcr/Hif1a/Enho/Rab11fip1/Ptger3/Aacs/Gja1/Igfbp3/Anxa1/Ywhaz/Bmp8a/Il1rn/Isl1/Kdm5b/Ly6e/Gnas/Nkx3-1/Fst/Syt9/Gata3/Tiam1/Gpr119/Pparg/Tacr2/Nell2/LOC499235/Trpv6/Inha/Apln/Agtr1a/Ccn3/Lepr/Hnf4g/Cpe/Rbp4/Cry2/Gpr39/Fgfr4/Slc44a4/Dynll1/Pde8b/Adora2a/Dgat1/Gabbr1/Pck2/Sfrp1/Ffar4/C1qtnf3/Spp1/Nr1d1/Vgf/Epha5/Sirt3/Ltbp4/Brsk2/Tfr2/Cacna1d/Edn3/Myrip/Ppard/Birc5/Agtr2/Fam3b/Adr…	81	1.88889
BP	GO:0002064	epithelial cell development	60/2629	260/17962	0.000175621	0.00542242	0.00426936	Il1a/Sfn/Cdkn1a/Bmp4/Krt10/Pof1b/Sdc1/Hif1a/Tmem79/Gja1/Prdm1/Pgr/Cldn1/Slc9a3r1/Dnase1l2/Epha2/Map7/Ezr/Wt1/Cdh1/Rarb/Arhgef26/F11r/Cgn/Dact2/Krt2/F2rl1/Tjp2/Tmod1/Wnt7b/Tfap2c/Vim/Rilpl2/S1pr3/Foxa1/B4galt1/Scrib/Hnf4g/Fasn/Bcl11b/Adamtsl4/Pde2a/Rab25/Lrtomt/Cst3/Whrn/Spdef/Fgfr2/Acta2/Dmd/Sox9/Tnmd/Tfcp2l1/Spint2/St14/Ros1/Sox8/Prox1/Flna/Stc1	60	-0.774597
BP	GO:0002028	regulation of sodium ion transport	27/2629	91/17962	0.000177483	0.00545277	0.00429326	Glrx/Slc9a3r1/Prss8/Atp1a2/Gnas/Scnn1b/Fxyd1/Nkain4/Wnk2/Fxyd6/Wnk4/Pcsk9/Dmpk/Fxyd4/Cntn1/Scn1b/Dmd/Scn5a/Scn4b/Fxyd3/Neto2/Nkain1/Mllt6/Atp1b2/Nos1/Fxyd7/Osr1	27	1.34715
BP	GO:0010594	regulation of endothelial cell migration	41/2629	160/17962	0.000179989	0.00547554	0.00431118	Ceacam1/Bmp4/Stat5a/Jup/Hif1a/Apoe/Anxa1/Atoh8/Igf2/Calr/Adam17/Epha2/Sema4a/Vegfc/Fgfbp1/Ager/Klf4/Cxcl13/Zfp580/Gata3/Pparg/Serpinf1/Plk2/Zc3h12a/Hmox1/Fgf1/Hdac9/Gata2/Prkd1/Prcp/Meox2/Patz1/Angpt2/Nr2f2/Mef2c/Gpld1/Adgra2/Dll4/Adora2b/Prox1/Stc1	41	0.468521
BP	GO:0030833	regulation of actin filament polymerization	41/2629	160/17962	0.000179989	0.00547554	0.00431118	Capza1/Arhgap40/Sptbn2/Twf1/Dbnl/Cdc42ep3/Arf6/Actr3/LOC691418/Baiap2/Fhod3/Vil1/Baiap2l1/Spire2/Tpm1/Kank3/Gsn/Cotl1/Csf3/Tmod1/Gba2/Rhobtb1/Ccl21/Tmod4/Arpc1a/Cdc42ep2/Cttn/Actr3b/Wasf1/Fmn1/Lmod1/Tlr2/Capg/Tmod2/Kank4/Iqgap2/Lmod3/Ppp1r9a/Arpc5l/Ccl11/Baiap2l2	41	-0.780869
BP	GO:0044070	regulation of anion transport	34/2629	125/17962	0.000185079	0.00557942	0.00439297	Il1a/Car2/Map2k6/Avp/Arg1/Apoe/P2ry2/Il1rn/Slc15a1/Syk/Repin1/Ace2/Pla2r1/Fxyd1/Fam115e/Gabre/Cebpb/Cry2/Fgfr4/Grik1/Adora2a/Gabbr1/Arg2/Hrh3/Nr3c1/Sstr4/Tcaf1/Agtr2/Ros1/Abcb4/Avpr1a/Rgs4/Stc1/Osr1	34	1.02899
BP	GO:0034767	positive regulation of ion transmembrane transport	46/2629	186/17962	0.000185201	0.00557942	0.00439297	G6pd/Bmp4/Glrx/Cemip/Slc9a3r1/Hspa2/Ager/Prss8/Ehd3/Amigo1/Fxyd1/Stac/Slc9a3r2/Agtr1a/Wnk2/Kcne3/Dbi/Kcne2/Gpr39/Dpp6/Wnk4/Thy1/Kcne5/LOC103690156/Pkd2/Kcnh2/Casq1/Dmd/Cacna1d/Edn3/Cx3cl1/Cacng4/Tcaf1/Reln/Slc25a4/Hap1/Trdn/Akap7/Atp1b2/Cxcl11/Nos1/Flna/Stac3/Rgs9/Rnf207/Aplnr	46	4.12837
BP	GO:1901568	fatty acid derivative metabolic process	38/2629	145/17962	0.000186111	0.00557975	0.00439323	Them5/Hpgds/Pla2g4f/Elovl4/Avp/Ggt1/Anxa1/Cyp2b21/Dgat2/Ces2h/Tlr4/Acat2/Fabp5/Elovl1/Syk/Pla2g5/Pla2g3/Cyp2e1/Cyp2j4/Acsl1/Aloxe3/Gsta2/Fcer1a/Pparg/Alox12b/Hpgd/Sphk1/Hmgcs2/Cyp2c23/Dgat1/Cyp2f4/Ptgds/Hmgcll1/Tlr2/Cyp2b12/Cyp2d4/Mgll/Avpr1a	38	-3.24443
BP	GO:0006575	cellular modified amino acid metabolic process	45/2629	181/17962	0.000190253	0.00567648	0.00446939	G6pd/Ggt6/Hpgds/Chac1/Ggt1/Gsta6/Duoxa1/Gpx3/Duox1/Cpq/Gch1/Ahcyl2/Ethe1/Shmt2/Gclc/Gsta4/Txnrd3/Icmt/Gstm7/Hbb/Gsta1/Serinc5/Bbox1/Gata3/Vnn1/P4ha3/Ckm/Dio2/P4htm/Sult1b1/Acadm/Carns1/Hpn/Sardh/Serinc2/Hagh/Slco4a1/Lipc/Prdx4/Vnn3/Reln/Apip/Ckmt2/Slc7a11/Cpt1b	45	-1.34164
BP	GO:0060541	respiratory system development	64/2629	283/17962	0.000200422	0.0059513	0.00468578	Wnt2b/Bmp4/Gpc3/Arg1/Ada/Esrp2/Tcf21/Hopx/Pgr/Abca12/Foxp2/Dhcr7/Ager/Wt1/Insc/Rcn3/Msc/Cp/Pdgfa/Rab3a/Fzd1/Esrp1/Wnt7b/Speg/Thra/Foxa1/Mgp/Fgfrl1/Pkdcc/Disp1/Hmgcs2/Zfp157/Fgf1/Rbp4/Fgfr4/Dlx5/Hhex/Gng8/Slfn4/Man2a1/Vangl2/Spdef/Phex/Arg2/Fgfr2/Nr3c1/Gli1/Mycn/Thrb/Gata6/Foxf1/Sox9/Agr2/Fgf7/Aldh1a2/Ccn2/Eda/Six4/Prox1/Adamtsl2/Slc7a11/Fgf10/Rxfp1/Tns3	64	2.75
BP	GO:0016202	regulation of striated muscle tissue development	42/2629	166/17962	0.000203971	0.00602783	0.00474603	G6pd/Bmp4/Hmgcr/Tbx2/Gja1/Actn3/Erbb3/S100b/Fgf3/Pim1/Twist1/Fdps/Tsc22d3/Hey2/Mstn/Ccnb1/Cxadr/Nr1d2/Sox17/Rbm24/Cited2/Rbp4/Hdac9/Fzd7/Tbx1/Fgfr2/Nr3c1/Gli1/Gata6/Pi16/Shox2/Ppara/Cdk1/Slc25a4/Col14a1/Mef2c/Lmod3/Nrg1/Six4/Klhl41/Rgs4/Mapk11	42	2.16025
BP	GO:0007431	salivary gland development	17/2629	47/17962	0.000208951	0.00614308	0.00483677	Polb/Edar/Esrp2/Cdh1/Pdgfa/Nkx3-1/Esrp1/Ntn4/Cst3/Fgfr2/Tgm2/Bmp7/Fgf7/Tfcp2l1/Hgf/Eda/Fgf10	17	2.18282
BP	GO:0060485	mesenchyme development	63/2629	278/17962	0.000210565	0.00614308	0.00483677	Bmp4/Hif1a/Tbx2/Tcf21/Wnt16/Kbtbd8/Fam83d/Erbb3/Sema3f/Sema4a/Isl1/Ager/Wt1/Twist1/Ppp2ca/Sema4b/Sema4d/Hey1/Hey2/Sema6c/Mdk/Bambi/Wnt7b/Dact3/Tcf15/Tiam1/Tgfb1i1/Olfm1/Foxa1/Rbm24/Vasn/Cited2/Sfrp2/Actc1/Robo2/Pbld1/Tbx1/Hpn/Sfrp1/Pkd2/Fgfr2/Bmp7/Acta2/Phldb1/Sox10/Foxf1/Acta1/Edn3/Sox9/Fgf19/Msx1/Aldh1a2/Hand2/Bnc2/Mef2c/Meox1/Sox8/Six4/Nrp2/Flna/Heyl/Fgf10/Osr1	63	3.65366
BP	GO:0090132	epithelium migration	65/2629	289/17962	0.000211519	0.00614308	0.00483677	Ceacam1/Bmp4/Stat5a/Jup/Adtrp/Hif1a/Apoe/Tacstd2/Ptp4a3/Arf6/Anxa1/Atoh8/Igf2/Calr/Adam17/Epha2/Hbegf/Sema4a/Rab11a/Vegfc/Vil1/Fgfbp1/Ager/Krt16/Klf4/Cxcl13/Gipc1/Krt2/Zfp580/Gata3/Pparg/Serpinf1/Enpp2/Plk2/Zc3h12a/Hmox1/Hyal1/Ptprr/Ccn3/Fgf1/Rab25/Pbld1/Hdac9/Gata2/Prkd1/Prcp/Meox2/Patz1/Angpt2/Sox9/Ppard/Fgf7/Scarb1/Nr2f2/Mef2c/Gpld1/Kank2/Adgra2/Clec14a/Dll4/Adora2b/Rreb1/Prox1/Stc1/Fgf10	65	0.372104
BP	GO:0099622	cardiac muscle cell membrane repolarization	13/2629	31/17962	0.00021183	0.00614308	0.00483677	Gja1/Kcnj8/Kcne3/Kcne2/Kcne5/Scn1b/Kcnh2/Cacna1d/Scn5a/Scn4b/Kcna5/Flna/Rnf207	13	3.05085
BP	GO:1990266	neutrophil migration	32/2629	116/17962	0.000213273	0.00615616	0.00484707	Il1a/Cxcl3/Ptger3/Il36g/Ccl7/Il1rn/Jam3/Syk/Il36b/Il36rn/Cxcl13/Mdk/Cxcr2/C5ar2/Il36a/Ccl21/Adam8/Cxadr/Cxcl6/Cxcl2/Cd99l2/Ppbp/Thbs4/Spp1/Edn3/Cx3cl1/S100a8/Ptger4/Ccl11/Il23a/Cxcl11/Ccl5	32	-1.41421
BP	GO:0072009	nephron epithelium development	33/2629	121/17962	0.000216393	0.00616746	0.00485597	Irx1/Cd44/Wnt2b/Bmp4/Gpc3/Tacstd2/Ctnnbip1/Tcf21/Irx2/Klf15/Cd24/Wt1/Wnt6/Hey1/Wnt7b/Gata3/Cited1/Agtr1a/Fgf1/Wnk4/Kif26b/Pkd2/Fmn1/Sox9/Aqp11/Hoxd11/Agtr2/Mef2c/Agtr1b/Sox8/Six4/Heyl/Osr1	33	1.5667
BP	GO:0035272	exocrine system development	20/2629	60/17962	0.000216646	0.00616746	0.00485597	Polb/Edar/Esrp2/Igf2/Cdh1/Pdgfa/Nkx3-1/Esrp1/Ntn4/Cst3/Fgfr2/Tgm2/Bmp7/Sox10/Sox9/Fgf7/Tfcp2l1/Hgf/Eda/Fgf10	20	2.68328
BP	GO:1902305	regulation of sodium ion transmembrane transport	20/2629	60/17962	0.000216646	0.00616746	0.00485597	Glrx/Slc9a3r1/Prss8/Atp1a2/Fxyd1/Wnk2/Fxyd6/Wnk4/Pcsk9/Fxyd4/Scn1b/Dmd/Scn5a/Scn4b/Fxyd3/Neto2/Atp1b2/Nos1/Fxyd7/Osr1	20	0.894427
BP	GO:0043583	ear development	60/2629	262/17962	0.000218686	0.00619711	0.00487931	Gjb2/Grhl3/Bmp4/Ocm2/Ttc39c/Ccna2/Cys1/Insig1/Mafb/Gjb6/Slc9a3r1/Fgf3/Kcnma1/Fzd3/Cdh1/Itga8/Fzd2/Pdgfa/Hey1/Hey2/Esrp1/Igfbp7/Tcf15/Gata3/Tbx18/Myo6/Tshr/Slc9a3r2/Ttc8/RT1-S3/Scrib/Osr2/Slc25a27/Tprn/Dlx5/Gata2/Slc44a4/Tbx1/Hpn/Lrtomt/Vangl2/C1qtnf5/Whrn/Fgfr2/Tmie/Lin7a/Mycn/Pls3/Cthrc1/Cytl1/Sox9/Myo15a/Msx1/Musk/Ntrk3/Six4/Ror1/Prox1/Fgf10/Osr1	60	1.54919
BP	GO:0060071	Wnt signaling pathway, planar cell polarity pathway	14/2629	35/17962	0.000221934	0.00621875	0.00489636	Grhl3/Gpc3/Fzd3/Fzd2/Sfrp5/Fzd1/Wnt7b/Dact1/Nkd1/Sfrp2/Vangl2/Ankrd6/Sfrp1/Cthrc1	14	1.60357
BP	GO:0060512	prostate gland morphogenesis	14/2629	35/17962	0.000221934	0.00621875	0.00489636	Cd44/Bmp4/Stat5a/Hoxd13/Serpinb5/Cyp7b1/Nkx3-1/Foxa1/Id4/Sfrp1/Fgfr2/Bmp7/Sox9/Fgf10	14	1.60357
BP	GO:0009914	hormone transport	83/2629	390/17962	0.00022338	0.00621875	0.00489636	Pde4c/Niban2/Glrx/Hmgcr/Hif1a/Enho/Rab11fip1/Ptger3/Aacs/Gja1/Igfbp3/Anxa1/Ywhaz/Bmp8a/Il1rn/Isl1/Kdm5b/Ly6e/Gnas/Nkx3-1/Fst/Syt9/Gata3/Tiam1/Gpr119/Pparg/Tacr2/Nell2/LOC499235/Trpv6/Inha/Apln/Agtr1a/Ccn3/Lepr/Hnf4g/Cpe/Rbp4/Cry2/Gpr39/Fgfr4/Slc44a4/Dynll1/Pde8b/Adora2a/Dgat1/Gabbr1/Pck2/Sfrp1/Ffar4/C1qtnf3/Spp1/Nr1d1/Vgf/Epha5/Sirt3/Slco4a1/Ltbp4/Brsk2/Tfr2/Cacna1d/Edn3/Myrip/Ppard/Birc5/Agtr2/F…	83	1.86599
BP	GO:0008064	regulation of actin polymerization or depolymerization	44/2629	177/17962	0.000223458	0.00621875	0.00489636	Capza1/Arhgap40/Sptbn2/Twf1/Dbnl/Cdc42ep3/Arf6/Actr3/Naa80/LOC691418/Baiap2/Fhod3/Vil1/Baiap2l1/Spire2/Tpm1/Kank3/Gsn/Cotl1/Csf3/F2rl1/Tmod1/Gba2/Rhobtb1/Ccl21/Tmod4/Arpc1a/Cdc42ep2/Cttn/Actr3b/Cfl2/Wasf1/Fmn1/Lmod1/Tlr2/Capg/Tmod2/Kank4/Iqgap2/Lmod3/Ppp1r9a/Arpc5l/Ccl11/Baiap2l2	44	-0.904534
BP	GO:0060562	epithelial tube morphogenesis	81/2629	379/17962	0.000229429	0.00635643	0.00500475	Irx1/Areg/Cd44/Wnt2b/Grhl3/Bmp4/Hif1a/Gpc3/Tbx2/Tacstd2/Gja1/Ctnnbip1/Esrp2/Tcf21/Pgr/Sostdc1/Irx2/Epha2/Kdm5b/Fgf3/Spint1/Wt1/Twist1/Fzd3/Fzd2/Sfrp5/Wnt6/Nkx3-1/Hey1/Fzd1/Mdk/Cxcr2/Esrp1/Tfap2c/Cc2d2a/Gata3/Foxa1/Mgp/Cited1/B4galt1/Stil/Kif20b/Agtr1a/Sox17/Cited2/Scrib/Sfrp2/Fgf1/Wnk4/Tbx1/Hhex/Kif26b/Vangl2/Rgma/Sfrp1/Nfatc4/Pkd2/Fgfr2/Nr3c1/Hectd1/Fmn1/Mycn/Bmp7/Prickle1/Cthrc1/Foxf1/Sox9/Hoxd…	81	1
BP	GO:0016054	organic acid catabolic process	53/2629	225/17962	0.000238326	0.00651588	0.0051303	Cd44/Adtrp/Csad/Slc27a4/Arg1/Aldh6a1/Blmh/Abcd2/Phyh/Cemip/Gcat/Ddah2/Lpin3/Shmt2/Acat2/Twist1/Hpd/Ldhd/Thnsl2/Abhd1/Ces1d/Bdh2/Pon3/Hadhb/Hyal1/Ddo/Acadm/Dbi/Acacb/Ddah1/Echdc2/Sardh/Padi4/Acad11/Pck2/Arg2/Hmgcll1/Akr1d1/Ppard/Padi3/Abhd2/Amt/Adhfe1/Lpin2/Tdo2/Cdo1/Acadsb/Sdsl/Eci1/Nos1/Hdc/Cpt1b/Pah	53	1.23625
BP	GO:0046395	carboxylic acid catabolic process	53/2629	225/17962	0.000238326	0.00651588	0.0051303	Cd44/Adtrp/Csad/Slc27a4/Arg1/Aldh6a1/Blmh/Abcd2/Phyh/Cemip/Gcat/Ddah2/Lpin3/Shmt2/Acat2/Twist1/Hpd/Ldhd/Thnsl2/Abhd1/Ces1d/Bdh2/Pon3/Hadhb/Hyal1/Ddo/Acadm/Dbi/Acacb/Ddah1/Echdc2/Sardh/Padi4/Acad11/Pck2/Arg2/Hmgcll1/Akr1d1/Ppard/Padi3/Abhd2/Amt/Adhfe1/Lpin2/Tdo2/Cdo1/Acadsb/Sdsl/Eci1/Nos1/Hdc/Cpt1b/Pah	53	1.23625
BP	GO:0048546	digestive tract morphogenesis	19/2629	56/17962	0.000238335	0.00651588	0.0051303	Bmp4/Hoxd13/Hif1a/Id2/Tcf21/Sfrp5/Ephb3/Dact1/Sox17/Sfrp2/Vangl2/Sfrp1/Fgfr2/Hlx/Sox10/Foxf1/Shox2/Agr2/Fgf10	19	2.52357
BP	GO:0003208	cardiac ventricle morphogenesis	23/2629	74/17962	0.000246489	0.00667997	0.0052595	Hif1a/Dsp/Smarcd3/Isl1/Ly6e/Tpm1/Hey1/Hey2/Gata3/Ppp1r13l/Sfrp2/Cpe/Fgfr2/Ccm2l/Tnnt2/Foxf1/Hand2/Mef2c/Myl3/Nrg1/Dll4/Prox1/Heyl	23	2.29366
BP	GO:0060675	ureteric bud morphogenesis	23/2629	74/17962	0.000246489	0.00667997	0.0052595	Cd44/Wnt2b/Bmp4/Gpc3/Tacstd2/Ctnnbip1/Tcf21/Wt1/Wnt6/Hey1/Gata3/Cited1/Agtr1a/Fgf1/Kif26b/Pkd2/Fmn1/Sox9/Hoxd11/Agtr2/Agtr1b/Sox8/Six4	23	2.29366
BP	GO:0048286	lung alveolus development	21/2629	65/17962	0.000249328	0.00672753	0.00529694	Bmp4/Ada/Tcf21/Hopx/Pgr/Abca12/Foxp2/Pdgfa/Fzd1/Foxa1/Pkdcc/Zfp157/Fgfr4/Slfn4/Man2a1/Fgfr2/Gata6/Foxf1/Slc7a11/Fgf10/Tns3	21	1.09109
BP	GO:0050680	negative regulation of epithelial cell proliferation	38/2629	147/17962	0.000251588	0.00675912	0.00532182	Sfn/Ceacam1/Bmp4/Cdkn1c/Wfdc1/Krt4/Gpc3/Apoe/Gja1/Slurp1/Atoh8/Cdkn2b/Isl1/Ager/Cdh1/Nkx3-1/Gata3/Pparg/Serpinf1/Cd109/Sfrp2/Cav1/Pbld1/Hpn/Lims2/Ctsl/Sfrp1/Fgfr2/Sox9/Rap1gap/Ppard/Tnmd/Ngfr/Nr2f2/Nupr1/Mef2c/Cdkn2a/Dll4	38	1.62221
BP	GO:0048678	response to axon injury	32/2629	117/17962	0.000252969	0.00676692	0.00532796	Matn4/Ocm2/Arg1/Apoe/Uck2/Nefh/Klk8/Adam17/Jam3/Isl1/Flrt3/Klf4/Morn4/Apod/Rtn4r/Nrep/Rtn4rl1/LOC100912195/Matn2/Scarf1/Nefl/Cst3/Rgma/Arg2/Spp1/Musk/Cdk1/Reln/Nefm/Nrg1/Ntrk3/Vcan	32	2.12132
BP	GO:0055088	lipid homeostasis	37/2629	142/17962	0.000254267	0.00677245	0.00533231	Apoe/Insig1/Pnpla1/Abca12/Dgat2/Cd24/Ldlr/Npc1/Abhd5/Cyp7b1/Rcn3/Mylip/Nr1h3/Nr1d2/Slc25a27/Hnf4g/Lipg/Cav1/Gpr39/Fgfr4/Hdac9/Abcg5/Hpn/Cyp39a1/Dgat1/Pcsk9/C1qtnf3/Nr1d1/Nr5a2/Lpl/Lipc/Ormdl1/Scarb1/Fabp4/Tmem97/Abcb4/Ormdl2	37	0.493197
BP	GO:0048640	negative regulation of developmental growth	35/2629	132/17962	0.00025703	0.00680255	0.00535601	G6pd/Cdkn1a/Bmp4/Cdk5r1/Gja1/Actr3/Sema3f/Sema4a/Slit1/Bbs2/Sfrp5/Gnas/Sema4b/Sema4d/Sema6c/Mstn/Rtn4r/Cxadr/Nkd1/Cited2/Sfrp2/Rbp4/Myoz1/Aatk/Map2/Rgma/Sfrp1/Gdf15/Spp1/Stc2/Pi16/Ppara/Fstl4/Rgs4/Mapk11	35	0.507093
BP	GO:0007015	actin filament organization	85/2629	403/17962	0.000257589	0.00680255	0.00535601	Pls1/Capza1/Arhgap40/Sptbn2/Pof1b/Twf1/Dbnl/Epha1/Cdc42ep3/Tacstd2/Arf6/Actr3/Naa80/LOC691418/Baiap2/Fhod3/Fhdc1/Vil1/Rhod/Cap2/Baiap2l1/Ezr/Spire2/Tpm1/Myoc/Gdpd2/Kank3/Gsn/Cotl1/Csf3/Obsl1/F2rl1/Tmod1/Rnd2/Gba2/Rhobtb1/Ccl21/Tmod4/Arpc1a/Ttc8/Cdc42ep2/Actc1/Cttn/Actr3b/Rhobtb3/Cfl2/Samd14/Wasf1/Tnnt2/Fmn1/Pls3/Nox4/Lmod1/Fscn1/Arhgef5/Tlr2/Asap3/S100a10/Fam107a/Capg/Tmod2/Acta1/Kank4/Cx3cl1/Myo…	85	0.542326
BP	GO:0071900	regulation of protein serine/threonine kinase activity	97/2629	472/17962	0.000263164	0.00692033	0.00544875	Sfn/Ceacam1/Cdkn1a/Inava/Bmp4/Cdkn1c/Hmgcr/Map2k6/Dusp5/Ntf3/Cdk5r1/Higd1a/Ccna2/Apoe/Mlkl/Cemip/Ccnf/Gadd45a/Il1rn/Dusp14/Igf2/Cdkn2b/Adam17/Cd24/Tlr4/Gba/Ager/Pim1/Syk/Ppp2ca/Sfrp5/Muc20/Pdgfa/Trib3/Tgfa/Acsl1/F2rl1/Tcim/Wnt7b/Pdgfd/Mdfi/Tiam1/Fcer1a/Ccnb1/C1qtnf2/Adam8/Avpi1/Stil/Map3k9/Cblc/Ptpn1/Dusp14l1/Sfrp2/Ccne1/Fgf1/Cav1/Trib1/Gpr39/Tfap4/Hhex/Pkia/Vangl2/Cks2/Thy1/Sfrp1/Cdc6/Gdf15/Pkd2…	97	-1.72609
BP	GO:0014866	skeletal myofibril assembly	8/2629	14/17962	0.000273358	0.00715807	0.00563593	Obsl1/Actc1/Acta1/Myom3/Mybpc1/Lmod3/Mybpc2/Prox1	8	2.82843
BP	GO:1903115	regulation of actin filament-based movement	17/2629	48/17962	0.000279825	0.00727894	0.0057311	Jup/Dsc2/Ptger3/Dsp/Pln/Atp1a2/Fxyd1/Kcne3/Cav1/Casq2/Tnnt2/Acta2/Scn5a/Mylk2/Nos1/Rnf207/Stc1	17	2.18282
BP	GO:0048638	regulation of developmental growth	85/2629	404/17962	0.00028032	0.00727894	0.0057311	Pls1/G6pd/Cdkn1a/Crabp2/Bmp4/Stat5a/Ocm2/Cdk5r1/Dbnl/Apoe/Tbx2/Gja1/Actn3/Actr3/Hopx/Myo5b/Igf2/Sema3f/Sema4a/Rab11a/Vil1/Slit1/Bbs2/Ezr/Pim1/Wt1/Fdps/Sfrp5/Gnas/Sh3glb1/Sema4b/Ngf/Sema4d/Hey2/Sema6c/Rnd2/Olfm1/Mstn/Ccnb1/Rtn4r/Cxadr/Tshr/Tnfrsf12a/Nkd1/Cited2/Sfrp2/Rbp4/Cttn/Myoz1/Aatk/Acacb/Map2/Rgma/Rims1/Sfrp1/Gdf15/Fgfr2/Hlx/Spp1/Nr3c1/Gli1/Gata6/Cacng7/Stc2/Syt3/Pi16/Musk/Ppard/Agr2/Ppara/F…	85	0.759257
BP	GO:0007416	synapse assembly	45/2629	184/17962	0.000282779	0.00729955	0.00574733	Bhlhb9/Sptbn2/Dbnl/Arf6/Actr3/Lrrn3/Syndig1/Sema4a/Thbs2/Flrt3/Slit1/Cdh1/Nectin1/Sema4d/Amigo2/Fzd1/Adgrl3/Ephb3/Gpc4/Amigo1/Myo6/Oxtr/LRRTM1/Farp1/Cbln2/Kirrel3/Clstn3/Fbxo45/Cbln1/Flrt1/Il1rap/Adgrb2/Ptprd/Tlr2/Musk/Shank2/Mef2c/Ppp1r9a/Nrg1/Ntrk3/Six4/Ache/Grin1/Nlgn2/Rab17	45	0.447214
BP	GO:0050886	endocrine process	29/2629	103/17962	0.000283466	0.00729955	0.00574733	G6pd/Niban2/Rab11fip1/Gnas/Ace2/Nkx3-1/Nox1/Fst/F2rl1/Gata3/Oxtr/Tacr2/Trpv6/Inha/Apln/Cpa3/Agtr1a/Cry2/Fgfr4/C1qtnf3/Edn3/Agtr2/C1qtnf1/Selenom/Nrg1/Agtr1b/Avpr1a/Rps6ka2/Crhr2	29	0.928477
BP	GO:0050803	regulation of synapse structure or activity	63/2629	281/17962	0.000287516	0.00737323	0.00580534	Bhlhb9/Abhd17c/Cdk5r1/Dbnl/Apoe/Arf6/Actr3/Lrrn3/Ywhaz/Syndig1/Myo5b/Klk8/Baiap2/Abhd17b/Sema3f/Sema4a/Thbs2/Flrt3/Slit1/Nectin1/Sema4d/Amigo2/Fzd1/Adgrl3/Igsf9/Cdc20/Lrp8/Sparcl1/Caprin2/Ephb3/Gpc4/Tiam1/Amigo1/Oxtr/Ngef/LRRTM1/Farp1/Cbln2/Clstn3/Dgkb/Cttnbp2/Cbln1/Flrt1/Il1rap/Nfatc4/Dmpk/Adgrb2/Ptprd/Tlr2/Musk/Shank2/Reln/Mef2c/Ppp1r9a/Ntrk3/Six4/Sorbs2/Nrp2/Neurl1/Slc7a11/Grin1/Nlgn2/Rab17	63	0.629941
BP	GO:0072576	liver morphogenesis	12/2629	28/17962	0.00029009	0.00740863	0.00583321	Ceacam1/Rps6ka1/Mki67/Tgfa/Mdk/Cebpb/Hpn/Lims2/Gli1/Itpr1/Cdkn2a/Prox1	12	0
BP	GO:0030832	regulation of actin filament length	44/2629	179/17962	0.000291548	0.00741535	0.0058385	Capza1/Arhgap40/Sptbn2/Twf1/Dbnl/Cdc42ep3/Arf6/Actr3/Naa80/LOC691418/Baiap2/Fhod3/Vil1/Baiap2l1/Spire2/Tpm1/Kank3/Gsn/Cotl1/Csf3/F2rl1/Tmod1/Gba2/Rhobtb1/Ccl21/Tmod4/Arpc1a/Cdc42ep2/Cttn/Actr3b/Cfl2/Wasf1/Fmn1/Lmod1/Tlr2/Capg/Tmod2/Kank4/Iqgap2/Lmod3/Ppp1r9a/Arpc5l/Ccl11/Baiap2l2	44	-0.904534
BP	GO:1901136	carbohydrate derivative catabolic process	34/2629	128/17962	0.00030137	0.00763214	0.00600919	Hpse/Cd44/Pde4c/Pglyrp4/Ada/Nudt9/Galc/Cemip/Nccrp1/Manba/Gba/Nudt10/Neu1/Edem2/Gpd2/Galt/Cda/Gba2/Hyal4/Fuca2/Hexb/Chit1/Hyal1/Pde1a/Mmp12/Pde2a/Gm2a/Nt5e/Cst3/Neu3/Pglyrp3/Enpp4/Apobec2/Fbxo2	34	-1.71499
BP	GO:0010466	negative regulation of peptidase activity	62/2629	276/17962	0.000302531	0.00763214	0.00600919	Serpinb3a/Serpinb2/Sfn/Dhcr24/Cd44/Serpinb11/Csta/Serpinb7/LOC100910851/Wfdc5/Wfdc1/Cst6/Serpinb5/Gpc3/Avp/LOC689230/Serpinb8/Stfa2/LOC100911797/Spink5/Ecm1/Rffl/Vil1/Serpina9/Serpinb13/Anxa8/Spint1/Furin/Klf4/Rps6ka1/Tfpi/Stfa3/Ngf/Slpi/Wfdc21/Spock3/Serpinb12/Serpinf1/Itih3/Bst2/Cd109/Tfpi2/Cstb/Il24/Sfrp2/Nol3/Adora2a/Cst3/Prdx5/Pzp/Spock1/Wfdc18/Spink7/LOC102553010/Serping1/Birc5/Spint2/Hgf/T…	62	-2.032
BP	GO:1901861	regulation of muscle tissue development	42/2629	169/17962	0.000308403	0.00774877	0.00610102	G6pd/Bmp4/Hmgcr/Tbx2/Gja1/Actn3/Erbb3/S100b/Fgf3/Pim1/Twist1/Fdps/Tsc22d3/Hey2/Mstn/Ccnb1/Cxadr/Nr1d2/Sox17/Rbm24/Cited2/Rbp4/Hdac9/Fzd7/Tbx1/Fgfr2/Nr3c1/Gli1/Gata6/Pi16/Shox2/Ppara/Cdk1/Slc25a4/Col14a1/Mef2c/Lmod3/Nrg1/Six4/Klhl41/Rgs4/Mapk11	42	2.16025
BP	GO:0006869	lipid transport	74/2629	343/17962	0.000311853	0.00780388	0.00614441	Il1a/Ceacam1/Crabp2/Mfsd2a/Map2k6/Slc27a4/Pla2g4f/Atp8b3/Apoe/Igfbp3/Anxa1/Acsl3/Ttpa/Gltp/Pla2g2f/Relch/P2ry2/Slc27a3/Abca12/Osbpl3/Aqp9/Rab11a/Acat2/Kdm5b/Atp10b/Ldlr/Npc1/Cptp/Esyt3/Syk/Tmem30b/Repin1/Nr1h3/Pla2g5/Nkx3-1/Pla2g3/Aqp8/Apol3/Acsl1/Atp11b/Tnfaip8l3/Pla2r1/Apod/Pparg/Spns2/Agtr1a/Lipg/Rbp4/Cav1/Cry2/Gm2a/Abcg5/Anxa2/Dgat1/Osbp2/Pcsk9/Spp1/Slc27a6/Slc51a/Sstr4/Apol9a/Lipc/Ppard/Ppar…	74	-2.09246
BP	GO:0032412	regulation of ion transmembrane transporter activity	59/2629	260/17962	0.000316567	0.00789001	0.00621223	Bmp4/Glrx/Pln/Slc9a3r1/Hspa2/Ager/Atp1a2/Rrad/Ppp2ca/Ehd3/Chrna4/Amigo1/Fxyd1/Stac/Fam115e/Wnk2/Rem1/Kcne3/Fxyd6/Cav1/Kcne2/Cabp1/Wnk4/Gpr35/Cacnb1/Kcne5/Pcsk9/LOC103690156/Pkd2/Casq2/Fxyd4/Scn1b/Sln/Casq1/Dmd/Cacng7/Cacna1d/Cacng4/Hrc/Tcaf1/Scn4b/Fxyd3/Neto2/Shank2/Jsrp1/Reln/Adra2a/Hap1/Trdn/Mef2c/Akap7/Atp1b2/Kcng1/Stac3/Fxyd7/Rgs9/Rnf207/Nlgn2/Osr1	59	4.55661
BP	GO:0060560	developmental growth involved in morphogenesis	61/2629	271/17962	0.00031823	0.00789974	0.00621989	Areg/Crabp2/Bmp4/Ocm2/Hoxd13/Cdk5r1/Dbnl/Apoe/Tbx2/Actr3/Myo5b/Sema3f/Sema4a/Rab11a/Kdm5b/Flrt3/Slit1/Sfrp5/Sh3glb1/Sema4b/Ngf/Sema4d/Sema6c/Wnt7b/Tfap2c/Rnd2/Tiam1/Aurka/Olfm1/Rtn4r/Tnfrsf12a/Nkd1/Nrn1/Sfrp2/Fgf1/Cttn/Aatk/Map2/Kif26b/Vangl2/Rgma/Flrt1/Rims1/Sfrp1/Wasf1/Fgfr2/Spp1/Fmn1/Cacng7/Syt3/Sox9/Dclk1/Fstl4/L1cam/Nrg1/Ccl11/Ntrk3/Six4/Nrp2/Mgll/Fgf10	61	0.640184
BP	GO:0048562	embryonic organ morphogenesis	70/2629	321/17962	0.00032361	0.00800129	0.00629984	Grhl3/Bmp4/Ttc39c/Hif1a/Efemp1/Id2/Tbx2/Gja1/Insig1/Mafb/Tcf21/Gjb6/Twist2/Slc9a3r1/Epha2/Fgf3/Twist1/Fzd3/Itga8/Fzd2/Rarb/Gnas/Hoxc4/Fbn2/Mmp16/Mdfi/Gata3/Tbx18/Hoxd9/Myo6/Tshr/Aldh1a1/Stil/Sox17/Cited2/Hyal1/Scrib/Osr2/Rbp4/Dlx5/Gata2/Slc44a4/Tbx1/Hpn/Vangl2/Whrn/Hoxc9/Pkd2/Fgfr2/Hlx/Tmie/Gli1/Hoxd10/Mycn/Bmp7/Cthrc1/Foxf1/Sox9/Myo15a/Msx1/Shox2/Irx5/Hoxd11/Hand2/Mef2c/Six4/Prox1/Hoxd4/Fgf10/Os…	70	2.39046
BP	GO:1901342	regulation of vasculature development	73/2629	338/17962	0.000329864	0.00812355	0.0063961	Il1a/Ceacam1/Vegfb/Bmp4/Serpinb7/Jup/Ereg/Hif1a/Epha1/Pkm/Anxa1/Efna3/Adm2/Igf2/Ecm1/Epha2/Sema4a/Isl1/Thbs2/Vegfc/Fgfbp1/Pgk1/Hk2/Wt1/Ecscr/Klf4/Cma1/Hey1/Hey2/Htatip2/Mdk/Cxcr2/Pdgfd/Rras/Pparg/Serpinf1/Enpp2/Plk2/Tnfrsf12a/Zc3h12a/Agtr1a/Hmox1/Hyal1/Sphk1/Sfrp2/Fgf1/Hdac9/Gata2/Ddah1/Prkd1/Hhex/Thbs4/Adgrb2/Il17f/Gata6/Meox2/Bmp7/Angpt2/Tlr3/Cx3cl1/Hspb6/Tnmd/Ngfr/Hgf/Emilin1/Tie1/Adgra2/Ptger…	73	1.28745
BP	GO:0015669	gas transport	10/2629	21/17962	0.000331493	0.0081314	0.00640228	Car2/Ngb/Cygb/Hbb/Hba-a2/Hba-a1/LOC100134871/Aqp4/LOC103694857/Hbb-bs	10	2.52982
BP	GO:0071383	cellular response to steroid hormone stimulus	64/2629	288/17962	0.000334141	0.00813711	0.00640678	Gjb2/Bmp4/Adtrp/Arg1/Anxa1/Ephx1/Tcf21/Pgr/Calr/Padi2/Isl1/Nr2f1/Npc1/Cyp7b1/Lmo3/Atp1a2/Ppp2ca/Tfpi/Nr1h3/Rarb/Nkx3-1/Hey1/Pparg/Mstn/Serpinf1/Thra/Foxa1/Abcg2/Nr1d2/Agtr1a/Hmgcs2/Hnf4g/Rxrg/Cry2/Tfap4/Mgarp/Trim68/Zfp36l2/Pck2/Ugt1a6/Sfrp1/Arg2/Nr1d1/Nr3c1/Thrb/Nr5a2/Sstr4/Nr3c2/Bmp7/Fam107a/Sox10/Ppard/Ppara/Dnaaf4/Abhd2/Agtr2/Reln/L1cam/Nr2f2/Kank2/Agtr1b/Heyl/Stc1/Crhr2	64	4.25
BP	GO:0010976	positive regulation of neuron projection development	79/2629	372/17962	0.000334778	0.00813711	0.00640678	Bhlhb9/Crabp2/Bmp4/Ocm2/Mapk6/Twf1/Dbnl/Apoe/Actr3/P2ry2/Myo5b/Sez6/Baiap2/Adam17/Cd24/Apbb1/Rab11a/Plppr5/Hspa5/Clip1/Sh3glb1/Ppp2r5b/Neu1/Ngf/Sema4d/Fzd1/Obsl1/Mdk/Lrp8/Caprin2/Rnd2/Tiam1/Amigo1/Gprc5b/Serpinf1/Cxcl6/Fez1/Tnfrsf12a/Sphk1/Dixdc1/Robo2/Scarf1/Ptk6/Nefl/Prkd1/Ankrd1/Rgma/Il1rap/Rims1/Nr3c1/Cntn1/Scn1b/Nme1/Bmp7/Ptprd/Itpr1/Dmd/Cacng7/Syt3/Akap5/Cx3cl1/Metrn/Shox2/Rit2/Shank2/Ngfr/…	79	1.68763
BP	GO:0106106	cold-induced thermogenesis	38/2629	149/17962	0.00033697	0.00813711	0.00640678	Il4r/Map2k6/Gja1/Actn3/Adam17/Tlr4/Fabp5/Syk/Nr1h3/Gnas/Acsl1/Oxtr/Thra/Oma1/Tshr/Aldh1a1/Dio2/Zbtb7b/Cebpb/Lepr/Npr3/Cav1/Ksr2/Ffar4/Nr1d1/Sln/G0s2/Grb10/Adipor2/Ebf2/Fabp4/Lcn2/Prdm16/Lama4/RGD1565355/Gadd45g/Ache/Hoxc10	38	0.973329
BP	GO:0120161	regulation of cold-induced thermogenesis	38/2629	149/17962	0.00033697	0.00813711	0.00640678	Il4r/Map2k6/Gja1/Actn3/Adam17/Tlr4/Fabp5/Syk/Nr1h3/Gnas/Acsl1/Oxtr/Thra/Oma1/Tshr/Aldh1a1/Dio2/Zbtb7b/Cebpb/Lepr/Npr3/Cav1/Ksr2/Ffar4/Nr1d1/Sln/G0s2/Grb10/Adipor2/Ebf2/Fabp4/Lcn2/Prdm16/Lama4/RGD1565355/Gadd45g/Ache/Hoxc10	38	0.973329
BP	GO:0003205	cardiac chamber development	47/2629	196/17962	0.000339967	0.00817765	0.0064387	Bmp4/Hif1a/Id2/Tbx2/Dsp/Prdm1/Smarcd3/Isl1/Ly6e/Tpm1/Ppp2ca/Fzd2/Rarb/Hey1/Fzd1/Hey2/Gata3/Fgfrl1/Ppp1r13l/Cited2/Sfrp2/Cpe/Rbp4/Robo2/Pde2a/Tbx1/Vangl2/Fgfr2/Ccm2l/Hectd1/Tnnt2/Gata6/Bmp7/Dhrs3/Foxf1/Scn5a/Shox2/Hand2/Mef2c/Myl3/Nrg1/Dll4/Prox1/Nrp2/Kif7/Heyl/Dnah11	47	3.35489
BP	GO:0046330	positive regulation of JNK cascade	37/2629	144/17962	0.000342422	0.0082049	0.00646015	Il1a/Ceacam1/Tnfrsf19/Il36g/Mlkl/Edar/Wnt16/Gadd45a/Il1rn/Dusp22/Tlr4/Ager/Syk/Il36b/Il36rn/Nox1/F2rl1/Wnt7b/Mdfi/Tiam1/Fcer1a/Il36a/Ccl21/Map3k9/Dixdc1/Ptpn1/Dusp15/Vangl2/Ankrd6/Hras/LOC100910771/Arhgef5/Tlr3/Fgf19/Tpd52l1/Ccn2/Gadd45g	37	-2.13719
BP	GO:0051346	negative regulation of hydrolase activity	95/2629	464/17962	0.00034635	0.00826711	0.00650914	Serpinb3a/Serpinb2/Sfn/Dhcr24/Cd44/Serpinb11/Csta/Serpinb7/LOC100910851/Wfdc5/Wfdc1/Cst6/Serpinb5/Gpc3/Avp/Anxa1/LOC689230/Serpinb8/Stfa2/LOC100911797/Dlg3/Spink5/Ecm1/Pln/Rffl/Cnn3/Vil1/Serpina9/Serpinb13/Ppp1r1a/Anxa8/Spint1/Furin/Klf4/Rps6ka1/Tfpi/Stfa3/Ngf/Dlg2/Sema4d/F11r/Slpi/Mastl/Ppp1r14c/Wfdc21/Spock3/Ppp1r14a/Serpinb12/Camsap3/Serpinf1/Itih3/Bst2/Cd109/Tfpi2/Ptx3/Epm2a/Ttc8/Farp1/Gchfr/…	95	-1.33377
BP	GO:0042632	cholesterol homeostasis	25/2629	85/17962	0.000351887	0.00829253	0.00652916	Apoe/Insig1/Dgat2/Cd24/Ldlr/Npc1/Cyp7b1/Mylip/Nr1h3/Lipg/Cav1/Gpr39/Fgfr4/Hdac9/Abcg5/Hpn/Cyp39a1/Pcsk9/Nr1d1/Nr5a2/Lpl/Lipc/Scarb1/Fabp4/Tmem97	25	1
BP	GO:1901019	regulation of calcium ion transmembrane transporter activity	25/2629	85/17962	0.000351887	0.00829253	0.00652916	Bmp4/Pln/Hspa2/Atp1a2/Rrad/Ppp2ca/Ehd3/Stac/Rem1/Kcne3/Kcne2/Cabp1/Gpr35/Cacnb1/Pkd2/Casq2/Sln/Casq1/Dmd/Hrc/Jsrp1/Adra2a/Hap1/Trdn/Stac3	25	3.8
BP	GO:0048634	regulation of muscle organ development	42/2629	170/17962	0.00035261	0.00829253	0.00652916	G6pd/Bmp4/Hmgcr/Tbx2/Gja1/Actn3/Erbb3/S100b/Fgf3/Pim1/Twist1/Fdps/Tsc22d3/Hey2/Mstn/Ccnb1/Cxadr/Nr1d2/Sox17/Rbm24/Cited2/Rbp4/Hdac9/Fzd7/Tbx1/Fgfr2/Nr3c1/Gli1/Gata6/Pi16/Shox2/Ppara/Cdk1/Slc25a4/Col14a1/Mef2c/Lmod3/Nrg1/Six4/Klhl41/Rgs4/Mapk11	42	2.16025
BP	GO:0090287	regulation of cellular response to growth factor stimulus	61/2629	272/17962	0.00035276	0.00829253	0.00652916	Vegfb/Bmp4/Cdkn1c/Hif1a/Gpc3/Pmepa1/Ptp4a3/Sostdc1/Cdkn2b/Adam17/Vegfc/Fgfbp1/Hspa5/Furin/Itga8/Sfrp5/Sh3glb1/Ppp2r5b/Cxcl13/Ngf/Fst/Fzd1/Gipc1/Fbn2/Bambi/Gata3/Tgfb1i1/Cadm4/Nrep/Cd109/Rasl11b/Apln/Vasn/Cited2/Ptpn1/Sfrp2/Fgf1/Cav1/Pbld1/Hhex/Rgma/Sfrp1/Wasf1/Fgfr2/Il17f/Gata6/Fam20c/Dmd/Aspn/Hjv/Grb10/Msx1/Tnmd/Nrros/Agtr2/Ngfr/Emilin1/Prdm16/Adgra2/Adamtsl2/Fgf10	61	1.66448
BP	GO:0048771	tissue remodeling	49/2629	207/17962	0.000355245	0.00831943	0.00655034	Il1a/Ceacam1/Stat5a/Tfrc/Car2/Hif1a/Arg1/Tmbim1/Gja1/Gpr55/Anxa1/Actr3/Rab3d/Wnt16/Tnfrsf11b/Erbb3/Epha2/Cd24/Ager/Syk/Def8/Pth1r/Mdk/Plg/Elf3/Adam8/B4galt1/Lepr/Gpnmb/Cav1/Nol3/Tbx1/Thbs4/Cst3/Iapp/Sfrp1/Spp1/Tph1/Tgm2/Nox4/Cthrc1/Hand2/Mef2c/Cdkn2a/Ptger4/Dll4/Il23a/Flna/Fgf10	49	0.428571
BP	GO:0070838	divalent metal ion transport	100/2629	494/17962	0.000374009	0.00872594	0.0068704	Atp2c2/G6pd/Slc30a7/Homer2/Bmp4/Ptger3/Gja1/Cemip/Slc39a2/Nipal1/Slc25a23/Best1/Pln/Hspa2/Zdhhc13/Slc39a6/Cldn16/Atp1a2/Rrad/Ppp2ca/Slc11a2/Gimap5/Ngf/Ehd3/Nipal4/Chrna4/Bspry/Jph1/Trpm1/Grin3a/Stac/Ccl21/Ms4a2/Epm2a/Trpv6/Agtr1a/Calcrl/Rem1/Slc30a3/Sec61a1/Adcyap1r1/Kcne3/Slc39a8/Trpv3/Dbi/Cav1/Nol3/Kcne2/Cabp1/Slc39a11/Gpr39/Micu3/Anxa2/Prkd1/Slc24a3/Ryr3/Gpr35/Cacnb1/Adora2a/Thy1/Trpv1/Pkd2/Ca…	100	3.6
BP	GO:0060536	cartilage morphogenesis	11/2629	25/17962	0.000393894	0.00912879	0.00718759	Matn4/Vwa1/Vit/Wnt7b/Matn2/Msx1/Coch/Hand2/Col14a1/Mef2c/Stc1	11	2.11058
BP	GO:0042476	odontogenesis	37/2629	145/17962	0.000395972	0.00912879	0.00718759	Aqp3/Bmp4/Car2/Sdc1/Perp/Edar/Alpl/Tnfrsf11b/Sostdc1/Erbb3/Pam/Twist1/Nectin1/Wnt6/Dlx3/Fst/Id3/Wnt7b/Sp6/Rogdi/Osr2/Bcl11b/Tbx1/Phex/Fgfr2/Gata6/Bmp7/Fam20c/Aspn/Scn5a/Msx1/Ppara/Ngfr/Hand2/Eda/Fgf10/Osr1	37	1.15079
BP	GO:0046503	glycerolipid catabolic process	19/2629	58/17962	0.00039716	0.00912879	0.00718759	Gdpd3/Pla2g4f/Apoe/Pla2g4e/Pnpla1/Ldlr/Abhd5/Gdpd1/Pla2g4d/Ces1d/Enpp2/Lipg/Lpl/Lipc/Abhd2/Scarb1/Pla2g4b/Gpld1/Mgll	19	-1.60591
BP	GO:0048662	negative regulation of smooth muscle cell proliferation	19/2629	58/17962	0.00039716	0.00912879	0.00718759	Cdkn1a/Ctnnbip1/Igfbp3/Ndrg2/Tpm1/Klf4/Ace2/Apod/Pparg/Vipr2/Apln/Hmox1/Npr3/Cav1/Trib1/Il12b/Ppard/Cnn1/Mef2c	19	1.14708
BP	GO:0034764	positive regulation of transmembrane transport	56/2629	246/17962	0.000407632	0.00930061	0.00732287	G6pd/Bmp4/Glrx/Car2/Gpc3/Cemip/Slc9a3r1/Erbb3/Hspa2/Klf15/Ager/Prss8/Repin1/Azin2/Ehd3/Amigo1/Fxyd1/C1qtnf2/Stac/Slc9a3r2/Agtr1a/Wnk2/Kcne3/Dbi/Kcne2/Gpr39/Dpp6/Wnk4/Thy1/Kcne5/LOC103690156/Pkd2/Kcnh2/Casq1/Dmd/Itln1/Cacna1d/Edn3/Cx3cl1/Fgf19/Cacng4/Tcaf1/Adipor2/Reln/Slc25a4/Hap1/Trdn/Akap7/Atp1b2/Cxcl11/Nos1/Flna/Stac3/Rgs9/Rnf207/Aplnr	56	3.74166
BP	GO:0045444	fat cell differentiation	56/2629	246/17962	0.000407632	0.00930061	0.00732287	Vstm2a/Id2/Aacs/Aldh6a1/Insig1/Jdp2/Zbtb7c/Zfp385a/Bbs2/Lmo3/Klf4/Gdf6/Slc2a4/Gdf10/Trib3/Arl6/Wfdc21/Dlk2/Aloxe3/Gata3/Vim/Trim32/Metrnl/Tgfb1i1/Cby1/Pparg/Dact1/Uchl3/Ttc8/Rarres2/Zc3h12a/Zbtb7b/Cebpb/Bbs1/Sfrp2/Id4/Steap4/Gata2/Psmb8/Zfp36l2/Sfrp1/Ffar4/C1qtnf3/Nr1d1/Tph1/Runx1t1/Trib2/Fndc5/Lpl/Ppard/Ebf2/Fabp4/Prdm16/Sox8/Lama4/Fgf10	56	2.93987
BP	GO:0110053	regulation of actin filament organization	58/2629	257/17962	0.000410545	0.00933275	0.00734817	Capza1/Arhgap40/Sptbn2/Twf1/Dbnl/Epha1/Cdc42ep3/Tacstd2/Arf6/Actr3/Naa80/LOC691418/Baiap2/Fhod3/Vil1/Baiap2l1/Spire2/Tpm1/Myoc/Kank3/Gsn/Cotl1/Csf3/F2rl1/Tmod1/Gba2/Rhobtb1/Ccl21/Tmod4/Arpc1a/Ttc8/Cdc42ep2/Cttn/Actr3b/Cfl2/Wasf1/Fmn1/Nox4/Lmod1/Arhgef5/Tlr2/Asap3/S100a10/Capg/Tmod2/Kank4/Cx3cl1/Iqgap2/Lmod3/Ppp1r9a/Ptger4/Rhoc/Ccn2/Arpc5l/Ccl11/Baiap2l2/Flna/Rgs4	58	-0.262613
BP	GO:1905276	regulation of epithelial tube formation	9/2629	18/17962	0.000420702	0.00952876	0.0075025	Grhl3/Fzd2/Sfrp5/Fzd1/Gata3/Sfrp2/Vangl2/Sfrp1/Six4	9	1
BP	GO:0007435	salivary gland morphogenesis	15/2629	41/17962	0.00042262	0.00953738	0.00750929	Polb/Edar/Esrp2/Cdh1/Pdgfa/Nkx3-1/Esrp1/Ntn4/Fgfr2/Tgm2/Bmp7/Fgf7/Hgf/Eda/Fgf10	15	1.80739
BP	GO:0055092	sterol homeostasis	25/2629	86/17962	0.000428097	0.00962597	0.00757904	Apoe/Insig1/Dgat2/Cd24/Ldlr/Npc1/Cyp7b1/Mylip/Nr1h3/Lipg/Cav1/Gpr39/Fgfr4/Hdac9/Abcg5/Hpn/Cyp39a1/Pcsk9/Nr1d1/Nr5a2/Lpl/Lipc/Scarb1/Fabp4/Tmem97	25	1
BP	GO:0048705	skeletal system morphogenesis	59/2629	263/17962	0.000432893	0.00969867	0.00763628	Matn4/Bmp4/Vwa1/Insig1/Actn3/Alpl/Twist2/Twist1/Vit/Rarb/Gnas/Hoxc4/Fbn2/Mmp16/Mdfi/Tcf15/Tiparp/Hoxd9/Zfand5/Thra/Comp/Cited2/Hyal1/Osr2/Matn2/Ripply1/Sfrp2/Dlx5/Anxa2/Tbx1/Recql4/Hoxc9/Sfrp1/Fgfr2/Hoxd10/Fmn1/Mycn/Bmp7/Dhrs3/Csrnp1/Sox9/Csgalnact1/Msx1/Shox2/Irx5/Chad/Hoxd11/Ifitm5/Hoxc8/Coch/Col14a1/Hoxd8/Mef2c/Ccn2/Pappa2/Six4/Hoxd4/Stc1/Osr1	59	4.03586
BP	GO:0060740	prostate gland epithelium morphogenesis	13/2629	33/17962	0.000442398	0.00987598	0.00777589	Cd44/Bmp4/Stat5a/Hoxd13/Cyp7b1/Nkx3-1/Foxa1/Id4/Sfrp1/Fgfr2/Bmp7/Sox9/Fgf10	13	1.94145
BP	GO:0042737	drug catabolic process	38/2629	151/17962	0.000447306	0.00994976	0.00783398	Cyp3a9/Ide/Sult1a1/Ada/Gpx3/Cyp4b1/Duox1/Smox/Xpnpep1/Cyp2b21/Acat2/Hp/Hpd/Nnt/Hbb/Cyp2e1/Cyp2j4/Hba-a2/Cubn/Hba-a1/Chit1/Sult1b1/Aldh3b1/Nt5e/Cyp2c23/Prdx1/Cyp2f4/Prdx5/Pck2/Cyp2b12/Prdx4/Cyp2d4/Fmo4/Amt/Prdx2/Nos1/Ache/Pah	38	0.324443
BP	GO:0009410	response to xenobiotic stimulus	84/2629	404/17962	0.00044962	0.0099655	0.00784637	Lpo/Gjb2/Homer2/Bmp4/Stat5a/Cyp3a9/Csad/Penk/Ppp2r2a/Arg1/Ccna2/Gsta6/Sult1a1/Ada/Nefh/Pgr/Cldn1/Cyp2b21/Gsta5/Tlr4/Gclc/Gba/Hspa5/Fmo2/Gsta4/Gstm7/Sdc2/Cyp2e1/Cyp2j4/Adgrl3/Acsl1/Gsta1/Cyp1a1/Gsta2/RGD1559459/Tiam1/Tiparp/Pparg/Mstn/Oxtr/Serpinf1/Sncg/Cxcl2/Abcg2/Pon3/Agtr1a/Gria1/Sult1b1/Aox1/Lepr/Ahrr/Rgs20/Pde2a/Hdac9/Tfap4/Dhodh/Adora2a/Cyp2c23/Cyp2f4/Pck2/Ugt1a6/Arg2/Casq2/Nr3c1/Cyp2b12/Cac…	84	0.872872
BP	GO:0030593	neutrophil chemotaxis	27/2629	96/17962	0.000460673	0.0101604	0.00799986	Cxcl3/Il36g/Ccl7/Il1rn/Jam3/Syk/Il36b/Il36rn/Cxcl13/Mdk/Cxcr2/C5ar2/Il36a/Ccl21/Cxadr/Cxcl6/Cxcl2/Ppbp/Thbs4/Spp1/Edn3/Cx3cl1/S100a8/Ccl11/Il23a/Cxcl11/Ccl5	27	-1.73205
BP	GO:0098742	cell-cell adhesion via plasma-membrane adhesion molecules	51/2629	220/17962	0.000461689	0.0101604	0.00799986	Dsg3/Ceacam1/Dsc3/Dsc2/Nectin4/Dsg1/Dsc1/Cldn1/Il1rn/Cd24/Flrt3/Cdh20/Cldn16/Pcdh20/Klf4/Cdh1/Nectin1/Pvr/Amigo2/Adgrl3/Igsf9/Sparcl1/Gpc4/Amigo1/Cxadr/Fgfrl1/Cadm3/Kirrel3/Clstn3/Robo2/Nectin3/Cdh17/Cbln1/Nexn/Mpz/Pcdh18/Cdh19/Pik3cb/Il1rap/Ntng1/Cdh11/Ptprd/Pcdhb22/Cx3cl1/Cldn11/L1cam/Pcdhb14/Tenm3/Nrg1/Pcdhb9/Pcdhb20	51	0.70014
BP	GO:0072511	divalent inorganic cation transport	100/2629	497/17962	0.000466011	0.0102193	0.00804621	Atp2c2/G6pd/Slc30a7/Homer2/Bmp4/Ptger3/Gja1/Cemip/Slc39a2/Nipal1/Slc25a23/Best1/Pln/Hspa2/Zdhhc13/Slc39a6/Cldn16/Atp1a2/Rrad/Ppp2ca/Slc11a2/Gimap5/Ngf/Ehd3/Nipal4/Chrna4/Bspry/Jph1/Trpm1/Grin3a/Stac/Ccl21/Ms4a2/Epm2a/Trpv6/Agtr1a/Calcrl/Rem1/Slc30a3/Sec61a1/Adcyap1r1/Kcne3/Slc39a8/Trpv3/Dbi/Cav1/Nol3/Kcne2/Cabp1/Slc39a11/Gpr39/Micu3/Anxa2/Prkd1/Slc24a3/Ryr3/Gpr35/Cacnb1/Adora2a/Thy1/Trpv1/Pkd2/Ca…	100	3.6
BP	GO:0018212	peptidyl-tyrosine modification	79/2629	376/17962	0.000471208	0.0102969	0.0081073	Areg/Srms/Cd44/Vegfb/Stat5a/Dyrk3/Ereg/Ntf3/Twf1/Efemp1/Epha1/Ttk/Dlg3/Igf2/Dusp22/Erbb3/Adam17/Epha2/Cd24/Tyro3/Hbegf/Isl1/Tlr4/Vegfc/Gprc5a/Syk/Ppp2r5b/Pdgfa/Sema4d/Csf3/Clcf1/Tgfa/Crlf1/Lrp8/Pdgfd/Ephb3/Fcer1a/Gprc5b/Enpp2/Cadm4/Pkdcc/Agtr1a/Cblc/Ptpn1/Il24/Sfrp2/Styk1/Cav1/Fgfr4/Aatk/Ptk6/Thbs4/Thy1/LOC102552659/Lmtk2/Sfrp1/Fgfr2/Cntn1/Epha5/Nox4/Il12b/Hpx/Musk/Fgf7/Tpst1/Hgf/Reln/Adra2a/Unc1…	79	0.337526
BP	GO:0006790	sulfur compound metabolic process	62/2629	281/17962	0.000499748	0.0108822	0.00856817	Lpo/G6pd/Them5/Stat5a/Csad/Ggt6/Hpgds/Elovl4/Sult2b1/Chac1/Ggt1/Gsta6/Sult1a1/Hmgcs1/Chst9/Blmh/Gpx3/Sult1c3/Ahcyl2/Dgat2/Chst8/Ethe1/Pdk1/Gclc/Elovl1/Gsta4/Mvd/Txnrd3/Icmt/Gstm7/Hbb/Acsl1/Gsta1/Spock3/Hs3st3b1/Gsta2/Hyal4/Sult1b1/Hmgcs2/Fasn/Dbi/Chst7/Acacb/Spock2/Mamdc2/Dgat1/Hagh/Nox4/Hs3st5/Acpp/Csgalnact1/Glrx3/Chst5/Tpst1/Apip/Tdo2/Cdo1/Acadsb/Acot1/Acot3/Egflam/Slc7a11	62	-1.778
BP	GO:0010713	negative regulation of collagen metabolic process	8/2629	15/17962	0.000510636	0.0110418	0.00869382	Ager/Cygb/Cyp2j4/Pparg/Cst3/Ppard/Emilin1/Adora2b	8	0.707107
BP	GO:0090177	establishment of planar polarity involved in neural tube closure	8/2629	15/17962	0.000510636	0.0110418	0.00869382	Grhl3/Fzd2/Sfrp5/Fzd1/Sfrp2/Vangl2/Sfrp1/Cthrc1	8	1.41421
BP	GO:0003007	heart morphogenesis	61/2629	276/17962	0.000527191	0.0113129	0.00890725	Bmp4/Hif1a/Id2/Tbx2/Dsp/Gja1/Wnt16/Smarcd3/Isl1/Ly6e/Pim1/Twist1/Tpm1/Fzd2/Rarb/Hey1/Fzd1/Hey2/Obsl1/Gata3/Olfm1/Fgfrl1/Stil/Sox17/Ppp1r13l/Cited2/Sfrp2/Actc1/Cpe/Rbp4/Robo2/Tbx1/Ankrd1/Vangl2/Pkd2/Fgfr2/Ccm2l/Tnnt2/Gata6/Bmp7/Dhrs3/Foxf1/Sox9/Myom3/Mylk2/Msx1/Shox2/Mybpc1/Aldh1a2/Hand2/Mef2c/Myl3/Nrg1/Dll4/Mybpc2/Prox1/Nrp2/Tbx19/Flna/Heyl/Dnah11	61	4.48129
BP	GO:0034311	diol metabolic process	10/2629	22/17962	0.000528348	0.0113129	0.00890725	Ephx1/Gch1/Sptlc2/Gba/Degs2/Sgpp2/Pcbd1/Sphk1/Acer1/Pah	10	-1.26491
BP	GO:0045823	positive regulation of heart contraction	16/2629	46/17962	0.000529451	0.0113129	0.00890725	Ada/Gch1/Tpm1/Ace2/Hey2/Apln/Smtn/Scn5a/Edn3/Hrc/Tacr3/Ccn2/Avpr1a/Rgs4/Rnf207/Crhr2	16	2.5
BP	GO:0051403	stress-activated MAPK cascade	59/2629	265/17962	0.000530463	0.0113129	0.00890725	Il1a/Ceacam1/Inava/Hmgcr/Tnfrsf19/Il36g/Mlkl/Edar/Wnt16/Gadd45a/Il1rn/Dusp22/Tlr4/Ager/Ezr/Syk/Gdf6/Sfrp5/Il36b/Il36rn/Nox1/Fas/F2rl1/Wnt7b/Mdfi/Tiam1/Fcer1a/Il36a/Dact1/Ccl21/Lgals9/Zc3h12a/Map3k9/Sphk1/Dixdc1/Ptpn1/Sfrp2/Mapk13/Trib1/Dusp15/Vangl2/Prdx1/Ankrd6/Sfrp1/Pbk/Hras/LOC100910771/Arhgef5/Tlr3/Fgf19/Hgf/Dusp3/Hand2/Tpd52l1/Ptger4/Ccn2/Gadd45g/Mapk11/Crhr2	59	-1.69246
BP	GO:0007264	small GTPase mediated signal transduction	100/2629	499/17962	0.00053826	0.0114399	0.00900723	Cdkn1a/Dhcr24/Eps8l2/Arhgap40/Rab27b/Dbnl/Ccna2/Apoe/Cdc42ep3/Gpr55/Arf6/Arhgef4/Arhgef25/Rab10/Rab3d/Plekhg6/LOC691418/Garnl3/Rab3b/Rab11a/Rhod/Arhgef39/Psd4/Eps8l1/Myoc/Icmt/Ngf/Arhgef26/Farp2/Rasgrp2/Rab3a/Rab38/F2rl1/Ctnnal1/Rnd2/Brap/Ect2/Ralgps1/Tiam1/Rras/Rhobtb1/Sgsm3/Rtn4r/Rasgef1c/Cadm4/Ngef/Plk2/Arhgef37/Tiam2/Farp1/Cdc42ep2/Agtr1a/Hmox1/Arhgef33/Dgki/Adcyap1r1/Rab25/Rasgef1b/Dnajc27/A…	100	0
BP	GO:0008217	regulation of blood pressure	47/2629	200/17962	0.000549622	0.0115848	0.00912135	G6pd/Avp/Sult1a1/Id2/Gja1/Klk10/Adm2/Gch1/Vegfc/Atp1a2/Tpm1/Gnas/Ace2/Klk7/F11r/Nox1/F2rl1/Pparg/Oxtr/Gpr37l1/Apln/Cpa3/Agtr1a/P2rx2/Hmox1/Npr3/Ddah1/Trpv1/Slc2a5/Gucy1a1/Prcp/Hrh3/Smtn/Acta2/Edn3/Adra1d/Tacr3/Ppara/Agtr2/Nr2f2/Scnn1a/Rnls/Agtr1b/Avpr1a/Nos1/Rps6ka2/Crhr2	47	0.437595
BP	GO:0019722	calcium-mediated signaling	52/2629	227/17962	0.000550281	0.0115848	0.00912135	Ceacam1/Homer2/Ada/Actn3/Ackr4/Defb1/Pln/Erbb3/Cd24/Calml3/Atp1a2/Syk/Rcan2/Sppl3/Cxcr2/Tff2/Ccrl2/Fcer1a/Agtr1a/Sphk1/Lmcd1/Myoz1/Ksr2/Sgcd/Samd14/Gbp1/Nfatc4/Pkd2/Dmpk/Casq2/Adgrb2/Calml4/Nr5a2/Tpcn2/Casq1/Itpr1/Dmd/Cacna1d/Akap5/Hrc/Chp2/Ptgdr2/Rit2/Jsrp1/L1cam/Hap1/Trdn/Ppp1r9a/Nrg1/Ptgfr/Avpr1a/Grin1	52	2.2188
BP	GO:0045445	myoblast differentiation	27/2629	97/17962	0.00055068	0.0115848	0.00912135	Bmp4/Hmgcr/Sdc1/Il36g/Tbx2/Igfbp3/Flot2/Sostdc1/Isl1/Mkx/Cmtm5/Pitx1/Mapk12/Id3/Plg/Mstn/Nol3/Asb2/Boc/Prickle1/Sox9/Ppard/Flt3lg/Mef2c/Nrg1/Sox8/Klhl41	27	2.50185
BP	GO:0015718	monocarboxylic acid transport	40/2629	163/17962	0.000555765	0.0116252	0.0091531	Il1a/Ceacam1/Slc16a14/Mfsd2a/Map2k6/Slc27a4/Pla2g4f/Slc16a6/Apoe/Anxa1/Acsl3/Pla2g2f/P2ry2/Slc27a3/Slc9a3r1/Aqp9/Syk/Repin1/Pla2g5/Pla2g3/Aqp8/Acsl1/Pla2r1/Slc16a8/Pparg/Slc16a3/Rbp4/Grik1/Gabbr1/Slc16a7/Hrh3/Slc27a6/Slc51a/Sstr4/Ppard/Agtr2/Fabp4/Slc5a8/Abcb4/Cpt1b	40	-1.89737
BP	GO:0032872	regulation of stress-activated MAPK cascade	54/2629	238/17962	0.000556344	0.0116252	0.0091531	Il1a/Ceacam1/Inava/Hmgcr/Tnfrsf19/Il36g/Mlkl/Edar/Wnt16/Gadd45a/Il1rn/Dusp22/Tlr4/Ager/Ezr/Syk/Gdf6/Sfrp5/Il36b/Il36rn/Nox1/Fas/F2rl1/Wnt7b/Mdfi/Tiam1/Fcer1a/Il36a/Dact1/Ccl21/Zc3h12a/Map3k9/Sphk1/Dixdc1/Ptpn1/Sfrp2/Dusp15/Vangl2/Prdx1/Ankrd6/Sfrp1/Pbk/Hras/LOC100910771/Arhgef5/Tlr3/Fgf19/Hgf/Dusp3/Hand2/Tpd52l1/Ccn2/Gadd45g/Crhr2	54	-1.63299
BP	GO:0120162	positive regulation of cold-induced thermogenesis	28/2629	102/17962	0.000560629	0.0116588	0.00917964	Il4r/Gja1/Fabp5/Syk/Gnas/Acsl1/Oxtr/Thra/Oma1/Tshr/Dio2/Zbtb7b/Cebpb/Lepr/Cav1/Ksr2/Ffar4/Sln/G0s2/Grb10/Adipor2/Ebf2/Fabp4/Lcn2/Prdm16/RGD1565355/Gadd45g/Ache	28	0
BP	GO:0015837	amine transport	33/2629	127/17962	0.000562486	0.0116588	0.00917964	Avp/Arg1/Ptger3/Plcd1/Il1rn/Rab3b/Aqp9/Slc15a1/Ace2/Chrna4/Syt15/Syt13/Syt9/Oxtr/Sncg/Tacr2/Syt8/Grik1/Adora2a/Gabbr1/Arg2/Hrh3/Nr3c1/Syt12/Syt3/Agtr2/Syt6/Adora2b/Ddc/Avpr1a/Rgs4/Crhr2/Osr1	33	0.522233
BP	GO:0060986	endocrine hormone secretion	20/2629	64/17962	0.000565185	0.0116588	0.00917964	Niban2/Rab11fip1/Gnas/Nkx3-1/Fst/Gata3/Tacr2/Trpv6/Inha/Apln/Agtr1a/Cry2/Fgfr4/C1qtnf3/Agtr2/C1qtnf1/Selenom/Nrg1/Avpr1a/Crhr2	20	1.34164
BP	GO:0055078	sodium ion homeostasis	18/2629	55/17962	0.000567047	0.0116588	0.00917964	Avp/Atp1a2/Scnn1g/Gnas/Scnn1b/Slc12a3/Upk3a/Adora2a/Nr3c2/Chp2/Agtr2/Scn7a/Scnn1a/Ptger4/Mllt6/Atp1b2/Avpr1a/Anpep	18	0.942809
BP	GO:0060349	bone morphogenesis	32/2629	122/17962	0.00056735	0.0116588	0.00917964	Matn4/Bmp4/Vwa1/Insig1/Actn3/Alpl/Twist1/Vit/Rarb/Gnas/Mmp16/Comp/Cited2/Osr2/Matn2/Ripply1/Sfrp2/Dlx5/Anxa2/Fgfr2/Dhrs3/Sox9/Csgalnact1/Msx1/Shox2/Hoxd11/Ifitm5/Coch/Col14a1/Mef2c/Pappa2/Stc1	32	3.53553
BP	GO:0016331	morphogenesis of embryonic epithelium	43/2629	179/17962	0.0005706	0.0116869	0.00920175	Irx1/Wnt2b/Grhl3/Bmp4/Hif1a/Irx2/Vegfc/Spint1/Twist1/Fzd3/Fzd2/Sfrp5/Wnt6/Fzd1/Wnt7b/Cc2d2a/Gata3/Tbx18/Tgfb1i1/Llgl2/Aldh1a1/Stil/Kif20b/Cited2/Scrib/Sfrp2/Hhex/Vangl2/Rgma/Sfrp1/Fgfr2/Hectd1/Bmp7/Prickle1/Cthrc1/Sox9/Spint2/St14/Aldh1a2/Sox8/Six4/Fgf10/Osr1	43	1.06749
BP	GO:0006527	arginine catabolic process	7/2629	12/17962	0.000573367	0.011705	0.00921597	Arg1/Ddah2/Ddah1/Padi4/Arg2/Padi3/Nos1	7	-0.377964
BP	GO:0018108	peptidyl-tyrosine phosphorylation	78/2629	373/17962	0.000590526	0.0119858	0.00943709	Areg/Srms/Cd44/Vegfb/Stat5a/Dyrk3/Ereg/Ntf3/Twf1/Efemp1/Epha1/Ttk/Dlg3/Igf2/Dusp22/Erbb3/Adam17/Epha2/Cd24/Tyro3/Hbegf/Isl1/Tlr4/Vegfc/Gprc5a/Syk/Ppp2r5b/Pdgfa/Sema4d/Csf3/Clcf1/Tgfa/Crlf1/Lrp8/Pdgfd/Ephb3/Fcer1a/Gprc5b/Enpp2/Cadm4/Pkdcc/Agtr1a/Cblc/Ptpn1/Il24/Sfrp2/Styk1/Cav1/Fgfr4/Aatk/Ptk6/Thbs4/Thy1/LOC102552659/Lmtk2/Sfrp1/Fgfr2/Cntn1/Epha5/Nox4/Il12b/Hpx/Musk/Fgf7/Hgf/Reln/Adra2a/Unc119/Ros…	78	0.226455
BP	GO:0001649	osteoblast differentiation	48/2629	206/17962	0.00059107	0.0119858	0.00943709	Areg/Bmp4/Tp53inp2/Penk/Id2/Gja1/Ctnnbip1/Igfbp3/Bmp8a/Igf2/Twist2/Epha2/Cyp24a1/Twist1/Myoc/Gnas/Gdpd2/Sema4d/Gdf10/Hey1/Fzd1/Id3/Pth1r/Nell1/Fbn2/Wnt7b/Cited1/Cebpb/Sfrp2/Gpnmb/Id4/Dlx5/Prkd1/Gabbr1/Sfrp1/Spp1/Gli1/Bmp7/Fam20c/Cthrc1/Shox2/Clic1/Hand2/Mef2c/Ptger4/Smoc1/Sox8/Ache	48	2.59808
BP	GO:0043171	peptide catabolic process	11/2629	26/17962	0.000592986	0.0119858	0.00943709	Ide/Ggt6/Chac1/Ggt1/Xpnpep1/Cpq/Npepps/Cpe/Trhde/Lvrn/Anpep	11	-0.301511
BP	GO:1990778	protein localization to cell periphery	75/2629	356/17962	0.00059549	0.0119858	0.00943709	Pls1/Atp2c2/Jup/Nsg1/Tmbim1/Arf6/Acsl3/Actr3/Rab10/Rab3d/Pkp3/Mal/Flot2/Rab3b/Myo5b/Abca12/Slc9a3r1/Epha2/Rab11a/Map7/Vil1/Tmem150a/Bbs2/Ezr/Clip1/Cdh1/Blzf1/Dlg2/Ehd3/F11r/Dpp10/Rab3a/Mex3b/Sapcd2/Arl6/Gpc4/Rilpl2/Pparg/Stac/Epm2a/Ttc8/Pkdcc/Pid1/Scrib/Crb3/Bbs1/Cav1/Nectin3/Dpp6/Anxa2/Lypd1/Arl3/Gbp1/Lin7a/Lgi1/Hras/Pdzd11/Hectd1/S100a10/Plk1/Plekhf1/Cacng7/Amn/Akap5/Nkd2/Trarg1/Agr2/Tspan33/Gr…	75	-0.34641
BP	GO:0001890	placenta development	45/2629	190/17962	0.000596781	0.0119858	0.00943709	Gjb2/Cdkn1c/Il11ra1/Hif1a/Nsdhl/Ada/Gja1/Plcd1/Prdm1/Ttpa/Ascl2/Ccnf/Igf2/Spint1/Cdh1/Dlx3/Hey1/Hey2/Plg/Wnt7b/Mdfi/Vim/Pparg/Llgl2/Cited1/Gjb5/Cited2/Cebpb/Gjb3/Gata2/Tcf23/Ctsl/Pkd2/Fgfr2/Hectd1/Bmp7/Stc2/Krt8/Ppard/Spint2/St14/Nr2f2/Hsd17b2/Phlda2/Stc1	45	-1.34164
BP	GO:0086065	cell communication involved in cardiac conduction	14/2629	38/17962	0.000601609	0.0120438	0.00948275	Jup/Dsc2/Dsp/Gjc1/Cxadr/Cav1/Kcne5/Scn1b/Cacna1d/Scn5a/Hrc/Scn4b/Trdn/Kcna5	14	1.60357
BP	GO:0042326	negative regulation of phosphorylation	93/2629	460/17962	0.000614327	0.0122224	0.00962332	Ceacam1/Cdkn1a/Bmp4/Cdkn1c/Hmgcr/Dusp5/Ntf3/Dnajc3/Pmepa1/Apoe/Epha1/Igfbp3/Tnip1/Actn3/Gadd45a/Dusp14/Ndrg2/Cdkn2b/Slc9a3r1/Pbp2/Dusp22/Gfra2/Tlr4/Pde12/Gba/Gprc5a/Ager/Lmo3/Ezr/Twist1/Ppp2ca/Klf4/Sfrp5/Nnt/Ace2/Sema4d/Trib3/F2rl1/Pik3ip1/Shb/Mstn/Dact1/Ccnb1/Prr5l/Cadm4/Cd109/Camk2n1/Epm2a/Zc3h12a/Pid1/Cblc/Ptprr/Wnk2/Ptpn1/Dusp14l1/Sfrp2/Cav1/Pde2a/Trib1/Pbld1/Ptk6/Tfap4/Hhex/Dynll1/Pkia/Adora…	93	0.933257
BP	GO:0045669	positive regulation of osteoblast differentiation	21/2629	69/17962	0.000616771	0.0122224	0.00962332	Bmp4/Gja1/Ctnnbip1/Gnas/Gdpd2/Gdf10/Hey1/Nell1/Fbn2/Wnt7b/Cebpb/Sfrp2/Id4/Dlx5/Prkd1/Bmp7/Fam20c/Cthrc1/Clic1/Mef2c/Ptger4	21	1.09109
BP	GO:1903531	negative regulation of secretion by cell	54/2629	239/17962	0.000618331	0.0122224	0.00962332	Ceacam1/Pde4c/Adtrp/Hmgcr/Rab11fip1/Cyp51/Apoe/Ptger3/Igfbp3/Anxa1/Bmp8a/Maob/Il1rn/Il13ra2/Idh2/Ezr/Cptp/Il33/Nr1h3/Il36rn/Fst/F2rl1/C5ar2/Tnfrsf9/Pparg/Tacr2/Lgals9/Inha/Zc3h12a/Hmox1/Ccn3/Cry2/Hdac9/Pde8b/Fbln1/Gabbr1/Sfrp1/Gbp1/Ffar4/Arg2/Hrh3/C1qtnf3/Foxf1/Edn3/Cx3cl1/Agtr2/Adra2a/Ppp1r9a/Ptger4/Fam3d/Nrg1/Sstr1/Nos1/Crhr2	54	1.08866
BP	GO:0097530	granulocyte migration	36/2629	143/17962	0.000618405	0.0122224	0.00962332	Il1a/Cxcl3/Ptger3/Il36g/Ccl7/Anxa1/Il1rn/Jam3/Syk/Il36b/Il36rn/Cxcl13/Mdk/Cxcr2/C5ar2/Il17rc/Il36a/Mstn/Ccl21/Adam8/Cxadr/Cxcl6/Cxcl2/Rarres2/Cd99l2/Ppbp/Thbs4/Spp1/Edn3/Cx3cl1/S100a8/Ptger4/Ccl11/Il23a/Cxcl11/Ccl5	36	-1.33333
BP	GO:0086091	regulation of heart rate by cardiac conduction	13/2629	34/17962	0.000621092	0.0122349	0.0096332	Jup/Dsc2/Dsp/Kcne3/Cav1/Kcne2/Kcne5/Scn1b/Kcnh2/Cacna1d/Scn5a/Scn4b/Kcna5	13	1.94145
BP	GO:0006942	regulation of striated muscle contraction	25/2629	88/17962	0.000624954	0.0122349	0.0096332	Jup/Dsc2/Dsp/Actn3/Pln/Atp1a2/Ace2/Ehd3/Fxyd1/Zc3h12a/Tnnt3/Kcne3/Cav1/Arg2/Dmpk/Casq2/Smtn/Casq1/Dmd/Scn5a/Mylk2/Myl3/Ccn2/Rnf207/Stc1	25	3
BP	GO:1903035	negative regulation of response to wounding	25/2629	88/17962	0.000624954	0.0122349	0.0096332	Ceacam1/Cdkn1a/Adtrp/Hmgcr/Wfdc1/Apoe/Ptger3/Gja1/Klk8/Cd24/Ager/Tfpi/Pdgfa/Mdk/Plg/Rtn4r/Cd109/Rtn4rl1/Tspan8/Myoz1/Anxa2/Rgma/Spp1/Serping1/C1qtnf1	25	1
BP	GO:0045666	positive regulation of neuron differentiation	95/2629	472/17962	0.000630401	0.0123027	0.00968661	Bhlhb9/Crabp2/Bmp4/Ocm2/Mapk6/Twf1/Dbnl/Apoe/Actr3/Duoxa1/P2ry2/Myo5b/Sez6/Baiap2/Adam17/Cd24/Apbb1/Rab11a/Plppr5/Hspa5/Clip1/Gdf6/Zc4h2/Rarb/Sh3glb1/Ppp2r5b/Neu1/Ngf/Rgs6/Sema4d/Fzd1/Obsl1/Mdk/Lrp8/Caprin2/Rnd2/Ect2/Tiam1/Amigo1/Trim32/Gprc5b/Kctd11/Serpinf1/Cxcl6/Foxa1/Fez1/Tnfrsf12a/Sphk1/Dixdc1/Bend6/Robo2/Scarf1/Gata2/Ptk6/Nefl/Prkd1/Ankrd1/Rgma/Il1rap/Rims1/Nr3c1/Cntn1/Scn1b/Nme1/Bmp7/Ptprd…	95	2.15455
BP	GO:0071466	cellular response to xenobiotic stimulus	49/2629	212/17962	0.000632869	0.0123122	0.00969404	Lpo/Gjb2/Bmp4/Stat5a/Csad/Arg1/Ccna2/Gsta6/Sult1a1/Cyp2b21/Gsta5/Fmo2/Gsta4/Gstm7/Cyp2e1/Cyp2j4/Acsl1/Gsta1/Cyp1a1/Gsta2/RGD1559459/Mstn/Serpinf1/Abcg2/Pon3/Agtr1a/Sult1b1/Aox1/Ahrr/Pde2a/Tfap4/Cyp2c23/Cyp2f4/Pck2/Ugt1a6/Arg2/Casq2/Nr3c1/Cyp2b12/Cacna1s/Cyp2d4/Agtr2/Srd5a2/Reln/L1cam/Cdo1/Agtr1b/Grin1/Ccl5	49	1.28571
BP	GO:0007265	Ras protein signal transduction	86/2629	420/17962	0.000641832	0.0123979	0.0097615	Cdkn1a/Dhcr24/Eps8l2/Rab27b/Dbnl/Ccna2/Apoe/Cdc42ep3/Gpr55/Arf6/Arhgef4/Arhgef25/Rab10/Rab3d/Plekhg6/LOC691418/Rab3b/Rab11a/Rhod/Arhgef39/Psd4/Eps8l1/Myoc/Icmt/Ngf/Arhgef26/Farp2/Rab3a/Rab38/F2rl1/Ctnnal1/Rnd2/Brap/Ect2/Ralgps1/Tiam1/Rras/Rhobtb1/Sgsm3/Rtn4r/Cadm4/Ngef/Plk2/Arhgef37/Tiam2/Farp1/Cdc42ep2/Agtr1a/Arhgef33/Dgki/Rab25/Dnajc27/Aatk/Rhou/Rhobtb3/Prkd1/Ripor1/Gpr35/Ksr2/Vangl2/Rab43/Wasf…	86	-0.215666
BP	GO:0001936	regulation of endothelial cell proliferation	34/2629	133/17962	0.000643266	0.0123979	0.0097615	Vegfb/Bmp4/Stat5a/Arg1/Apoe/Gja1/Atoh8/Igf2/Ecm1/Adam17/Vegfc/Fgfbp1/Ager/Mdk/Zfp580/Pparg/Apln/Agtr1a/Hmox1/Cav1/Egfl7/Gata2/Prkd1/Thbs4/Tnmd/Ngfr/Aldh1a2/Nr2f2/Mef2c/Dll4/Adora2b/Ccl11/Prox1/Aplnr	34	2.05798
BP	GO:0071347	cellular response to interleukin-1	34/2629	133/17962	0.000643266	0.0123979	0.0097615	Il1a/Hif1a/Apoe/Ptger3/Ccl7/Actr3/Rps6ka4/P2ry2/Il1rn/Tfpi/Nkx3-1/Fas/Ccl21/Cxcl2/Zc3h12a/Akap12/Cebpb/Hyal1/Mapk13/Ankrd1/Sfrp1/Gbp1/Nr1d1/Rps6ka5/Psmb9/Sox9/Cx3cl1/Gbp2/Aqp4/Lcn2/Ptger4/Ccl11/Mapk11/Ccl5	34	1.02899
BP	GO:0033002	muscle cell proliferation	55/2629	245/17962	0.000652345	0.0124729	0.00982058	Cdkn1a/Bmp4/Hmgcr/Ereg/Hif1a/Id2/Tbx2/Gja1/Ctnnbip1/Igfbp3/Ndrg2/Hbegf/Ager/Pim1/Tpm1/Klf4/Ace2/Nox1/Hey2/Tk1/Pdgfd/Apod/Pparg/Vipr2/Mstn/Ccnb1/Cxadr/Apln/Hpgd/Calcrl/Hmox1/Cited2/Akr1b1/Pde1a/Ccn3/Dipk2a/Rbp4/Npr3/Cav1/Nol3/Trib1/Fgfr2/Gli1/Six5/Tgm2/Gata6/Il12b/Cx3cl1/Ppard/Cdk1/Cnn1/Mef2c/Nrg1/Mapk11/Ccl5	55	1.21356
BP	GO:0052547	regulation of peptidase activity	92/2629	455/17962	0.000652551	0.0124729	0.00982058	Serpinb3a/Serpinb2/Sfn/Dhcr24/Cd44/Serpinb11/Csta/Serpinb7/LOC100910851/Wfdc5/Wfdc1/Cst6/Serpinb5/Perp/Gpc3/Avp/Aim2/Fam162a/Efna3/LOC689230/Serpinb8/Stfa2/LOC100911797/Spink5/Ecm1/Rffl/Psmd14/Sox7/Vil1/Serpina9/Serpinb13/Anxa8/Spint1/Ager/Furin/Rcn3/Ppp2ca/Tbc1d10a/Slc11a2/Klf4/Cdh1/Rps6ka1/Tfpi/Stfa3/Ngf/Nkx3-1/Gsn/Slpi/Fas/Wfdc21/Spock3/Serpinb12/Pparg/Serpinf1/Itih3/Bst2/Cd109/Lgals9/Tfpi2/Mg…	92	-1.66812
BP	GO:0070542	response to fatty acid	33/2629	128/17962	0.000653189	0.0124729	0.00982058	Aacs/Insig1/Plcd1/Cldn1/Scd2/Dgat2/Tlr4/Acat2/Ldlr/Ager/Fdps/Gnas/Acsl1/Id3/Pparg/Ccnb1/Ccl21/Zc3h12a/Pid1/Hmgcs2/Sfrp1/Alas2/Nfatc4/Kcnk4/Nme1/Lpl/Tlr2/Lipc/Reln/Cdkn2a/Ptger4/Ccn2/Ptgfr	33	-0.522233
BP	GO:0002062	chondrocyte differentiation	32/2629	123/17962	0.000661025	0.0125838	0.0099079	Matn4/Wnt2b/Bmp4/Tgfbi/Vwa1/Efemp1/Ecm1/Chadl/Vit/Gdf6/Rarb/Pth1r/Mdk/Mustn1/Pkdcc/Comp/Osr2/Ccn3/Matn2/Sfrp2/Anxa2/Thrb/Cytl1/Sox9/Shox2/Hoxd11/Coch/Col14a1/Mef2c/Gpld1/Ccn2/Osr1	32	3.88909
BP	GO:0001892	embryonic placenta development	29/2629	108/17962	0.00066838	0.0126582	0.00996646	Cdkn1c/Hif1a/Nsdhl/Plcd1/Prdm1/Ttpa/Ascl2/Igf2/Spint1/Hey1/Hey2/Plg/Wnt7b/Mdfi/Llgl2/Cited1/Gjb5/Cited2/Cebpb/Gata2/Pkd2/Fgfr2/Hectd1/Bmp7/Krt8/Spint2/St14/Nr2f2/Phlda2	29	-0.557086
BP	GO:0006805	xenobiotic metabolic process	30/2629	113/17962	0.000669011	0.0126582	0.00996646	Lpo/Stat5a/Csad/Gsta6/Sult1a1/Cyp2b21/Gsta5/Fmo2/Gsta4/Gstm7/Cyp2e1/Cyp2j4/Acsl1/Gsta1/Cyp1a1/Gsta2/RGD1559459/Pon3/Sult1b1/Aox1/Ahrr/Cyp2c23/Cyp2f4/Ugt1a6/Cyp2b12/Cyp2d4/Srd5a2/Cdo1/Grin1/Ccl5	30	-0.365148
BP	GO:0035265	organ growth	50/2629	218/17962	0.00067489	0.0127306	0.0100235	G6pd/Matn4/Psapl1/Vwa1/Tbx2/Gja1/Ecm1/Map7/Ly6e/Pim1/Wt1/Fdps/Vit/Rarb/Hey2/Ccnb1/Cxadr/Comp/Cited2/Matn2/Lepr/Dipk2a/Rbp4/Acacb/Anxa2/Fgfr2/Hlx/Ccm2l/Nr3c1/Gli1/Evc/Gata6/Sox9/Pi16/Ppara/Fgf7/Agtr2/Cdk1/Coch/Slc25a4/Col14a1/Bnc2/Mef2c/Nrg1/Sorbs2/Prox1/Rgs4/Stc1/Mapk11/Fgf10	50	2.26274
BP	GO:0070302	regulation of stress-activated protein kinase signaling cascade	54/2629	240/17962	0.000686409	0.0129087	0.0101637	Il1a/Ceacam1/Inava/Hmgcr/Tnfrsf19/Il36g/Mlkl/Edar/Wnt16/Gadd45a/Il1rn/Dusp22/Tlr4/Ager/Ezr/Syk/Gdf6/Sfrp5/Il36b/Il36rn/Nox1/Fas/F2rl1/Wnt7b/Mdfi/Tiam1/Fcer1a/Il36a/Dact1/Ccl21/Zc3h12a/Map3k9/Sphk1/Dixdc1/Ptpn1/Sfrp2/Dusp15/Vangl2/Prdx1/Ankrd6/Sfrp1/Pbk/Hras/LOC100910771/Arhgef5/Tlr3/Fgf19/Hgf/Dusp3/Hand2/Tpd52l1/Ccn2/Gadd45g/Crhr2	54	-1.63299
BP	GO:0060421	positive regulation of heart growth	16/2629	47/17962	0.00069487	0.0129622	0.0102058	Tbx2/Pim1/Wt1/Fdps/Hey2/Ccnb1/Acacb/Fgfr2/Nr3c1/Gli1/Gata6/Cdk1/Slc25a4/Mef2c/Nrg1/Prox1	16	1
BP	GO:0002043	blood vessel endothelial cell proliferation involved in sprouting angiogenesis	9/2629	19/17962	0.00069588	0.0129622	0.0102058	Bmp4/Epha2/Fgfbp1/Agtr1a/Hmox1/Gata2/Ngfr/Dll4/Aplnr	9	0.333333
BP	GO:0086011	membrane repolarization during action potential	9/2629	19/17962	0.00069588	0.0129622	0.0102058	Kcnj8/Kcne3/Cav1/Kcne2/Kcne5/Kcnh2/Kcna5/Flna/Rnf207	9	3
BP	GO:0055021	regulation of cardiac muscle tissue growth	23/2629	79/17962	0.000697612	0.0129622	0.0102058	G6pd/Tbx2/Gja1/Pim1/Fdps/Hey2/Ccnb1/Cxadr/Cited2/Rbp4/Fgfr2/Nr3c1/Gli1/Gata6/Pi16/Ppara/Cdk1/Slc25a4/Col14a1/Mef2c/Nrg1/Rgs4/Mapk11	23	0.208514
BP	GO:0031589	cell-substrate adhesion	73/2629	347/17962	0.000728648	0.0134985	0.0106281	Hpse/Lypd3/Jup/Lamc2/Epha1/Tacstd2/Actn3/Calr/Dusp22/Muc4/Tyro3/Jam3/Egfl6/Vegfc/Rhod/Ccdc80/Plet1/Itga8/Epdr1/Vit/Myoc/Mdk/Plg/Nid2/Ephb3/Tiam1/Apod/Camsap3/Enpp2/Ccl21/Tnfrsf12a/Hsd17b12/Mmp12/Itga10/Cttn/Ntn4/Spock2/Fzd7/Lims2/Fbln2/Thy1/Fbln1/Edil3/Pik3cb/Gbp1/Spp1/Fmn1/Meltf/Itga2b/Angpt2/Spock1/S100a10/Fam107a/Dmd/Foxf1/Ppard/Agr2/Fermt2/Dusp3/Emilin2/L1cam/Emilin1/Cdkn2a/Lypd5/Ccn2/Eda/Bve…	73	1.9897
BP	GO:0060828	regulation of canonical Wnt signaling pathway	50/2629	219/17962	0.000752606	0.0138618	0.0109142	Gpc3/Apoe/Scel/Sostdc1/Slc9a3r1/Isl1/Sox7/Gid8/Cdh1/Sfrp5/Fzd1/Frat2/Mdk/Bambi/Caprin2/Dact3/Tbx18/Jrk/Gprc5b/Cby1/Dact1/Nkd1/Sox17/Wnk2/Sfrp2/Rbms3/Cav1/Dkk2/Ptpru/Dlx5/Fzd7/Ankrd6/Sfrp1/Fgfr2/Gli1/Bicc1/Prickle1/Sox10/Cthrc1/Sox9/Nkd2/Aspm/Apc2/Rspo1/Ctnnd2/Peg12/Adgra2/Eda/Daam2/Fgf10	50	4.80833
BP	GO:0035725	sodium ion transmembrane transport	33/2629	129/17962	0.000756523	0.0138618	0.0109142	Glrx/Slc9a3r1/Slc28a3/Slc4a11/Prss8/Atp1a2/Scnn1g/Scnn1b/Slc34a3/Fxyd1/Slc12a3/Wnk2/Fxyd6/Wnk4/Slc24a3/Pcsk9/Pkd2/Fxyd4/Scn1b/Dmd/Kcnk1/Scn9a/Scn5a/Scn4b/Fxyd3/Neto2/Scn7a/Scnn1a/Slc9b2/Atp1b2/Nos1/Fxyd7/Osr1	33	0.174078
BP	GO:0003156	regulation of animal organ formation	15/2629	43/17962	0.00075728	0.0138618	0.0109142	Wnt2b/Bmp4/Isl1/Fgf3/Pim1/Wt1/Cited2/Fgf1/Robo2/Fgfr4/Tbx1/Bmp7/Hoxd11/Hand2/Fgf10	15	2.32379
BP	GO:0086002	cardiac muscle cell action potential involved in contraction	15/2629	43/17962	0.00075728	0.0138618	0.0109142	Jup/Dsc2/Dsp/Kcnj8/Kcne3/Cav1/Kcne2/Kcne5/Scn1b/Kcnh2/Cacna1d/Scn5a/Scn4b/Kcna5/Rnf207	15	2.32379
BP	GO:0031103	axon regeneration	21/2629	70/17962	0.000761289	0.0138618	0.0109142	Ocm2/Apoe/Nefh/Klk8/Adam17/Jam3/Isl1/Klf4/Apod/Rtn4r/Nrep/Rtn4rl1/LOC100912195/Scarf1/Nefl/Rgma/Spp1/Nefm/Nrg1/Ntrk3/Vcan	21	1.52753
BP	GO:0007565	female pregnancy	63/2629	291/17962	0.000761665	0.0138618	0.0109142	Slc2a1/Gjb2/Stat5a/Cyp3a9/Il11ra1/Hif1a/Arg1/Maged2/Ptger3/Gja1/Igfbp3/Dsg1/Prdm1/Pgr/Il1rn/Sostdc1/Igf2/Calr/Cldn4/Pam/Cdh1/Endou/Ace2/Mmp7/Cyp2j4/Fas/Igfbp7/Vim/Oxtr/Lgals9/Vmp1/Abcg2/Hpgd/Cited2/Akr1b1/Sphk1/Lepr/Mmp12/Dhodh/Hsd17b7/Tcf23/Cst3/Fbln1/Ctsl/Alas2/Arg2/Pzp/Nr3c1/Angpt2/Stc2/Akap5/Cyp2d4/Syde1/Ppard/Igfbp2/Aqp4/Adipor2/Adra2a/Pappa1/Nr2f2/Ptger4/Nos1/Stc1	63	0.377964
BP	GO:0043542	endothelial cell migration	47/2629	203/17962	0.000775697	0.0140581	0.0110687	Ceacam1/Bmp4/Stat5a/Jup/Adtrp/Hif1a/Apoe/Ptp4a3/Anxa1/Atoh8/Igf2/Calr/Adam17/Epha2/Sema4a/Vegfc/Fgfbp1/Ager/Klf4/Cxcl13/Gipc1/Zfp580/Gata3/Pparg/Serpinf1/Plk2/Zc3h12a/Hmox1/Ccn3/Fgf1/Hdac9/Gata2/Prkd1/Prcp/Meox2/Patz1/Angpt2/Scarb1/Nr2f2/Mef2c/Gpld1/Adgra2/Clec14a/Dll4/Adora2b/Prox1/Stc1	47	0.729325
BP	GO:0071621	granulocyte chemotaxis	31/2629	119/17962	0.000776979	0.0140581	0.0110687	Cxcl3/Il36g/Ccl7/Anxa1/Il1rn/Jam3/Syk/Il36b/Il36rn/Cxcl13/Mdk/Cxcr2/C5ar2/Il17rc/Il36a/Mstn/Ccl21/Cxadr/Cxcl6/Cxcl2/Rarres2/Ppbp/Thbs4/Spp1/Edn3/Cx3cl1/S100a8/Ccl11/Il23a/Cxcl11/Ccl5	31	-1.61645
BP	GO:0055013	cardiac muscle cell development	28/2629	104/17962	0.000783914	0.0141424	0.011135	G6pd/Bmp4/Fhod3/Fdps/Hey2/Obsl1/Speg/Ccnb1/Cxadr/Actc1/Sgcd/Nr3c1/Sgcb/Pi16/Myom3/Ppara/Mybpc1/Myh11/Agtr2/Cdk1/Slc25a4/Col14a1/Nrap/Bves/Mybpc2/Sorbs2/Prox1/Rgs4	28	3.02372
BP	GO:0031098	stress-activated protein kinase signaling cascade	64/2629	297/17962	0.00078937	0.0141769	0.0111622	Il1a/Ceacam1/Inava/Hmgcr/Map2k6/Tnfrsf19/Il36g/Mlkl/Edar/Wnt16/Gadd45a/Il1rn/Dusp22/Tlr4/Ager/Ezr/Syk/Gdf6/Sfrp5/Il36b/Il36rn/Nox1/Fas/F2rl1/Wnt7b/Mdfi/Tiam1/Fcer1a/Il36a/Dact1/Ccl21/Lgals9/Zc3h12a/Map3k9/Akr1b1/Sphk1/Dixdc1/Ptpn1/Sfrp2/Mapk13/Pak7/Trib1/Dusp15/Sbk2/Vangl2/Prdx1/Ankrd6/Sfrp1/Pbk/Hras/LOC100910771/Arhgef5/Tlr3/Fgf19/Ccdc88c/Hgf/Dusp3/Hand2/Tpd52l1/Ptger4/Ccn2/Gadd45g/Mapk11/Crhr2	64	-1
BP	GO:0001935	endothelial cell proliferation	37/2629	150/17962	0.000791637	0.0141769	0.0111622	Vegfb/Bmp4/Stat5a/Arg1/Apoe/Gja1/Atoh8/Igf2/Ecm1/Adam17/Epha2/Vegfc/Fgfbp1/Ager/Mdk/Zfp580/Pparg/Apln/Agtr1a/Hmox1/Cav1/Egfl7/Gata2/Prkd1/Thbs4/Pik3cb/Tnmd/Scarb1/Ngfr/Aldh1a2/Nr2f2/Mef2c/Dll4/Adora2b/Ccl11/Prox1/Aplnr	37	1.80839
BP	GO:0006816	calcium ion transport	90/2629	446/17962	0.000792681	0.0141769	0.0111622	Atp2c2/G6pd/Homer2/Bmp4/Ptger3/Gja1/Cemip/Slc25a23/Best1/Pln/Hspa2/Cldn16/Atp1a2/Rrad/Ppp2ca/Gimap5/Ngf/Ehd3/Chrna4/Bspry/Jph1/Trpm1/Grin3a/Stac/Ccl21/Ms4a2/Epm2a/Trpv6/Agtr1a/Calcrl/Rem1/Sec61a1/Adcyap1r1/Kcne3/Trpv3/Dbi/Cav1/Nol3/Kcne2/Cabp1/Gpr39/Micu3/Anxa2/Prkd1/Slc24a3/Ryr3/Gpr35/Cacnb1/Adora2a/Thy1/Trpv1/Pkd2/Casq2/Sln/Tpcn2/Casq1/Itpr1/Dmd/Plce1/Plch1/Cacng7/Stc2/Cacna1d/Akap5/Cacna1s/Slc…	90	4.42719
BP	GO:0050866	negative regulation of cell activation	48/2629	209/17962	0.000827891	0.0147641	0.0116245	Ceacam1/Cd44/Il4r/Bmp4/Arg1/Id2/Apoe/Ptger3/Pglyrp4/Anxa1/Prdm1/Pla2g2f/Parp3/Dusp22/Il13ra2/Cd24/Tyro3/Gclc/Ldlr/Mill1/Gimap5/Nr1h3/Cygb/Pdgfa/Fas/Mdk/Tff2/Pparg/Lgals9/Zc3h12a/Zbtb7b/Hmox1/Cebpb/Marchf7/Gpnmb/Adora2a/Sfrp1/Arg2/Hlx/Nr1d1/Foxf1/Cx3cl1/Pglyrp3/Dusp3/Prdx2/C1qtnf1/Emilin1/Cdkn2a	48	0
BP	GO:0045682	regulation of epidermis development	23/2629	80/17962	0.000845531	0.0150354	0.0118382	Hpse/Sfn/Bmp4/Krt10/Grhl1/Sult2b1/Tmem79/Trim16/Krt84/Hey1/Fst/Krt36/Krt2/Hey2/Esrp1/Tfap2c/Macroh2a2/Cd109/Krt17/Mycn/Ppard/Ngfr/Ptch2	23	-1.87663
BP	GO:0051271	negative regulation of cellular component movement	70/2629	332/17962	0.000868543	0.0153843	0.0121128	Jup/Adtrp/Apoe/Epha1/Ada/Tacstd2/Igfbp3/Slurp1/Il1rn/Calr/Padi2/Slc9a3r1/Dusp22/Sema3f/Sema4a/Slit1/Idh2/Ager/Krt16/Tpm1/Il33/Klf4/Cdh1/Cygb/Cxcl13/Sema4b/Sema4d/Fas/Sema6c/Gata3/C5ar2/Rras/Apod/Olfm1/Pparg/Serpinf1/Bst2/Ccl21/Cited2/Ptprr/Ccn3/Il24/Sfrp2/Kcne3/Trib1/Pbld1/Ptpru/Egfl7/Thy1/Fbln1/Sfrp1/Meox2/Patz1/Angpt2/Tp53inp1/Cx3cl1/Tcaf1/Ppard/Abhd2/Spint2/Dusp3/Nr2f2/Emilin1/Mef2c/Tie1/Ptger…	70	1.19523
BP	GO:0045785	positive regulation of cell adhesion	86/2629	424/17962	0.000870105	0.0153843	0.0121128	Ceacam1/Cd44/Il4r/Stat5a/Tfrc/Jup/Epha1/Ada/Anxa1/Flot2/Igf2/Calr/Cd24/Egfl6/Vegfc/Rhod/Ager/Ccdc80/Tpm1/Syk/Gimap5/Cdh1/Vit/Myoc/Il36b/Efnb3/Cxcl13/Cd59/Mex3b/Mdk/Shb/Gata3/Tbx18/Vnn1/Nfkbiz/Enpp2/Ccl21/Adam8/Lgals9/Zbtb7b/Hsd17b12/RT1-S3/Cited2/Hyal1/Sfrp2/Cav1/Ptpru/Spock2/Lims2/Kif26b/Fbln2/Thy1/Fbln1/Edil3/Cd244/Hlx/Spp1/Fmn1/Tgm2/Tnfsf13b/Pld2/Ccdc88b/Bmp7/Il12b/S100a10/Dmd/Foxf1/Cx3cl1/Rap…	86	0.431331
BP	GO:0046717	acid secretion	33/2629	130/17962	0.000873941	0.0154082	0.0121317	Il1a/Map2k6/Pla2g4f/Avp/Ptger3/Anxa1/Pla2g2f/P2ry2/Il1rn/Slc9a3r1/Aqp9/Syk/Pla2g5/Pla2g3/Aqp8/Gipc1/Pla2r1/Tff2/Myo6/Oxtr/Gpr39/Grik1/Adora2a/Trpv1/Gabbr1/Hrh3/Nr3c1/Slc51a/Sstr4/Slc26a7/Agtr2/Abcb4/Avpr1a	33	-2.26301
BP	GO:0071456	cellular response to hypoxia	41/2629	172/17962	0.000890037	0.0155247	0.0122234	Aqp3/Hif1a/Higd1a/Ccna2/Fam162a/Eno1/Plk3/S100b/Pdk1/Pgk1/Twist1/Slc29a1/Slc11a2/Bnip3l/Slc2a4/Nkx3-1/Npepps/Fas/Ccnb1/Adam8/Clca1/Vasn/Hmox1/Cited2/Nol3/Ddah1/Mgarp/Nop53/Cpeb2/Ankrd1/Sfrp1/Cox4i2/B3gat1/Gata6/Hyou1/Ndrg1/Itpr1/Stc2/Ppard/Dnmt3a/Stc1	41	-1.71791
BP	GO:0015671	oxygen transport	8/2629	16/17962	0.000890558	0.0155247	0.0122234	Ngb/Cygb/Hbb/Hba-a2/Hba-a1/LOC100134871/LOC103694857/Hbb-bs	8	2.82843
BP	GO:0042249	establishment of planar polarity of embryonic epithelium	8/2629	16/17962	0.000890558	0.0155247	0.0122234	Grhl3/Fzd2/Sfrp5/Fzd1/Sfrp2/Vangl2/Sfrp1/Cthrc1	8	1.41421
BP	GO:0086013	membrane repolarization during cardiac muscle cell action potential	8/2629	16/17962	0.000890558	0.0155247	0.0122234	Kcnj8/Kcne3/Kcne2/Kcne5/Kcnh2/Kcna5/Flna/Rnf207	8	2.82843
BP	GO:0086001	cardiac muscle cell action potential	18/2629	57/17962	0.000913729	0.015884	0.0125064	Jup/Dsc2/Dsp/Kcnj8/Cxadr/Kcne3/Cav1/Kcne2/Kcne5/Scn1b/Kcnh2/Dmd/Cacna1d/Scn5a/Scn4b/Kcna5/Flna/Rnf207	18	2.35702
BP	GO:0014066	regulation of phosphatidylinositol 3-kinase signaling	27/2629	100/17962	0.000919451	0.0159389	0.0125495	Ceacam1/Wnt16/Slc9a3r1/Entpd5/Twist1/Klf4/Myoc/Pdgfa/Nkx3-1/Sema4d/Csf3/F2rl1/Pik3ip1/Pdgfd/Prr5l/Slc9a3r2/Cep55/Dipk2a/Nop53/Pld2/Sox9/Ppard/Hgf/Reln/Nrg1/Ntrk3/Ccl5	27	0.96225
BP	GO:0001933	negative regulation of protein phosphorylation	85/2629	419/17962	0.000924235	0.0159772	0.0125797	Ceacam1/Cdkn1a/Bmp4/Cdkn1c/Hmgcr/Dusp5/Ntf3/Dnajc3/Pmepa1/Apoe/Epha1/Igfbp3/Tnip1/Gadd45a/Dusp14/Ndrg2/Cdkn2b/Slc9a3r1/Pbp2/Dusp22/Gfra2/Tlr4/Gba/Gprc5a/Ager/Lmo3/Ezr/Twist1/Ppp2ca/Klf4/Sfrp5/Nnt/Ace2/Sema4d/Trib3/F2rl1/Shb/Dact1/Ccnb1/Prr5l/Cadm4/Cd109/Camk2n1/Epm2a/Zc3h12a/Pid1/Cblc/Ptprr/Wnk2/Ptpn1/Dusp14l1/Sfrp2/Cav1/Trib1/Pbld1/Ptk6/Tfap4/Hhex/Pkia/Adora2a/Thy1/Fbln1/Sfrp1/Gbp1/Pbk/Sirt3/Bmp…	85	0.542326
BP	GO:0003231	cardiac ventricle development	36/2629	146/17962	0.000931214	0.0160531	0.0126395	Bmp4/Hif1a/Id2/Dsp/Prdm1/Smarcd3/Isl1/Ly6e/Tpm1/Ppp2ca/Fzd2/Hey1/Fzd1/Hey2/Gata3/Fgfrl1/Ppp1r13l/Cited2/Sfrp2/Cpe/Robo2/Pde2a/Vangl2/Fgfr2/Ccm2l/Hectd1/Tnnt2/Foxf1/Scn5a/Hand2/Mef2c/Myl3/Nrg1/Dll4/Prox1/Heyl	36	2.33333
BP	GO:0070206	protein trimerization	21/2629	71/17962	0.000934123	0.0160586	0.0126438	Ceacam1/Ocm2/Arg1/Mlkl/Ppp2ca/LOC103694903/Clybl/Nell1/Tnfrsf9/C1qtnf2/Cubn/Nell2/Disp1/Steap4/Trim6/C1qtnf5/C1qtnf3/Itln1/Lcn2/C1qtnf1/Emilin1	21	0.218218
BP	GO:0007266	Rho protein signal transduction	45/2629	194/17962	0.000950913	0.0163021	0.0128355	Eps8l2/Apoe/Cdc42ep3/Gpr55/Arhgef4/Arhgef25/Plekhg6/LOC691418/Rhod/Arhgef39/Eps8l1/Myoc/Arhgef26/Farp2/F2rl1/Ctnnal1/Rnd2/Ect2/Tiam1/Rhobtb1/Rtn4r/Ngef/Arhgef37/Tiam2/Farp1/Cdc42ep2/Agtr1a/Arhgef33/Rhobtb3/Ripor1/Gpr35/Vangl2/Lpar4/Arhgef40/Arhgef5/Arhgef19/Rit2/Ngfr/Kank2/Rhoc/Fgd5/Rasip1/Rhof/Arrb1/Arhgap20	45	1.0435
BP	GO:0030041	actin filament polymerization	42/2629	178/17962	0.000964387	0.0164876	0.0129815	Capza1/Arhgap40/Sptbn2/Twf1/Dbnl/Cdc42ep3/Arf6/Actr3/LOC691418/Baiap2/Fhod3/Vil1/Baiap2l1/Spire2/Tpm1/Kank3/Gsn/Cotl1/Csf3/Tmod1/Gba2/Rhobtb1/Ccl21/Tmod4/Arpc1a/Cdc42ep2/Cttn/Actr3b/Wasf1/Fmn1/Lmod1/Tlr2/Fam107a/Capg/Tmod2/Kank4/Iqgap2/Lmod3/Ppp1r9a/Arpc5l/Ccl11/Baiap2l2	42	-0.617213
BP	GO:0043112	receptor metabolic process	47/2629	205/17962	0.00096895	0.0165201	0.0130071	Ceacam1/Tfrc/Hif1a/Lrpap1/Ntf3/Nsg1/Apoe/Ptger3/Ankrd13a/Furin/Ezr/Syk/Mylip/Nr1h3/Sh3glb1/Ace2/Ehd3/Cxcr2/Pparg/Myo6/LRRTM1/Gprasp1/Apln/Agtr1a/Calcrl/Gria1/Scrib/Ptpn1/Cav1/Anxa2/Lmtk2/Pcsk9/Grk4/Nr1d1/Pheta2/Pld2/Dmd/Cacng7/Akap5/Cacng4/Ppara/Rspo1/Hap1/Bves/Nrg1/Arrb1/Ache	47	1.02105
BP	GO:0045765	regulation of angiogenesis	65/2629	305/17962	0.000976229	0.0165597	0.0130384	Il1a/Ceacam1/Vegfb/Jup/Ereg/Hif1a/Epha1/Pkm/Anxa1/Efna3/Adm2/Igf2/Ecm1/Epha2/Sema4a/Isl1/Thbs2/Vegfc/Fgfbp1/Pgk1/Hk2/Ecscr/Klf4/Cma1/Htatip2/Mdk/Cxcr2/Rras/Pparg/Serpinf1/Enpp2/Plk2/Tnfrsf12a/Zc3h12a/Agtr1a/Hmox1/Hyal1/Sphk1/Sfrp2/Fgf1/Hdac9/Gata2/Ddah1/Prkd1/Hhex/Thbs4/Adgrb2/Il17f/Gata6/Meox2/Angpt2/Tlr3/Cx3cl1/Hspb6/Tnmd/Ngfr/Hgf/Emilin1/Tie1/Adgra2/Dll4/Ccl11/Aplnr/Crhr2/Ccl5	65	0.620174
BP	GO:0030324	lung development	55/2629	249/17962	0.000976614	0.0165597	0.0130384	Wnt2b/Bmp4/Gpc3/Arg1/Ada/Esrp2/Tcf21/Hopx/Pgr/Abca12/Foxp2/Dhcr7/Ager/Insc/Rcn3/Cp/Pdgfa/Rab3a/Fzd1/Esrp1/Wnt7b/Thra/Foxa1/Mgp/Pkdcc/Hmgcs2/Zfp157/Fgf1/Rbp4/Fgfr4/Hhex/Slfn4/Man2a1/Vangl2/Spdef/Phex/Arg2/Fgfr2/Nr3c1/Gli1/Mycn/Thrb/Gata6/Foxf1/Sox9/Agr2/Fgf7/Aldh1a2/Ccn2/Prox1/Adamtsl2/Slc7a11/Fgf10/Rxfp1/Tns3	55	2.0226
BP	GO:1903036	positive regulation of response to wounding	22/2629	76/17962	0.000982186	0.0166089	0.013077	Hpse/Vegfb/Ocm2/Anxa1/Hopx/Duox1/Cd24/Hbegf/Tlr4/Mdk/Plg/Scarf1/Hras/Mylk/Ppard/Prdx2/Enpp4/Adra2a/Ptger4/Nrg1/Ntrk3/Rreb1	22	-0.852803
BP	GO:0051153	regulation of striated muscle cell differentiation	32/2629	126/17962	0.00102844	0.0173438	0.0136557	G6pd/Il4r/Bmp4/Il36g/Actn3/Hopx/Plpp7/Mamstr/Bhlhe41/Fdps/Trim32/Thra/Rbm24/Ccn3/Hdac9/Fzd7/Tbx1/Gdf15/Dmpk/Nr3c1/Pi16/Msx1/Shox2/Ppara/Flt3lg/Slc25a4/Col14a1/Mef2c/Lmod3/Nrg1/Prox1/Rgs4	32	3.18198
BP	GO:0060428	lung epithelium development	17/2629	53/17962	0.00103274	0.017369	0.0136756	Bmp4/Foxp2/Insc/Rcn3/Wnt7b/Thra/Foxa1/Fgfr4/Spdef/Fgfr2/Thrb/Gata6/Sox9/Agr2/Fgf7/Adamtsl2/Fgf10	17	1.69775
BP	GO:0048754	branching morphogenesis of an epithelial tube	43/2629	184/17962	0.00103925	0.0174313	0.0137246	Areg/Cd44/Wnt2b/Bmp4/Gpc3/Tacstd2/Ctnnbip1/Esrp2/Tcf21/Pgr/Epha2/Kdm5b/Wt1/Wnt6/Nkx3-1/Mdk/Esrp1/Tfap2c/Foxa1/Mgp/Cited1/B4galt1/Agtr1a/Sfrp2/Fgf1/Hhex/Vangl2/Nfatc4/Pkd2/Fgfr2/Mycn/Bmp7/Foxf1/Sox9/Hoxd11/Agtr2/Dll4/Ccl11/Rasip1/Agtr1b/Sox8/Six4/Fgf10	43	1.67748
BP	GO:0070555	response to interleukin-1	40/2629	168/17962	0.00104539	0.0174807	0.0137635	Il1a/Hif1a/Apoe/Ptger3/Ccl7/Anxa1/Actr3/Rps6ka4/P2ry2/Il1rn/Gclc/Tfpi/Nkx3-1/Fas/Ccl21/Cxcl2/Lgals9/Cited1/Zc3h12a/Akap12/Cebpb/Hyal1/Sphk1/Mapk13/Ankrd1/Sfrp1/Gbp1/Nr1d1/Rps6ka5/Psmb9/Sox9/Cx3cl1/Gbp2/Aqp4/Lcn2/Slc25a4/Ptger4/Ccl11/Mapk11/Ccl5	40	0.948683
BP	GO:0006672	ceramide metabolic process	24/2629	86/17962	0.00104783	0.0174807	0.0137635	B3galt2/Cers3/Galc/B4galnt1/Sptlc2/Gba/Fa2h/Elovl1/Neu1/Degs2/Aloxe3/Gba2/Sgms2/Hexb/Alox12b/Sphk1/Gm2a/Acer1/Smpd5/Cln8/Ugt8/Neu3/Ormdl1/Ormdl2	24	-3.67423
BP	GO:0045927	positive regulation of growth	65/2629	306/17962	0.00106598	0.0176087	0.0138643	Pls1/Sfn/Crabp2/Stat5a/Ocm2/Dbnl/Avp/Apoe/Tbx2/Actn3/Hopx/Myo5b/Igf2/Adam17/Hbegf/Rab11a/Vil1/Bbs2/Ezr/Pim1/Wt1/Fdps/Sh3glb1/Ngf/Sema4d/Hey2/Taf9b/Rnd2/Trim32/Ccnb1/Tshr/Tnfrsf12a/Hyal1/Sphk1/Krt17/Sfrp2/Acacb/Slc44a4/Hpn/Rims1/Sfrp1/Fgfr2/Hlx/Lgi1/Nr3c1/Gli1/Gata6/Cacng7/Syt3/Musk/Ppard/Agr2/Igfbp2/Derl2/Tfcp2l1/Cdk1/Slc25a4/L1cam/Rftn1/Mef2c/Ptger4/Nrg1/Ntrk3/Prox1/Avpr1a	65	0.124035
BP	GO:0019915	lipid storage	20/2629	67/17962	0.00107827	0.0176087	0.0138643	Vstm2a/Stat5a/Apoe/B4galnt1/Dgat2/Abhd5/Nr1h3/Pparg/Hexb/Zc3h12a/Cav1/Cry2/Gm2a/Acacb/Dgat1/Lpl/Ppard/Ppara/Scarb1/Fitm1	20	0.447214
BP	GO:0098869	cellular oxidant detoxification	26/2629	96/17962	0.00107845	0.0176087	0.0138643	Lpo/Apoe/Gpx3/Duox1/Gch1/Hp/Txnrd3/Nnt/Cygb/Hbb/Hba-a2/Hba-a1/LOC100134871/Prdx1/Prdx5/Gpx8/Fbln5/Gpx2/Tp53inp1/Sod3/Txndc17/Prdx4/S100a8/Prdx2/LOC103694857/Hbb-bs	26	0.784465
BP	GO:0022404	molting cycle process	27/2629	101/17962	0.00108287	0.0176087	0.0138643	Hpse/Tnfrsf19/Krt71/Nsdhl/Tmem79/Edar/Sostdc1/Dnase1l2/Prss8/Fzd3/Gnas/Pdgfa/Farp2/Fst/Tfap2c/Cd109/Krt17/Dbi/Vangl2/Ctsl/Fgfr2/Ldb2/Sox9/Fgf7/Ngfr/Eda/Fgf10	27	-0.57735
BP	GO:0022405	hair cycle process	27/2629	101/17962	0.00108287	0.0176087	0.0138643	Hpse/Tnfrsf19/Krt71/Nsdhl/Tmem79/Edar/Sostdc1/Dnase1l2/Prss8/Fzd3/Gnas/Pdgfa/Farp2/Fst/Tfap2c/Cd109/Krt17/Dbi/Vangl2/Ctsl/Fgfr2/Ldb2/Sox9/Fgf7/Ngfr/Eda/Fgf10	27	-0.57735
BP	GO:0032536	regulation of cell projection size	7/2629	13/17962	0.00108546	0.0176087	0.0138643	Pls1/Vil1/Ezr/Wnt7b/Xk/Nefl/Nefm	7	-1.13389
BP	GO:0060272	embryonic skeletal joint morphogenesis	7/2629	13/17962	0.00108546	0.0176087	0.0138643	Bmp4/Hyal1/Osr2/Bmp7/Shox2/Hoxd11/Osr1	7	1.88982
BP	GO:0090179	planar cell polarity pathway involved in neural tube closure	7/2629	13/17962	0.00108546	0.0176087	0.0138643	Grhl3/Fzd2/Sfrp5/Fzd1/Sfrp2/Vangl2/Sfrp1	7	1.13389
BP	GO:0090594	inflammatory response to wounding	7/2629	13/17962	0.00108546	0.0176087	0.0138643	Il1a/Cd44/Hif1a/Cd24/Ager/Mdk/Hmox1	7	-1.13389
BP	GO:1903587	regulation of blood vessel endothelial cell proliferation involved in sprouting angiogenesis	7/2629	13/17962	0.00108546	0.0176087	0.0138643	Fgfbp1/Agtr1a/Hmox1/Gata2/Ngfr/Dll4/Aplnr	7	0.377964
BP	GO:0060348	bone development	53/2629	239/17962	0.00108671	0.0176087	0.0138643	Matn4/Bmp4/Vwa1/Gja1/Insig1/Actn3/Alpl/Zfp385a/Lrrc17/Twist1/Vit/Myoc/Rarb/Gnas/Pdgfa/Sema4d/Nbeal2/Mmp16/Tjp2/Spns2/Comp/Cited2/Osr2/Matn2/Ripply1/Sfrp2/Ttc9/Dlx5/Trim45/Anxa2/Phex/Fgfr2/Vkorc1/Pls3/Fam20c/Dhrs3/Sox9/Csgalnact1/Msx1/Shox2/Chad/Hoxd11/Ifitm5/Coch/Srd5a2/Col14a1/Mef2c/Ptger4/Slc9b2/Pappa2/Hsd17b1/Hsd17b2/Stc1	53	2.88457
BP	GO:0070293	renal absorption	9/2629	20/17962	0.00110178	0.0178064	0.0140199	Aqp3/Maged2/Slc9a3r1/Cldn4/Gsn/Hbb/Slc12a3/Wnk4/Aqp4	9	-0.333333
BP	GO:0051098	regulation of binding	83/2629	410/17962	0.00112385	0.0181159	0.0142636	Bmp4/Niban2/Enho/Lrpap1/Id2/Apoe/Ctnnbip1/Arf6/Actr3/Tdg/Hopx/Zbtb7c/Eno1/Pln/Twist2/Smarcd3/Isl1/Tlr4/Derl1/Bcl3/Hspa5/Ager/Twist1/Ppp2ca/Klf4/Aurkb/Spon1/Ngf/Nkx3-1/Csf3/Trib3/Slpi/Hey1/Sppl3/LOC103694903/Id3/Hey2/Bambi/Caprin2/Mdfi/Dzip1/Gata3/Tiam1/Aurka/Pparg/Dact1/Stpg1/Lgals9/Plk2/Pcbd1/Hmox1/Nek2/Id4/Cav1/Eif2s1/Mfng/Trim6/Tfap4/Map2/Anxa2/Ripor1/Rgma/Pcsk9/Nfatc4/Ccm2l/Runx1t1/Nme1/S100a…	83	0.329293
BP	GO:0050768	negative regulation of neurogenesis	71/2629	341/17962	0.0011443	0.0183977	0.0144855	Bmp4/Cdk5r1/Efemp1/Id2/Apoe/Ptger3/Arf6/Actr3/Ascl2/Sez6/Klk8/Calr/Cdkn2b/Adam17/Cd24/Apbb1/Sema3f/Sema4a/Isl1/Nr2f1/Ldlr/Slit1/Idh2/Mylip/Efnb3/Sema4b/Sema4d/Hey1/Id3/Fas/Sema6c/Wnt7b/Vim/Olfm1/Kctd11/Rtn4r/Ngef/Plk2/Gpr37l1/Rtn4rl1/Dixdc1/Id4/Cav1/Gdf11/Zfp365/Aatk/Map2/Thy1/Rgma/Nfatc4/Spp1/Nr1d1/Mycn/Thrb/Bmp7/Spock1/Dmd/Sox10/Sox9/Rap1gap/Prtg/Rit2/Aspm/Fstl4/Ngfr/RT1-A2/Nrg1/Ntrk3/Sox8/Flna…	71	2.49224
BP	GO:0003009	skeletal muscle contraction	16/2629	49/17962	0.00116021	0.0186054	0.014649	Actn3/Rcsd1/Tlr4/Tnnc2/Stac/Tnnt3/Dmpk/Tnnt2/Tnni2/Casq1/Myh14/Dmd/Mylk2/Synm/Jsrp1/Stac3	16	2.5
BP	GO:0007204	positive regulation of cytosolic calcium ion concentration	73/2629	353/17962	0.00119468	0.0190269	0.0149809	Bmp4/Cxcl3/Avp/Ptger3/Gja1/Gpr55/Plcd1/Ackr4/Cemip/P2ry2/Pln/Cd24/Rxfp3/Gimap5/Fzd2/Cxcl13/Ngf/Sppl3/Pth1r/Jph1/F2rl1/Cxcr2/Ccrl2/C5ar2/Trpm1/Oxtr/Ccl21/Cxcl2/Ms4a2/Gna15/Trpv6/Agtr1a/Adcyap1r1/Dbi/Cav1/Nol3/Gpr39/Gata2/Prkd1/Ryr3/Gpr35/Thy1/Trpv1/Lpar4/Pkd2/Hrh3/Casq2/Tgm2/Tpcn2/Casq1/Itpr1/Dmd/Plce1/Plch1/Cacna1d/Gpr157/Akap5/Cx3cl1/Dhrs7c/Hrc/Jsrp1/C1qtnf1/Hap1/Trdn/Eif5a/Ptger4/Agtr1b/Cxcl11/…	73	1.28745
BP	GO:0031099	regeneration	66/2629	313/17962	0.00119561	0.0190269	0.0149809	Cdkn1a/Ocm2/Ccna2/Apoe/Gja1/Pkm/Anxa1/Hopx/Nefh/Cldn1/Cpq/Klk8/Adam17/Jam3/Isl1/Hp/Klf4/Gsn/Mki67/Fas/Mdk/Plg/Mustn1/Vim/Aurka/Apod/Pparg/Mstn/Ccnb1/Rtn4r/Lgr6/Nrep/Cxcl6/Rtn4rl1/Hmox1/Cebpb/LOC100912195/Ccn3/Igsf10/Matn2/Ccne1/Cav1/Myoz1/Ptpru/Scarf1/Nefl/Fzd7/Aldoc/Thy1/Eno3/Rgma/Alas2/Spp1/Gli1/Angpt2/Itpr1/Dmd/Sgca/Ppard/Cdk1/Hgf/Nefm/Nrg1/Ntrk3/Vcan/Fgf10	66	2.21565
BP	GO:0002934	desmosome organization	6/2629	10/17962	0.00120627	0.0190269	0.0149809	Jup/Grhl1/Perp/Dsp/Pkp3/Nectin1	6	-2.44949
BP	GO:0003149	membranous septum morphogenesis	6/2629	10/17962	0.00120627	0.0190269	0.0149809	Bmp4/Id2/Fzd2/Fzd1/Vangl2/Fgfr2	6	1.63299
BP	GO:2000489	regulation of hepatic stellate cell activation	6/2629	10/17962	0.00120627	0.0190269	0.0149809	Gclc/Rps6ka1/Cygb/Dgat1/Nr1d1/Acta2	6	0
BP	GO:2000644	regulation of receptor catabolic process	6/2629	10/17962	0.00120627	0.0190269	0.0149809	Apoe/Furin/Mylip/Ptpn1/Anxa2/Pcsk9	6	-0.816497
BP	GO:0046475	glycerophospholipid catabolic process	10/2629	24/17962	0.00121202	0.0190269	0.0149809	Gdpd3/Pla2g4f/Pla2g4e/Ldlr/Gdpd1/Pla2g4d/Enpp2/Lipc/Scarb1/Pla2g4b	10	-1.89737
BP	GO:0099625	ventricular cardiac muscle cell membrane repolarization	10/2629	24/17962	0.00121202	0.0190269	0.0149809	Gja1/Kcnj8/Kcne3/Kcne2/Kcne5/Scn1b/Kcnh2/Scn5a/Scn4b/Rnf207	10	2.52982
BP	GO:0045926	negative regulation of growth	58/2629	268/17962	0.00121409	0.0190269	0.0149809	Tmprss4/G6pd/Cdkn1a/Bmp4/Hif1a/Cdk5r1/Gpc3/Gja1/Actr3/Eno1/Apbb1/Sema3f/Sema4a/Slit1/Bbs2/Wt1/Rrad/Tspyl2/Sfrp5/Gnas/Sema4b/Sema4d/Sema6c/Caprin2/Dact3/Cda/Pparg/Mstn/Rtn4r/Bst2/Cxadr/Nkd1/Sox17/Cited2/Hyal1/Ccn3/Sfrp2/Rbp4/Myoz1/Aatk/Ptk6/Map2/Rgma/Sfrp1/Gdf15/Spp1/Stc2/Pi16/Msx1/Ppard/Ppara/Fstl4/Adipor2/Prdm11/Cdkn2a/Rgs4/Gng4/Mapk11	58	1.05045
BP	GO:0003151	outflow tract morphogenesis	23/2629	82/17962	0.00122423	0.0190895	0.0150301	Bmp4/Hif1a/Tbx2/Isl1/Twist1/Fzd2/Rarb/Hey1/Fzd1/Hey2/Sox17/Cited2/Sfrp2/Robo2/Tbx1/Fgfr2/Gata6/Bmp7/Dhrs3/Hand2/Mef2c/Nrp2/Heyl	23	3.54475
BP	GO:0032890	regulation of organic acid transport	23/2629	82/17962	0.00122423	0.0190895	0.0150301	Il1a/Map2k6/Avp/Arg1/P2ry2/Il1rn/Slc15a1/Syk/Repin1/Ace2/Pla2r1/Fxyd1/Grik1/Adora2a/Gabbr1/Arg2/Hrh3/Nr3c1/Sstr4/Agtr2/Avpr1a/Rgs4/Osr1	23	0.208514
BP	GO:0060419	heart growth	30/2629	117/17962	0.00123249	0.0191105	0.0150467	G6pd/Tbx2/Gja1/Pim1/Wt1/Fdps/Hey2/Ccnb1/Cxadr/Cited2/Dipk2a/Rbp4/Acacb/Fgfr2/Ccm2l/Nr3c1/Gli1/Gata6/Pi16/Ppara/Agtr2/Cdk1/Slc25a4/Col14a1/Mef2c/Nrg1/Sorbs2/Prox1/Rgs4/Mapk11	30	1.09545
BP	GO:0045600	positive regulation of fat cell differentiation	19/2629	63/17962	0.00124205	0.0191105	0.0150467	Vstm2a/Id2/Zbtb7c/Zfp385a/Lmo3/Metrnl/Pparg/Dact1/Uchl3/Rarres2/Zc3h12a/Zbtb7b/Cebpb/Sfrp2/Sfrp1/Tph1/Fndc5/Lpl/Prdm16	19	1.14708
BP	GO:0042391	regulation of membrane potential	92/2629	464/17962	0.00124237	0.0191105	0.0150467	Jup/Glrx/Dsc2/Popdc3/Dsp/Gja1/Il1rn/Sez6/Baiap2/Usp53/Gclc/Gba/Kcnma1/Slc29a1/Hebp2/Gimap5/Bnip3l/Myoc/Nnt/Ehd3/Kcnk5/Chrna4/Clcn1/Kcnj8/Fxyd1/Cxadr/Gabre/Kcnq3/P2rx2/Gria1/Pid1/Kcnk7/Slc25a27/Dgki/Kcne3/Slc26a3/Cav1/Kcnmb2/Kcne2/Gpr39/Dpp6/Grik1/Gpr35/Cbln1/Adora2a/Gabra3/Kcne5/Trpv1/Gabbr1/Rims1/Kcnk4/Dmpk/Casq2/Scn1b/Kcnh2/Kctd7/Nr3c2/Kcnk12/Myh14/Dmd/Kcnk1/Grik5/Scn9a/Cacna1d/Scn5a/Cx3cl1/Pie…	92	2.29366
BP	GO:0045662	negative regulation of myoblast differentiation	11/2629	28/17962	0.00124406	0.0191105	0.0150467	Bmp4/Il36g/Sostdc1/Mkx/Cmtm5/Id3/Mstn/Prickle1/Sox9/Ppard/Sox8	11	2.11058
BP	GO:0060445	branching involved in salivary gland morphogenesis	11/2629	28/17962	0.00124406	0.0191105	0.0150467	Esrp2/Cdh1/Pdgfa/Esrp1/Ntn4/Fgfr2/Tgm2/Bmp7/Fgf7/Hgf/Fgf10	11	1.50756
BP	GO:0061217	regulation of mesonephros development	11/2629	28/17962	0.00124406	0.0191105	0.0150467	Wnt2b/Bmp4/Tacstd2/Wt1/Gata3/Agtr1a/Sox9/Agtr2/Agtr1b/Sox8/Six4	11	1.50756
BP	GO:1901606	alpha-amino acid catabolic process	24/2629	87/17962	0.00124951	0.0191468	0.0150753	Csad/Arg1/Aldh6a1/Blmh/Gcat/Ddah2/Shmt2/Hpd/Thnsl2/Ddo/Ddah1/Sardh/Padi4/Arg2/Hmgcll1/Padi3/Amt/Adhfe1/Tdo2/Cdo1/Sdsl/Nos1/Hdc/Pah	24	1.22474
BP	GO:0051260	protein homooligomerization	81/2629	400/17962	0.00126832	0.0193309	0.0152203	Ceacam1/Ly6g6c/Ocm2/Ide/Arg1/Apoe/Mlkl/Kctd4/Pkm/Gpx3/Cldn1/Capn8/Pln/Gch1/Shmt2/Derl1/Pam/Gba/Kcnma1/Cdh1/Septin4/Muc20/Ehd3/Kctd5/Clybl/C1qtnf7/Fas/Nell1/Tk1/Atl1/Ect2/Cda/Tnfrsf9/Cby1/Kctd11/C1qtnf2/Cubn/Gsdmd/Nell2/Epm2a/Aldh1a1/Fgfrl1/Kcnf1/B4galt1/Trpv6/Pcbd1/Disp1/P2rx2/Hmox1/Rxrg/Acadm/Cav1/Steap4/Acacb/Gbp5/Thbs4/Aldoc/Trpv1/Gbp1/Pkd2/Lgi1/Tgm2/Kctd7/Itpr1/Itln1/Acpp/Aqp11/Prtg/Aqp4/Ccdc…	81	1
BP	GO:0055024	regulation of cardiac muscle tissue development	27/2629	102/17962	0.00127087	0.0193309	0.0152203	G6pd/Bmp4/Tbx2/Gja1/Erbb3/Fgf3/Pim1/Fdps/Hey2/Ccnb1/Cxadr/Cited2/Rbp4/Fzd7/Fgfr2/Nr3c1/Gli1/Gata6/Pi16/Ppara/Cdk1/Slc25a4/Col14a1/Mef2c/Nrg1/Rgs4/Mapk11	27	0.19245
BP	GO:1902106	negative regulation of leukocyte differentiation	27/2629	102/17962	0.00127087	0.0193309	0.0152203	Ceacam1/Cd44/Il4r/Bmp4/Id2/Pglyrp4/Gpr55/Anxa1/Mafb/Lrrc17/Tmem176b/Tjp2/Mdk/Tmem176a/Zc3h12a/Zbtb7b/Trib1/Gata2/Sfrp1/Hlx/Tmem178a/Nme1/Pglyrp3/Prdx2/Zbtb46/Prdm16/Cdkn2a	27	-0.57735
BP	GO:0051301	cell division	88/2629	441/17962	0.00128356	0.0194649	0.0153257	Il1a/Sfn/Vegfb/Septin5/Dyrk3/Ereg/Actr3/Rab10/Ccnf/Kif23/Reep4/Plk3/Prc1/Igf2/Incenp/Rab11a/Vegfc/Rxfp3/Kif4a/Insc/Spire2/Spag5/Top2a/Aurkb/Septin4/Sh3glb1/Pdgfa/Nkx3-1/Hoxc4/Samd9/Tgfa/Kif2c/Gipc1/Sapcd2/Mrgprx2/Mdk/Ska1/Cdc20/Txnip/Pdgfd/Ect2/Aurka/Cdca3/Kifc1/Cdca8/Ccnb1/Chmp4c/Plk2/Nuf2/Kif20b/Sox17/Dixdc1/Cep55/Cenpw/Sfrp2/Ccne1/Fgf1/Zfp365/Zfyve19/Fzd7/Arl3/Thbs4/Zfp36l2/Vangl2/Cks2/Cenpa/P…	88	-3.41121
BP	GO:0051480	regulation of cytosolic calcium ion concentration	82/2629	406/17962	0.00128595	0.0194649	0.0153257	Bmp4/Cxcl3/Avp/Ptger3/Gja1/Gpr55/Plcd1/Ackr4/Cemip/P2ry2/Pln/Cd24/Rxfp3/Atp1a2/Gimap5/Fzd2/Cxcl13/Ngf/Sppl3/Pth1r/Jph1/F2rl1/Cxcr2/Ccrl2/C5ar2/Trpm1/Fxyd1/Oxtr/Ccl21/Cxcl2/Ms4a2/Gna15/Trpv6/Agtr1a/P2rx2/Gria1/Adcyap1r1/Dbi/Cav1/Nol3/Gpr39/Gata2/Anxa2/Prkd1/Ryr3/Gpr35/Thy1/Trpv1/Lpar4/Pkd2/Hrh3/Casq2/Tmem178a/Tgm2/Tpcn2/Casq1/Itpr1/Dmd/Plce1/Plch1/Cacna1d/Gpr157/Akap5/Slc35g1/Cx3cl1/Dhrs7c/Hrc/Jsr…	82	1.7669
BP	GO:0030323	respiratory tube development	55/2629	252/17962	0.00130647	0.0197274	0.0155325	Wnt2b/Bmp4/Gpc3/Arg1/Ada/Esrp2/Tcf21/Hopx/Pgr/Abca12/Foxp2/Dhcr7/Ager/Insc/Rcn3/Cp/Pdgfa/Rab3a/Fzd1/Esrp1/Wnt7b/Thra/Foxa1/Mgp/Pkdcc/Hmgcs2/Zfp157/Fgf1/Rbp4/Fgfr4/Hhex/Slfn4/Man2a1/Vangl2/Spdef/Phex/Arg2/Fgfr2/Nr3c1/Gli1/Mycn/Thrb/Gata6/Foxf1/Sox9/Agr2/Fgf7/Aldh1a2/Ccn2/Prox1/Adamtsl2/Slc7a11/Fgf10/Rxfp1/Tns3	55	2.0226
BP	GO:0007156	homophilic cell adhesion via plasma membrane adhesion molecules	32/2629	128/17962	0.0013628	0.0205279	0.0161628	Dsg3/Ceacam1/Dsc3/Dsc2/Nectin4/Dsg1/Dsc1/Cdh20/Pcdh20/Cdh1/Nectin1/Pvr/Amigo2/Igsf9/Amigo1/Cadm3/Kirrel3/Clstn3/Robo2/Nectin3/Cdh17/Nexn/Pcdh18/Cdh19/Pik3cb/Cdh11/Pcdhb22/L1cam/Pcdhb14/Tenm3/Pcdhb9/Pcdhb20	32	0.353553
BP	GO:0051952	regulation of amine transport	31/2629	123/17962	0.00139578	0.0209739	0.0165139	Avp/Arg1/Ptger3/Plcd1/Il1rn/Rab3b/Slc15a1/Ace2/Chrna4/Syt15/Syt13/Syt9/Oxtr/Sncg/Tacr2/Syt8/Grik1/Adora2a/Gabbr1/Arg2/Hrh3/Nr3c1/Syt12/Syt3/Agtr2/Syt6/Adora2b/Avpr1a/Rgs4/Crhr2/Osr1	31	0.538816
BP	GO:0043266	regulation of potassium ion transport	29/2629	113/17962	0.00145106	0.0217518	0.0171264	Ptger3/Ager/Dpp10/Amigo1/Fxyd1/Wnk2/Kcne3/Plcb4/Cav1/Kcne2/Dpp6/Wnk4/Kcne5/LOC103690156/Casq2/Kcnh2/Cacna1d/Akap5/Edn3/Neto2/Adra2a/Kcna5/Akap7/Atp1b2/Kcng1/Nos1/Flna/Rgs4/Rnf207	29	4.64238
BP	GO:0016114	terpenoid biosynthetic process	8/2629	17/17962	0.00146733	0.0218375	0.0171939	Crabp2/Hmgcr/Hmgcs1/Fdps/Cyp1a1/Aldh1a1/Hmgcs2/Aldh1a2	8	-0.707107
BP	GO:0031268	pseudopodium organization	8/2629	17/17962	0.00146733	0.0218375	0.0171939	Cdc42ep3/LOC691418/F2rl1/Ccl21/Cdc42ep2/Rab25/Klhl41/Ccl5	8	0.707107
BP	GO:0048739	cardiac muscle fiber development	8/2629	17/17962	0.00146733	0.0218375	0.0171939	Bmp4/Obsl1/Cxadr/Sgcd/Myom3/Mybpc1/Myh11/Mybpc2	8	2.12132
BP	GO:0001508	action potential	34/2629	139/17962	0.00147155	0.021848	0.0172021	Jup/Dsc2/Dsp/Usp53/Gba/Kcnma1/Chrna4/Clcn1/Kcnj8/Cxadr/P2rx2/Gria1/Kcne3/Cav1/Kcnmb2/Kcne2/Dpp6/Gpr35/Kcne5/Scn1b/Kcnh2/Myh14/Dmd/Scn9a/Cacna1d/Scn5a/Scn4b/Cldn19/Scn7a/Kcna5/Ntrk3/Kcnmb4/Flna/Rnf207	34	2.40098
BP	GO:0010810	regulation of cell-substrate adhesion	49/2629	220/17962	0.00148513	0.021997	0.0173194	Jup/Epha1/Tacstd2/Calr/Dusp22/Muc4/Egfl6/Vegfc/Rhod/Ccdc80/Plet1/Vit/Myoc/Mdk/Plg/Apod/Camsap3/Enpp2/Ccl21/Hsd17b12/Mmp12/Spock2/Fzd7/Lims2/Fbln2/Thy1/Fbln1/Edil3/Pik3cb/Gbp1/Spp1/Fmn1/Meltf/Angpt2/Spock1/S100a10/Fam107a/Dmd/Foxf1/Agr2/Dusp3/Emilin2/L1cam/Emilin1/Cdkn2a/Smoc1/Rreb1/Egflam/Flna	49	2.14286
BP	GO:0019932	second-messenger-mediated signaling	90/2629	455/17962	0.00150264	0.0222034	0.0174819	Ceacam1/Homer2/Apoe/Ptger3/Ada/Actn3/Ackr4/Defb1/Htr4/Adm2/Adap1/Pln/Slc9a3r1/Erbb3/Cd24/Gpha2/Calml3/Atp1a2/Syk/Rcan2/Gnas/Sppl3/Adgrl3/Pth1r/Cxcr2/Tff2/Ccrl2/Fcer1a/Adgrg3/Tshr/Agtr1a/Calcrl/Sphk1/Lmcd1/Adcyap1r1/Pde2a/Myoz1/Adora2a/Ksr2/Adgrg5/Sgcd/Samd14/Gbp1/Gucy1b1/Gucy1a1/Nfatc4/Cdc34/Pkd2/Dmpk/Casq2/Adgrb2/Calml4/Epha5/Nr5a2/Rasd2/Sstr4/Tpcn2/Casq1/Itpr1/Dmd/Cacna1d/Akap5/Edn3/Adra1d/Sox9…	90	3.16228
BP	GO:0042063	gliogenesis	73/2629	356/17962	0.0015149	0.0223313	0.0175826	Areg/Bmp4/Penk/Ntf3/Cdk5r1/Hdac11/Efemp1/Id2/Apoe/Anxa1/Actr3/Ascl2/Cdkn2b/Erbb3/Klf15/S100b/Tlr4/Ldlr/Idh2/Spint1/Ager/Fa2h/Lamc3/Il33/Myoc/Gsn/Clcf1/Fas/Mdk/Lrp8/Tiam1/Vim/Pparg/Enpp2/Hexb/Epm2a/Gpr37l1/Kcnq3/Scrib/Plp1/Matn2/Lepr/Id4/Dbi/Tspan2/Zfp365/Dusp15/Adora2a/Sh3tc2/Nr1d1/Aspa/Lama2/Mycn/Ndrg1/Tlr2/Dmd/Sox10/Gpr157/Sox9/Cx3cl1/Metrn/S100a8/Nrros/Prx/Reln/Nrg1/Ntrk3/Sox8/Ror1/Vcan/Daam2/…	73	2.92603
BP	GO:0045684	positive regulation of epidermis development	13/2629	37/17962	0.00155623	0.0228321	0.0179769	Hpse/Sfn/Bmp4/Krt10/Sult2b1/Tmem79/Trim16/Fst/Krt2/Macroh2a2/Krt17/Ppard/Ptch2	13	-0.83205
BP	GO:0050892	intestinal absorption	13/2629	37/17962	0.00155623	0.0228321	0.0179769	Pls1/Slc5a1/Gcnt3/Acat2/Vil1/Ldlr/Ezr/F11r/Tjp2/Abcg2/Abcg5/Dgat1/Scarb1	13	-1.94145
BP	GO:0051147	regulation of muscle cell differentiation	39/2629	166/17962	0.00156016	0.0228357	0.0179797	G6pd/Il4r/Bmp4/Ereg/Il36g/Actn3/Hopx/Igf2/Plpp7/Smarcd3/Mamstr/Bhlhe41/Fdps/Trim32/Thra/Rbm24/Ccn3/Hdac9/Fzd7/Tbx1/Gdf15/Dmpk/Fgfr2/Nr3c1/Foxf1/Pi16/Prdm6/Msx1/Shox2/Ppara/Flt3lg/Slc25a4/Col14a1/Mef2c/Eif5a/Lmod3/Nrg1/Prox1/Rgs4	39	3.36269
BP	GO:0051224	negative regulation of protein transport	46/2629	204/17962	0.00156453	0.0228459	0.0179878	Pde4c/Adtrp/Hmgcr/Rab11fip1/Cyp51/Apoe/Ptger3/Insig1/Anxa1/Ndfip2/Bmp8a/Svip/Idh2/Ezr/Cptp/Il33/Ppp2ca/Nr1h3/Yod1/Il36rn/F2rl1/C5ar2/Apod/Tnfrsf9/Lgals9/Pkdcc/Zc3h12a/Ccn3/Nol3/Cabp1/Hdac9/Pde8b/Pkia/Fbln1/Sfrp1/Gbp1/Ffar4/Arg2/C1qtnf3/Cx3cl1/Derl2/Adra2a/Ptger4/Fam3d/Nos1/Crhr2	46	0.589768
BP	GO:0046890	regulation of lipid biosynthetic process	41/2629	177/17962	0.00160288	0.0233509	0.0183854	Il1a/Ceacam1/Cyp51/Avp/Apoe/Insig1/Anxa1/Acsl3/Abcd2/Sec14l2/Igf2/Dgat2/Fabp5/Dhcr7/Ldlr/Fdps/Nr1h3/Pdgfa/Trib3/Rab38/Igfbp7/Pparg/Pc/Sphk1/Fgf1/Dbi/Fgfr4/Nt5e/Pde8b/Dgat1/Nr1d1/Nr3c1/Eif6/Fgf19/Ormdl1/Scarb1/Gpld1/Adora2b/Prox1/Avpr1a/Ormdl2	41	-1.40556
BP	GO:0015698	inorganic anion transport	38/2629	161/17962	0.00162737	0.0236521	0.0186226	Clca2/Car2/Clca4l/Slc37a1/Slc26a9/Best1/Cldn4/Slc37a2/Slc4a11/Mfsd5/Clca4/Lrrc8e/Clcn1/Clic3/Clcn3/Slc4a3/Slc34a3/Fxyd1/Slc12a3/Clca1/Gabre/Cebpb/Slc26a3/Ano4/Cry2/Fgfr4/Wnk4/Gpr89b/Gabra3/Clcn6/Slc26a7/Clic1/Slc26a1/Racgap1/Ros1/Slc4a4/Clca5/Gabrp	38	-1.62221
BP	GO:0034330	cell junction organization	56/2629	260/17962	0.00163527	0.0237114	0.0186692	Gjb2/Capza1/Ceacam1/Inava/Jup/Grhl1/Pof1b/Perp/Pkp1/Ocln/Dsp/Gja1/Arf6/Actn3/Pkp3/Cldn1/Dusp22/Epha2/Pard6b/Rhod/Cdh20/Cdh1/Nectin1/Myoc/Ace2/Cgn/F2rl1/Lsr/Ect2/Gjc1/Apod/Camsap3/Enpp2/Cxadr/Vmp1/Cttn/Cav1/Cdh17/Lims2/Mpz/Thy1/Whrn/Cdh19/Cdh11/Fmn1/Fscn1/S100a10/Fam107a/Ugt8/Cldn19/Plekha7/Fermt2/Dusp3/Ctnnd2/Rhoc/Flna	56	-2.40535
BP	GO:0090090	negative regulation of canonical Wnt signaling pathway	30/2629	119/17962	0.00164405	0.0237832	0.0187257	Gpc3/Apoe/Sostdc1/Slc9a3r1/Isl1/Cdh1/Sfrp5/Fzd1/Mdk/Dact3/Tbx18/Cby1/Dact1/Nkd1/Sox17/Sfrp2/Rbms3/Cav1/Dkk2/Ptpru/Ankrd6/Sfrp1/Gli1/Bicc1/Prickle1/Sox10/Cthrc1/Sox9/Nkd2/Apc2	30	4.74693
BP	GO:0098868	bone growth	15/2629	46/17962	0.00166321	0.0240044	0.0189	Matn4/Vwa1/Ecm1/Vit/Rarb/Comp/Matn2/Lepr/Anxa2/Fgfr2/Evc/Coch/Col14a1/Bnc2/Stc1	15	2.32379
BP	GO:0006690	icosanoid metabolic process	29/2629	114/17962	0.00167901	0.0241273	0.0189967	Hpgds/Pla2g4f/Avp/Ggt1/Anxa1/Cyp2b21/Ces2h/Tlr4/Fabp5/Syk/Pla2g5/Pla2g3/Cyp2e1/Cyp2j4/Aloxe3/Gsta2/Fcer1a/Pparg/Alox12b/Hpgd/Sphk1/Cyp2c23/Cyp2f4/Ptgds/Tlr2/Cyp2b12/Cyp2d4/Mgll/Avpr1a	29	-2.78543
BP	GO:0051450	myoblast proliferation	9/2629	21/17962	0.0016795	0.0241273	0.0189967	Atoh8/Neu1/Meis2/Mstn/Gata6/Ppard/Hgf/Kcna5/Klhl41	9	1.66667
BP	GO:0055006	cardiac cell development	28/2629	109/17962	0.00170894	0.0244371	0.0192406	G6pd/Bmp4/Fhod3/Fdps/Hey2/Obsl1/Speg/Ccnb1/Cxadr/Actc1/Sgcd/Nr3c1/Sgcb/Pi16/Myom3/Ppara/Mybpc1/Myh11/Agtr2/Cdk1/Slc25a4/Col14a1/Nrap/Bves/Mybpc2/Sorbs2/Prox1/Rgs4	28	3.02372
BP	GO:0060840	artery development	28/2629	109/17962	0.00170894	0.0244371	0.0192406	Adgrf4/Bmp4/Apoe/Tbx2/Prdm1/Ldlr/Nkx3-1/Hey1/Hey2/Mdk/Efemp2/Hpgd/Comp/Cited2/Robo2/Pde2a/Tbx1/Pkd2/Hectd1/Prickle1/Foxf1/Mylk/Ngfr/Hand2/Ptger4/Dll4/Prox1/Kif7	28	2.26779
BP	GO:0090596	sensory organ morphogenesis	64/2629	306/17962	0.00173369	0.0246756	0.0194285	Krt13/Grhl3/Bmp4/Ttc39c/Hif1a/Efemp1/Tbx2/Insig1/Prdm1/Mafb/Gjb6/Slc9a3r1/Epha2/Gnat1/Col8a2/Fgf3/Twist1/Fzd3/Itga8/Nectin1/Fzd2/Rarb/Arl6/Fbn2/Gata3/Tbx18/Trpm1/Myo6/Tshr/Aldh1a1/Ttc8/Cited2/Scrib/Osr2/Rbp4/Nectin3/Gdf11/Dlx5/Gata2/Slc44a4/Tbx1/Hpn/Man2a1/Vangl2/Thy1/Whrn/Fgfr2/Tmie/Bhlhe22/Bcar3/Thrb/Bmp7/Cthrc1/Sox9/Myo15a/Msx1/Irx5/Tenm3/Sox8/Six4/Prox1/Fgf10/Foxe3/Osr1	64	1
BP	GO:0010460	positive regulation of heart rate	11/2629	29/17962	0.00174194	0.0246756	0.0194285	Ada/Gch1/Tpm1/Hey2/Scn5a/Edn3/Hrc/Tacr3/Avpr1a/Rgs4/Crhr2	11	2.11058
BP	GO:0042744	hydrogen peroxide catabolic process	11/2629	29/17962	0.00174194	0.0246756	0.0194285	Gpx3/Duox1/Hp/Nnt/Hbb/Hba-a2/Hba-a1/Prdx1/Prdx5/Prdx4/Prdx2	11	0.301511
BP	GO:0001942	hair follicle development	26/2629	99/17962	0.00174926	0.0246756	0.0194285	Hpse/Tnfrsf19/Krt71/Nsdhl/Tmem79/Edar/Sostdc1/Dnase1l2/Prss8/Fzd3/Gnas/Pdgfa/Fst/Tfap2c/Cd109/Krt17/Dbi/Vangl2/Ctsl/Fgfr2/Ldb2/Sox9/Fgf7/Ngfr/Eda/Fgf10	26	-0.392232
BP	GO:0015908	fatty acid transport	25/2629	94/17962	0.00175704	0.0246756	0.0194285	Il1a/Mfsd2a/Map2k6/Slc27a4/Pla2g4f/Apoe/Anxa1/Acsl3/Pla2g2f/P2ry2/Slc27a3/Syk/Repin1/Pla2g5/Pla2g3/Acsl1/Pla2r1/Pparg/Slc27a6/Sstr4/Ppard/Agtr2/Fabp4/Slc5a8/Cpt1b	25	-1.4
BP	GO:0010669	epithelial structure maintenance	10/2629	25/17962	0.00175743	0.0246756	0.0194285	Inava/Muc4/Tlr4/Tff1/Tff2/Cxadr/Rbp4/Pbld1/Ldb2/Sox9	10	-0.632456
BP	GO:0061213	positive regulation of mesonephros development	10/2629	25/17962	0.00175743	0.0246756	0.0194285	Wnt2b/Bmp4/Wt1/Gata3/Agtr1a/Sox9/Agtr2/Agtr1b/Sox8/Six4	10	1.89737
BP	GO:2000050	regulation of non-canonical Wnt signaling pathway	10/2629	25/17962	0.00175743	0.0246756	0.0194285	Gpc3/Sfrp5/Tiam1/Dact1/Nkd1/Sfrp2/Ankrd6/Sfrp1/Rspo1/Daam2	10	2.52982
BP	GO:0045861	negative regulation of proteolysis	78/2629	387/17962	0.00176424	0.0247153	0.0194596	Serpinb3a/Serpinb2/Sfn/Dhcr24/Cd44/Serpinb11/Csta/Serpinb7/LOC100910851/Wfdc5/Wfdc1/Ide/Cst6/Serpinb5/Gpc3/Avp/Chac1/LOC689230/Serpinb8/Stfa2/LOC100911797/Spink5/Ecm1/Rffl/Svip/Vil1/Serpina9/Serpinb13/Anxa8/Spint1/Furin/Klf4/Cdh1/Rps6ka1/Tfpi/Nr1h3/Yod1/Stfa3/Ngf/Slpi/Cd59/Gipc1/Wfdc21/Spock3/Serpinb12/Susd4/Serpinf1/Itih3/Bst2/Cd109/Tfpi2/Camk2n1/Cstb/Il24/Sfrp2/Marchf7/Nol3/Nop53/Adora2a/Cst3/P…	78	-2.49101
BP	GO:0010765	positive regulation of sodium ion transport	14/2629	42/17962	0.00185734	0.0259486	0.0204307	Glrx/Prss8/Gnas/Fxyd1/Wnk2/Wnk4/Cntn1/Scn1b/Dmd/Scn5a/Scn4b/Mllt6/Atp1b2/Nos1	14	2.13809
BP	GO:0006636	unsaturated fatty acid biosynthetic process	16/2629	51/17962	0.00186482	0.0259486	0.0204307	Hpgds/Pla2g4f/Elovl4/Avp/Anxa1/Abcd2/Scd2/Fabp5/Elovl1/Aloxe3/Pparg/Alox12b/Sphk1/Ptgds/Elovl2/Avpr1a	16	-1.5
BP	GO:2000649	regulation of sodium ion transmembrane transporter activity	16/2629	51/17962	0.00186482	0.0259486	0.0204307	Glrx/Slc9a3r1/Atp1a2/Fxyd1/Wnk2/Fxyd6/Wnk4/Pcsk9/Fxyd4/Scn1b/Dmd/Scn4b/Fxyd3/Neto2/Fxyd7/Osr1	16	0.5
BP	GO:0032966	negative regulation of collagen biosynthetic process	7/2629	14/17962	0.00189756	0.0261694	0.0206046	Ager/Cygb/Cyp2j4/Pparg/Ppard/Emilin1/Adora2b	7	0.377964
BP	GO:0033623	regulation of integrin activation	7/2629	14/17962	0.00189756	0.0261694	0.0206046	Cd24/Cxcl13/Farp2/Cdh17/Piezo1/Ptger4/Rasip1	7	-1.13389
BP	GO:0090178	regulation of establishment of planar polarity involved in neural tube closure	7/2629	14/17962	0.00189756	0.0261694	0.0206046	Grhl3/Fzd2/Sfrp5/Fzd1/Sfrp2/Vangl2/Sfrp1	7	1.13389
BP	GO:2000095	regulation of Wnt signaling pathway, planar cell polarity pathway	7/2629	14/17962	0.00189756	0.0261694	0.0206046	Gpc3/Sfrp5/Dact1/Nkd1/Sfrp2/Ankrd6/Sfrp1	7	2.64575
BP	GO:0045766	positive regulation of angiogenesis	42/2629	184/17962	0.00190968	0.0262783	0.0206903	Il1a/Vegfb/Jup/Ereg/Hif1a/Epha1/Pkm/Anxa1/Adm2/Igf2/Ecm1/Isl1/Vegfc/Fgfbp1/Hk2/Klf4/Cma1/Mdk/Cxcr2/Rras/Plk2/Zc3h12a/Agtr1a/Hmox1/Hyal1/Sphk1/Sfrp2/Fgf1/Hdac9/Gata2/Ddah1/Prkd1/Gata6/Angpt2/Tlr3/Cx3cl1/Hspb6/Hgf/Tie1/Ccl11/Aplnr/Ccl5	42	0.308607
BP	GO:0048762	mesenchymal cell differentiation	48/2629	217/17962	0.00191522	0.0262961	0.0207043	Bmp4/Hif1a/Tcf21/Wnt16/Kbtbd8/Fam83d/Sema3f/Sema4a/Isl1/Ager/Twist1/Ppp2ca/Sema4b/Sema4d/Hey1/Hey2/Sema6c/Mdk/Bambi/Dact3/Tiam1/Tgfb1i1/Olfm1/Foxa1/Vasn/Cited2/Sfrp2/Pbld1/Tbx1/Hpn/Sfrp1/Fgfr2/Bmp7/Phldb1/Sox10/Edn3/Sox9/Fgf19/Msx1/Aldh1a2/Hand2/Mef2c/Sox8/Nrp2/Flna/Heyl/Fgf10/Osr1	48	2.88675
BP	GO:0051961	negative regulation of nervous system development	74/2629	365/17962	0.00193775	0.0265468	0.0209017	Bmp4/Cdk5r1/Efemp1/Id2/Apoe/Ptger3/Arf6/Ctsc/Actr3/Ascl2/Sez6/Klk8/Calr/Cdkn2b/Adam17/Cd24/Apbb1/Sema3f/Sema4a/Isl1/Nr2f1/Ldlr/Slit1/Idh2/Mylip/Efnb3/Sema4b/Sema4d/Hey1/Id3/Fas/Sema6c/Wnt7b/Vim/Olfm1/Kctd11/Rtn4r/Ngef/Plk2/Gpr37l1/Rtn4rl1/Dixdc1/Id4/Cpe/Cav1/Gdf11/Zfp365/Aatk/Map2/Thy1/Rgma/Nfatc4/Spp1/Nr1d1/Mycn/Thrb/Bmp7/Tlr2/Spock1/Dmd/Sox10/Sox9/Rap1gap/Prtg/Rit2/Aspm/Fstl4/Ngfr/RT1-A2/Nrg1/N…	74	2.32495
BP	GO:0090092	regulation of transmembrane receptor protein serine/threonine kinase signaling pathway	51/2629	234/17962	0.00197417	0.0269861	0.0212476	Bmp4/Cdkn1c/Gpc3/Pmepa1/Bmp8a/Sostdc1/Cdkn2b/Adam17/Hspa5/Furin/Itga8/Gdf6/Sfrp5/Gdf10/Dact2/Fst/Fzd1/Gipc1/Fbn2/Bambi/Tgfb1i1/Mstn/Nrep/Cd109/Lgals9/Rasl11b/Inha/Vasn/Cited2/Ccn3/Sfrp2/Cav1/Gdf11/Pbld1/Cilp/Rgma/Sfrp1/Gdf15/Rbpms/Il17f/Gata6/Bmp7/Aspn/Hjv/Msx1/Nrros/Bmp8b/Emilin1/Prdm16/Adamtsl2/Fgf10	51	2.38048
BP	GO:0070373	negative regulation of ERK1 and ERK2 cascade	21/2629	75/17962	0.0020036	0.0273282	0.021517	Tnip1/Ndrg2/Slc9a3r1/Tlr4/Lmo3/Ezr/Klf4/Ace2/Camk2n1/Ptprr/Wnk2/Ptpn1/Cav1/Fbln1/Gbp1/Sirt3/Dmd/Dusp4/Dusp3/Emilin1/Arrb1	21	1.09109
BP	GO:0031532	actin cytoskeleton reorganization	27/2629	105/17962	0.00201336	0.0274012	0.0215744	Ntf3/Anxa1/Actr3/Baiap2/Rhod/Baiap2l1/Ezr/Gdpd2/Farp2/Gsn/F11r/Csf3/Mdk/Rhobtb1/Cxadr/Ptpn1/Thsd7a/Cttn/Ctsl/Hras/Brsk2/Fgf7/Cdc42bpg/Ntrk3/Baiap2l2/Flna/Fgf10	27	-0.96225
BP	GO:0045844	positive regulation of striated muscle tissue development	23/2629	85/17962	0.00206129	0.0279309	0.0219915	Bmp4/Hmgcr/Tbx2/Gja1/Actn3/Erbb3/Pim1/Fdps/Hey2/Ccnb1/Sox17/Rbm24/Tbx1/Fgfr2/Nr3c1/Gli1/Gata6/Shox2/Cdk1/Slc25a4/Mef2c/Lmod3/Nrg1	23	1.04257
BP	GO:0048636	positive regulation of muscle organ development	23/2629	85/17962	0.00206129	0.0279309	0.0219915	Bmp4/Hmgcr/Tbx2/Gja1/Actn3/Erbb3/Pim1/Fdps/Hey2/Ccnb1/Sox17/Rbm24/Tbx1/Fgfr2/Nr3c1/Gli1/Gata6/Shox2/Cdk1/Slc25a4/Mef2c/Lmod3/Nrg1	23	1.04257
BP	GO:0014031	mesenchymal cell development	24/2629	90/17962	0.00206662	0.0279421	0.0220003	Bmp4/Hif1a/Kbtbd8/Sema3f/Sema4a/Isl1/Twist1/Sema4b/Sema4d/Hey1/Hey2/Sema6c/Cited2/Tbx1/Bmp7/Sox10/Edn3/Sox9/Fgf19/Aldh1a2/Hand2/Sox8/Nrp2/Heyl	24	1.22474
BP	GO:0035148	tube formation	40/2629	174/17962	0.00210283	0.0283699	0.0223372	Irx1/Grhl3/Bmp4/Hif1a/Edar/Atoh8/Irx2/Fgf3/Spint1/Twist1/Fzd3/Cdh1/Fzd2/Sfrp5/Wnt6/Fzd1/Cc2d2a/Gata3/Stil/Kif20b/Cited2/Scrib/Sfrp2/Vangl2/Rgma/Sfrp1/Fgfr2/Hectd1/Tgm2/Bmp7/Prickle1/Cthrc1/Sox9/Spint2/St14/Eda/Sox8/Six4/Fgf10/Osr1	40	0.948683
BP	GO:2000146	negative regulation of cell motility	62/2629	297/17962	0.00212225	0.0285517	0.0224803	Jup/Adtrp/Apoe/Epha1/Ada/Tacstd2/Igfbp3/Slurp1/Il1rn/Calr/Padi2/Slc9a3r1/Dusp22/Idh2/Ager/Krt16/Tpm1/Il33/Klf4/Cdh1/Cygb/Cxcl13/Fas/Gata3/C5ar2/Rras/Apod/Olfm1/Pparg/Serpinf1/Bst2/Ccl21/Cited2/Ptprr/Ccn3/Il24/Sfrp2/Trib1/Pbld1/Ptpru/Egfl7/Thy1/Fbln1/Sfrp1/Meox2/Patz1/Angpt2/Tp53inp1/Cx3cl1/Tcaf1/Ppard/Abhd2/Spint2/Dusp3/Nr2f2/Emilin1/Mef2c/Tie1/Ptger4/Nrg1/Dll4/Stc1	62	1.524
BP	GO:0007389	pattern specification process	92/2629	472/17962	0.0021255	0.0285517	0.0224803	Irx1/Wnt2b/Grhl3/Bmp4/Hoxd13/Hif1a/Ap1b1/Gpc3/Tbx2/Gja1/Ctnnbip1/Mafb/Sostdc1/Irx2/Smarcd3/Sema3f/Isl1/Nr2f1/Fgf3/Bhlhe41/Wt1/Dmrt2/Wnt6/Nkx3-1/Hoxc6/Hey1/Hoxc4/Fst/Hey2/Wnt7b/Mdfi/Cc2d2a/Tcf15/Tbx18/Hoxd9/Aurka/Foxa1/Pgap1/Ttc8/Cited1/Stil/Sox17/Disp1/Cited2/Ripply1/Sfrp2/Fgf1/Robo2/Gdf11/Fgfr4/Tbx1/Hhex/Vangl2/Hoxc9/Ifitm1/Hoxd12/Sfrp1/Pkd2/Fgfr2/Bhlhe22/Hes2/Gli1/Hoxd10/Meox2/Bicc1/Bmp7/Foxf1/…	92	5.42137
BP	GO:0008154	actin polymerization or depolymerization	46/2629	207/17962	0.00213177	0.0285739	0.0224978	Capza1/Arhgap40/Sptbn2/Twf1/Dbnl/Cdc42ep3/Arf6/Actr3/Naa80/LOC691418/Baiap2/Fhod3/Vil1/Cap2/Baiap2l1/Spire2/Tpm1/Kank3/Gsn/Cotl1/Csf3/F2rl1/Tmod1/Gba2/Rhobtb1/Ccl21/Tmod4/Arpc1a/Cdc42ep2/Cttn/Actr3b/Cfl2/Wasf1/Fmn1/Lmod1/Tlr2/Fam107a/Capg/Tmod2/Kank4/Iqgap2/Lmod3/Ppp1r9a/Arpc5l/Ccl11/Baiap2l2	46	-0.589768
BP	GO:0040013	negative regulation of locomotion	71/2629	349/17962	0.00215469	0.0287985	0.0226746	Jup/Adtrp/Apoe/Epha1/Ada/Tacstd2/Igfbp3/Slurp1/Il1rn/Calr/Padi2/Slc9a3r1/Dusp22/Sema3f/Sema4a/Slit1/Idh2/Ager/Krt16/Tpm1/Il33/Klf4/Cdh1/Cygb/Cxcl13/Sema4b/Sema4d/Fas/Sema6c/Gata3/Trim32/C5ar2/Rras/Apod/Olfm1/Pparg/Serpinf1/Bst2/Ccl21/Cited2/Ptprr/Ccn3/Il24/Sfrp2/Robo2/Trib1/Pbld1/Ptpru/Egfl7/Adora2a/Thy1/Fbln1/Sfrp1/Meox2/Patz1/Angpt2/Tp53inp1/Cx3cl1/Tcaf1/Ppard/Abhd2/Spint2/Dusp3/Nr2f2/Emilin1/M…	71	1.30546
BP	GO:0051928	positive regulation of calcium ion transport	34/2629	142/17962	0.0021578	0.0287985	0.0226746	Atp2c2/G6pd/Bmp4/Cemip/Hspa2/Cldn16/Gimap5/Ehd3/Stac/Agtr1a/Adcyap1r1/Kcne3/Trpv3/Dbi/Cav1/Kcne2/Gpr39/Anxa2/Thy1/Pkd2/Casq1/Itpr1/Cacna1d/Akap5/Cx3cl1/Mylk/Hap1/Trdn/Cxcl11/Stac3/Grin1/Stc1/Aplnr/Ccl5	34	2.74398
BP	GO:0090183	regulation of kidney development	18/2629	61/17962	0.00216578	0.0288431	0.0227097	Wnt2b/Bmp4/Serpinb7/Tacstd2/Cd24/Wt1/Pdgfa/Pdgfd/Gata3/Cited1/Agtr1a/Bmp7/Sox9/Agtr2/Agtr1b/Sox8/Six4/Osr1	18	1.88562
BP	GO:0044344	cellular response to fibroblast growth factor stimulus	29/2629	116/17962	0.00222867	0.029617	0.0233191	Cd44/Gclc/Kdm5b/Fgfbp1/Flrt3/Fgf3/Cxcl13/Gata3/Vim/Frs3/Fgfrl1/Apln/Hyal1/Fgf1/Fgfr4/Tbx1/Zfp36l2/Flrt1/Sfrp1/Fgfr2/Fam20c/Fgf19/Fgf7/Ngfr/Shcbp1/Ccn2/Dll4/Fgf10/Ccl5	29	0.928477
BP	GO:1905606	regulation of presynapse assembly	12/2629	34/17962	0.00223691	0.029663	0.0233553	Arf6/Fzd1/Gpc4/LRRTM1/Farp1/Cbln2/Clstn3/Cbln1/Il1rap/Ptprd/Ntrk3/Nlgn2	12	1.73205
BP	GO:1905952	regulation of lipid localization	36/2629	153/17962	0.00224653	0.029727	0.0234057	Il1a/Vstm2a/Map2k6/Apoe/Igfbp3/P2ry2/Abca12/Acat2/Kdm5b/Abhd5/Syk/Repin1/Nr1h3/Nkx3-1/Pla2r1/Pparg/Zc3h12a/Agtr1a/Lipg/Cry2/Acacb/Abcg5/Anxa2/Dgat1/Pcsk9/Spp1/Sstr4/Lpl/Ppard/Ppara/Scarb1/Agtr2/C1qtnf1/Fitm1/Nrg1/Abcb4	36	1
BP	GO:0001658	branching involved in ureteric bud morphogenesis	19/2629	66/17962	0.00226868	0.0298294	0.0234863	Cd44/Wnt2b/Bmp4/Gpc3/Tacstd2/Ctnnbip1/Tcf21/Wt1/Wnt6/Cited1/Agtr1a/Fgf1/Pkd2/Sox9/Hoxd11/Agtr2/Agtr1b/Sox8/Six4	19	2.52357
BP	GO:0050879	multicellular organismal movement	19/2629	66/17962	0.00226868	0.0298294	0.0234863	Actn3/Rcsd1/Tlr4/Tnnc2/Stac/Comp/Tnnt3/Dmpk/Tnnt2/Tnni2/Casq1/Myh14/Itpr1/Dmd/Cln8/Mylk2/Synm/Jsrp1/Stac3	19	2.52357
BP	GO:0050881	musculoskeletal movement	19/2629	66/17962	0.00226868	0.0298294	0.0234863	Actn3/Rcsd1/Tlr4/Tnnc2/Stac/Comp/Tnnt3/Dmpk/Tnnt2/Tnni2/Casq1/Myh14/Itpr1/Dmd/Cln8/Mylk2/Synm/Jsrp1/Stac3	19	2.52357
BP	GO:0018958	phenol-containing compound metabolic process	28/2629	111/17962	0.00228338	0.0299011	0.0235428	Sult1a1/Duoxa1/Duox1/Maob/Cpq/Gch1/Ly6e/Gipc1/Gata3/Cited1/Dio2/Agtr1a/Akr1b1/Sult1b1/Gpr37/Hpn/Lrtomt/Tph1/Slco4a1/Tacr3/Cyp2d4/Agtr2/Reln/Hand2/Ddc/Slc7a11/Hdc/Crhr2	28	1.51186
BP	GO:0006833	water transport	8/2629	18/17962	0.00230463	0.0299011	0.0235428	Aqp3/Slc14a1/Aqp9/Aqp8/Upk3a/Mylk2/Aqp11/Aqp4	8	-1.41421
BP	GO:0030277	maintenance of gastrointestinal epithelium	8/2629	18/17962	0.00230463	0.0299011	0.0235428	Inava/Muc4/Tlr4/Tff1/Tff2/Rbp4/Pbld1/Sox9	8	-0.707107
BP	GO:0019755	one-carbon compound transport	6/2629	11/17962	0.00232557	0.0299011	0.0235428	Aqp3/Car2/Slc14a1/Aqp9/Upk3a/Aqp4	6	-1.63299
BP	GO:0032905	transforming growth factor beta1 production	6/2629	11/17962	0.00232557	0.0299011	0.0235428	Serpinb7/Furin/Lum/Gata6/Cx3cl1/Nrros	6	0.816497
BP	GO:0060180	female mating behavior	6/2629	11/17962	0.00232557	0.0299011	0.0235428	Avp/Pgr/Thra/Thrb/Ppp1r1b/Avpr1a	6	0.816497
BP	GO:0060693	regulation of branching involved in salivary gland morphogenesis	6/2629	11/17962	0.00232557	0.0299011	0.0235428	Cdh1/Pdgfa/Ntn4/Fgf7/Hgf/Fgf10	6	1.63299
BP	GO:0098915	membrane repolarization during ventricular cardiac muscle cell action potential	6/2629	11/17962	0.00232557	0.0299011	0.0235428	Kcnj8/Kcne3/Kcne2/Kcne5/Kcnh2/Rnf207	6	2.44949
BP	GO:2000389	regulation of neutrophil extravasation	6/2629	11/17962	0.00232557	0.0299011	0.0235428	Il1a/Ptger3/Mdk/Adam8/Cd99l2/Ptger4	6	0.816497
BP	GO:2000391	positive regulation of neutrophil extravasation	6/2629	11/17962	0.00232557	0.0299011	0.0235428	Il1a/Ptger3/Mdk/Adam8/Cd99l2/Ptger4	6	0.816497
BP	GO:0030336	negative regulation of cell migration	59/2629	281/17962	0.00233176	0.0299011	0.0235428	Jup/Adtrp/Apoe/Epha1/Ada/Tacstd2/Igfbp3/Slurp1/Il1rn/Calr/Padi2/Slc9a3r1/Dusp22/Idh2/Ager/Krt16/Tpm1/Il33/Klf4/Cdh1/Cygb/Cxcl13/Fas/C5ar2/Rras/Apod/Olfm1/Pparg/Serpinf1/Bst2/Ccl21/Cited2/Ptprr/Ccn3/Il24/Sfrp2/Trib1/Pbld1/Ptpru/Egfl7/Thy1/Sfrp1/Meox2/Patz1/Angpt2/Tp53inp1/Cx3cl1/Tcaf1/Ppard/Abhd2/Dusp3/Nr2f2/Emilin1/Mef2c/Tie1/Ptger4/Nrg1/Dll4/Stc1	59	1.69246
BP	GO:0010657	muscle cell apoptotic process	27/2629	106/17962	0.00233196	0.0299011	0.0235428	Hmgcr/Igfbp3/Hey2/Mdk/Cxcr2/Pparg/Zc3h12a/Agtr1a/Hmox1/Pde1a/Sfrp2/Dipk2a/Cav1/Nol3/Dmpk/Gata6/Il12b/Hspb6/Hand2/Slc25a4/Nupr1/Eif5a/Cdkn2a/Nrg1/Acot1/Arrb1/Rps6ka2	27	2.50185
BP	GO:0050770	regulation of axonogenesis	46/2629	208/17962	0.00235699	0.0301597	0.0237464	Crabp2/Ocm2/Cdk5r1/Dbnl/Apoe/Actr3/Zswim4/Myo5b/Sema3f/Sema4a/Rab11a/Slit1/Efnb3/Sema4b/Ngf/Sema4d/Sema6c/Rnd2/Ephb3/Tiam1/Amigo1/Vim/Olfm1/Rtn4r/Tnfrsf12a/Dixdc1/Xk/Cttn/Robo2/Aatk/Nefl/Map2/Thy1/Rgma/Spp1/Brsk2/Metrn/Shox2/Fstl4/Nefm/L1cam/Nrg1/Ntrk3/Mgll/Ache/Grin1	46	0.589768
BP	GO:0098773	skin epidermis development	26/2629	101/17962	0.0023729	0.0303008	0.0238575	Hpse/Tnfrsf19/Krt71/Nsdhl/Tmem79/Edar/Sostdc1/Dnase1l2/Prss8/Fzd3/Gnas/Pdgfa/Fst/Tfap2c/Cd109/Krt17/Dbi/Vangl2/Ctsl/Fgfr2/Ldb2/Sox9/Fgf7/Ngfr/Eda/Fgf10	26	-0.392232
BP	GO:0003416	endochondral bone growth	14/2629	43/17962	0.00238841	0.0303437	0.0238912	Matn4/Vwa1/Ecm1/Vit/Rarb/Comp/Matn2/Anxa2/Fgfr2/Evc/Coch/Col14a1/Bnc2/Stc1	14	2.13809
BP	GO:1903523	negative regulation of blood circulation	14/2629	43/17962	0.00238841	0.0303437	0.0238912	Hif1a/Dusp5/Pln/Ager/Atp1a2/Zc3h12a/Apln/Kcne3/Trpv1/Adra1d/Cx3cl1/Agtr2/Rnls/Nos1	14	0
BP	GO:0086005	ventricular cardiac muscle cell action potential	11/2629	30/17962	0.00239092	0.0303437	0.0238912	Jup/Dsc2/Dsp/Kcnj8/Kcne3/Cav1/Kcne2/Kcne5/Kcnh2/Scn5a/Rnf207	11	1.50756
BP	GO:0048747	muscle fiber development	22/2629	81/17962	0.00242184	0.0306465	0.0241297	Bmp4/Actn3/Obsl1/Cxadr/Comp/P2rx2/Xk/Hdac9/Sgcd/Dmd/Sgcb/Acta1/Cacna1s/Myom3/Shox2/Mybpc1/Myh11/Nrap/Lmod3/Mybpc2/Klhl41/Stac3	22	3.83761
BP	GO:1901379	regulation of potassium ion transmembrane transport	24/2629	91/17962	0.00242466	0.0306465	0.0241297	Ptger3/Ager/Dpp10/Amigo1/Fxyd1/Wnk2/Kcne3/Cav1/Kcne2/Dpp6/Wnk4/Kcne5/LOC103690156/Casq2/Kcnh2/Cacna1d/Edn3/Neto2/Akap7/Atp1b2/Kcng1/Flna/Rgs4/Rnf207	24	4.08248
BP	GO:1901863	positive regulation of muscle tissue development	23/2629	86/17962	0.00243129	0.0306678	0.0241464	Bmp4/Hmgcr/Tbx2/Gja1/Actn3/Erbb3/Pim1/Fdps/Hey2/Ccnb1/Sox17/Rbm24/Tbx1/Fgfr2/Nr3c1/Gli1/Gata6/Shox2/Cdk1/Slc25a4/Mef2c/Lmod3/Nrg1	23	1.04257
BP	GO:0046883	regulation of hormone secretion	65/2629	316/17962	0.00245324	0.0308819	0.024315	Pde4c/Glrx/Hmgcr/Hif1a/Rab11fip1/Ptger3/Aacs/Gja1/Igfbp3/Anxa1/Bmp8a/Isl1/Kdm5b/Gnas/Nkx3-1/Fst/Syt9/Tiam1/Pparg/Tacr2/Nell2/LOC499235/Inha/Apln/Agtr1a/Ccn3/Lepr/Hnf4g/Rbp4/Cry2/Gpr39/Fgfr4/Dynll1/Pde8b/Adora2a/Gabbr1/Pck2/Sfrp1/C1qtnf3/Spp1/Nr1d1/Epha5/Sirt3/Brsk2/Tfr2/Cacna1d/Edn3/Myrip/Ppard/Birc5/Agtr2/Adra2a/C1qtnf1/Gpld1/Ptger4/Fam3d/Nrg1/Slc9b2/Sstr1/Arrb1/Avpr1a/Nos1/Crhr2/Nlgn2/Ccl5	65	2.60473
BP	GO:0060307	regulation of ventricular cardiac muscle cell membrane repolarization	9/2629	22/17962	0.00247645	0.0310482	0.0244459	Gja1/Kcne3/Kcne2/Kcne5/Scn1b/Kcnh2/Scn5a/Scn4b/Rnf207	9	2.33333
BP	GO:0060602	branch elongation of an epithelium	9/2629	22/17962	0.00247645	0.0310482	0.0244459	Areg/Bmp4/Hoxd13/Tfap2c/Fgf1/Fgfr2/Sox9/Six4/Fgf10	9	1.66667
BP	GO:0042044	fluid transport	10/2629	26/17962	0.00248521	0.0310609	0.0244559	Aqp3/Slc14a1/Aqp9/Slc4a11/Aqp8/Upk3a/Itpr1/Mylk2/Aqp11/Aqp4	10	-1.26491
BP	GO:1904018	positive regulation of vasculature development	45/2629	203/17962	0.00248747	0.0310609	0.0244559	Il1a/Ceacam1/Vegfb/Serpinb7/Jup/Ereg/Hif1a/Epha1/Pkm/Anxa1/Adm2/Igf2/Ecm1/Isl1/Vegfc/Fgfbp1/Hk2/Klf4/Cma1/Mdk/Cxcr2/Pdgfd/Rras/Plk2/Zc3h12a/Agtr1a/Hmox1/Hyal1/Sphk1/Sfrp2/Fgf1/Hdac9/Gata2/Ddah1/Prkd1/Gata6/Angpt2/Tlr3/Cx3cl1/Hspb6/Hgf/Tie1/Ccl11/Aplnr/Ccl5	45	0.149071
BP	GO:0010769	regulation of cell morphogenesis involved in differentiation	71/2629	351/17962	0.00250598	0.0311193	0.0245019	Bhlhb9/Crabp2/Ocm2/Cdk5r1/Dbnl/Apoe/Tacstd2/Actr3/Zswim4/Myo5b/Baiap2/Calr/Sema3f/Sema4a/Rab11a/Slit1/Myoc/Sh3glb1/Efnb3/Sema4b/Ngf/Sema4d/Sdc2/Sema6c/Obsl1/Mdk/Lrp8/Caprin2/Rnd2/Ephb3/Tiam1/Amigo1/Vim/Olfm1/Rtn4r/Enpp2/Ngef/Tnfrsf12a/Dixdc1/Xk/Cttn/Robo2/Aatk/Nefl/Map2/Lims2/Thy1/Rgma/Fbln1/Gbp1/Nfatc4/Spp1/Meltf/Ptprd/S100a10/Brsk2/Akap5/Metrn/Shox2/Fstl4/Reln/Nefm/L1cam/Ppp1r9a/Nrg1/Ntrk3/Rreb…	71	1.54282
BP	GO:0010463	mesenchymal cell proliferation	17/2629	57/17962	0.00250719	0.0311193	0.0245019	Bmp4/Gpc3/Ctnnbip1/Foxp2/Pdgfa/Tbx18/Tbx1/Fgfr2/Mycn/Bmp7/Foxf1/Sox9/Msx1/Shox2/Fgf7/Hand2/Osr1	17	3.15296
BP	GO:0051187	cofactor catabolic process	17/2629	57/17962	0.00250719	0.0311193	0.0245019	Ggt6/Chac1/Ggt1/Gpx3/Duox1/Hp/Nnt/Hbb/Hba-a2/Cubn/Hba-a1/Hmox1/Cbr3/Prdx1/Prdx5/Prdx4/Prdx2	17	-0.727607
BP	GO:0001503	ossification	80/2629	404/17962	0.00257521	0.0318997	0.0251164	Areg/Bmp4/Tp53inp2/Penk/Hif1a/Gpc3/Id2/Gja1/Ctnnbip1/Igfbp3/Actn3/Alpl/Bmp8a/P2ry2/Igf2/Ecm1/Twist2/Epha2/Cyp24a1/Hist2h4a/Twist1/Myoc/Gnas/Icmt/Gdpd2/Sema4d/Gdf10/Hey1/Fzd1/Id3/Pth1r/Nell1/Fbn2/Mmp16/Mdk/Wnt7b/Thra/Mgp/Cited1/Pkdcc/Comp/Cebpb/Osr2/Igsf10/Sfrp2/Gpnmb/Id4/LOC100912564/Dlx5/Prkd1/Gabbr1/Phex/Sfrp1/Fgfr2/Spp1/Tph1/Gli1/Thrb/Bmp7/Fam20c/Dhrs3/Aspn/Cthrc1/Cacna1s/Sox9/Csgalnact1/Shox2…	80	3.3541
BP	GO:0007272	ensheathment of neurons	38/2629	165/17962	0.00258552	0.0319001	0.0251166	Bcas1/Ntf3/Mal2/Galc/Ctsc/Abcd2/Mal/Mall/Klk8/Scd2/Jam3/S100b/Fa2h/Myoc/Rarb/Serinc5/Amigo1/LOC100911027/Hexb/Plp1/Xk/Rxrg/Id4/Tspan2/Mpz/Sh3tc2/Aspa/Ndrg1/Tlr2/Sox10/Ugt8/Ppard/Prx/Ngfr/Hgf/Cldn11/Nrg1/Ntrk3	38	0.324443
BP	GO:0008366	axon ensheathment	38/2629	165/17962	0.00258552	0.0319001	0.0251166	Bcas1/Ntf3/Mal2/Galc/Ctsc/Abcd2/Mal/Mall/Klk8/Scd2/Jam3/S100b/Fa2h/Myoc/Rarb/Serinc5/Amigo1/LOC100911027/Hexb/Plp1/Xk/Rxrg/Id4/Tspan2/Mpz/Sh3tc2/Aspa/Ndrg1/Tlr2/Sox10/Ugt8/Ppard/Prx/Ngfr/Hgf/Cldn11/Nrg1/Ntrk3	38	0.324443
BP	GO:0003018	vascular process in circulatory system	46/2629	209/17962	0.00260258	0.0319833	0.0251822	G6pd/Ceacam1/Hmgcr/Hif1a/Dusp5/Avp/Apoe/Ptger3/Ptp4a3/Gja1/Ctnnbip1/P2ry2/Gch1/Gclc/Bbs2/Kcnma1/Atp1a2/F2rl1/Cxcr2/Oxtr/Tacr2/Apln/Comp/Agtr1a/Akap12/Cav1/Pde2a/Ddah1/Adora2a/Gucy1a1/Nr3c1/Acta2/Edn3/Adra1d/Cx3cl1/Ppard/Agtr2/Adra2a/Smtnl1/Kcna5/Adora2b/Agtr1b/Mgll/Avpr1a/Nos1/Mrvi1	46	1.17954
BP	GO:1904950	negative regulation of establishment of protein localization	46/2629	209/17962	0.00260258	0.0319833	0.0251822	Pde4c/Adtrp/Hmgcr/Rab11fip1/Cyp51/Apoe/Ptger3/Insig1/Anxa1/Ndfip2/Bmp8a/Svip/Idh2/Ezr/Cptp/Il33/Ppp2ca/Nr1h3/Yod1/Il36rn/F2rl1/C5ar2/Apod/Tnfrsf9/Lgals9/Pkdcc/Zc3h12a/Ccn3/Nol3/Cabp1/Hdac9/Pde8b/Pkia/Fbln1/Sfrp1/Gbp1/Ffar4/Arg2/C1qtnf3/Cx3cl1/Derl2/Adra2a/Ptger4/Fam3d/Nos1/Crhr2	46	0.589768
BP	GO:0050731	positive regulation of peptidyl-tyrosine phosphorylation	44/2629	198/17962	0.0026244	0.0321427	0.0253077	Areg/Cd44/Vegfb/Ereg/Ntf3/Dlg3/Igf2/Erbb3/Adam17/Cd24/Hbegf/Isl1/Tlr4/Vegfc/Syk/Sema4d/Csf3/Clcf1/Tgfa/Crlf1/Lrp8/Fcer1a/Gprc5b/Enpp2/Ptpn1/Il24/Thbs4/Thy1/Cntn1/Nox4/Il12b/Hpx/Musk/Fgf7/Hgf/Reln/Adra2a/Unc119/Ptger4/Nrg1/Il23a/Neurl1/Fgf10/Ccl5	44	0.603023
BP	GO:0010951	negative regulation of endopeptidase activity	54/2629	254/17962	0.00263174	0.0321427	0.0253077	Serpinb3a/Serpinb2/Sfn/Dhcr24/Cd44/Serpinb11/Csta/Serpinb7/Wfdc1/Cst6/Serpinb5/Avp/LOC689230/Serpinb8/Stfa2/Spink5/Rffl/Vil1/Serpina9/Serpinb13/Anxa8/Spint1/Furin/Klf4/Rps6ka1/Tfpi/Stfa3/Ngf/Spock3/Serpinb12/Serpinf1/Itih3/Bst2/Cd109/Tfpi2/Cstb/Il24/Sfrp2/Nol3/Adora2a/Cst3/Prdx5/Pzp/Spock1/Spink7/LOC102553010/Serping1/Birc5/Spint2/Hgf/Timp4/Serpinb6b/Itih4/Arrb1	54	-1.63299
BP	GO:0030178	negative regulation of Wnt signaling pathway	35/2629	149/17962	0.00264028	0.0321427	0.0253077	Gpc3/Apoe/Ctnnbip1/Sostdc1/Slc9a3r1/Isl1/Cdh1/Sfrp5/Fzd1/Mdk/Mdfi/Dact3/Tbx18/Cby1/Dact1/Nkd1/Sox17/Sfrp2/Rbms3/Cav1/Dkk2/Ptpru/Ankrd6/Hic1/Sfrp1/Nfatc4/Gli1/Bicc1/Prickle1/Sox10/Cthrc1/Sox9/Nkd2/Grb10/Apc2	35	4.56383
BP	GO:0050709	negative regulation of protein secretion	35/2629	149/17962	0.00264028	0.0321427	0.0253077	Pde4c/Adtrp/Hmgcr/Rab11fip1/Cyp51/Apoe/Ptger3/Anxa1/Bmp8a/Idh2/Ezr/Cptp/Il33/Nr1h3/Il36rn/F2rl1/C5ar2/Tnfrsf9/Lgals9/Zc3h12a/Ccn3/Hdac9/Pde8b/Fbln1/Sfrp1/Gbp1/Ffar4/Arg2/C1qtnf3/Cx3cl1/Adra2a/Ptger4/Fam3d/Nos1/Crhr2	35	0.507093
BP	GO:0030850	prostate gland development	18/2629	62/17962	0.00264144	0.0321427	0.0253077	Cd44/Bmp4/Stat5a/Psapl1/Hoxd13/Serpinb5/Anxa1/Cyp7b1/Nkx3-1/Serpinf1/Foxa1/Id4/Sfrp1/Fgfr2/Gli1/Bmp7/Sox9/Fgf10	18	1.41421
BP	GO:0072593	reactive oxygen species metabolic process	61/2629	294/17962	0.00265691	0.0322677	0.0254061	G6pd/Cdkn1a/Inava/Hif1a/Abcd2/Duoxa1/Gpx3/Gadd45a/Duox1/Gch1/Ddah2/Tlr4/Ager/Hk2/Hp/Syk/Klf4/Gimap5/Nnt/Hbb/Nox1/Pla2r1/F2rl1/Cyp1a1/Clcn3/Hba-a2/Hba-a1/Ptx3/Zc3h12a/Pon3/Gchfr/Agtr1a/Pid1/Cav1/Ddah1/Dynll1/Prdx1/Trpv1/Prdx5/Arg2/Prcp/Pkd2/Zfp13/Fbln5/Mycn/Sirt3/Nox4/Tlr2/Eif6/Sod3/Prdx4/Nrros/Ngfr/Prdx2/Eif5a/Ptger4/Ccn2/RT1-M3-1/Romo1/Nos1/Grin1	61	-0.640184
BP	GO:0050848	regulation of calcium-mediated signaling	27/2629	107/17962	0.00269259	0.0325735	0.0256469	Ceacam1/Homer2/Ada/Actn3/Pln/Erbb3/Cd24/Syk/Rcan2/Sppl3/Fcer1a/Lmcd1/Myoz1/Gbp1/Pkd2/Casq2/Itpr1/Dmd/Akap5/Hrc/Chp2/Rit2/Jsrp1/L1cam/Hap1/Trdn/Nrg1	27	1.73205
BP	GO:1990748	cellular detoxification	27/2629	107/17962	0.00269259	0.0325735	0.0256469	Lpo/Apoe/Gpx3/Duox1/Gch1/Rdh12/Hp/Txnrd3/Nnt/Cygb/Hbb/Hba-a2/Hba-a1/LOC100134871/Prdx1/Prdx5/Gpx8/Fbln5/Gpx2/Tp53inp1/Sod3/Txndc17/Prdx4/S100a8/Prdx2/LOC103694857/Hbb-bs	27	0.57735
BP	GO:0010634	positive regulation of epithelial cell migration	34/2629	144/17962	0.00275525	0.0332667	0.0261927	Bmp4/Stat5a/Hif1a/Arf6/Anxa1/Atoh8/Igf2/Calr/Adam17/Hbegf/Rab11a/Vegfc/Vil1/Fgfbp1/Zfp580/Gata3/Enpp2/Plk2/Zc3h12a/Hmox1/Hyal1/Fgf1/Rab25/Hdac9/Gata2/Prkd1/Sox9/Fgf7/Gpld1/Adgra2/Adora2b/Rreb1/Prox1/Fgf10	34	-0.685994
BP	GO:2000241	regulation of reproductive process	41/2629	182/17962	0.00277012	0.0333813	0.0262829	Il1a/Bmp4/Ovol1/Hpgds/Hoxd13/Ada/Ttk/P2ry2/Calr/Wt1/Nkx3-1/Hoxc4/Cdc20/Shb/Aurka/Ccnb1/Oxtr/Serpinf1/B4galt1/Cited2/Mmp12/Grb14/Ptgds/Sfrp1/Fgfr2/Cfap69/Bmp7/Akap5/Sox9/Ptgdr2/Prdx4/Msx1/Syde1/Aspm/Rspo1/Cdk1/Nupr1/Ptger4/Spata22/Phlda2/Rps6ka2	41	0.468521
BP	GO:0032570	response to progesterone	20/2629	72/17962	0.00280662	0.0335605	0.026424	Gjb2/Ptger3/Dsg1/Pgr/Muc4/Tlr4/Cldn4/Nr1h3/Txnip/Oxtr/Sphk1/Ccne1/Cav1/Map2/Tlr2/Sox10/Abhd2/Reln/Ptger4/Nrg1	20	-1.34164
BP	GO:0048645	animal organ formation	20/2629	72/17962	0.00280662	0.0335605	0.026424	Wnt2b/Bmp4/Smarcd3/Isl1/Fgf3/Pim1/Wt1/Cited2/Fgf1/Robo2/Fgfr4/Tbx1/Hhex/Fgfr2/Gata6/Bmp7/Hoxd11/Hand2/Mef2c/Fgf10	20	3.1305
BP	GO:0055008	cardiac muscle tissue morphogenesis	20/2629	72/17962	0.00280662	0.0335605	0.026424	Dsp/Isl1/Ly6e/Tpm1/Hey1/Hey2/Obsl1/Actc1/Ankrd1/Fgfr2/Ccm2l/Tnnt2/Myom3/Mylk2/Mybpc1/Myl3/Nrg1/Dll4/Mybpc2/Prox1	20	3.1305
BP	GO:0071398	cellular response to fatty acid	20/2629	72/17962	0.00280662	0.0335605	0.026424	Cldn1/Dgat2/Acat2/Ldlr/Ager/Fdps/Gnas/Id3/Pparg/Ccnb1/Zc3h12a/Pid1/Hmgcs2/Sfrp1/Nfatc4/Kcnk4/Nme1/Lpl/Ptger4/Ptgfr	20	0.447214
BP	GO:0034103	regulation of tissue remodeling	23/2629	87/17962	0.00285599	0.0340851	0.026837	Ceacam1/Tfrc/Car2/Tmbim1/Gja1/Tnfrsf11b/Cd24/Ager/Syk/Def8/Mdk/Adam8/B4galt1/Lepr/Gpnmb/Thbs4/Cst3/Iapp/Sfrp1/Spp1/Hand2/Cdkn2a/Ptger4	23	0.208514
BP	GO:0035023	regulation of Rho protein signal transduction	33/2629	139/17962	0.00287176	0.034142	0.0268818	Eps8l2/Apoe/Gpr55/Arhgef4/Arhgef25/Plekhg6/Arhgef39/Eps8l1/Myoc/Arhgef26/Farp2/F2rl1/Ect2/Tiam1/Rtn4r/Ngef/Arhgef37/Tiam2/Farp1/Arhgef33/Ripor1/Gpr35/Lpar4/Arhgef40/Arhgef5/Arhgef19/Rit2/Ngfr/Kank2/Fgd5/Rasip1/Arrb1/Arhgap20	33	0.870388
BP	GO:0045667	regulation of osteoblast differentiation	33/2629	139/17962	0.00287176	0.034142	0.0268818	Areg/Bmp4/Id2/Gja1/Ctnnbip1/Twist2/Twist1/Gnas/Gdpd2/Sema4d/Gdf10/Hey1/Fzd1/Id3/Nell1/Fbn2/Wnt7b/Cited1/Cebpb/Sfrp2/Id4/Dlx5/Prkd1/Sfrp1/Gli1/Bmp7/Fam20c/Cthrc1/Clic1/Hand2/Mef2c/Ptger4/Smoc1	33	1.91485
BP	GO:0061098	positive regulation of protein tyrosine kinase activity	16/2629	53/17962	0.00289582	0.0343622	0.0270552	Ereg/Dlg3/Erbb3/Adam17/Cd24/Tgfa/Lrp8/Gprc5b/Ptpn1/Nox4/Reln/Adra2a/Unc119/Nrg1/Neurl1/Ccl5	16	-0.5
BP	GO:0098754	detoxification	29/2629	118/17962	0.00292565	0.0346126	0.0272523	Lpo/Apoe/Gpx3/Duox1/Gch1/Rdh12/Hp/Txnrd3/Nnt/Mt4/Cygb/Hbb/Hba-a2/Hba-a1/Pon3/LOC100134871/Prdx1/Prdx5/Gpx8/Fbln5/Gpx2/Tp53inp1/Sod3/Txndc17/Prdx4/S100a8/Prdx2/LOC103694857/Hbb-bs	29	0.185695
BP	GO:0060070	canonical Wnt signaling pathway	58/2629	278/17962	0.00292807	0.0346126	0.0272523	Wnt2b/Sdc1/Gpc3/Apoe/Scel/Sostdc1/Slc9a3r1/Isl1/Sox7/Gid8/Fzd3/Klf4/Cdh1/Fzd2/Sfrp5/Fzd1/Frat2/Mdk/Bambi/Wnt7b/Caprin2/Dact3/Gata3/Tbx18/Jrk/Gprc5b/Cby1/Dact1/Nkd1/Sox17/Dixdc1/Wnk2/Sfrp2/Rbms3/Cav1/Dkk2/Ptpru/Dlx5/Fzd7/Ankrd6/Sfrp1/Fgfr2/Gli1/Bicc1/Prickle1/Sox10/Cthrc1/Sox9/Nkd2/Aspm/Apc2/Rspo1/Ctnnd2/Peg12/Adgra2/Eda/Daam2/Fgf10	58	4.20181
BP	GO:0008299	isoprenoid biosynthetic process	12/2629	35/17962	0.00295689	0.0347547	0.0273642	Crabp2/Hmgcr/Hmgcs1/Acat2/Mvd/Fdps/Idi1/Fdft1/Cyp1a1/Aldh1a1/Hmgcs2/Aldh1a2	12	-1.73205
BP	GO:0014850	response to muscle activity	12/2629	35/17962	0.00295689	0.0347547	0.0273642	Hif1a/Metrnl/Mstn/Myh4/Tns2/Adssl1/Fndc5/Akap5/Prkag3/Musk/Perm1/Srl	12	1.73205
BP	GO:0048566	embryonic digestive tract development	12/2629	35/17962	0.00295689	0.0347547	0.0273642	Id2/Ada/Tcf21/Rarb/Pkdcc/Rarres2/Fgfr2/Hlx/Foxf1/Shox2/Aldh1a2/Fgf10	12	2.3094
BP	GO:0010522	regulation of calcium ion transport into cytosol	28/2629	113/17962	0.00301533	0.0353746	0.0278523	Bmp4/Cemip/Pln/Gimap5/Ngf/Ms4a2/Agtr1a/Adcyap1r1/Dbi/Cav1/Nol3/Gpr39/Prkd1/Thy1/Pkd2/Casq2/Casq1/Dmd/Akap5/Cx3cl1/Dhrs7c/Hrc/Jsrp1/Hap1/Trdn/Cxcl11/Grin1/Aplnr	28	3.40168
BP	GO:0035456	response to interferon-beta	14/2629	44/17962	0.00303852	0.0355793	0.0280135	Aim2/MGC108823/MGC105567/Bst2/Trim6/Igtp/RGD1309362/Ifitm1/Gbp1/Cdc34/Xaf1/Tlr3/Gbp2/Gbp4	14	2.67261
BP	GO:0055017	cardiac muscle tissue growth	27/2629	108/17962	0.00309955	0.0357548	0.0281517	G6pd/Tbx2/Gja1/Pim1/Fdps/Hey2/Ccnb1/Cxadr/Cited2/Dipk2a/Rbp4/Fgfr2/Ccm2l/Nr3c1/Gli1/Gata6/Pi16/Ppara/Agtr2/Cdk1/Slc25a4/Col14a1/Mef2c/Nrg1/Sorbs2/Rgs4/Mapk11	27	0.57735
BP	GO:0030177	positive regulation of Wnt signaling pathway	31/2629	129/17962	0.00310679	0.0357548	0.0281517	Gpc3/Atp6v1c2/Scel/Depdc1b/Gid8/Frat2/Bambi/Caprin2/Jrk/Gprc5b/Dact1/Lgr6/Nkd1/Dixdc1/Wnk2/Sfrp2/Cav1/Dkk2/Dlx5/Hhex/Ankrd6/Sfrp1/Fgfr2/Tlr2/Aspm/Rspo1/Peg12/Adgra2/Eda/Daam2/Fgf10	31	2.33487
BP	GO:0003422	growth plate cartilage morphogenesis	7/2629	15/17962	0.00311112	0.0357548	0.0281517	Matn4/Vwa1/Vit/Matn2/Coch/Col14a1/Stc1	7	1.88982
BP	GO:0031269	pseudopodium assembly	7/2629	15/17962	0.00311112	0.0357548	0.0281517	Cdc42ep3/LOC691418/F2rl1/Ccl21/Cdc42ep2/Klhl41/Ccl5	7	1.13389
BP	GO:0035733	hepatic stellate cell activation	7/2629	15/17962	0.00311112	0.0357548	0.0281517	Gclc/Rps6ka1/Cygb/Akap12/Dgat1/Nr1d1/Acta2	7	0.377964
BP	GO:0046479	glycosphingolipid catabolic process	7/2629	15/17962	0.00311112	0.0357548	0.0281517	Galc/Gba/Neu1/Gba2/Hexb/Gm2a/Neu3	7	-1.88982
BP	GO:0060056	mammary gland involution	7/2629	15/17962	0.00311112	0.0357548	0.0281517	Stat5a/Arg1/Erbb3/Elf3/B4galt1/Cav1/Cdkn2a	7	-1.88982
BP	GO:0060442	branching involved in prostate gland morphogenesis	7/2629	15/17962	0.00311112	0.0357548	0.0281517	Cd44/Bmp4/Hoxd13/Nkx3-1/Sfrp1/Fgfr2/Bmp7	7	1.88982
BP	GO:0060856	establishment of blood-brain barrier	7/2629	15/17962	0.00311112	0.0357548	0.0281517	Mfsd2a/Ttpa/Wnt7b/Lsr/Trpv1/Dmd/Adgra2	7	-1.13389
BP	GO:0072498	embryonic skeletal joint development	7/2629	15/17962	0.00311112	0.0357548	0.0281517	Bmp4/Hyal1/Osr2/Bmp7/Shox2/Hoxd11/Osr1	7	1.88982
BP	GO:0016358	dendrite development	62/2629	302/17962	0.00318321	0.0364484	0.0286978	Bhlhb9/Mapk6/Cdk5r1/Dbnl/Apoe/Arf6/Actr3/Myo5b/Sez6/Baiap2/Clip1/Slc11a2/Sh3glb1/Sema4d/Sdc2/Igsf9/Fas/Obsl1/Cdc20/Lrp8/Caprin2/Ephb3/Tiam1/Btbd3/Myo6/Grin3a/Dact1/Ngef/Plk2/Farp1/Matn2/Bbs1/Zfp365/Scarf1/Map2/Flrt1/Il1rap/Dcdc2/Nfatc4/Nr3c1/Epha5/Fmn1/Bmp7/Ptprd/Itpr1/Akap5/Dclk1/Fstl4/Shank2/Ngfr/Reln/Ctnnd2/Mef2c/Ppp1r9a/Nrg1/Neurl1/Foxo6/Grip1/Ache/Grin1/Nlgn2/Rab17	62	0.254
BP	GO:0097237	cellular response to toxic substance	62/2629	302/17962	0.00318321	0.0364484	0.0286978	Lpo/Glrx/Sptbn2/Hif1a/Arg1/Apoe/Ccl7/Slc31a1/Anxa1/Gpx3/Ngb/Duox1/Gch1/Rdh12/Ager/Hp/Ppp2ca/Klf4/Txnrd3/Nnt/Cygb/Hbb/Fas/Il18bp/Pdgfd/Zfp580/Ect2/Hba-a2/Hba-a1/Gpr37l1/Zc3h12a/Hmox1/Akr1b1/Sphk1/Mapk13/Gpr37/Nol3/LOC100134871/Cst3/Prdx1/Prdx5/Gpx8/Fbln5/Gpx2/Tp53inp1/Sod3/Txndc17/Prdx4/Msx1/S100a8/Birc5/Cdk1/Hgf/Lcn2/Prdx2/L1cam/Cdkn2a/LOC103694857/Ppp1r9a/Dnmt3a/Hbb-bs/Ccl5	62	0.508001
BP	GO:1903510	mucopolysaccharide metabolic process	18/2629	63/17962	0.0032012	0.0365868	0.0288067	Cd44/Cemip/Pim1/Mki67/Spock3/Hyal4/Itih3/Hyal1/Has3/Chst7/Spock2/Mamdc2/Csgalnact1/Chst5/Hgf/Itih4/Ptger4/Egflam	18	0.471405
BP	GO:0003338	metanephros morphogenesis	11/2629	31/17962	0.00322227	0.0366925	0.02889	Bmp4/Wt1/Wnt7b/Cited1/Kif26b/Pkd2/Fmn1/Sox9/Agtr2/Sox8/Fgf10	11	1.50756
BP	GO:0044062	regulation of excretion	11/2629	31/17962	0.00322227	0.0366925	0.02889	Avp/Ptger3/Slc9a3r1/Gnas/Adora2a/Agtr2/Ptger4/Avpr1a/Stc1/Crhr2/Anpep	11	1.50756
BP	GO:0033273	response to vitamin	40/2629	178/17962	0.00324059	0.0368336	0.029001	Il1a/Cd44/Penk/Arg1/Hmgcs1/Ada/Alpl/Muc4/Cyp24a1/Ager/Zfp354a/Pim1/Hp/Fzd2/Nnt/Gsn/Fzd1/Cyp1a1/Vim/Pparg/Abcg2/Folr2/Mgmt/Ccne1/Phex/Sfrp1/Arg2/Spp1/Tpcn2/Bmp7/Gdap1/Stc2/Ppard/Aldh1a2/Mef2c/Kank2/Dnmt3a/Nos1/Stc1/Ccl5	40	1.58114
BP	GO:0070588	calcium ion transmembrane transport	64/2629	314/17962	0.00329544	0.0373737	0.0294263	Atp2c2/G6pd/Bmp4/Ptger3/Cemip/Slc25a23/Pln/Hspa2/Atp1a2/Rrad/Ppp2ca/Ngf/Ehd3/Jph1/Trpm1/Stac/Ccl21/Ms4a2/Trpv6/Agtr1a/Rem1/Sec61a1/Kcne3/Trpv3/Dbi/Nol3/Kcne2/Cabp1/Gpr39/Micu3/Anxa2/Prkd1/Slc24a3/Ryr3/Gpr35/Cacnb1/Thy1/Trpv1/Pkd2/Casq2/Sln/Tpcn2/Casq1/Itpr1/Dmd/Plce1/Plch1/Cacng7/Cacna1d/Cacna1s/Cacng6/Cx3cl1/Dhrs7c/Cacng4/Hrc/Jsrp1/Adra2a/Hap1/Trdn/Cxcl11/Stac3/Grin1/Aplnr/Cacng1	64	3.75
BP	GO:0060998	regulation of dendritic spine development	24/2629	93/17962	0.00330016	0.0373737	0.0294263	Bhlhb9/Mapk6/Cdk5r1/Dbnl/Apoe/Arf6/Actr3/Baiap2/Lrp8/Caprin2/Tiam1/Ngef/Plk2/Nr3c1/Fstl4/Shank2/Ngfr/Reln/Mef2c/Ppp1r9a/Nrg1/Neurl1/Foxo6/Nlgn2	24	-0.408248
BP	GO:1902903	regulation of supramolecular fiber organization	71/2629	355/17962	0.00336159	0.038	0.0299194	Capza1/Arhgap40/Sptbn2/Twf1/Dbnl/Apoe/Epha1/Cdc42ep3/Tacstd2/Arf6/Actr3/Naa80/LOC691418/Baiap2/Chadl/Fhod3/Vil1/Ldlr/Baiap2l1/Spire2/Tpm1/Clip1/Myoc/Kank3/Gsn/Cotl1/Csf3/F2rl1/Tmod1/Gba2/Camsap3/Rhobtb1/Ccl21/Tmod4/Arpc1a/Ttc8/Cdc42ep2/Aebp1/Cttn/Cav1/Actr3b/Map2/Cfl2/Wasf1/Fmn1/Nox4/Lmod1/Arhgef5/Tlr2/Asap3/S100a10/Capg/Tmod2/Kank4/Cx3cl1/Apc2/Iqgap2/Emilin1/Mef2c/Lmod3/Ppp1r9a/Ptger4/Rhoc/Ccn2/…	71	0.356034
BP	GO:0009713	catechol-containing compound biosynthetic process	10/2629	27/17962	0.00343576	0.0384284	0.0302567	Gch1/Gata3/Agtr1a/Gpr37/Cyp2d4/Agtr2/Hand2/Ddc/Hdc/Crhr2	10	1.26491
BP	GO:0042423	catecholamine biosynthetic process	10/2629	27/17962	0.00343576	0.0384284	0.0302567	Gch1/Gata3/Agtr1a/Gpr37/Cyp2d4/Agtr2/Hand2/Ddc/Hdc/Crhr2	10	1.26491
BP	GO:0042832	defense response to protozoan	10/2629	27/17962	0.00343576	0.0384284	0.0302567	Il4r/Arg1/Bcl3/Batf2/Gbp1/Hras/Ccdc88b/Il12b/Gbp2/Gbp4	10	-0.632456
BP	GO:0048745	smooth muscle tissue development	10/2629	27/17962	0.00343576	0.0384284	0.0302567	Bmp4/Foxp2/Itga8/Tiparp/Zfand5/Pkd2/Sox9/Mylk/Prox1/Osr1	10	1.89737
BP	GO:0070570	regulation of neuron projection regeneration	13/2629	40/17962	0.00343663	0.0384284	0.0302567	Ocm2/Klk8/Adam17/Klf4/Rtn4r/Rtn4rl1/Scarf1/Thy1/Rgma/Spp1/Hgf/Nrg1/Ntrk3	13	0.83205
BP	GO:0110111	negative regulation of animal organ morphogenesis	13/2629	40/17962	0.00343663	0.0384284	0.0302567	Ceacam1/Bmp4/Tbx2/Tacstd2/Tnfrsf11b/Gata3/Cited1/Lims2/Thrb/Bmp7/Aspn/Chad/Cdkn2a	13	0.27735
BP	GO:0060055	angiogenesis involved in wound healing	8/2629	19/17962	0.00347464	0.0387138	0.0304814	Hpse/Vegfb/B4galt1/Pik3cb/Prcp/Cx3cl1/Adipor2/Mcam	8	-0.707107
BP	GO:0072189	ureter development	8/2629	19/17962	0.00347464	0.0387138	0.0304814	Bmp4/Gata3/Tbx18/Foxf1/Sox9/Aldh1a2/Sox8/Osr1	8	1.41421
BP	GO:0045995	regulation of embryonic development	31/2629	130/17962	0.00351982	0.039147	0.0308225	Wnt2b/Grhl3/Bmp4/Tbx2/Tdg/Il1rn/Fzd3/Klf4/Fzd2/Sfrp5/Dmrt2/Fzd1/Gata3/Tbx18/Sox17/Osr2/Sfrp2/Gata2/Fzd7/Vangl2/Sfrp1/Lama2/Bmp7/Phldb1/Tgif2/Racgap1/Six4/Lama4/Phlda2/Hes7/Osr1	31	1.97566
BP	GO:0033622	integrin activation	9/2629	23/17962	0.00354591	0.0393666	0.0309954	Cd24/Cxcl13/Farp2/Cdh17/Cx3cl1/Piezo1/Fermt2/Ptger4/Rasip1	9	-0.333333
BP	GO:0043405	regulation of MAP kinase activity	64/2629	315/17962	0.0035581	0.0394314	0.0310464	Ceacam1/Inava/Bmp4/Hmgcr/Map2k6/Dusp5/Ntf3/Apoe/Mlkl/Gadd45a/Il1rn/Dusp14/Cd24/Tlr4/Gba/Ager/Syk/Sfrp5/Muc20/Pdgfa/Trib3/Tgfa/F2rl1/Wnt7b/Pdgfd/Mdfi/Tiam1/Fcer1a/C1qtnf2/Adam8/Avpi1/Map3k9/Cblc/Ptpn1/Dusp14l1/Sfrp2/Fgf1/Cav1/Trib1/Gpr39/Vangl2/Sfrp1/Gdf15/Hras/Trib2/Nox4/Bmp7/LOC100910771/Arhgef5/Dusp2/Plce1/Edn3/Dusp4/Hgf/Dusp3/Prdx2/Adra2a/Tpd52l1/Nrg1/Iqgap3/Ntrk3/Arrb1/Gadd45g/Fgf10	64	-1.25
BP	GO:0046328	regulation of JNK cascade	42/2629	190/17962	0.00357579	0.0395568	0.0311452	Il1a/Ceacam1/Tnfrsf19/Il36g/Mlkl/Edar/Wnt16/Gadd45a/Il1rn/Dusp22/Tlr4/Ager/Syk/Sfrp5/Il36b/Il36rn/Nox1/F2rl1/Wnt7b/Mdfi/Tiam1/Fcer1a/Il36a/Dact1/Ccl21/Map3k9/Dixdc1/Ptpn1/Sfrp2/Dusp15/Vangl2/Ankrd6/Sfrp1/Hras/LOC100910771/Arhgef5/Tlr3/Fgf19/Dusp3/Tpd52l1/Ccn2/Gadd45g	42	-1.23443
BP	GO:0045778	positive regulation of ossification	26/2629	104/17962	0.00365779	0.0403919	0.0318027	Bmp4/Gja1/Ctnnbip1/Actn3/Gnas/Gdpd2/Gdf10/Hey1/Nell1/Fbn2/Wnt7b/Pkdcc/Cebpb/Osr2/Sfrp2/Id4/Dlx5/Prkd1/Thrb/Bmp7/Fam20c/Cthrc1/Clic1/Mef2c/Ptger4/Osr1	26	1.96116
BP	GO:0001755	neural crest cell migration	17/2629	59/17962	0.00373712	0.0409624	0.0322519	Bmp4/Hif1a/Sema3f/Sema4a/Isl1/Twist1/Sema4b/Sema4d/Sema6c/Tbx1/Bmp7/Sox10/Edn3/Fgf19/Hand2/Sox8/Nrp2	17	1.21268
BP	GO:0044060	regulation of endocrine process	17/2629	59/17962	0.00373712	0.0409624	0.0322519	Rab11fip1/Gnas/Nkx3-1/Fst/F2rl1/Tacr2/Inha/Apln/Agtr1a/Cry2/Fgfr4/C1qtnf3/Agtr2/C1qtnf1/Nrg1/Avpr1a/Crhr2	17	1.69775
BP	GO:0045661	regulation of myoblast differentiation	17/2629	59/17962	0.00373712	0.0409624	0.0322519	Bmp4/Il36g/Igfbp3/Flot2/Sostdc1/Mkx/Cmtm5/Id3/Mstn/Boc/Prickle1/Sox9/Ppard/Flt3lg/Mef2c/Sox8/Klhl41	17	3.15296
BP	GO:0046622	positive regulation of organ growth	17/2629	59/17962	0.00373712	0.0409624	0.0322519	Tbx2/Pim1/Wt1/Fdps/Hey2/Ccnb1/Acacb/Fgfr2/Hlx/Nr3c1/Gli1/Gata6/Cdk1/Slc25a4/Mef2c/Nrg1/Prox1	17	1.21268
BP	GO:0002683	negative regulation of immune system process	92/2629	481/17962	0.00374389	0.0409624	0.0322519	Serpinb3a/Ceacam1/Cd44/Il4r/Bmp4/Stat5a/Adtrp/Arg1/Id2/Pglyrp4/Ada/Gpr55/Anxa1/Prdm1/Mafb/Pla2g2f/Parp3/Spink5/Igf2/Padi2/Twist2/LOC102548682/Dusp22/Muc4/Il13ra2/Cd24/Tyro3/Lrrc17/Ldlr/Hist2h4a/Mill1/Ezr/Il33/Gimap5/Nr1h3/Tsc22d3/Cd59/Fas/Tmem176b/F2rl1/Tjp2/Mdk/Cxcr2/Tff2/Meis2/Dcst1/C5ar2/Apod/Pparg/Susd4/Bst2/Ccl21/Tmem176a/Lgals9/Zc3h12a/Zbtb7b/Hmox1/RT1-S3/Cebpb/Ccn3/Mmp12/Marchf7/Gpnmb/Trib…	92	-0.208514
BP	GO:0006641	triglyceride metabolic process	25/2629	99/17962	0.00374927	0.0409624	0.0322519	Apoe/Insig1/Pnpla1/Lpin3/Dgat2/Ldlr/Abhd5/Nr1h3/Gpat3/Cyp2e1/Acsl1/Lipg/Dbi/Cav1/Gk5/Dgat1/Pcsk9/Pck2/Thrb/Lpl/Lipc/Scarb1/Lpin2/Gpld1/Mgll	25	-1.4
BP	GO:0051235	maintenance of location	68/2629	339/17962	0.00375566	0.0409624	0.0322519	Slc30a7/Vstm2a/Stat5a/Twf1/Apoe/Insig1/Cemip/B4galnt1/Slc25a23/Pln/Dgat2/Abhd5/Hspa5/Hk2/Nr1h3/Ngf/Gsn/Fbn2/Jph1/Sun3/Dzip1/Pparg/Thra/Ccl21/Hexb/Lgals9/Ms4a2/Zc3h12a/Slc30a3/Dbi/Cav1/Cry2/Nol3/Gm2a/Gpr39/Acacb/Prkd1/Ryr3/Thy1/Dgat1/Trpv1/Pkd2/Casq2/Tpcn2/Lpl/Casq1/Itpr1/Dmd/Plce1/Plch1/Grik5/Cx3cl1/Dhrs7c/Hrc/Ppard/Rit2/Aspm/Ppara/Nrros/Scarb1/Jsrp1/Lcn2/Hap1/Trdn/Fitm1/Cxcl11/Flna/Aplnr	68	2.66789
BP	GO:0002792	negative regulation of peptide secretion	37/2629	163/17962	0.00377876	0.0411421	0.0323934	Pde4c/Adtrp/Hmgcr/Rab11fip1/Cyp51/Apoe/Ptger3/Anxa1/Bmp8a/Idh2/Ezr/Cptp/Il33/Nr1h3/Il36rn/F2rl1/C5ar2/Tnfrsf9/Pparg/Lgals9/Zc3h12a/Ccn3/Hdac9/Pde8b/Fbln1/Sfrp1/Gbp1/Ffar4/Arg2/C1qtnf3/Cx3cl1/Adra2a/Ptger4/Fam3d/Sstr1/Nos1/Crhr2	37	0.821995
BP	GO:0042246	tissue regeneration	24/2629	94/17962	0.00382922	0.0414018	0.0325979	Cdkn1a/Gja1/Pkm/Anxa1/Hopx/Cpq/Gsn/Mdk/Plg/Mustn1/Vim/Apod/Mstn/Ccnb1/Lgr6/Ccn3/Igsf10/Myoz1/Fzd7/Eno3/Dmd/Sgca/Ppard/Fgf10	24	1.63299
BP	GO:0046889	positive regulation of lipid biosynthetic process	24/2629	94/17962	0.00382922	0.0414018	0.0325979	Il1a/Avp/Apoe/Anxa1/Acsl3/Abcd2/Sec14l2/Igf2/Dgat2/Ldlr/Fdps/Nr1h3/Rab38/Pparg/Pc/Fgf1/Dbi/Nt5e/Dgat1/Nr1d1/Scarb1/Gpld1/Adora2b/Avpr1a	24	-0.408248
BP	GO:1903524	positive regulation of blood circulation	24/2629	94/17962	0.00382922	0.0414018	0.0325979	Avp/Ptger3/Ada/Gja1/Gch1/Tpm1/Ace2/Hey2/F2rl1/Oxtr/Apln/Cav1/Smtn/Scn5a/Edn3/Adra1d/Hrc/Tacr3/Smtnl1/Ccn2/Avpr1a/Rgs4/Rnf207/Crhr2	24	1.63299
BP	GO:0019432	triglyceride biosynthetic process	12/2629	36/17962	0.00385358	0.0414018	0.0325979	Lpin3/Dgat2/Ldlr/Nr1h3/Gpat3/Acsl1/Dgat1/Pck2/Lpl/Scarb1/Lpin2/Gpld1	12	-1.1547
BP	GO:0043304	regulation of mast cell degranulation	12/2629	36/17962	0.00385358	0.0414018	0.0325979	Il4r/Il13ra2/Syk/Stxbp2/Fcer1a/Lgals9/Ms4a2/Hmox1/Gata2/Pld2/Foxf1/Adora2b	12	-0.57735
BP	GO:0048730	epidermis morphogenesis	12/2629	36/17962	0.00385358	0.0414018	0.0325979	Krt71/Tmem79/Sostdc1/Klk14/Klf4/Fst/Krt17/Ctsl/Fgfr2/Fgf7/Ngfr/Fgf10	12	-0.57735
BP	GO:2000249	regulation of actin cytoskeleton reorganization	12/2629	36/17962	0.00385358	0.0414018	0.0325979	Ntf3/Actr3/Baiap2/Rhod/Baiap2l1/F11r/Csf3/Mdk/Ctsl/Hras/Ntrk3/Baiap2l2	12	-1.1547
BP	GO:0016101	diterpenoid metabolic process	18/2629	64/17962	0.00385599	0.0414018	0.0325979	Crabp2/Aldh3a2/Pgr/Bco1/Sdr16c5/Dgat2/Rdh12/Rbp2/Cyp2j4/Cyp1a1/Aldh1a1/Rarres2/Akr1b1/Rbp4/Dgat1/Dhrs3/Ppard/Aldh1a2	18	-0.942809
BP	GO:0042472	inner ear morphogenesis	28/2629	115/17962	0.00393744	0.0422033	0.033229	Grhl3/Ttc39c/Insig1/Mafb/Slc9a3r1/Fgf3/Fzd3/Itga8/Fzd2/Gata3/Tbx18/Myo6/Tshr/Scrib/Dlx5/Gata2/Slc44a4/Tbx1/Hpn/Vangl2/Whrn/Fgfr2/Tmie/Cthrc1/Sox9/Myo15a/Six4/Fgf10	28	-0.377964
BP	GO:0019221	cytokine-mediated signaling pathway	73/2629	369/17962	0.00394694	0.0422322	0.0332517	Il1a/Ceacam1/Cd44/Il4r/Stat5a/Ereg/Il11ra1/Cxcl3/Arg1/Aim2/Il36g/Ccl7/Ackr4/Rps6ka4/Il22ra1/Il3ra/Duox1/Il1rn/Ecm1/Rffl/Padi2/Adam17/Il13ra2/Cd24/Bbs2/Syk/Il36b/Il36rn/Cxcl13/Zbp1/Acsl1/Fas/Crlf1/F2rl1/Tjp2/Card14/Cxcr2/Tff2/Ccrl2/Trim32/Dcst1/Il17rc/Pparg/Il36a/Ccl21/Cxcl6/Cxcl2/Cntfr/Ppbp/Sphk1/Lepr/Mmp12/Cav1/Nol3/Trim6/Gpr35/Il1rap/Ifitm1/Il12b/Rps6ka5/Hpx/Dok1/Cx3cl1/Krt8/Txndc17/Adipor2/Ifn…	73	-2.45786
BP	GO:0015893	drug transport	50/2629	236/17962	0.00397055	0.0424117	0.033393	Car2/Arg1/Gja1/Slc31a1/Ngb/Cldn1/Rab3b/Slc25a23/Slc4a11/Slc19a2/Cygb/Hbb/Chrna4/Syt15/Syt13/Syt9/Hba-a2/Cubn/Hba-a1/Sncg/Tacr2/Epm2a/Abcg2/Folr2/Syt8/Rbp4/Slc52a3/Slc44a4/LOC100134871/Adora2a/Slc47a2/Gabbr1/Arg2/Slc25a1/Slc6a17/Syt12/Tlr2/Cln8/Syt3/Slc22a3/Amn/Aqp4/Slc25a4/Slc5a8/Syt6/LOC103694857/Ptger4/Hbb-bs/Slc7a11/Rgs4	50	1.69706
BP	GO:0006814	sodium ion transport	45/2629	208/17962	0.00404436	0.043052	0.0338971	Slc5a1/Glrx/Slc38a4/Maged2/Slc9a3r1/Slc28a3/Slc4a11/Prss8/Atp1a2/Scnn1g/Gnas/Slc6a15/Scnn1b/Slc34a3/Fxyd1/Slc12a3/Nkain4/Wnk2/Fxyd6/Prss30/Wnk4/Slc24a3/Pcsk9/Pkd2/Dmpk/Fxyd4/Cntn1/Scn1b/Dmd/Kcnk1/Scn9a/Scn5a/Scn4b/Fxyd3/Neto2/Nkain1/Scn7a/Scnn1a/Slc4a4/Slc9b2/Mllt6/Atp1b2/Nos1/Fxyd7/Osr1	45	0.745356
BP	GO:0007188	adenylate cyclase-modulating G protein-coupled receptor signaling pathway	45/2629	208/17962	0.00404436	0.043052	0.0338971	Psapl1/Ptger3/Htr4/Adm2/Pln/Slc9a3r1/Gpha2/Gnat1/Gnas/Adgrl3/Pth1r/Adgrg3/S1pr3/Gna14/Tshr/Gna15/Gpr37l1/Calcrl/Akap12/Npr3/Gpr37/Pde2a/Gnaz/Adora2a/Adgrg5/Gabbr1/Hrh3/Adgrb2/Sstr4/Cacna1d/Akap5/Adra1d/Ptgdr2/Rit2/Adra2a/Adgrl4/Ptger4/Adora2b/Cxcl11/Ptgfr/Arrb1/Nos1/Flna/Gnai1/Rxfp1	45	2.23607
BP	GO:0032799	low-density lipoprotein receptor particle metabolic process	6/2629	12/17962	0.00407777	0.0431118	0.0339442	Apoe/Furin/Mylip/Pparg/Anxa2/Pcsk9	6	0
BP	GO:0035404	histone-serine phosphorylation	6/2629	12/17962	0.00407777	0.0431118	0.0339442	Rps6ka4/Aurkb/Aurka/Ccnb1/Rps6ka5/Ppp1r1b	6	-0.816497
BP	GO:0060433	bronchus development	6/2629	12/17962	0.00407777	0.0431118	0.0339442	Bmp4/Wnt7b/Spdef/Sox9/Agr2/Adamtsl2	6	-0.816497
BP	GO:0072075	metanephric mesenchyme development	6/2629	12/17962	0.00407777	0.0431118	0.0339442	Tcf21/Wt1/Pkd2/Bmp7/Six4/Osr1	6	2.44949
BP	GO:0060043	regulation of cardiac muscle cell proliferation	15/2629	50/17962	0.00413108	0.0435946	0.0343243	Tbx2/Gja1/Pim1/Hey2/Ccnb1/Cxadr/Cited2/Rbp4/Fgfr2/Gli1/Gata6/Cdk1/Mef2c/Nrg1/Mapk11	15	-0.774597
BP	GO:0045665	negative regulation of neuron differentiation	55/2629	265/17962	0.00413748	0.0435946	0.0343243	Cdk5r1/Efemp1/Id2/Apoe/Ptger3/Arf6/Actr3/Sez6/Klk8/Calr/Adam17/Cd24/Apbb1/Sema3f/Sema4a/Isl1/Nr2f1/Slit1/Mylip/Efnb3/Sema4b/Sema4d/Hey1/Id3/Sema6c/Vim/Rtn4r/Ngef/Plk2/Gpr37l1/Rtn4rl1/Dixdc1/Id4/Cav1/Gdf11/Zfp365/Aatk/Map2/Thy1/Rgma/Nfatc4/Spp1/Thrb/Bmp7/Spock1/Dmd/Sox9/Rap1gap/Rit2/Aspm/Fstl4/Ngfr/RT1-A2/Sox8/Flna	55	2.29228
BP	GO:0007219	Notch signaling pathway	39/2629	175/17962	0.00420455	0.0442261	0.0348216	Enho/Perp/Chac1/Dtx3/Tbx2/Ptp4a3/Pln/Adam17/Hp/Rcan2/Hey1/Hey2/Tcim/Dlk2/Aph1b/Llgl2/S1pr3/Foxa1/Ccn3/Ripply1/Bend6/Robo2/Mfng/Egfl7/Gata2/Hhex/Pgam2/Cntn1/Bmp7/Sox9/Timp4/Kcna5/Dll4/Sorbs2/Arrb1/Neurl1/Hes7/Heyl/Fgf10	39	4.0032
BP	GO:0001779	natural killer cell differentiation	11/2629	32/17962	0.00427032	0.044842	0.0353065	Stat5a/Il11ra1/Id2/Pglyrp4/Prdm1/Tyro3/Lgals9/Tox/Hectd1/Pglyrp3/Flt3lg	11	-0.301511
BP	GO:0042471	ear morphogenesis	32/2629	137/17962	0.00429181	0.0449156	0.0353645	Grhl3/Ttc39c/Insig1/Mafb/Gjb6/Slc9a3r1/Fgf3/Fzd3/Itga8/Fzd2/Gata3/Tbx18/Myo6/Tshr/Scrib/Osr2/Dlx5/Gata2/Slc44a4/Tbx1/Hpn/Vangl2/Whrn/Fgfr2/Tmie/Cthrc1/Sox9/Myo15a/Msx1/Six4/Fgf10/Osr1	32	0
BP	GO:0045598	regulation of fat cell differentiation	32/2629	137/17962	0.00429181	0.0449156	0.0353645	Vstm2a/Id2/Insig1/Jdp2/Zbtb7c/Zfp385a/Lmo3/Trib3/Dlk2/Gata3/Metrnl/Tgfb1i1/Pparg/Dact1/Uchl3/Rarres2/Zc3h12a/Zbtb7b/Cebpb/Sfrp2/Id4/Gata2/Zfp36l2/Sfrp1/Nr1d1/Tph1/Runx1t1/Trib2/Fndc5/Lpl/Ppard/Prdm16	32	1.41421
BP	GO:0021782	glial cell development	29/2629	121/17962	0.00431401	0.0450457	0.0354669	Hdac11/Id2/Tlr4/Ldlr/Ager/Fa2h/Lamc3/Myoc/Gsn/Mdk/Vim/Kcnq3/Plp1/Id4/Tspan2/Adora2a/Sh3tc2/Nr1d1/Aspa/Ndrg1/Tlr2/Dmd/Sox10/S100a8/Nrros/Prx/Nrg1/Ntrk3/Ror1	29	2.78543
BP	GO:0010660	regulation of muscle cell apoptotic process	25/2629	100/17962	0.00431875	0.0450457	0.0354669	Hmgcr/Igfbp3/Hey2/Mdk/Cxcr2/Pparg/Zc3h12a/Agtr1a/Hmox1/Pde1a/Sfrp2/Dipk2a/Cav1/Nol3/Gata6/Il12b/Hspb6/Hand2/Slc25a4/Nupr1/Eif5a/Cdkn2a/Nrg1/Acot1/Arrb1	25	2.2
BP	GO:0001523	retinoid metabolic process	16/2629	55/17962	0.00435815	0.0453803	0.0357304	Crabp2/Bco1/Sdr16c5/Dgat2/Rdh12/Rbp2/Cyp2j4/Cyp1a1/Aldh1a1/Rarres2/Akr1b1/Rbp4/Dgat1/Dhrs3/Ppard/Aldh1a2	16	-1
BP	GO:0052548	regulation of endopeptidase activity	81/2629	418/17962	0.00441542	0.0458997	0.0361393	Serpinb3a/Serpinb2/Sfn/Dhcr24/Cd44/Serpinb11/Csta/Serpinb7/Wfdc1/Cst6/Serpinb5/Perp/Avp/Aim2/Fam162a/Efna3/LOC689230/Serpinb8/Stfa2/Spink5/Rffl/Psmd14/Sox7/Vil1/Serpina9/Serpinb13/Anxa8/Spint1/Ager/Furin/Ppp2ca/Tbc1d10a/Slc11a2/Klf4/Cdh1/Rps6ka1/Tfpi/Stfa3/Ngf/Nkx3-1/Gsn/Fas/Spock3/Serpinb12/Pparg/Serpinf1/Itih3/Bst2/Cd109/Lgals9/Tfpi2/Mgmt/Cstb/Il24/Sfrp2/Nol3/Tfap4/Psmb8/Adora2a/Cst3/Prdx5/Uaca…	81	-1.66667
BP	GO:0030838	positive regulation of actin filament polymerization	24/2629	95/17962	0.00442756	0.0459489	0.036178	Cdc42ep3/Arf6/Actr3/LOC691418/Baiap2/Vil1/Baiap2l1/Spire2/Gsn/Csf3/Rhobtb1/Ccl21/Arpc1a/Cdc42ep2/Cttn/Actr3b/Wasf1/Fmn1/Lmod1/Iqgap2/Lmod3/Arpc5l/Ccl11/Baiap2l2	24	-0.816497
BP	GO:2000377	regulation of reactive oxygen species metabolic process	45/2629	209/17962	0.00443997	0.0460008	0.0362189	G6pd/Cdkn1a/Hif1a/Abcd2/Duoxa1/Gadd45a/Gch1/Ddah2/Tlr4/Ager/Hk2/Hp/Syk/Klf4/Gimap5/Nnt/Nox1/F2rl1/Clcn3/Ptx3/Zc3h12a/Pon3/Gchfr/Agtr1a/Pid1/Cav1/Ddah1/Trpv1/Arg2/Prcp/Pkd2/Zfp13/Fbln5/Mycn/Sirt3/Nox4/Tlr2/Eif6/Ngfr/Prdx2/Eif5a/Ptger4/RT1-M3-1/Romo1/Grin1	45	-1.34164
BP	GO:0033559	unsaturated fatty acid metabolic process	28/2629	116/17962	0.00448113	0.0462728	0.036433	Hpgds/Pla2g4f/Elovl4/Avp/Anxa1/Abcd2/Cyp2b21/Scd2/Ces2h/Fabp5/Elovl1/Cyp2e1/Cyp2j4/Gsta1/Aloxe3/Gsta2/Pparg/Alox12b/Hpgd/Sphk1/Cyp2c23/Cyp2f4/Ptgds/Elovl2/Cyp2b12/Cyp2d4/Mgll/Avpr1a	28	-1.88982
BP	GO:0046467	membrane lipid biosynthetic process	28/2629	116/17962	0.00448113	0.0462728	0.036433	Cwh43/B3galt2/Cers3/Elovl4/St3gal6/B4galnt1/Sptlc2/Gba/Fa2h/Elovl1/Pigu/Degs2/Aloxe3/Hacd4/Sgms2/Pgap1/Alox12b/Sphk1/Acer1/Mppe1/Elovl2/St3gal4/Piga/Hacd2/Ugt8/Ormdl1/Sccpdh/Ormdl2	28	-3.02372
BP	GO:0090102	cochlea development	17/2629	60/17962	0.00451715	0.0464639	0.0365835	Grhl3/Ocm2/Ccna2/Cdh1/Fzd2/Hey2/Gata3/Tbx18/Tshr/Gata2/Tbx1/Hpn/Vangl2/Cthrc1/Sox9/Musk/Ntrk3	17	0.727607
BP	GO:0097006	regulation of plasma lipoprotein particle levels	17/2629	60/17962	0.00451715	0.0464639	0.0365835	Lrpap1/Apoe/Acsl3/Pla2g2e/Dgat2/Ldlr/Mylip/Pla2g5/Ces1d/Lipg/Anxa2/Dgat1/Pcsk9/Lpl/Lipc/Scarb1/Gpld1	17	-1.21268
BP	GO:1904063	negative regulation of cation transmembrane transport	23/2629	90/17962	0.00452211	0.0464639	0.0365835	Ptger3/Pln/Slc9a3r1/Atp1a2/Twist1/Rrad/Ppp2ca/Rem1/Kcne3/Cav1/Kcne2/Cabp1/Gpr35/Kcne5/Pcsk9/Pkd2/Casq2/Kcnh2/Adra2a/Trdn/Nos1/Rgs4/Osr1	23	3.12772
BP	GO:0050818	regulation of coagulation	21/2629	80/17962	0.004652	0.0475763	0.0374593	Hpse/Ceacam1/Adtrp/Apoe/Ptger3/Tlr4/Syk/Tfpi/Pdgfa/F2rl1/Plg/Tspan8/Cav1/Anxa2/Procr/Vkorc1/Hs3st5/Serping1/Prdx2/Enpp4/C1qtnf1	21	0.654654
BP	GO:0030947	regulation of vascular endothelial growth factor receptor signaling pathway	10/2629	28/17962	0.00465337	0.0475763	0.0374593	Vegfb/Hif1a/Vegfc/Cadm4/Ptpn1/Hhex/Grb10/Tnmd/Emilin1/Fgf10	10	1.26491
BP	GO:0060045	positive regulation of cardiac muscle cell proliferation	10/2629	28/17962	0.00465337	0.0475763	0.0374593	Tbx2/Pim1/Hey2/Ccnb1/Fgfr2/Gli1/Gata6/Cdk1/Mef2c/Nrg1	10	0
BP	GO:0051145	smooth muscle cell differentiation	19/2629	70/17962	0.00466825	0.0476499	0.0375174	Bmp4/Ereg/Ntf3/Smarcd3/Itga8/Hey1/Hey2/Wnt7b/Tbx18/Comp/Nfatc4/Fgfr2/Gata6/Foxf1/Sgcb/Sox9/Prdm6/Mef2c/Fgf10	19	3.44124
BP	GO:0019216	regulation of lipid metabolic process	70/2629	354/17962	0.00474233	0.0483266	0.0380501	Il1a/Ceacam1/Stat5a/Psapl1/Cyp51/Avp/Id2/Apoe/Insig1/Anxa1/Acsl3/Abcd2/Sec14l2/Igf2/Dgat2/Pdk1/Fabp5/Dhcr7/Ldlr/Abhd5/Kcnma1/Twist1/Klf4/Gimap5/Fdps/Nr1h3/Sh3glb1/Pdgfa/Trib3/Rab38/Tnfaip8l3/Pik3ip1/Lsr/Igfbp7/Apod/Pparg/C1qtnf2/Thra/Ccl21/Pc/Nr1d2/Rarres2/Agtr1a/Sphk1/Bcl11b/Fgf1/Dbi/Cav1/Gpr39/Fgfr4/Acacb/Acer1/Nt5e/Pde8b/Dgat1/Nr1d1/Nr3c1/Thrb/Eif6/Fgf19/Ppard/Ppara/Ormdl1/Scarb1/Adra2a/Gpld1/…	70	-0.478091
BP	GO:0070207	protein homotrimerization	14/2629	46/17962	0.00477306	0.0484806	0.0381713	Ceacam1/Ocm2/Arg1/Mlkl/Clybl/Nell1/Tnfrsf9/Cubn/Nell2/Disp1/Steap4/Itln1/Lcn2/Emilin1	14	0
BP	GO:0090184	positive regulation of kidney development	14/2629	46/17962	0.00477306	0.0484806	0.0381713	Wnt2b/Bmp4/Serpinb7/Cd24/Wt1/Pdgfa/Pdgfd/Gata3/Agtr1a/Sox9/Agtr2/Agtr1b/Sox8/Six4	14	1.60357
BP	GO:0010644	cell communication by electrical coupling	7/2629	16/17962	0.00483822	0.0488227	0.0384407	Gja1/Gjc1/Cav1/Cabp1/Casq2/Hrc/Trdn	7	1.88982
BP	GO:0019377	glycolipid catabolic process	7/2629	16/17962	0.00483822	0.0488227	0.0384407	Galc/Gba/Neu1/Gba2/Hexb/Gm2a/Neu3	7	-1.88982
BP	GO:0072074	kidney mesenchyme development	7/2629	16/17962	0.00483822	0.0488227	0.0384407	Bmp4/Tcf21/Wt1/Pkd2/Bmp7/Six4/Osr1	7	2.64575
BP	GO:2000291	regulation of myoblast proliferation	7/2629	16/17962	0.00483822	0.0488227	0.0384407	Neu1/Meis2/Mstn/Gata6/Ppard/Kcna5/Klhl41	7	1.13389
BP	GO:0006639	acylglycerol metabolic process	29/2629	122/17962	0.00488536	0.0492185	0.0387523	Apoe/Insig1/Pnpla1/Lpin3/Dgat2/Ldlr/Abhd5/Nr1h3/Gpat3/Cyp2e1/Acsl1/Ces1d/Dgki/Lipg/Dbi/Cav1/Dgkb/Gk5/Dgat1/Pcsk9/Pck2/Thrb/Lpl/Lipc/Abhd2/Scarb1/Lpin2/Gpld1/Mgll	29	-0.928477
BP	GO:0033006	regulation of mast cell activation involved in immune response	12/2629	37/17962	0.00495631	0.0497716	0.0391879	Il4r/Il13ra2/Syk/Stxbp2/Fcer1a/Lgals9/Ms4a2/Hmox1/Gata2/Pld2/Foxf1/Adora2b	12	-0.57735
BP	GO:0071402	cellular response to lipoprotein particle stimulus	12/2629	37/17962	0.00495631	0.0497716	0.0391879	Adtrp/Hmgcs1/Apoe/Adam17/Tlr4/Ldlr/Npc1/Syk/Pparg/Lpl/Cd68/Ccl5	12	-1.1547
BP	GO:0006699	bile acid biosynthetic process	8/2629	20/17962	0.00505654	0.0503353	0.0396317	Cyp27a1/Cyp7b1/Fgfr4/Cyp39a1/Nr1d1/Akr1d1/Fgf19/Prox1	8	2.12132
BP	GO:0031579	membrane raft organization	8/2629	20/17962	0.00505654	0.0503353	0.0396317	Flot2/Npc1/Fa2h/Gsn/Cav1/Anxa2/S100a10/Rftn1	8	0
BP	GO:0072079	nephron tubule formation	8/2629	20/17962	0.00505654	0.0503353	0.0396317	Irx1/Irx2/Wnt6/Gata3/Sox9/Sox8/Six4/Osr1	8	0.707107
BP	GO:0072087	renal vesicle development	8/2629	20/17962	0.00505654	0.0503353	0.0396317	Bmp4/Hey1/Cited1/Kif26b/Fmn1/Sox9/Sox8/Osr1	8	2.12132
BP	GO:2000251	positive regulation of actin cytoskeleton reorganization	8/2629	20/17962	0.00505654	0.0503353	0.0396317	Ntf3/Actr3/Baiap2/Baiap2l1/Csf3/Hras/Ntrk3/Baiap2l2	8	-0.707107
BP	GO:0003044	regulation of systemic arterial blood pressure mediated by a chemical signal	15/2629	51/17962	0.00507536	0.0503353	0.0396317	G6pd/Tpm1/Ace2/Nox1/F2rl1/Oxtr/Cpa3/Agtr1a/Slc2a5/Edn3/Adra1d/Agtr2/Agtr1b/Avpr1a/Rps6ka2	15	-0.258199
BP	GO:0043303	mast cell degranulation	15/2629	51/17962	0.00507536	0.0503353	0.0396317	Il4r/Ywhaz/Il13ra2/Syk/Pla2g3/Stxbp2/Mrgprx2/Fcer1a/Lgals9/Ms4a2/Hmox1/Gata2/Pld2/Foxf1/Adora2b	15	-0.774597
BP	GO:0002695	negative regulation of leukocyte activation	41/2629	188/17962	0.00507733	0.0503353	0.0396317	Ceacam1/Cd44/Il4r/Bmp4/Arg1/Id2/Pglyrp4/Anxa1/Prdm1/Pla2g2f/Parp3/Dusp22/Il13ra2/Cd24/Tyro3/Ldlr/Mill1/Gimap5/Nr1h3/Fas/Mdk/Tff2/Pparg/Lgals9/Zc3h12a/Zbtb7b/Hmox1/Cebpb/Marchf7/Gpnmb/Adora2a/Sfrp1/Arg2/Hlx/Nr1d1/Foxf1/Cx3cl1/Pglyrp3/Dusp3/Prdx2/Cdkn2a	41	-0.780869
BP	GO:0007254	JNK cascade	44/2629	205/17962	0.00516014	0.0510746	0.0402138	Il1a/Ceacam1/Tnfrsf19/Il36g/Mlkl/Edar/Wnt16/Gadd45a/Il1rn/Dusp22/Tlr4/Ager/Syk/Sfrp5/Il36b/Il36rn/Nox1/F2rl1/Wnt7b/Mdfi/Tiam1/Fcer1a/Il36a/Dact1/Ccl21/Map3k9/Dixdc1/Ptpn1/Sfrp2/Trib1/Dusp15/Vangl2/Ankrd6/Sfrp1/Hras/LOC100910771/Arhgef5/Tlr3/Fgf19/Dusp3/Tpd52l1/Ptger4/Ccn2/Gadd45g	44	-1.20605
BP	GO:1901654	response to ketone	76/2629	391/17962	0.00525905	0.0519708	0.0409194	Gjb2/Cdkn1a/Bmp4/Cyp3a9/Hoxd13/Avp/Arg1/Ptger3/Aacs/Dsg1/Defb1/Gpx3/Pgr/Cldn1/Maob/Pln/Calr/Muc4/Foxp2/Tlr4/Cldn4/Gba/Ager/Klf4/Fdps/Nr1h3/Gnas/Nkx3-1/Fas/Tk1/Bdh1/Txnip/Igfbp7/Cda/Pparg/Mstn/Oxtr/Serpinf1/Ccl21/Abcg2/Agtr1a/Akr1b1/Sphk1/Hmgcs2/Lepr/Ca9/Ccne1/Cav1/Tfap4/Nefl/Map2/Cyp2c23/Pck2/Sfrp1/Arg2/Spp1/Nr3c1/Epha5/S100vp/Nme1/Tlr2/Sox10/Tpmt/Abhd2/Agtr2/Srd5a2/Reln/L1cam/Ptger4/Nrg1/Ntrk3/A…	76	0.688247
BP	GO:0033280	response to vitamin D	16/2629	56/17962	0.00528863	0.0520972	0.0410189	Penk/Alpl/Cyp24a1/Pim1/Fzd2/Fzd1/Vim/Phex/Sfrp1/Spp1/Tpcn2/Bmp7/Gdap1/Stc2/Kank2/Stc1	16	1.5
BP	GO:0042743	hydrogen peroxide metabolic process	16/2629	56/17962	0.00528863	0.0520972	0.0410189	Duoxa1/Gpx3/Duox1/Hp/Nnt/Hbb/Nox1/Cyp1a1/Hba-a2/Hba-a1/Prdx1/Prdx5/Zfp13/Prdx4/Prdx2/Ptger4	16	0.5
BP	GO:0019730	antimicrobial humoral response	22/2629	86/17962	0.00534343	0.0524704	0.0413128	Cxcl3/Pglyrp4/Defb1/Spink5/Defb4/Kb15/Bcl3/Il36rn/Cxcl13/Mmp7/Klk7/Slpi/Cxcl6/Cxcl2/Defa8/Rarres2/Ppbp/RT1-S3/Pglyrp3/Cxcl11/Romo1/H2bc12	22	-3.41121
BP	GO:0060411	cardiac septum morphogenesis	22/2629	86/17962	0.00534343	0.0524704	0.0413128	Bmp4/Id2/Tbx2/Isl1/Fzd2/Rarb/Hey1/Fzd1/Hey2/Fgfrl1/Cited2/Robo2/Tbx1/Vangl2/Fgfr2/Gata6/Bmp7/Dhrs3/Prox1/Nrp2/Heyl/Dnah11	22	3.41121
BP	GO:0009100	glycoprotein metabolic process	69/2629	350/17962	0.00540272	0.0529688	0.0417052	B3galt2/Hpse/Gcnt3/Galnt9/Vegfb/Hif1a/Chst9/Tnip1/Galnt3/Galnt10/Dolpp1/Nccrp1/St3gal6/Galnt6/Manba/Pgm3/Phlda1/Entpd5/Chst8/Hbegf/Itm2a/St6galnac1/Ggta1/Mgat4a/Npc1/Hs3st6/Ager/St3gal3/Pmm2/B3gnt6/Fut2/Edem2/Spock3/Mpi/Hs3st3b1/Hyal4/Mustn1/Tet1/Fut10/Galnt14/Ptx3/B4galt1/Necab1/Mmp12/Chst7/Mfng/Spock2/Chst10/Galnt18/B3gnt3/Man2a1/Vangl2/Cst3/Mamdc2/Fut1/Ostc/Man1a1/B3gat1/St3gal4/Galnt13/Hs3st5…	69	-1.56502
BP	GO:0010812	negative regulation of cell-substrate adhesion	17/2629	61/17962	0.00542563	0.0531096	0.041816	Tacstd2/Dusp22/Muc4/Plet1/Myoc/Plg/Apod/Enpp2/Mmp12/Fzd7/Fbln1/Gbp1/Meltf/Angpt2/Spock1/Fam107a/Cdkn2a	17	1.69775
BP	GO:0032526	response to retinoic acid	34/2629	150/17962	0.00546407	0.0531509	0.0418486	Gjb2/Krt13/Aqp3/Bmp4/Tfrc/Apoe/Gja1/Trim16/Tlr4/Map7/Klf4/Rarb/Pdgfa/Wnt7b/Igfbp7/Pparg/Serpinf1/Aldh1a1/Rxrg/Gjb3/Rbp4/Ptk6/Tbx1/Fgfr2/Gdap1/Sox9/Igfbp2/Aldh1a2/Hand2/Mef2c/Tie1/Hsd17b2/Ntrk3/Osr1	34	0.685994
BP	GO:0032755	positive regulation of interleukin-6 production	26/2629	107/17962	0.00548409	0.0531509	0.0418486	Il1a/Inava/Ereg/Il36g/Il1rn/Isl1/Tlr4/Ager/Twist1/Il33/Il36b/Il36rn/F2rl1/Il17rc/Il36a/Lgals9/Mapk13/Il1rap/Il17f/Lpl/Tlr2/Tlr3/Adora2b/C1qtnf4/Il1rl2/Crhr2	26	-1.56893
BP	GO:0048844	artery morphogenesis	20/2629	76/17962	0.00549298	0.0531509	0.0418486	Adgrf4/Bmp4/Apoe/Tbx2/Prdm1/Ldlr/Hey1/Hey2/Mdk/Hpgd/Comp/Cited2/Tbx1/Pkd2/Foxf1/Mylk/Hand2/Ptger4/Dll4/Prox1	20	1.78885
BP	GO:0048639	positive regulation of developmental growth	46/2629	217/17962	0.00549482	0.0531509	0.0418486	Pls1/Crabp2/Stat5a/Ocm2/Dbnl/Apoe/Tbx2/Actn3/Hopx/Myo5b/Igf2/Rab11a/Vil1/Bbs2/Ezr/Pim1/Wt1/Fdps/Sh3glb1/Ngf/Sema4d/Hey2/Rnd2/Ccnb1/Tshr/Tnfrsf12a/Acacb/Rims1/Fgfr2/Hlx/Nr3c1/Gli1/Gata6/Cacng7/Syt3/Musk/Ppard/Agr2/Cdk1/Slc25a4/L1cam/Mef2c/Ptger4/Nrg1/Ntrk3/Prox1	46	0.294884
BP	GO:0007157	heterophilic cell-cell adhesion via plasma membrane cell adhesion molecules	13/2629	42/17962	0.00549522	0.0531509	0.0418486	Nectin4/Cd24/Nectin1/Pvr/Amigo2/Amigo1/Cxadr/Cadm3/Nectin3/Cbln1/Ptprd/L1cam/Tenm3	13	0.27735
BP	GO:0072210	metanephric nephron development	13/2629	42/17962	0.00549522	0.0531509	0.0418486	Irx1/Bmp4/Tcf21/Irx2/Wt1/Cited1/Kif26b/Pkd2/Fmn1/Sox9/Agtr2/Sox8/Osr1	13	1.38675
BP	GO:0010524	positive regulation of calcium ion transport into cytosol	18/2629	66/17962	0.00549837	0.0531509	0.0418486	Bmp4/Cemip/Gimap5/Agtr1a/Adcyap1r1/Dbi/Cav1/Gpr39/Thy1/Pkd2/Casq1/Akap5/Cx3cl1/Hap1/Trdn/Cxcl11/Grin1/Aplnr	18	1.88562
BP	GO:1901570	fatty acid derivative biosynthetic process	18/2629	66/17962	0.00549837	0.0531509	0.0418486	Hpgds/Pla2g4f/Elovl4/Avp/Ggt1/Anxa1/Fabp5/Elovl1/Syk/Pla2g5/Acsl1/Fcer1a/Pparg/Sphk1/Hmgcs2/Ptgds/Hmgcll1/Avpr1a	18	-1.41421
BP	GO:0034109	homotypic cell-cell adhesion	19/2629	71/17962	0.00551765	0.0531831	0.0418739	Ceacam1/Jup/Dsc2/Ptger3/Dsp/Cd24/Tyro3/Syk/Gnas/Cxadr/Comp/Cd99l2/Ptpru/Ccm2l/Itga2b/L1cam/C1qtnf1/Slc7a11/Ccl5	19	0.229416
BP	GO:0060996	dendritic spine development	29/2629	123/17962	0.00551884	0.0531831	0.0418739	Bhlhb9/Mapk6/Cdk5r1/Dbnl/Apoe/Arf6/Actr3/Myo5b/Baiap2/Lrp8/Caprin2/Ephb3/Tiam1/Ngef/Plk2/Zfp365/Nr3c1/Epha5/Fstl4/Shank2/Ngfr/Reln/Ctnnd2/Mef2c/Ppp1r9a/Nrg1/Neurl1/Foxo6/Nlgn2	29	-0.185695
BP	GO:0010837	regulation of keratinocyte proliferation	11/2629	33/17962	0.00557217	0.0534481	0.0420825	Sfn/Tgm1/Slurp1/Twist2/Mdk/Cd109/Bcl11b/Prkd1/Ctsl/Fgf7/Fgf10	11	-0.301511
BP	GO:0035458	cellular response to interferon-beta	11/2629	33/17962	0.00557217	0.0534481	0.0420825	Aim2/MGC108823/MGC105567/Trim6/Igtp/RGD1309362/Gbp1/Cdc34/Tlr3/Gbp2/Gbp4	11	2.11058
BP	GO:0045932	negative regulation of muscle contraction	11/2629	33/17962	0.00557217	0.0534481	0.0420825	Kcnma1/Atp1a2/Zc3h12a/Calcrl/Kcne3/Gucy1a1/Arg2/Adra2a/Ptger4/Adora2b/Mrvi1	11	2.11058
BP	GO:0043409	negative regulation of MAPK cascade	39/2629	178/17962	0.00568292	0.0544263	0.0428527	Ceacam1/Bmp4/Hmgcr/Dusp5/Apoe/Tnip1/Dusp14/Ndrg2/Slc9a3r1/Pbp2/Tlr4/Gba/Lmo3/Ezr/Klf4/Sfrp5/Ace2/F2rl1/Dact1/Camk2n1/Cblc/Ptprr/Wnk2/Ptpn1/Dusp14l1/Sfrp2/Cav1/Fbln1/Sfrp1/Gbp1/Pbk/Sirt3/Bmp7/Dusp2/Dmd/Dusp4/Dusp3/Emilin1/Arrb1	39	0.480384
BP	GO:0050730	regulation of peptidyl-tyrosine phosphorylation	55/2629	269/17962	0.00570622	0.0545652	0.0429621	Areg/Cd44/Vegfb/Ereg/Ntf3/Dlg3/Igf2/Dusp22/Erbb3/Adam17/Cd24/Hbegf/Isl1/Tlr4/Vegfc/Gprc5a/Syk/Ppp2r5b/Pdgfa/Sema4d/Csf3/Clcf1/Tgfa/Crlf1/Lrp8/Pdgfd/Fcer1a/Gprc5b/Enpp2/Cadm4/Cblc/Ptpn1/Il24/Sfrp2/Cav1/Ptk6/Thbs4/Thy1/Sfrp1/Cntn1/Nox4/Il12b/Hpx/Musk/Fgf7/Hgf/Reln/Adra2a/Unc119/Ptger4/Nrg1/Il23a/Neurl1/Fgf10/Ccl5	55	0.40452
BP	GO:0045471	response to ethanol	51/2629	246/17962	0.00572274	0.0546389	0.0430202	G6pd/Stat5a/Cyp3a9/Sptbn2/Hmgcr/Penk/Avp/Apoe/Aacs/Ccl7/Polb/Cldn1/Maob/Igf2/Psmd14/Tlr4/Ppp2ca/Slc2a4/Gsn/Csf3/Cyp2e1/Bdh1/Gata3/Grin3a/Mstn/Aldh1a1/Hpgd/Mgmt/Hmgcs2/Adcyap1r1/Actc1/Ccne1/Rbp4/Gabbr1/Fgfr2/Alas1/Tp53inp1/Cd14/Ca3/S100a8/Birc5/Cdk1/Reln/L1cam/Cdo1/Dnmt3a/Ntrk3/Nos1/Rgs4/Grin1/Ccl5	51	-0.140028
BP	GO:0048017	inositol lipid-mediated signaling	37/2629	167/17962	0.00574652	0.0547817	0.0431326	Ceacam1/Wnt16/Slc9a3r1/Erbb3/Entpd5/Ezr/Twist1/Klf4/Myoc/Pdgfa/Nkx3-1/Sema4d/Gsn/Csf3/Tnfaip8l3/F2rl1/Pik3ip1/Pdgfd/Gata3/Prr5l/Slc9a3r2/Cep55/Dipk2a/Npr3/Ca8/Nop53/Pik3cb/Pld2/Plce1/Plch1/Sox9/Ppard/Hgf/Reln/Nrg1/Ntrk3/Ccl5	37	0.493197
BP	GO:0050890	cognition	69/2629	351/17962	0.00578526	0.0550664	0.0433567	Bhlhb9/Tmprss11e/Hmgcr/Hif1a/Ntf3/Apoe/Htr4/Il1rn/Klk8/Igf2/Zfp385a/Apbb1/Foxp2/S100b/Ldlr/Cyp7b1/Ager/Atp1a2/Slc11a2/Rcan2/Itga8/Gnas/Ngf/Chrna4/Mdk/Meis2/Nrgn/Oxtr/Serpinf1/Thra/Tacr2/Epm2a/Plk2/Ptchd1/Gria1/Cebpb/Dgki/Dbi/Pak7/Cbr3/Gm2a/Chst10/Pde8b/Dcdc2/Tafa2/Nfatc4/Kcnk4/Hrh3/Camk4/St3gal4/Tlr2/Fam107a/Cln8/Tmod2/Cacna1d/Musk/Sorcs3/Dnaaf4/Ppp1r1b/Shank2/Reln/Ctnnd2/Mef2c/Nrg1/Foxo6/Slc7a11…	69	2.04656
BP	GO:0003197	endocardial cushion development	14/2629	47/17962	0.00589982	0.0559852	0.0440801	Bmp4/Tbx2/Erbb3/Isl1/Twist1/Hey1/Rbm24/Cited2/Robo2/Bmp7/Foxf1/Sox9/Msx1/Heyl	14	2.13809
BP	GO:0046189	phenol-containing compound biosynthetic process	14/2629	47/17962	0.00589982	0.0559852	0.0440801	Gch1/Gipc1/Gata3/Cited1/Agtr1a/Gpr37/Tph1/Cyp2d4/Agtr2/Hand2/Ddc/Slc7a11/Hdc/Crhr2	14	1.06904
BP	GO:0006836	neurotransmitter transport	64/2629	322/17962	0.0059569	0.0564405	0.0444386	Slc6a14/Septin5/Sptbn2/Ada/Ppfia3/Ywhaz/Maob/P2ry2/Rab3b/Atp1a2/Slc29a1/Syk/Cadps2/Ngf/Rab3a/Chrna4/Slc6a15/Gipc1/Stxbp2/Syt9/Fcer1a/Myo6/Grin3a/Slc6a19/Sncg/Tacr2/Epm2a/Apln/P2rx2/Sphk1/Scrib/Syt8/Nrn1/Dgki/Slc44a4/Grik1/Adora2a/Gabbr1/Rims1/Hrh3/Lin7a/Slc6a17/Pdzd11/Syt12/Nr3c2/Cln8/Syt3/Slc22a3/Grik5/Cacna1d/Edn3/Sv2c/Syde1/Syn2/Adra2a/Mef2c/Ppp1r9a/Ptger4/Adora2b/Ddc/Nos1/Slc7a11/Rgs4/Crhr2	64	2.25
BP	GO:0014033	neural crest cell differentiation	23/2629	92/17962	0.00603073	0.0569417	0.0448333	Bmp4/Hif1a/Kbtbd8/Sema3f/Sema4a/Isl1/Twist1/Sema4b/Sema4d/Sema6c/Cited2/Tbx1/Sfrp1/Bmp7/Sox10/Edn3/Sox9/Fgf19/Aldh1a2/Hand2/Mef2c/Sox8/Nrp2	23	1.04257
BP	GO:0060021	roof of mouth development	23/2629	92/17962	0.00603073	0.0569417	0.0448333	Tbx2/Insig1/Tcf21/Twist1/Msc/Fzd2/Fzd1/Ephb3/Tiparp/Pkdcc/Osr2/Gdf11/Dlx5/Tbx1/Meox2/Dhrs3/Csrnp1/Msx1/Hand2/Bnc2/Prdm16/Mef2c/Osr1	23	2.29366
BP	GO:0032386	regulation of intracellular transport	88/2629	465/17962	0.00603733	0.0569417	0.0448333	Sfn/Il4r/Septin5/Bmp4/Jup/Cdk5r1/Insig1/Actr3/Cemip/Nefh/Plk3/P2ry2/Pln/Il13ra2/Svip/Ezr/Syk/Tmem30b/Spag5/Ppp2ca/Cdh1/Bnip3l/Yod1/Sh3glb1/Slc2a4/Edem2/Rab3a/Chrna4/Gipc1/Stxbp2/Ect2/Syt9/Fcer1a/Apod/Pparg/Myo6/Grin3a/Prr5l/Fez1/Lgals9/Ms4a2/Epm2a/Fam115e/Zc3h12a/Kif20b/P2rx2/Hmox1/Ptpn1/Nrn1/Dgki/Nol3/Cabp1/Dnajc27/Gata2/Map2/Eipr1/Anxa2/Prkd1/Ripor1/Pkia/Adora2a/Pcsk9/Rims1/Uaca/Sh3tc2/Camk4/Hr…	88	-0.426401
BP	GO:0051262	protein tetramerization	41/2629	190/17962	0.0061421	0.057842	0.0455421	Krt10/Ocm2/Hmgcr/Ide/Krt1/Pkm/Me1/Rrm2/Gpx3/Eno1/LOC102548682/Shmt2/Hist2h4a/Kcnma1/Tgm3/Tk1/Cda/Trpm1/Cby1/Aldh1a1/Trpv6/Pcbd1/Rxrg/Acadm/LOC100912564/Acacb/Gbp5/Anxa2/Aldoc/Trpv1/Pkd2/Itpr1/S100a10/Acpp/Aqp4/Aldh1a2/Apip/Tdo2/Ache/Grin1/Ccl5	41	-1.71791
BP	GO:0032642	regulation of chemokine production	22/2629	87/17962	0.00618533	0.0579131	0.045598	Il1a/Il4r/P2ry2/Adam17/Epha2/Cd24/Tlr4/Ager/Twist1/Il33/Klf4/F2rl1/Trim32/Apod/Cxcl6/Lgals9/Arg2/C1qtnf3/Lpl/Tlr2/Tlr3/Adora2b	22	-0.852803
BP	GO:1904029	regulation of cyclin-dependent protein kinase activity	22/2629	87/17962	0.00618533	0.0579131	0.045598	Sfn/Cdkn1a/Cdkn1c/Cdk5r1/Ccna2/Ccnf/Cdkn2b/Adam17/Pim1/Ccnb1/Camk2n1/Stil/Ccne1/Tfap4/Hhex/Cks2/Cdc6/Pkd2/Plk1/Nr2f2/Cdkn2a/Prox1	22	-1.70561
BP	GO:0050926	regulation of positive chemotaxis	10/2629	29/17962	0.0061857	0.0579131	0.045598	Vegfb/Ntf3/Artn/Vegfc/Ager/F2rl1/Ccl21/Angpt2/Ntrk3/Fgf10	10	2.52982
BP	GO:0002279	mast cell activation involved in immune response	15/2629	52/17962	0.00618697	0.0579131	0.045598	Il4r/Ywhaz/Il13ra2/Syk/Pla2g3/Stxbp2/Mrgprx2/Fcer1a/Lgals9/Ms4a2/Hmox1/Gata2/Pld2/Foxf1/Adora2b	15	-0.774597
BP	GO:0006638	neutral lipid metabolic process	29/2629	124/17962	0.00621948	0.0580422	0.0456998	Apoe/Insig1/Pnpla1/Lpin3/Dgat2/Ldlr/Abhd5/Nr1h3/Gpat3/Cyp2e1/Acsl1/Ces1d/Dgki/Lipg/Dbi/Cav1/Dgkb/Gk5/Dgat1/Pcsk9/Pck2/Thrb/Lpl/Lipc/Abhd2/Scarb1/Lpin2/Gpld1/Mgll	29	-0.928477
BP	GO:0071774	response to fibroblast growth factor	29/2629	124/17962	0.00621948	0.0580422	0.0456998	Cd44/Gclc/Kdm5b/Fgfbp1/Flrt3/Fgf3/Cxcl13/Gata3/Vim/Frs3/Fgfrl1/Apln/Hyal1/Fgf1/Fgfr4/Tbx1/Zfp36l2/Flrt1/Sfrp1/Fgfr2/Fam20c/Fgf19/Fgf7/Ngfr/Shcbp1/Ccn2/Dll4/Fgf10/Ccl5	29	0.928477
BP	GO:0043271	negative regulation of ion transport	39/2629	179/17962	0.0062642	0.0582353	0.0458518	Ptger3/Maob/Il1rn/Pln/Slc9a3r1/Slc15a1/Atp1a2/Twist1/Rrad/Ppp2ca/Fam115e/Gabre/Wnk2/Rem1/Kcne3/Plcb4/Cav1/Kcne2/Cabp1/Wnk4/Gpr35/Kcne5/Pcsk9/Gabbr1/Pkd2/Hrh3/Casq2/Kcnh2/Akap5/Hrc/Agtr2/Adra2a/Trdn/Kcna5/Nos1/Rgs4/Stc1/Crhr2/Osr1	39	3.04243
BP	GO:0045746	negative regulation of Notch signaling pathway	12/2629	38/17962	0.00629647	0.0582353	0.0458518	Chac1/Hey1/Hey2/Tcim/Dlk2/Bend6/Egfl7/Gata2/Bmp7/Dll4/Arrb1/Neurl1	12	2.3094
BP	GO:0046460	neutral lipid biosynthetic process	12/2629	38/17962	0.00629647	0.0582353	0.0458518	Lpin3/Dgat2/Ldlr/Nr1h3/Gpat3/Acsl1/Dgat1/Pck2/Lpl/Scarb1/Lpin2/Gpld1	12	-1.1547
BP	GO:0046463	acylglycerol biosynthetic process	12/2629	38/17962	0.00629647	0.0582353	0.0458518	Lpin3/Dgat2/Ldlr/Nr1h3/Gpat3/Acsl1/Dgat1/Pck2/Lpl/Scarb1/Lpin2/Gpld1	12	-1.1547
BP	GO:0051693	actin filament capping	12/2629	38/17962	0.00629647	0.0582353	0.0458518	Capza1/Sptbn2/Twf1/Vil1/Tpm1/Gsn/Tmod1/Tmod4/Lmod1/Capg/Tmod2/Lmod3	12	0.57735
BP	GO:0099174	regulation of presynapse organization	12/2629	38/17962	0.00629647	0.0582353	0.0458518	Arf6/Fzd1/Gpc4/LRRTM1/Farp1/Cbln2/Clstn3/Cbln1/Il1rap/Ptprd/Ntrk3/Nlgn2	12	1.73205
BP	GO:0010811	positive regulation of cell-substrate adhesion	31/2629	135/17962	0.00635091	0.0586514	0.0461794	Jup/Epha1/Calr/Egfl6/Vegfc/Ccdc80/Vit/Myoc/Mdk/Enpp2/Ccl21/Hsd17b12/Spock2/Lims2/Fbln2/Thy1/Fbln1/Edil3/Spp1/Fmn1/S100a10/Dmd/Foxf1/Agr2/Emilin2/L1cam/Emilin1/Smoc1/Rreb1/Egflam/Flna	31	2.33487
BP	GO:0006584	catecholamine metabolic process	16/2629	57/17962	0.00637407	0.0586906	0.0462103	Sult1a1/Maob/Gch1/Ly6e/Gata3/Agtr1a/Akr1b1/Gpr37/Lrtomt/Tacr3/Cyp2d4/Agtr2/Hand2/Ddc/Hdc/Crhr2	16	2.5
BP	GO:0009712	catechol-containing compound metabolic process	16/2629	57/17962	0.00637407	0.0586906	0.0462103	Sult1a1/Maob/Gch1/Ly6e/Gata3/Agtr1a/Akr1b1/Gpr37/Lrtomt/Tacr3/Cyp2d4/Agtr2/Hand2/Ddc/Hdc/Crhr2	16	2.5
BP	GO:0014855	striated muscle cell proliferation	20/2629	77/17962	0.00642185	0.0587817	0.046282	Tbx2/Gja1/Pim1/Hey2/Tk1/Mstn/Ccnb1/Cxadr/Cited2/Dipk2a/Rbp4/Fgfr2/Gli1/Six5/Gata6/Ppard/Cdk1/Mef2c/Nrg1/Mapk11	20	-0.447214
BP	GO:0030148	sphingolipid biosynthetic process	20/2629	77/17962	0.00642185	0.0587817	0.046282	B3galt2/Cers3/Elovl4/B4galnt1/Sptlc2/Gba/Fa2h/Elovl1/Degs2/Aloxe3/Hacd4/Sgms2/Alox12b/Sphk1/Acer1/Elovl2/Hacd2/Ugt8/Ormdl1/Ormdl2	20	-3.1305
BP	GO:0060350	endochondral bone morphogenesis	20/2629	77/17962	0.00642185	0.0587817	0.046282	Matn4/Bmp4/Vwa1/Alpl/Vit/Rarb/Gnas/Mmp16/Comp/Matn2/Dlx5/Anxa2/Sox9/Csgalnact1/Shox2/Hoxd11/Coch/Col14a1/Mef2c/Stc1	20	2.68328
BP	GO:1900046	regulation of hemostasis	20/2629	77/17962	0.00642185	0.0587817	0.046282	Hpse/Ceacam1/Adtrp/Apoe/Ptger3/Tlr4/Syk/Tfpi/Pdgfa/F2rl1/Plg/Comp/Tspan8/Cav1/Anxa2/Vkorc1/Serping1/Prdx2/Enpp4/C1qtnf1	20	0.447214
BP	GO:0072659	protein localization to plasma membrane	58/2629	288/17962	0.00644446	0.0589018	0.0463765	Pls1/Atp2c2/Jup/Nsg1/Tmbim1/Arf6/Acsl3/Actr3/Rab10/Rab3d/Pkp3/Flot2/Rab3b/Myo5b/Abca12/Slc9a3r1/Epha2/Rab11a/Map7/Vil1/Tmem150a/Bbs2/Ezr/Cdh1/Blzf1/Ehd3/F11r/Dpp10/Rab3a/Arl6/Rilpl2/Pparg/Stac/Epm2a/Ttc8/Pkdcc/Pid1/Scrib/Crb3/Bbs1/Nectin3/Dpp6/Anxa2/Lypd1/Gbp1/Hectd1/S100a10/Plekhf1/Amn/Akap5/Nkd2/Trarg1/Agr2/Tspan33/Grip1/Flna/Stac3/Vamp5	58	-0.262613
BP	GO:0019751	polyol metabolic process	28/2629	119/17962	0.00650341	0.0593532	0.0467319	Cyp27a1/Plcd1/Ephx1/Gch1/Sptlc2/Dgat2/Gba/Nudt10/Sord/Degs2/Sgpp2/Pth1r/Gpd2/Itpkc/Pcbd1/Akr1b1/Sphk1/Adcyap1r1/Plcb4/Ippk/Acer1/Gk5/Cd244/Pck2/Plce1/Plch1/Tpi1/Pah	28	-0.755929
BP	GO:0050900	leukocyte migration	67/2629	341/17962	0.00654095	0.0594571	0.0468137	Il1a/Vegfb/Adtrp/Cxcl3/Ptger3/Il36g/Ada/Ccl7/Anxa1/Il1rn/Ecm1/Calr/Artn/Padi2/Adam17/Cd24/Jam3/Vegfc/Cyp7b1/Ager/Syk/Il33/Il36b/Il36rn/Cxcl13/F2rl1/Mdk/Cxcr2/Plg/Pdgfd/Zfp580/Gata3/C5ar2/Apod/Il17rc/Il36a/Mstn/Spns2/Ccl21/Adam8/Cxadr/Cxcl6/Cxcl2/Lgals9/B4galt1/Rarres2/Cd99l2/Ppbp/Ccn3/Thbs4/Thy1/Spp1/Itga2b/Arhgef5/Tlr2/Podxl2/Gcnt1/Edn3/Cx3cl1/Ch25h/S100a8/Emilin1/Ptger4/Ccl11/Il23a/Cxcl11/Ccl5	67	-0.366508
BP	GO:0032271	regulation of protein polymerization	46/2629	219/17962	0.00654353	0.0594571	0.0468137	Capza1/Arhgap40/Sptbn2/Twf1/Dbnl/Cdc42ep3/Arf6/Actr3/LOC691418/Baiap2/Fhod3/Vil1/Baiap2l1/Spire2/Tpm1/Clip1/Kank3/Gsn/Cotl1/Csf3/Tmod1/Gba2/Camsap3/Rhobtb1/Ccl21/Tmod4/Arpc1a/Cdc42ep2/Cttn/Cav1/Actr3b/Map2/Wasf1/Fmn1/Lmod1/Tlr2/Capg/Tmod2/Kank4/Iqgap2/Lmod3/Ppp1r9a/Arpc5l/Ccl11/Pde4dip/Baiap2l2	46	-0.884652
BP	GO:0071453	cellular response to oxygen levels	46/2629	219/17962	0.00654353	0.0594571	0.0468137	Aqp3/Hif1a/Higd1a/Ccna2/Fam162a/Uck2/Eno1/Plk3/Atp6v0a2/S100b/Pdk1/Pgk1/Twist1/Slc29a1/Slc11a2/Bnip3l/Slc2a4/Nkx3-1/Npepps/Nox1/Fas/Pparg/Ccnb1/Adam8/Clca1/Vasn/Hmox1/Cited2/Cav1/Nol3/Ddah1/Mgarp/Nop53/Cpeb2/Ankrd1/Sfrp1/Cox4i2/B3gat1/Gata6/Hyou1/Ndrg1/Itpr1/Stc2/Ppard/Dnmt3a/Stc1	46	-1.7693
BP	GO:0006857	oligopeptide transport	6/2629	13/17962	0.0066426	0.0599186	0.0471771	Car2/Slc9a3r1/Slc15a1/Slc15a2/Cdh17/Slc7a11	6	-2.44949
BP	GO:0010885	regulation of cholesterol storage	6/2629	13/17962	0.0066426	0.0599186	0.0471771	Nr1h3/Pparg/Lpl/Ppard/Ppara/Scarb1	6	1.63299
BP	GO:0031272	regulation of pseudopodium assembly	6/2629	13/17962	0.0066426	0.0599186	0.0471771	Cdc42ep3/LOC691418/F2rl1/Ccl21/Cdc42ep2/Klhl41	6	0.816497
BP	GO:0050746	regulation of lipoprotein metabolic process	6/2629	13/17962	0.0066426	0.0599186	0.0471771	Dgat2/Svip/Gba/Apod/Lipg/Hhatl	6	0
BP	GO:2001279	regulation of unsaturated fatty acid biosynthetic process	6/2629	13/17962	0.0066426	0.0599186	0.0471771	Avp/Anxa1/Abcd2/Fabp5/Pparg/Avpr1a	6	0
BP	GO:0042552	myelination	36/2629	163/17962	0.00671774	0.060358	0.0475231	Bcas1/Ntf3/Mal2/Galc/Ctsc/Abcd2/Mal/Mall/Klk8/Scd2/Jam3/S100b/Fa2h/Myoc/Rarb/Serinc5/Amigo1/LOC100911027/Hexb/Plp1/Xk/Rxrg/Id4/Tspan2/Mpz/Sh3tc2/Aspa/Ndrg1/Tlr2/Sox10/Ugt8/Prx/Ngfr/Hgf/Nrg1/Ntrk3	36	0.333333
BP	GO:0002693	positive regulation of cellular extravasation	9/2629	25/17962	0.00673995	0.060358	0.0475231	Il1a/Ptger3/Ager/Mdk/Pdgfd/Adam8/Cd99l2/Thy1/Ptger4	9	1.66667
BP	GO:0007567	parturition	9/2629	25/17962	0.00673995	0.060358	0.0475231	Ptger3/Tk1/Cyp1a1/Oxtr/Hpgd/Fgl2/Ptger4/Cd55/Rxfp1	9	-0.333333
BP	GO:0042403	thyroid hormone metabolic process	9/2629	25/17962	0.00673995	0.060358	0.0475231	Duoxa1/Duox1/Cpq/Gata3/Dio2/Sult1b1/Hpn/Slco4a1/Reln	9	-1
BP	GO:0046641	positive regulation of alpha-beta T cell proliferation	9/2629	25/17962	0.00673995	0.060358	0.0475231	Ceacam1/Cd24/Syk/Lgals9/RT1-S3/Cd244/Il12b/Il23a/Cd55	9	-1
BP	GO:0030595	leukocyte chemotaxis	44/2629	208/17962	0.00676145	0.0604633	0.047606	Vegfb/Cxcl3/Il36g/Ccl7/Anxa1/Il1rn/Calr/Padi2/Adam17/Jam3/Vegfc/Cyp7b1/Syk/Il36b/Il36rn/Cxcl13/F2rl1/Mdk/Cxcr2/Zfp580/C5ar2/Il17rc/Il36a/Mstn/Ccl21/Adam8/Cxadr/Cxcl6/Cxcl2/Lgals9/Rarres2/Ppbp/Ccn3/Thbs4/Spp1/Arhgef5/Edn3/Cx3cl1/Ch25h/S100a8/Ccl11/Il23a/Cxcl11/Ccl5	44	-1.20605
BP	GO:0034754	cellular hormone metabolic process	27/2629	114/17962	0.00679108	0.060641	0.0477459	Crabp2/Cyp27a1/Sult1a1/Bco1/Sdr16c5/Dgat2/Rdh12/Rbp2/Kcnma1/Cyp1a1/Tiparp/Aldh1a1/Hsd17b12/Akr1b1/Rbp4/Hsd17b7/Dgat1/Spp1/Nr3c1/Dhrs3/Akr1d1/Cyp2d4/Scarb1/Aldh1a2/Srd5a2/Hsd17b1/Hsd17b2	27	0.57735
BP	GO:0061097	regulation of protein tyrosine kinase activity	22/2629	88/17962	0.00713325	0.0629152	0.0495365	Ereg/Dlg3/Dusp22/Erbb3/Adam17/Cd24/Gprc5a/Tgfa/Lrp8/Gprc5b/Cblc/Ptpn1/Cav1/Ptk6/Thy1/Nox4/Reln/Adra2a/Unc119/Nrg1/Neurl1/Ccl5	22	-0.852803
BP	GO:0014061	regulation of norepinephrine secretion	8/2629	21/17962	0.00713471	0.0629152	0.0495365	Ptger3/Plcd1/Oxtr/Adora2a/Hrh3/Agtr2/Adora2b/Crhr2	8	-0.707107
BP	GO:0014874	response to stimulus involved in regulation of muscle adaptation	8/2629	21/17962	0.00713471	0.0629152	0.0495365	Actn3/Nol3/Casq1/Dmd/Scn5a/Sgca/Prkag3/Srl	8	2.82843
BP	GO:0046514	ceramide catabolic process	8/2629	21/17962	0.00713471	0.0629152	0.0495365	Galc/Gba/Neu1/Gba2/Hexb/Gm2a/Acer1/Neu3	8	-2.12132
BP	GO:0070633	transepithelial transport	8/2629	21/17962	0.00713471	0.0629152	0.0495365	Rhcg/Best1/Prss8/Cldn16/Cxadr/Rhbg/Itpr1/Gpld1	8	-1.41421
BP	GO:0042572	retinol metabolic process	11/2629	34/17962	0.0071673	0.0629152	0.0495365	Bco1/Sdr16c5/Dgat2/Rdh12/Rbp2/Aldh1a1/Akr1b1/Rbp4/Dgat1/Dhrs3/Aldh1a2	11	-0.904534
BP	GO:0044319	wound healing, spreading of cells	11/2629	34/17962	0.0071673	0.0629152	0.0495365	Ceacam1/Cd44/Adam17/Hbegf/Plet1/Scnn1g/Scnn1b/Mmp12/Rhoc/Rreb1/Flna	11	-2.11058
BP	GO:0046697	decidualization	11/2629	34/17962	0.0071673	0.0629152	0.0495365	Gjb2/Il11ra1/Gja1/Cdh1/Vim/Cited2/Tcf23/Ctsl/Stc2/Ppard/Stc1	11	-0.904534
BP	GO:0090505	epiboly involved in wound healing	11/2629	34/17962	0.0071673	0.0629152	0.0495365	Ceacam1/Cd44/Adam17/Hbegf/Plet1/Scnn1g/Scnn1b/Mmp12/Rhoc/Rreb1/Flna	11	-2.11058
BP	GO:1904467	regulation of tumor necrosis factor secretion	11/2629	34/17962	0.0071673	0.0629152	0.0495365	Tlr4/Cyp2j4/Lgals9/Zc3h12a/Akap12/Arg2/Lpl/Tlr2/Cx3cl1/Ptger4/C1qtnf4	11	0.904534
BP	GO:0097529	myeloid leukocyte migration	43/2629	203/17962	0.00717765	0.0629152	0.0495365	Il1a/Vegfb/Cxcl3/Ptger3/Il36g/Ccl7/Anxa1/Il1rn/Jam3/Vegfc/Ager/Syk/Il36b/Il36rn/Cxcl13/Mdk/Cxcr2/Pdgfd/C5ar2/Il17rc/Il36a/Mstn/Ccl21/Adam8/Cxadr/Cxcl6/Cxcl2/Rarres2/Cd99l2/Ppbp/Ccn3/Thbs4/Spp1/Arhgef5/Edn3/Cx3cl1/S100a8/Emilin1/Ptger4/Ccl11/Il23a/Cxcl11/Ccl5	43	-0.457496
BP	GO:0002070	epithelial cell maturation	7/2629	17/17962	0.00719784	0.0629152	0.0495365	Cdkn1a/Hif1a/Tmem79/Gja1/Pgr/Foxa1/Tfcp2l1	7	-1.88982
BP	GO:0050930	induction of positive chemotaxis	7/2629	17/17962	0.00719784	0.0629152	0.0495365	Vegfb/Ntf3/Artn/Vegfc/Ager/Ccl21/Fgf10	7	2.64575
BP	GO:0090185	negative regulation of kidney development	7/2629	17/17962	0.00719784	0.0629152	0.0495365	Bmp4/Tacstd2/Wt1/Gata3/Cited1/Bmp7/Osr1	7	1.13389
BP	GO:1905331	negative regulation of morphogenesis of an epithelium	7/2629	17/17962	0.00719784	0.0629152	0.0495365	Bmp4/Tbx2/Tacstd2/Gata3/Cited1/Nkd1/Bmp7	7	0.377964
BP	GO:0060402	calcium ion transport into cytosol	38/2629	175/17962	0.00730335	0.0637477	0.050192	Bmp4/Cemip/Pln/Gimap5/Ngf/Jph1/Trpm1/Ccl21/Ms4a2/Trpv6/Agtr1a/Adcyap1r1/Dbi/Cav1/Nol3/Gpr39/Prkd1/Ryr3/Thy1/Trpv1/Pkd2/Casq2/Tpcn2/Casq1/Itpr1/Dmd/Plce1/Plch1/Akap5/Cx3cl1/Dhrs7c/Hrc/Jsrp1/Hap1/Trdn/Cxcl11/Grin1/Aplnr	38	2.91999
BP	GO:0000079	regulation of cyclin-dependent protein serine/threonine kinase activity	21/2629	83/17962	0.00731796	0.0637855	0.0502217	Sfn/Cdkn1a/Cdkn1c/Cdk5r1/Ccna2/Ccnf/Cdkn2b/Adam17/Pim1/Ccnb1/Stil/Ccne1/Tfap4/Hhex/Cks2/Cdc6/Pkd2/Plk1/Nr2f2/Cdkn2a/Prox1	21	-1.96396
BP	GO:1902850	microtubule cytoskeleton organization involved in mitosis	30/2629	131/17962	0.00746571	0.0647961	0.0510175	Kif23/Parp3/Rab11a/Tpx2/Kif11/Kif4a/Mybl2/Insc/Aurkb/Sapcd2/Cdc20/Aurka/Kifc1/Ccnb1/Chmp4c/Plk2/Nuf2/Stil/Nek2/Cenpe/Cenpa/Map9/Plk1/Nusap1/Racgap1/Efhc1/Flna/Gnai1/Fgf10/Eml1	30	-2.92119
BP	GO:0006029	proteoglycan metabolic process	20/2629	78/17962	0.00747512	0.0647961	0.0510175	Hpse/Chst9/Chst8/Hs3st6/Spock3/Hs3st3b1/Hyal4/Mustn1/Chst7/Spock2/Chst10/Vangl2/Mamdc2/B3gat1/Hs3st5/Cytl1/Lipc/Csgalnact1/Ppard/Egflam	20	0.447214
BP	GO:0002448	mast cell mediated immunity	15/2629	53/17962	0.00748611	0.0647961	0.0510175	Il4r/Ywhaz/Il13ra2/Syk/Pla2g3/Stxbp2/Mrgprx2/Fcer1a/Lgals9/Ms4a2/Hmox1/Gata2/Pld2/Foxf1/Adora2b	15	-0.774597
BP	GO:0050850	positive regulation of calcium-mediated signaling	15/2629	53/17962	0.00748611	0.0647961	0.0510175	Ceacam1/Ada/Erbb3/Cd24/Syk/Sppl3/Fcer1a/Lmcd1/Pkd2/Akap5/Chp2/L1cam/Hap1/Trdn/Nrg1	15	-0.258199
BP	GO:0061614	pri-miRNA transcription by RNA polymerase II	15/2629	53/17962	0.00748611	0.0647961	0.0510175	Bmp4/Hif1a/Atoh8/Wt1/Klf4/Pparg/Apln/Gata2/Nfatc4/Nr3c1/Gata6/Sox9/Ppard/Ppara/Ngfr	15	1.80739
BP	GO:0006469	negative regulation of protein kinase activity	45/2629	215/17962	0.00757334	0.0654598	0.05154	Ceacam1/Cdkn1a/Bmp4/Cdkn1c/Hmgcr/Dusp5/Dnajc3/Apoe/Epha1/Gadd45a/Dusp14/Cdkn2b/Dusp22/Gba/Gprc5a/Sfrp5/Trib3/Shb/Camk2n1/Cblc/Ptpn1/Dusp14l1/Sfrp2/Cav1/Trib1/Ptk6/Tfap4/Hhex/Pkia/Adora2a/Thy1/Sfrp1/Bmp7/Dusp2/Plk1/Inka2/Dusp4/Dusp3/Fabp4/Nr2f2/Cdkn2a/Camk2n2/Rasip1/Gadd45g/Prkar1b	45	-0.447214
BP	GO:0006749	glutathione metabolic process	16/2629	58/17962	0.00763219	0.065758	0.0517748	G6pd/Ggt6/Hpgds/Chac1/Ggt1/Gsta6/Gpx3/Ethe1/Gclc/Gsta4/Txnrd3/Gstm7/Hbb/Gsta1/Hagh/Slc7a11	16	-1.5
BP	GO:0090303	positive regulation of wound healing	16/2629	58/17962	0.00763219	0.065758	0.0517748	Hpse/Vegfb/Anxa1/Hopx/Duox1/Hbegf/Tlr4/Plg/Hras/Mylk/Ppard/Prdx2/Enpp4/Adra2a/Ptger4/Rreb1	16	-1
BP	GO:0042475	odontogenesis of dentin-containing tooth	24/2629	99/17962	0.00765434	0.065758	0.0517748	Bmp4/Car2/Perp/Edar/Tnfrsf11b/Sostdc1/Nectin1/Wnt6/Dlx3/Fst/Wnt7b/Rogdi/Bcl11b/Tbx1/Gata6/Bmp7/Fam20c/Scn5a/Msx1/Ppara/Ngfr/Hand2/Eda/Fgf10	24	1.22474
BP	GO:1900006	positive regulation of dendrite development	27/2629	115/17962	0.00766663	0.065758	0.0517748	Bhlhb9/Mapk6/Dbnl/Apoe/Actr3/Myo5b/Sez6/Baiap2/Clip1/Sh3glb1/Obsl1/Lrp8/Caprin2/Tiam1/Il1rap/Nr3c1/Bmp7/Ptprd/Akap5/Shank2/Reln/Ppp1r9a/Nrg1/Neurl1/Foxo6/Ache/Nlgn2	27	0.19245
BP	GO:1904377	positive regulation of protein localization to cell periphery	18/2629	68/17962	0.00767142	0.065758	0.0517748	Pls1/Arf6/Acsl3/Actr3/Myo5b/Epha2/Rab11a/Vil1/Ezr/Dpp10/Stac/Dpp6/Akap5/Nkd2/Agr2/Stac3/Gnai1/Epb41l2	18	-0.942809
BP	GO:2000242	negative regulation of reproductive process	18/2629	68/17962	0.00767142	0.065758	0.0517748	Il1a/Bmp4/Ovol1/Hpgds/Ada/Ttk/Calr/Wt1/Nkx3-1/Shb/Ccnb1/Serpinf1/Grb14/Ptgds/Bmp7/Ptgdr2/Prdx4/Rps6ka2	18	0
BP	GO:0032103	positive regulation of response to external stimulus	63/2629	320/17962	0.00781359	0.0668843	0.0526616	Vegfb/Stat5a/Ocm2/Zcchc3/Ntf3/Arg1/Ptger3/Gja1/Ccl7/Tnip1/Ctsc/Calr/Artn/Adam17/Cd24/Tlr4/Vegfc/Ldlr/Ager/Il33/Il17c/Cxcl13/Klk7/F2rl1/Mdk/Cxcr2/Plg/Pdgfd/Zfp580/Tiam1/Fcer1a/Gprc5b/Il17rc/Nfkbiz/Mstn/Ccl21/Adam8/Lgals9/Rarres2/RT1-S3/Cebpb/Pde2a/Scarf1/Gbp5/Prkd1/Thbs4/Tgm2/Il17f/Lpl/Tlr2/Tlr3/Edn3/Cx3cl1/S100a8/Fabp4/Nupr1/Ptger4/Nrg1/Adora2b/Ntrk3/Il23a/Fgf10/Ccl5	63	0.881917
BP	GO:1901605	alpha-amino acid metabolic process	43/2629	204/17962	0.00783841	0.0670044	0.0527562	Gpt2/Csad/Aspg/Arg1/Ggt1/Aldh6a1/Blmh/Gcat/Ahcyl2/Ddah2/Shmt2/Gclc/Hpd/Psat1/Icmt/Azin2/Thnsl2/P4ha3/Pcbd1/P4htm/Kyat3/Ddo/Ddah1/Sardh/Padi4/Adssl1/Arg2/Tph1/Hmgcll1/Nox4/Prdx4/Cyp2d4/Padi3/Amt/Adhfe1/Apip/Tdo2/Cdo1/Sdsl/Nos1/Slc7a11/Hdc/Pah	43	1.06749
BP	GO:0072175	epithelial tube formation	35/2629	159/17962	0.00785277	0.0670348	0.0527801	Irx1/Grhl3/Bmp4/Hif1a/Irx2/Fgf3/Spint1/Twist1/Fzd3/Fzd2/Sfrp5/Wnt6/Fzd1/Cc2d2a/Gata3/Stil/Kif20b/Cited2/Scrib/Sfrp2/Vangl2/Rgma/Sfrp1/Fgfr2/Hectd1/Bmp7/Prickle1/Cthrc1/Sox9/Spint2/St14/Sox8/Six4/Fgf10/Osr1	35	0.507093
BP	GO:0010092	specification of animal organ identity	12/2629	39/17962	0.00790723	0.0670386	0.0527831	Wnt2b/Bmp4/Smarcd3/Isl1/Fgf3/Fgf1/Robo2/Fgfr4/Fgfr2/Hoxd11/Mef2c/Fgf10	12	2.88675
BP	GO:0032594	protein transport within lipid bilayer	12/2629	39/17962	0.00790723	0.0670386	0.0527831	Nsg1/Myo5b/Cd24/Rab11a/Clip1/Arl6/Rilpl2/Scrib/Cacng7/Cacng4/Rftn1/Grip1	12	0
BP	GO:0033028	myeloid cell apoptotic process	12/2629	39/17962	0.00790723	0.0670386	0.0527831	Cd44/Stat5a/Arf6/Anxa1/Adam17/Cxcr2/Thra/Pik3cb/Mef2c/Cdkn2a/Slc7a11/Ccl5	12	-1.73205
BP	GO:0043267	negative regulation of potassium ion transport	12/2629	39/17962	0.00790723	0.0670386	0.0527831	Ptger3/Kcne3/Plcb4/Cav1/Kcne2/Kcne5/Casq2/Kcnh2/Akap5/Kcna5/Nos1/Rgs4	12	3.4641
BP	GO:0046640	regulation of alpha-beta T cell proliferation	12/2629	39/17962	0.00790723	0.0670386	0.0527831	Ceacam1/Cd44/Cd24/Syk/Lgals9/Zbtb7b/RT1-S3/Cd244/Arg2/Il12b/Il23a/Cd55	12	-1.1547
BP	GO:0002573	myeloid leukocyte differentiation	47/2629	227/17962	0.00792956	0.0671362	0.0528599	Ceacam1/Bmp4/Stat5a/Tfrc/Car2/Gpc3/Id2/Gpr55/Ctnnbip1/Mafb/Il3ra/Epha2/Lrrc17/Gimap5/Batf2/Gnas/Il17c/Farp2/F2rl1/Tjp2/Gata3/Pparg/Cd109/Cited2/Cebpb/Fasn/Tspan2/Pde2a/Trib1/Gata2/Anxa2/Hhex/Sfrp1/Camk4/Tmem178a/Nme1/Il12b/Fam20c/Tlr2/Batf3/Nrros/Zbtb46/Prdm16/Mef2c/Slc9b2/Il23a/Ccl5	47	-0.145865
BP	GO:0031069	hair follicle morphogenesis	10/2629	30/17962	0.00808308	0.0682498	0.0537367	Krt71/Tmem79/Sostdc1/Fst/Krt17/Ctsl/Fgfr2/Fgf7/Ngfr/Fgf10	10	0
BP	GO:0060706	cell differentiation involved in embryonic placenta development	10/2629	30/17962	0.00808308	0.0682498	0.0537367	Prdm1/Ascl2/Plg/Mdfi/Gjb5/Hectd1/Krt8/Spint2/St14/Nr2f2	10	-0.632456
BP	GO:0048015	phosphatidylinositol-mediated signaling	36/2629	165/17962	0.00819088	0.069066	0.0543794	Ceacam1/Wnt16/Slc9a3r1/Erbb3/Entpd5/Ezr/Twist1/Klf4/Myoc/Pdgfa/Nkx3-1/Sema4d/Gsn/Csf3/F2rl1/Pik3ip1/Pdgfd/Gata3/Prr5l/Slc9a3r2/Cep55/Dipk2a/Npr3/Ca8/Nop53/Pik3cb/Pld2/Plce1/Plch1/Sox9/Ppard/Hgf/Reln/Nrg1/Ntrk3/Ccl5	36	0.666667
BP	GO:0034341	response to interferon-gamma	34/2629	154/17962	0.00830414	0.069926	0.0550565	Arg1/Ccl7/Actr3/Cldn1/Gch1/Tlr4/Pde12/Shfl/Gsn/Stxbp2/Vim/Pparg/Bst2/Ccl21/Lgals9/Cited1/Cdc42ep2/Sec61a1/Gbp5/Rab43/Ifitm1/Gbp1/Arg2/Il12b/Tlr2/Hpx/Capg/Tlr3/Cx3cl1/Gbp2/Aqp4/Gbp4/Ccl11/Ccl5	34	1.71499
BP	GO:0051101	regulation of DNA binding	30/2629	132/17962	0.00834185	0.0701484	0.0552316	Niban2/Enho/Id2/Ctnnbip1/Zbtb7c/Twist2/Isl1/Tlr4/Bcl3/Ager/Twist1/Klf4/Ngf/Hey1/Id3/Hey2/Mdfi/Gata3/Pparg/Lgals9/Hmox1/Nek2/Id4/Trim6/Tfap4/Runx1t1/Nme1/Msx1/Hand2/Zfp462	30	1.46059
BP	GO:0009069	serine family amino acid metabolic process	13/2629	44/17962	0.00843631	0.0707145	0.0556773	Csad/Ggt1/Ahcyl2/Shmt2/Gclc/Psat1/Thnsl2/Sardh/Amt/Apip/Cdo1/Sdsl/Slc7a11	13	-0.27735
BP	GO:0055023	positive regulation of cardiac muscle tissue growth	13/2629	44/17962	0.00843631	0.0707145	0.0556773	Tbx2/Pim1/Fdps/Hey2/Ccnb1/Fgfr2/Nr3c1/Gli1/Gata6/Cdk1/Slc25a4/Mef2c/Nrg1	13	0.27735
BP	GO:1904427	positive regulation of calcium ion transmembrane transport	21/2629	84/17962	0.00844336	0.0707145	0.0556773	G6pd/Bmp4/Cemip/Hspa2/Ehd3/Stac/Agtr1a/Kcne3/Dbi/Kcne2/Gpr39/Thy1/Pkd2/Casq1/Cacna1d/Cx3cl1/Hap1/Trdn/Cxcl11/Stac3/Aplnr	21	2.4004
BP	GO:0060401	cytosolic calcium ion transport	40/2629	188/17962	0.00858536	0.0718069	0.0565374	Bmp4/Cemip/Slc25a23/Pln/Gimap5/Ngf/Jph1/Trpm1/Ccl21/Ms4a2/Trpv6/Agtr1a/Adcyap1r1/Dbi/Cav1/Nol3/Gpr39/Prkd1/Ryr3/Thy1/Trpv1/Pkd2/Casq2/Tpcn2/Casq1/Itpr1/Dmd/Plce1/Plch1/Akap5/Cx3cl1/Dhrs7c/Hrc/Jsrp1/Hap1/Trdn/Ccn2/Cxcl11/Grin1/Aplnr	40	3.16228
BP	GO:0051602	response to electrical stimulus	20/2629	79/17962	0.00866444	0.0723708	0.0569814	Hif1a/Gjb6/Gnat1/Hp/Fzd3/Ngf/Rab3a/Myo6/Mstn/Tacr2/Akap12/Gria1/Adssl1/Nr3c1/Cd14/Akap5/Psmb9/Musk/Reln/S100a13	20	1.34164
BP	GO:0009063	cellular amino acid catabolic process	24/2629	100/17962	0.00870768	0.0723807	0.0569892	Csad/Arg1/Aldh6a1/Blmh/Gcat/Ddah2/Shmt2/Hpd/Thnsl2/Ddo/Ddah1/Sardh/Padi4/Arg2/Hmgcll1/Padi3/Amt/Adhfe1/Tdo2/Cdo1/Sdsl/Nos1/Hdc/Pah	24	1.22474
BP	GO:0050919	negative chemotaxis	14/2629	49/17962	0.00878806	0.0723807	0.0569892	Sema3f/Sema4a/Flrt3/Slit1/Sema4b/Pdgfa/Sema4d/Sema6c/Rtn4r/Lgr6/Rtn4rl1/Robo2/Nrg1/Nrp2	14	0
BP	GO:0071902	positive regulation of protein serine/threonine kinase activity	61/2629	310/17962	0.00884059	0.0723807	0.0569892	Ceacam1/Inava/Bmp4/Map2k6/Ntf3/Cdk5r1/Higd1a/Mlkl/Cemip/Gadd45a/Il1rn/Igf2/Adam17/Cd24/Tlr4/Ager/Pim1/Syk/Ppp2ca/Muc20/Pdgfa/Tgfa/Acsl1/F2rl1/Tcim/Wnt7b/Pdgfd/Mdfi/Tiam1/Fcer1a/Ccnb1/C1qtnf2/Adam8/Avpi1/Stil/Map3k9/Ptpn1/Fgf1/Gpr39/Vangl2/Cks2/Cdc6/Gdf15/Pkd2/Hras/Nox4/LOC100910771/Arhgef5/Plce1/Edn3/Hgf/Prdx2/Adra2a/Tpd52l1/Nrg1/Iqgap3/Ntrk3/Prox1/Arrb1/Gadd45g/Fgf10	61	-2.4327
BP	GO:0051155	positive regulation of striated muscle cell differentiation	19/2629	74/17962	0.008851	0.0723807	0.0569892	Il4r/Bmp4/Actn3/Hopx/Mamstr/Fdps/Trim32/Thra/Rbm24/Tbx1/Gdf15/Nr3c1/Shox2/Flt3lg/Slc25a4/Mef2c/Lmod3/Nrg1/Prox1	19	2.06474
BP	GO:0001765	membrane raft assembly	5/2629	10/17962	0.0088639	0.0723807	0.0569892	Flot2/Cav1/Anxa2/S100a10/Rftn1	5	0.447214
BP	GO:0002176	male germ cell proliferation	5/2629	10/17962	0.0088639	0.0723807	0.0569892	Hpgds/Ptgds/Ptgdr2/Prdx4/Rspo1	5	0.447214
BP	GO:0006707	cholesterol catabolic process	5/2629	10/17962	0.0088639	0.0723807	0.0569892	Cyp27a1/Apoe/Cyp39a1/Akr1d1/Scarb1	5	2.23607
BP	GO:0016127	sterol catabolic process	5/2629	10/17962	0.0088639	0.0723807	0.0569892	Cyp27a1/Apoe/Cyp39a1/Akr1d1/Scarb1	5	2.23607
BP	GO:0032224	positive regulation of synaptic transmission, cholinergic	5/2629	10/17962	0.0088639	0.0723807	0.0569892	Tacr2/Adora2a/Lama2/Musk/Ngfr	5	1.34164
BP	GO:0032817	regulation of natural killer cell proliferation	5/2629	10/17962	0.0088639	0.0723807	0.0569892	RT1-S3/Cd244/Il12b/Flt3lg/Il23a	5	0.447214
BP	GO:0032908	regulation of transforming growth factor beta1 production	5/2629	10/17962	0.0088639	0.0723807	0.0569892	Serpinb7/Furin/Lum/Gata6/Cx3cl1	5	0.447214
BP	GO:0035907	dorsal aorta development	5/2629	10/17962	0.0088639	0.0723807	0.0569892	Nkx3-1/Hey1/Hey2/Ngfr/Dll4	5	1.34164
BP	GO:0045741	positive regulation of epidermal growth factor-activated receptor activity	5/2629	10/17962	0.0088639	0.0723807	0.0569892	Ereg/Adam17/Tgfa/Adra2a/Neurl1	5	-0.447214
BP	GO:0051764	actin crosslink formation	5/2629	10/17962	0.0088639	0.0723807	0.0569892	Baiap2/Baiap2l1/Tnnt2/Baiap2l2/Flna	5	-0.447214
BP	GO:0071600	otic vesicle morphogenesis	5/2629	10/17962	0.0088639	0.0723807	0.0569892	Fgf3/Tbx1/Fgfr2/Sox9/Fgf10	5	1.34164
BP	GO:0090336	positive regulation of brown fat cell differentiation	5/2629	10/17962	0.0088639	0.0723807	0.0569892	Vstm2a/Metrnl/Zbtb7b/Fndc5/Prdm16	5	0.447214
BP	GO:2001280	positive regulation of unsaturated fatty acid biosynthetic process	5/2629	10/17962	0.0088639	0.0723807	0.0569892	Avp/Anxa1/Abcd2/Pparg/Avpr1a	5	0.447214
BP	GO:1904589	regulation of protein import	18/2629	69/17962	0.00899209	0.0725661	0.0571352	Bmp4/Jup/Ppp2ca/Cdh1/Ect2/Apod/Epm2a/Zc3h12a/Cabp1/Prkd1/Lrtomt/Pkia/Uaca/Arhgef5/Akap5/Chp2/Agtr2/Flna	18	0.471405
BP	GO:0006925	inflammatory cell apoptotic process	9/2629	26/17962	0.00899246	0.0725661	0.0571352	Cd44/Anxa1/Fas/Cxcr2/Pik3cb/Mef2c/Cdkn2a/Slc7a11/Ccl5	9	-1
BP	GO:0045056	transcytosis	9/2629	26/17962	0.00899246	0.0725661	0.0571352	Mfsd2a/Lrpap1/Mal2/Rab11a/Ldlr/Ager/LOC100911027/Scarb1/Rab17	9	-0.333333
BP	GO:0090189	regulation of branching involved in ureteric bud morphogenesis	9/2629	26/17962	0.00899246	0.0725661	0.0571352	Wnt2b/Bmp4/Tacstd2/Agtr1a/Sox9/Agtr2/Agtr1b/Sox8/Six4	9	1.66667
BP	GO:1904030	negative regulation of cyclin-dependent protein kinase activity	9/2629	26/17962	0.00899246	0.0725661	0.0571352	Cdkn1a/Cdkn1c/Cdkn2b/Camk2n1/Tfap4/Hhex/Plk1/Nr2f2/Cdkn2a	9	0.333333
BP	GO:0007409	axonogenesis	87/2629	466/17962	0.00901777	0.0725661	0.0571352	Crabp2/Ocm2/Ntf3/Cdk5r1/Dbnl/Apoe/Epha1/Actr3/Rab10/Efna3/Nefh/Zswim4/Myo5b/Artn/Erbb3/Epha2/Apbb1/Sema3f/Sema4a/Rab11a/Isl1/Flrt3/Slit1/Fzd3/Nectin1/Efnb3/Sema4b/Ngf/Sema4d/Rab3a/Sema6c/Wnt7b/Rnd2/Atl1/Ephb3/Gata3/Tiam1/Amigo1/Vim/Olfm1/Rtn4r/Lgr6/Ttc8/Tnfrsf12a/Rtn4rl1/Dixdc1/Matn2/Xk/Bcl11b/Cttn/Robo2/Aatk/Dlx5/Fbxo45/Nefl/Map2/Gfra3/Nexn/Vangl2/Thy1/Rgma/Fgfr2/Spp1/Bhlhe22/Lgi1/Boc/Ntng1/Cdh1…	87	1.39375
BP	GO:0030004	cellular monovalent inorganic cation homeostasis	23/2629	95/17962	0.0090511	0.0725661	0.0571352	Car2/Avp/Ttpa/Atp6v1b2/Slc4a11/Kcnma1/Atp1a2/Nox1/Rab38/Slc4a3/Rogdi/Slc26a3/Gpr39/Gpr89b/Kctd7/Nr3c2/Aqp11/Chp2/Agtr2/Slc4a4/Atp1b2/Avpr1a/Atp6v0a4	23	-0.625543
BP	GO:0015909	long-chain fatty acid transport	17/2629	64/17962	0.00907435	0.0725661	0.0571352	Slc27a4/Pla2g4f/Apoe/Anxa1/Acsl3/Pla2g2f/Slc27a3/Syk/Pla2g5/Pla2g3/Acsl1/Pla2r1/Pparg/Slc27a6/Sstr4/Fabp4/Cpt1b	17	-0.727607
BP	GO:0045843	negative regulation of striated muscle tissue development	17/2629	64/17962	0.00907435	0.0725661	0.0571352	G6pd/Bmp4/Gja1/S100b/Fgf3/Twist1/Tsc22d3/Mstn/Cxadr/Cited2/Rbp4/Fzd7/Pi16/Ppara/Six4/Rgs4/Mapk11	17	1.21268
BP	GO:0060999	positive regulation of dendritic spine development	17/2629	64/17962	0.00907435	0.0725661	0.0571352	Bhlhb9/Mapk6/Dbnl/Apoe/Actr3/Baiap2/Lrp8/Caprin2/Tiam1/Nr3c1/Shank2/Reln/Ppp1r9a/Nrg1/Neurl1/Foxo6/Nlgn2	17	0.242536
BP	GO:0061951	establishment of protein localization to plasma membrane	17/2629	64/17962	0.00907435	0.0725661	0.0571352	Nsg1/Acsl3/Rab10/Myo5b/Rab11a/Bbs2/Blzf1/Arl6/Rilpl2/Pkdcc/Scrib/Bbs1/Nectin3/Amn/Trarg1/Grip1/Vamp5	17	0.242536
BP	GO:0022409	positive regulation of cell-cell adhesion	50/2629	246/17962	0.00907448	0.0725661	0.0571352	Ceacam1/Cd44/Il4r/Stat5a/Tfrc/Ada/Anxa1/Flot2/Igf2/Cd24/Ager/Syk/Gimap5/Cdh1/Il36b/Efnb3/Cxcl13/Cd59/Mex3b/Mdk/Shb/Gata3/Tbx18/Vnn1/Nfkbiz/Adam8/Lgals9/Zbtb7b/RT1-S3/Cited2/Cav1/Ptpru/Kif26b/Thy1/Cd244/Hlx/Tnfsf13b/Ccdc88b/Bmp7/Il12b/Cx3cl1/Rap1gap/Piezo1/Igfbp2/L1cam/Myo10/Il23a/Cd55/Il1rl2/Ccl5	50	-0.848528
BP	GO:0071560	cellular response to transforming growth factor beta stimulus	50/2629	246/17962	0.00907448	0.0725661	0.0571352	Cdkn1c/Penk/Arg1/Pmepa1/Actr3/Cldn1/Cdkn2b/Dusp22/Adam17/Muc4/Hspa5/Furin/Itga8/Pdgfa/Gipc1/Fbn2/Bambi/Pdgfd/Tgfb1i1/Mstn/Nrep/Cd109/Cited1/Rasl11b/Hpgd/Vasn/Cited2/Cav1/Pde2a/Pbld1/Dusp15/Cilp/Zfp36l2/Ankrd1/Sfrp1/Fgfr2/Nr3c1/Il17f/Nox4/Ltbp4/Aspn/Sox9/Nrros/Fermt2/L1cam/Emilin1/Prdm16/Mef2c/Adamtsl2/Ccl5	50	1.69706
BP	GO:0003170	heart valve development	16/2629	59/17962	0.00908151	0.0725661	0.0571352	Bmp4/Prdm1/Twist1/Hey1/Hey2/Gata3/Olfm1/Fgfrl1/Robo2/Pde2a/Hectd1/Sox9/Shox2/Emilin1/Mef2c/Heyl	16	2.5
BP	GO:0045165	cell fate commitment	56/2629	281/17962	0.00908962	0.0725661	0.0571352	Wnt2b/Bmp4/Ntf3/Elf5/Id2/Tbx2/Prdm1/Rab10/Wnt16/Sostdc1/Isl1/Pitx1/Wt1/Wnt6/Hey2/Esrp1/Wnt7b/Tfap2c/Gata3/Tbx18/Tgfb1i1/Pparg/Foxa1/Chd5/Zbtb7b/Sox17/Cebpb/Zfp157/Sfrp2/Bcl11b/Sox12/Gata2/Fzd7/Tbx1/Spdef/Sfrp1/Fgfr2/Hoxd10/RGD1311744/Gata6/Sox9/Apc2/Ebf2/Nr2f2/Mef2c/Nrg1/Dll4/Ntrk3/Sox8/Prox1/Il23a/Tbx19/Tbx10/Fgf10/Hoxc10/Ptch2	56	3.20713
BP	GO:0032735	positive regulation of interleukin-12 production	11/2629	35/17962	0.00909707	0.0725661	0.0571352	Isl1/Tlr4/Ager/Mdk/Lgals9/Il12b/Tlr2/Tlr3/LOC103694381/Il23a/Mapk11	11	0.904534
BP	GO:0034381	plasma lipoprotein particle clearance	11/2629	35/17962	0.00909707	0.0725661	0.0571352	Lrpap1/Apoe/Dgat2/Ldlr/Mylip/Lipg/Anxa2/Pcsk9/Lipc/Scarb1/Gpld1	11	-0.904534
BP	GO:0090504	epiboly	11/2629	35/17962	0.00909707	0.0725661	0.0571352	Ceacam1/Cd44/Adam17/Hbegf/Plet1/Scnn1g/Scnn1b/Mmp12/Rhoc/Rreb1/Flna	11	-2.11058
BP	GO:0050729	positive regulation of inflammatory response	32/2629	144/17962	0.0092774	0.0739095	0.0581929	Stat5a/Ptger3/Tnip1/Ctsc/Cd24/Tlr4/Ldlr/Ager/Il33/Il17c/Mdk/Fcer1a/Gprc5b/Il17rc/Nfkbiz/Adam8/RT1-S3/Cebpb/Pde2a/Gbp5/Tgm2/Il17f/Lpl/Tlr2/Tlr3/Cx3cl1/S100a8/Fabp4/Nupr1/Ptger4/Adora2b/Ccl5	32	0.353553
BP	GO:0014065	phosphatidylinositol 3-kinase signaling	30/2629	133/17962	0.00930101	0.07391	0.0581933	Ceacam1/Wnt16/Slc9a3r1/Erbb3/Entpd5/Twist1/Klf4/Myoc/Pdgfa/Nkx3-1/Sema4d/Csf3/F2rl1/Pik3ip1/Pdgfd/Gata3/Prr5l/Slc9a3r2/Cep55/Dipk2a/Nop53/Pik3cb/Pld2/Sox9/Ppard/Hgf/Reln/Nrg1/Ntrk3/Ccl5	30	0.365148
BP	GO:0048469	cell maturation	43/2629	206/17962	0.00931319	0.07391	0.0581933	G6pd/Cdkn1a/Cdkn1c/Ereg/Hif1a/Id2/Tmem79/Gja1/Defb1/Pgr/Pcsk4/Kcnma1/Septin4/Myoc/Ngf/Dlg2/Farp2/Pth1r/Cdc20/Shb/Gata3/Aurka/Pparg/Ccnb1/Foxa1/Catsperz/Plp1/Slc26a3/Gdf11/Ntn4/Scarf1/Gata2/Grb14/Fam20c/Sox10/Akap5/Irx5/Abhd2/Tfcp2l1/Cdk1/Gldn/Sox8/Rps6ka2	43	0.457496
BP	GO:0099173	postsynapse organization	43/2629	206/17962	0.00931319	0.07391	0.0581933	Bhlhb9/Abhd17c/Sptbn2/Cdk5r1/Dbnl/Apoe/Arf6/Actr3/Dlg3/Myo5b/Baiap2/Abhd17b/Ndrg2/Sema3f/Dlg2/Lrp8/Caprin2/Ephb3/Tiam1/Ngef/LRRTM1/Farp1/Cttn/Zfp365/Nefl/Dgkb/Cbln1/Il1rap/Epha5/Ndrg1/Ptprd/Musk/Shank2/Reln/Ctnnd2/Ppp1r9a/Ntrk3/Sorbs2/Nrp2/Slc7a11/Mpp2/Grin1/Nlgn2	43	-0.457496
BP	GO:0007052	mitotic spindle organization	25/2629	106/17962	0.00945705	0.0749559	0.0590168	Kif23/Parp3/Rab11a/Tpx2/Kif11/Kif4a/Mybl2/Aurkb/Cdc20/Aurka/Kifc1/Ccnb1/Chmp4c/Plk2/Nuf2/Stil/Nek2/Cenpe/Map9/Plk1/Racgap1/Efhc1/Flna/Gnai1/Eml1	25	-3
BP	GO:0007599	hemostasis	35/2629	161/17962	0.00956045	0.0755824	0.05951	Hpse/Ceacam1/Adtrp/Apoe/Ptger3/Zfp385a/Tyro3/Tlr4/Hps6/Anxa8/Syk/Tfpi/Gnas/Pdgfa/Nbeal2/F2rl1/Plg/Tfpi2/Comp/Ppbp/Tspan8/Cav1/Anxa2/Fbln1/Pik3cb/Procr/Vkorc1/Itga2b/Cx3cl1/Serping1/Prdx2/Enpp4/Adra2a/C1qtnf1/Slc7a11	35	0.507093
BP	GO:0032675	regulation of interleukin-6 production	35/2629	161/17962	0.00956045	0.0755824	0.05951	Il1a/Inava/Ereg/Il36g/Il1rn/Cd24/Isl1/Tlr4/Gba/Ager/Twist1/Il33/Il36b/Il36rn/F2rl1/C5ar2/Il17rc/Il36a/Lgals9/Zc3h12a/Cebpb/Mapk13/Il1rap/C1qtnf3/Il17f/Lpl/Tlr2/Tlr3/Aqp4/Hgf/Adora2b/C1qtnf4/Arrb1/Il1rl2/Crhr2	35	-1.85934
BP	GO:0007159	leukocyte cell-cell adhesion	63/2629	323/17962	0.00957388	0.0755922	0.0595178	Ceacam1/Cd44/Il4r/Bmp4/Stat5a/Tfrc/Adtrp/Arg1/Ada/Tnip1/Anxa1/Pla2g2f/Flot2/Igf2/Dusp22/Cd24/Ager/Ezr/Syk/Klf4/Gimap5/Il36b/Efnb3/Sema4d/Cd59/Mdk/Shb/Gata3/Vnn1/Nfkbiz/Ccl21/Adam8/Lgals9/Zc3h12a/Zbtb7b/RT1-S3/Cebpb/Marchf7/Gpnmb/Cav1/Nt5e/Adora2a/Thy1/Cd244/Arg2/Hlx/Tnfsf13b/Ccdc88b/Bmp7/Il12b/Podxl2/Gcnt1/Ppara/Igfbp2/S100a8/Dusp3/Prdx2/L1cam/Cdkn2a/Il23a/Cd55/Il1rl2/Ccl5	63	-1.13389
BP	GO:0006664	glycolipid metabolic process	21/2629	85/17962	0.00970496	0.0761381	0.0599476	Cwh43/B3galt2/Galc/St3gal6/B4galnt1/Map7/Gba/Fa2h/Pigu/Neu1/Gba2/Hexb/Pgap1/Gm2a/Mppe1/St3gal4/Piga/Ugt8/Neu3/Sccpdh/Gpld1	21	-2.4004
BP	GO:0014032	neural crest cell development	21/2629	85/17962	0.00970496	0.0761381	0.0599476	Bmp4/Hif1a/Kbtbd8/Sema3f/Sema4a/Isl1/Twist1/Sema4b/Sema4d/Sema6c/Cited2/Tbx1/Bmp7/Sox10/Edn3/Sox9/Fgf19/Aldh1a2/Hand2/Sox8/Nrp2	21	0.654654
BP	GO:0010269	response to selenium ion	8/2629	22/17962	0.00979658	0.0761381	0.0599476	Arg1/Gpx3/Maob/Vim/Arg2/LOC102552549/Selenom/Mien1	8	0
BP	GO:0032682	negative regulation of chemokine production	8/2629	22/17962	0.00979658	0.0761381	0.0599476	Epha2/Cd24/Klf4/F2rl1/Apod/Lgals9/Arg2/C1qtnf3	8	-0.707107
BP	GO:0032800	receptor biosynthetic process	8/2629	22/17962	0.00979658	0.0761381	0.0599476	Hif1a/Furin/Nr1h3/Ace2/Pparg/Nr1d1/Ppara/Ache	8	0.707107
BP	GO:0033008	positive regulation of mast cell activation involved in immune response	8/2629	22/17962	0.00979658	0.0761381	0.0599476	Il4r/Syk/Stxbp2/Fcer1a/Ms4a2/Gata2/Pld2/Adora2b	8	-0.707107
BP	GO:0043306	positive regulation of mast cell degranulation	8/2629	22/17962	0.00979658	0.0761381	0.0599476	Il4r/Syk/Stxbp2/Fcer1a/Ms4a2/Gata2/Pld2/Adora2b	8	-0.707107
BP	GO:0048243	norepinephrine secretion	8/2629	22/17962	0.00979658	0.0761381	0.0599476	Ptger3/Plcd1/Oxtr/Adora2a/Hrh3/Agtr2/Adora2b/Crhr2	8	-0.707107
BP	GO:0060457	negative regulation of digestive system process	8/2629	22/17962	0.00979658	0.0761381	0.0599476	Ptger3/Nr1h3/Tff2/Oxtr/Abcg2/Gpr39/Wnk4/Abcg5	8	0
BP	GO:0072111	cell proliferation involved in kidney development	8/2629	22/17962	0.00979658	0.0761381	0.0599476	Bmp4/Serpinb7/Gpc3/Wt1/Pdgfd/Gata3/Bmp7/Osr1	8	1.41421
BP	GO:1902307	positive regulation of sodium ion transmembrane transport	8/2629	22/17962	0.00979658	0.0761381	0.0599476	Glrx/Prss8/Fxyd1/Wnk2/Wnk4/Dmd/Atp1b2/Nos1	8	0.707107
BP	GO:2001014	regulation of skeletal muscle cell differentiation	8/2629	22/17962	0.00979658	0.0761381	0.0599476	S100b/Mstn/Nr1d2/Rbm24/Tbx1/Mef2c/Six4/Klhl41	8	2.82843
BP	GO:0071901	negative regulation of protein serine/threonine kinase activity	29/2629	128/17962	0.00980251	0.0761381	0.0599476	Cdkn1a/Bmp4/Cdkn1c/Hmgcr/Dusp5/Apoe/Dusp14/Cdkn2b/Gba/Sfrp5/Cblc/Ptpn1/Dusp14l1/Sfrp2/Cav1/Tfap4/Hhex/Pkia/Sfrp1/Bmp7/Dusp2/Plk1/Inka2/Dusp4/Dusp3/Nr2f2/Cdkn2a/Rasip1/Prkar1b	29	0.928477
BP	GO:0086004	regulation of cardiac muscle cell contraction	12/2629	40/17962	0.00982321	0.0762035	0.0599991	Jup/Dsc2/Dsp/Pln/Atp1a2/Fxyd1/Kcne3/Cav1/Casq2/Scn5a/Rnf207/Stc1	12	1.73205
BP	GO:0071559	response to transforming growth factor beta	51/2629	253/17962	0.00993808	0.0767283	0.0604123	Cdkn1c/Penk/Arg1/Pmepa1/Actr3/Cldn1/Cdkn2b/Dusp22/Adam17/Muc4/Hspa5/Furin/Itga8/Pdgfa/Gdf10/Gipc1/Fbn2/Bambi/Pdgfd/Tgfb1i1/Mstn/Nrep/Cd109/Cited1/Rasl11b/Hpgd/Vasn/Cited2/Cav1/Pde2a/Pbld1/Dusp15/Cilp/Zfp36l2/Ankrd1/Sfrp1/Fgfr2/Nr3c1/Il17f/Nox4/Ltbp4/Aspn/Sox9/Nrros/Fermt2/L1cam/Emilin1/Prdm16/Mef2c/Adamtsl2/Ccl5	51	1.82036
BP	GO:0060326	cell chemotaxis	59/2629	300/17962	0.0100055	0.0767283	0.0604123	Vegfb/Cxcl3/Il36g/Gja1/Ccl7/Anxa1/Ackr4/Defb14/Defb3/Il1rn/Calr/Padi2/Defb4/Adam17/Epha2/Hbegf/Jam3/Vegfc/Cyp7b1/Syk/Il36b/Il36rn/Cxcl13/F2rl1/Mdk/Cxcr2/Pdgfd/Zfp580/Ccrl2/Tiam1/C5ar2/Il17rc/Il36a/Mstn/Enpp2/Ccl21/Adam8/Cxadr/Cxcl6/Cxcl2/Lgals9/Rarres2/Ppbp/Agtr1a/Ccn3/Fgf1/Prkd1/Thbs4/Spp1/Arhgef5/Edn3/Cx3cl1/Ch25h/S100a8/Hgf/Ccl11/Il23a/Cxcl11/Ccl5	59	-0.911322
BP	GO:0001894	tissue homeostasis	47/2629	230/17962	0.0101048	0.0767283	0.0604123	Ceacam1/Homer2/Inava/Tp53inp2/Tfrc/Car2/Gpr55/Rab3d/Tnfrsf11b/Abca12/Muc4/Tlr4/Slc28a3/Tff1/Bbs2/Rcn3/Iqcb1/Syk/Gnas/Def8/Pth1r/Tff2/Clcn3/Trim32/Bbs10/Adam8/Cxadr/Akr1b1/Bbs1/Rbp4/Pbld1/Gata2/Iapp/Whrn/Prdx5/Spp1/Ldb2/Nox4/Cln8/Cytl1/Sox9/Fgf7/Nxnl2/Flt3lg/Col14a1/Ptger4/Ccn2	47	0.437595
BP	GO:0030278	regulation of ossification	47/2629	230/17962	0.0101048	0.0767283	0.0604123	Areg/Bmp4/Hif1a/Id2/Gja1/Ctnnbip1/Actn3/P2ry2/Ecm1/Twist2/Twist1/Gnas/Gdpd2/Sema4d/Gdf10/Hey1/Fzd1/Id3/Nell1/Fbn2/Mdk/Wnt7b/Mgp/Cited1/Pkdcc/Comp/Cebpb/Osr2/Sfrp2/Id4/Dlx5/Prkd1/Sfrp1/Tph1/Gli1/Thrb/Bmp7/Fam20c/Dhrs3/Cthrc1/Sox9/Clic1/Hand2/Mef2c/Ptger4/Smoc1/Osr1	47	2.77143
BP	GO:0051222	positive regulation of protein transport	85/2629	456/17962	0.010147	0.0767283	0.0604123	Il1a/Sfn/Ceacam1/Il4r/Jup/Glrx/Hif1a/Cdk5r1/Aim2/Aacs/Gja1/Arf6/Trim16/Acsl3/Actr3/Cemip/Plk3/Apbb1/Isl1/Tlr4/Vegfc/Ager/Ezr/Twist1/Syk/Tmem30b/Il33/Cdh1/Edem2/Cyp2j4/F2rl1/Mdk/Ect2/Gata3/Il17rc/Pparg/Prr5l/Gsdmd/Lgals9/Fam115e/Zc3h12a/Kif20b/Agtr1a/RT1-S3/Akap12/Lepr/Mmp12/Rbp4/Gpr39/Trim6/Prkd1/Ripor1/Lrtomt/Dynll1/Adora2a/Ankrd1/Cd244/Il1rap/Pck2/Uaca/C1qtnf3/Camk4/Hras/Sirt3/Il17f/Sar1b/Lpl/A…	85	-0.976187
BP	GO:0003073	regulation of systemic arterial blood pressure	26/2629	112/17962	0.010177	0.0767283	0.0604123	G6pd/Avp/Gja1/Klk10/Tpm1/Ace2/Klk7/Nox1/F2rl1/Oxtr/Gpr37l1/Cpa3/Agtr1a/P2rx2/Ddah1/Trpv1/Slc2a5/Prcp/Smtn/Edn3/Adra1d/Agtr2/Nr2f2/Agtr1b/Avpr1a/Rps6ka2	26	-0.784465
BP	GO:0007043	cell-cell junction assembly	26/2629	112/17962	0.010177	0.0767283	0.0604123	Gjb2/Jup/Pof1b/Pkp1/Ocln/Gja1/Pkp3/Cldn1/Epha2/Pard6b/Cdh20/Cdh1/Ace2/Cgn/Lsr/Ect2/Gjc1/Cav1/Cdh17/Cdh19/Cdh11/Fscn1/Ugt8/Cldn19/Ctnnd2/Rhoc	26	-2.35339
BP	GO:0045137	development of primary sexual characteristics	62/2629	318/17962	0.0101832	0.0767283	0.0604123	Il1a/Sprr2d/Wnt2b/Bmp4/Stat5a/Ereg/Sdc1/Hmgcs1/Gja1/Tcf21/Nefh/Pgr/Acsbg1/Capn5/Map7/Hspa5/Wt1/Kif18a/Fdps/Pdgfa/Nkx3-1/Fst/Fas/Tfap2c/Gata3/Tiparp/Ptx3/Cbx2/Inha/Cited2/Cebpb/Lepr/Adcyap1r1/Sfrp2/Ccne1/Fanca/Rbp4/Robo2/Rhobtb3/Cst3/Ctsl/Sfrp1/Tnfsf10/Vgf/Rad21l1/Gata6/Patz1/Tlr3/Sox9/Prdx4/Irx5/Aspm/Fgf7/Srd5a2/Nupr1/Ptger4/Col9a3/Sox8/Six4/Arrb1/Flna/Osr1	62	1.27
BP	GO:0003414	chondrocyte morphogenesis involved in endochondral bone morphogenesis	6/2629	14/17962	0.0102014	0.0767283	0.0604123	Matn4/Vwa1/Vit/Matn2/Coch/Col14a1	6	1.63299
BP	GO:0003429	growth plate cartilage chondrocyte morphogenesis	6/2629	14/17962	0.0102014	0.0767283	0.0604123	Matn4/Vwa1/Vit/Matn2/Coch/Col14a1	6	1.63299
BP	GO:0006825	copper ion transport	6/2629	14/17962	0.0102014	0.0767283	0.0604123	Slc31a1/Steap2/Cp/Slc11a2/Slc31a2/Steap4	6	0
BP	GO:0007379	segment specification	6/2629	14/17962	0.0102014	0.0767283	0.0604123	Irx1/Mafb/Irx2/Meox2/Meox1/Osr1	6	0
BP	GO:0009071	serine family amino acid catabolic process	6/2629	14/17962	0.0102014	0.0767283	0.0604123	Csad/Shmt2/Thnsl2/Amt/Cdo1/Sdsl	6	1.63299
BP	GO:0019184	nonribosomal peptide biosynthetic process	6/2629	14/17962	0.0102014	0.0767283	0.0604123	Ggt6/Ggt1/Gclc/Bdh2/Hagh/Slc7a11	6	-1.63299
BP	GO:0032604	granulocyte macrophage colony-stimulating factor production	6/2629	14/17962	0.0102014	0.0767283	0.0604123	Isl1/Syk/Fcer1a/Il17f/Il12b/Il23a	6	0
BP	GO:0032645	regulation of granulocyte macrophage colony-stimulating factor production	6/2629	14/17962	0.0102014	0.0767283	0.0604123	Isl1/Syk/Fcer1a/Il17f/Il12b/Il23a	6	0
BP	GO:0042693	muscle cell fate commitment	6/2629	14/17962	0.0102014	0.0767283	0.0604123	Tbx2/Wt1/Tbx1/RGD1311744/Mef2c/Fgf10	6	1.63299
BP	GO:0048537	mucosal-associated lymphoid tissue development	6/2629	14/17962	0.0102014	0.0767283	0.0604123	Ceacam1/Stat5a/Id2/Ada/Artn/Tox	6	0
BP	GO:0048541	Peyer's patch development	6/2629	14/17962	0.0102014	0.0767283	0.0604123	Ceacam1/Stat5a/Id2/Ada/Artn/Tox	6	0
BP	GO:0051988	regulation of attachment of spindle microtubules to kinetochore	6/2629	14/17962	0.0102014	0.0767283	0.0604123	Spag5/Ect2/Ccnb1/Nek2/Cenpe/Racgap1	6	-2.44949
BP	GO:0090136	epithelial cell-cell adhesion	6/2629	14/17962	0.0102014	0.0767283	0.0604123	Serpinb8/Camsap3/Ccn3/Thbs4/Plekha7/Bves	6	0
BP	GO:0090171	chondrocyte morphogenesis	6/2629	14/17962	0.0102014	0.0767283	0.0604123	Matn4/Vwa1/Vit/Matn2/Coch/Col14a1	6	1.63299
BP	GO:0098911	regulation of ventricular cardiac muscle cell action potential	6/2629	14/17962	0.0102014	0.0767283	0.0604123	Jup/Dsc2/Dsp/Kcne3/Cav1/Rnf207	6	0
BP	GO:0046173	polyol biosynthetic process	19/2629	75/17962	0.0102671	0.0767283	0.0604123	Cyp27a1/Plcd1/Ephx1/Gch1/Sptlc2/Gba/Pth1r/Itpkc/Pcbd1/Akr1b1/Sphk1/Adcyap1r1/Plcb4/Ippk/Acer1/Cd244/Pck2/Plce1/Plch1	19	-0.229416
BP	GO:0033673	negative regulation of kinase activity	48/2629	236/17962	0.0102729	0.0767283	0.0604123	Ceacam1/Cdkn1a/Bmp4/Cdkn1c/Hmgcr/Dusp5/Dnajc3/Apoe/Epha1/Gadd45a/Dusp14/Cdkn2b/Pbp2/Dusp22/Gba/Gprc5a/Sfrp5/Trib3/Pik3ip1/Shb/Mstn/Camk2n1/Cblc/Ptpn1/Dusp14l1/Sfrp2/Cav1/Trib1/Ptk6/Tfap4/Hhex/Pkia/Adora2a/Thy1/Sfrp1/Bmp7/Dusp2/Plk1/Inka2/Dusp4/Dusp3/Fabp4/Nr2f2/Cdkn2a/Camk2n2/Rasip1/Gadd45g/Prkar1b	48	-0.288675
BP	GO:0007200	phospholipase C-activating G protein-coupled receptor signaling pathway	23/2629	96/17962	0.0102954	0.0767283	0.0604123	Ptger3/Gpr55/Plcd1/P2ry2/Slc9a3r1/Rxfp3/Pth1r/F2rl1/Cxcr2/C5ar2/Gna14/Gna15/Agtr1a/Npr3/Gpr35/LOC103690156/Lpar4/Tgm2/Plce1/Gpr157/Adra2a/Agtr1b/Ntsr2	23	-0.208514
BP	GO:0090263	positive regulation of canonical Wnt signaling pathway	23/2629	96/17962	0.0102954	0.0767283	0.0604123	Gpc3/Scel/Gid8/Frat2/Bambi/Caprin2/Jrk/Gprc5b/Dact1/Wnk2/Sfrp2/Cav1/Dkk2/Dlx5/Sfrp1/Fgfr2/Aspm/Rspo1/Peg12/Adgra2/Eda/Daam2/Fgf10	23	2.71069
BP	GO:1901381	positive regulation of potassium ion transmembrane transport	13/2629	45/17962	0.010309	0.0767283	0.0604123	Ager/Amigo1/Wnk2/Dpp6/Wnk4/Kcne5/LOC103690156/Kcnh2/Edn3/Akap7/Atp1b2/Flna/Rnf207	13	3.05085
BP	GO:0034312	diol biosynthetic process	7/2629	18/17962	0.0103117	0.0767283	0.0604123	Ephx1/Gch1/Sptlc2/Gba/Pcbd1/Sphk1/Acer1	7	-1.13389
BP	GO:0042135	neurotransmitter catabolic process	7/2629	18/17962	0.0103117	0.0767283	0.0604123	Aldh6a1/Maob/Prima1/Sardh/Lrtomt/Amt/Ache	7	2.64575
BP	GO:0060572	morphogenesis of an epithelial bud	7/2629	18/17962	0.0103117	0.0767283	0.0604123	Wnt2b/Bmp4/Sostdc1/Hhex/Fgfr2/Bmp7/Fgf10	7	2.64575
BP	GO:0060850	regulation of transcription involved in cell fate commitment	7/2629	18/17962	0.0103117	0.0767283	0.0604123	Pparg/Chd5/Zbtb7b/Sox17/Cebpb/Nr2f2/Prox1	7	1.13389
BP	GO:0072537	fibroblast activation	7/2629	18/17962	0.0103117	0.0767283	0.0604123	Gclc/Rps6ka1/Cygb/Akap12/Dgat1/Nr1d1/Acta2	7	0.377964
BP	GO:0001505	regulation of neurotransmitter levels	76/2629	402/17962	0.0103887	0.0767283	0.0604123	Septin5/Sptbn2/Aldh6a1/Ppfia3/Maob/P2ry2/Rab3b/Ddah2/Shmt2/Tlr4/Atp1a2/Slc29a1/Klf4/Gimap5/Cadps2/Ngf/Rab3a/Chrna4/Gipc1/Stxbp2/Syt9/Myo6/Grin3a/Sncg/Tacr2/Ptx3/Zc3h12a/Gchfr/P2rx2/Sphk1/Scrib/Syt8/Nrn1/Dgki/Prima1/Cav1/Ddah1/Slc44a4/Sardh/Lrtomt/Dynll1/Adora2a/Trpv1/Rims1/Arg2/Pkd2/Hrh3/Lin7a/Tph1/Pdzd11/Syt12/Nr3c2/Tlr2/Cln8/Syt3/Slc22a3/Grik5/Cacna1d/Edn3/Cyp2d4/Syde1/Syn2/Amt/Adra2a/Mef2c/Ppp…	76	2.75299
BP	GO:0000038	very long-chain fatty acid metabolic process	10/2629	31/17962	0.0103978	0.0767283	0.0604123	Slc27a4/Elovl4/Abcd2/Acsbg1/Elovl1/Hacd4/Elovl2/Hacd2/Acot1/Acot3	10	0
BP	GO:0001562	response to protozoan	10/2629	31/17962	0.0103978	0.0767283	0.0604123	Il4r/Arg1/Bcl3/Batf2/Gbp1/Hras/Ccdc88b/Il12b/Gbp2/Gbp4	10	-0.632456
BP	GO:0030212	hyaluronan metabolic process	10/2629	31/17962	0.0103978	0.0767283	0.0604123	Cd44/Cemip/Pim1/Mki67/Itih3/Hyal1/Has3/Hgf/Itih4/Ptger4	10	-0.632456
BP	GO:0060669	embryonic placenta morphogenesis	10/2629	31/17962	0.0103978	0.0767283	0.0604123	Cdkn1c/Igf2/Spint1/Wnt7b/Llgl2/Gjb5/Fgfr2/Bmp7/Spint2/St14	10	-0.632456
BP	GO:0061437	renal system vasculature development	10/2629	31/17962	0.0103978	0.0767283	0.0604123	Bmp4/Serpinb7/Tcf21/Wt1/Pdgfd/Pkd2/Bmp7/Angpt2/Acta2/Osr1	10	2.52982
BP	GO:0061440	kidney vasculature development	10/2629	31/17962	0.0103978	0.0767283	0.0604123	Bmp4/Serpinb7/Tcf21/Wt1/Pdgfd/Pkd2/Bmp7/Angpt2/Acta2/Osr1	10	2.52982
BP	GO:0070306	lens fiber cell differentiation	10/2629	31/17962	0.0103978	0.0767283	0.0604123	Cdkn1c/Epha2/Kdm5b/Tmod1/Vim/Fgfr2/Ntrk3/Prox1/Slc7a11/Foxe3	10	0.632456
BP	GO:0061045	negative regulation of wound healing	18/2629	70/17962	0.0104888	0.0773082	0.0608689	Ceacam1/Cdkn1a/Adtrp/Hmgcr/Wfdc1/Apoe/Ptger3/Gja1/Ager/Tfpi/Pdgfa/Plg/Cd109/Tspan8/Myoz1/Anxa2/Serping1/C1qtnf1	18	0.471405
BP	GO:0048659	smooth muscle cell proliferation	38/2629	179/17962	0.0105913	0.0779361	0.0613632	Cdkn1a/Bmp4/Hmgcr/Ereg/Hif1a/Id2/Ctnnbip1/Igfbp3/Ndrg2/Hbegf/Ager/Tpm1/Klf4/Ace2/Nox1/Pdgfd/Apod/Pparg/Vipr2/Apln/Hpgd/Calcrl/Hmox1/Akr1b1/Pde1a/Ccn3/Npr3/Cav1/Nol3/Trib1/Fgfr2/Tgm2/Il12b/Cx3cl1/Ppard/Cnn1/Mef2c/Ccl5	38	1.94666
BP	GO:0032330	regulation of chondrocyte differentiation	14/2629	50/17962	0.0105991	0.0779361	0.0613632	Bmp4/Efemp1/Chadl/Gdf6/Rarb/Mdk/Mustn1/Pkdcc/Anxa2/Thrb/Sox9/Shox2/Hoxd11/Ccn2	14	2.67261
BP	GO:0038127	ERBB signaling pathway	25/2629	107/17962	0.0106683	0.0782399	0.0616025	Areg/Ceacam1/Ereg/Fam83a/Btc/Efemp1/Fam83b/Rnf126/Erbb3/Adam17/Hbegf/Vil1/Gprc5a/Myoc/Tgfa/Cblc/Ptprr/Sh3tc2/Sox9/Agr2/Dusp3/Adra2a/Hap1/Nrg1/Neurl1	25	-1.8
BP	GO:0048864	stem cell development	22/2629	91/17962	0.01071	0.0782399	0.0616025	Bmp4/Hif1a/Kbtbd8/Sema3f/Sema4a/Isl1/Twist1/Sema4b/Sema4d/Sema6c/Wnt7b/Cited2/Tbx1/Bmp7/Sox10/Edn3/Sox9/Fgf19/Aldh1a2/Hand2/Sox8/Nrp2	22	0.426401
BP	GO:0017001	antibiotic catabolic process	15/2629	55/17962	0.0107323	0.0782399	0.0616025	Sult1a1/Gpx3/Duox1/Hp/Nnt/Hbb/Hba-a2/Hba-a1/Sult1b1/Aldh3b1/Prdx1/Prdx5/Pck2/Prdx4/Prdx2	15	0.774597
BP	GO:0032964	collagen biosynthetic process	15/2629	55/17962	0.0107323	0.0782399	0.0616025	Bmp4/Serpinb7/Arg1/Mkx/Ager/Rcn3/Cygb/Cyp2j4/Vim/Pparg/Prdx5/Ppard/Emilin1/Ccn2/Adora2b	15	0.774597
BP	GO:0003229	ventricular cardiac muscle tissue development	16/2629	60/17962	0.0107413	0.0782399	0.0616025	Id2/Dsp/Isl1/Ly6e/Tpm1/Hey1/Hey2/Ppp1r13l/Fgfr2/Ccm2l/Tnnt2/Col14a1/Myl3/Nrg1/Dll4/Prox1	16	2
BP	GO:0030837	negative regulation of actin filament polymerization	16/2629	60/17962	0.0107413	0.0782399	0.0616025	Capza1/Sptbn2/Twf1/Fhod3/Vil1/Tpm1/Kank3/Gsn/Tmod1/Tmod4/Lmod1/Tlr2/Capg/Tmod2/Kank4/Lmod3	16	1
BP	GO:0048641	regulation of skeletal muscle tissue development	16/2629	60/17962	0.0107413	0.0782399	0.0616025	Hmgcr/Actn3/S100b/Twist1/Tsc22d3/Mstn/Nr1d2/Sox17/Rbm24/Hdac9/Tbx1/Shox2/Mef2c/Lmod3/Six4/Klhl41	16	3.5
BP	GO:0060038	cardiac muscle cell proliferation	16/2629	60/17962	0.0107413	0.0782399	0.0616025	Tbx2/Gja1/Pim1/Hey2/Ccnb1/Cxadr/Cited2/Dipk2a/Rbp4/Fgfr2/Gli1/Gata6/Cdk1/Mef2c/Nrg1/Mapk11	16	-0.5
BP	GO:0007187	G protein-coupled receptor signaling pathway, coupled to cyclic nucleotide second messenger	48/2629	237/17962	0.0110998	0.0807567	0.0635841	Psapl1/Ptger3/Anxa1/Htr4/Adm2/Pln/Slc9a3r1/Gpha2/Gnat1/Fzd2/Gnas/Adgrl3/Pth1r/Adgrg3/S1pr3/Gna14/Tshr/Gna15/Gpr37l1/Calcrl/Akap12/Npr3/Gpr37/Pde2a/Gnaz/Adora2a/Adgrg5/Gabbr1/Hrh3/Adgrb2/Sstr4/Cacna1d/Akap5/Adra1d/Ptgdr2/Rit2/Agtr2/Adra2a/Adgrl4/Ptger4/Adora2b/Cxcl11/Ptgfr/Arrb1/Nos1/Flna/Gnai1/Rxfp1	48	2.02073
BP	GO:1903509	liposaccharide metabolic process	21/2629	86/17962	0.0111141	0.0807657	0.0635912	Cwh43/B3galt2/Galc/St3gal6/B4galnt1/Map7/Gba/Fa2h/Pigu/Neu1/Gba2/Hexb/Pgap1/Gm2a/Mppe1/St3gal4/Piga/Ugt8/Neu3/Sccpdh/Gpld1	21	-2.4004
BP	GO:0006022	aminoglycan metabolic process	24/2629	102/17962	0.0111685	0.0810663	0.0638278	Cd44/Pglyrp4/Cemip/Pim1/B3gnt6/Mki67/Spock3/Hyal4/Itih3/Hexb/Chit1/Hyal1/Has3/Chst7/Spock2/B3gnt3/Mamdc2/Csgalnact1/Pglyrp3/Chst5/Hgf/Itih4/Ptger4/Egflam	24	-0.408248
BP	GO:0033032	regulation of myeloid cell apoptotic process	11/2629	36/17962	0.0114042	0.0823917	0.0648714	Cd44/Stat5a/Anxa1/Adam17/Cxcr2/Thra/Pik3cb/Mef2c/Cdkn2a/Slc7a11/Ccl5	11	-1.50756
BP	GO:0048679	regulation of axon regeneration	11/2629	36/17962	0.0114042	0.0823917	0.0648714	Ocm2/Klk8/Adam17/Klf4/Rtn4r/Rtn4rl1/Scarf1/Rgma/Spp1/Nrg1/Ntrk3	11	0.301511
BP	GO:0060441	epithelial tube branching involved in lung morphogenesis	11/2629	36/17962	0.0114042	0.0823917	0.0648714	Wnt2b/Bmp4/Esrp2/Esrp1/Foxa1/Hhex/Vangl2/Fgfr2/Foxf1/Sox9/Fgf10	11	0.904534
BP	GO:2000516	positive regulation of CD4-positive, alpha-beta T cell activation	11/2629	36/17962	0.0114042	0.0823917	0.0648714	Ceacam1/Il4r/Anxa1/Gimap5/Shb/Nfkbiz/Lgals9/Zbtb7b/Hlx/Il23a/Cd55	11	-1.50756
BP	GO:0097756	negative regulation of blood vessel diameter	26/2629	113/17962	0.0114253	0.082448	0.0649157	G6pd/Hmgcr/Hif1a/Dusp5/Avp/Ptger3/Gja1/Bbs2/Atp1a2/F2rl1/Oxtr/Apln/Comp/Agtr1a/Cav1/Acta2/Edn3/Adra1d/Cx3cl1/Adra2a/Smtnl1/Kcna5/Agtr1b/Mgll/Avpr1a/Nos1	26	1.56893
BP	GO:0007163	establishment or maintenance of cell polarity	45/2629	220/17962	0.0114405	0.082462	0.0649267	Arf6/Actr3/Rab10/Dlg3/Flot2/Slc9a3r1/Pard6b/Jam3/Rhod/Cap2/Ezr/Insc/Spag5/Dlg2/Gsn/Hey1/Kif2c/Sapcd2/Wnt7b/Syne4/Rnd2/Tcf15/Gata3/Camsap3/Llgl2/Ccl21/Fez1/Kif20b/Scrib/Rhobtb3/Map2/Kif26b/Vangl2/Cenpa/Lin7a/Pdzd11/Fscn1/Plk1/Brsk2/Mark4/Foxf1/Spint2/Rhoc/Rhof/Fgf10	45	-1.63978
BP	GO:0019229	regulation of vasoconstriction	20/2629	81/17962	0.0115001	0.0827951	0.065189	Hif1a/Dusp5/Avp/Ptger3/Gja1/Atp1a2/F2rl1/Oxtr/Apln/Agtr1a/Cav1/Edn3/Adra1d/Cx3cl1/Adra2a/Smtnl1/Kcna5/Agtr1b/Avpr1a/Nos1	20	1.34164
BP	GO:0032368	regulation of lipid transport	28/2629	124/17962	0.0115214	0.0828527	0.0652344	Il1a/Map2k6/Apoe/Igfbp3/P2ry2/Abca12/Acat2/Kdm5b/Syk/Repin1/Nr1h3/Nkx3-1/Pla2r1/Pparg/Agtr1a/Lipg/Cry2/Abcg5/Anxa2/Dgat1/Pcsk9/Spp1/Sstr4/Ppara/Agtr2/C1qtnf1/Nrg1/Abcb4	28	0.755929
BP	GO:0031214	biomineral tissue development	35/2629	163/17962	0.0115632	0.0829587	0.0653178	Bmp4/Hif1a/Gpc3/Gja1/Actn3/Alpl/Ecm1/Twist1/Nectin1/Icmt/Wnt6/Hey1/Pth1r/Hey2/Nell1/Fbn2/Mgp/Pkdcc/Comp/Cebpb/Osr2/Gpnmb/Anxa2/Tbx1/Phex/Fgfr2/Spp1/Bmp7/Fam20c/Aspn/Sox9/Ppara/Ifitm5/Mef2c/Osr1	35	2.53546
BP	GO:0007611	learning or memory	61/2629	314/17962	0.0115739	0.0829587	0.0653178	Bhlhb9/Hmgcr/Hif1a/Ntf3/Apoe/Il1rn/Klk8/Igf2/Zfp385a/Apbb1/Foxp2/S100b/Ldlr/Cyp7b1/Ager/Atp1a2/Slc11a2/Rcan2/Itga8/Ngf/Mdk/Meis2/Nrgn/Oxtr/Serpinf1/Thra/Tacr2/Epm2a/Plk2/Gria1/Cebpb/Dgki/Dbi/Pak7/Gm2a/Chst10/Pde8b/Dcdc2/Tafa2/Nfatc4/Kcnk4/Hrh3/Camk4/Tlr2/Cln8/Tmod2/Cacna1d/Musk/Sorcs3/Dnaaf4/Ppp1r1b/Shank2/Reln/Ctnnd2/Mef2c/Nrg1/Foxo6/Slc7a11/Prkar1b/Grin1/Dnah11	61	2.17663
BP	GO:1903532	positive regulation of secretion by cell	91/2629	495/17962	0.0115763	0.0829587	0.0653178	Il1a/Ceacam1/Il4r/Septin5/Glrx/Sdc1/Hif1a/Rab27b/Avp/Aim2/Aacs/Gja1/Arf6/Trim16/Plcd1/Rab3d/Myo5b/Apbb1/Isl1/Tlr4/Vegfc/Ager/Ezr/Twist1/Syk/Il33/Cadps2/Nkx3-1/Rab3a/Chrna4/Cyp2j4/Stxbp2/F2rl1/Mdk/Syt9/Gata3/Fcer1a/Il17rc/Pparg/Oxtr/Tacr2/Gsdmd/Nell2/Lgals9/Ms4a2/Apln/Agtr1a/RT1-S3/Akap12/Sphk1/Lepr/Mmp12/Rbp4/Gpr39/Fgfr4/Gata2/Trim6/Dynll1/Adora2a/Ankrd1/Cd244/Il1rap/Gabbr1/Pck2/Rims1/C1qtnf3/Spp…	91	0.733799
BP	GO:0051656	establishment of organelle localization	90/2629	489/17962	0.0116428	0.0833391	0.0656173	Il4r/Septin5/Sptbn2/Hif1a/Rab27b/Actr3/Ppfia3/Ywhaz/Kif23/Nefh/Fam83d/P2ry2/Bicdl2/Slc9a3r1/Il13ra2/Rab11a/Mreg/Slit1/Kif22/Ezr/Insc/Spire2/Kif18a/Syk/Spag5/Cadps2/Slc2a4/Pla2g3/Kif2c/Rab3a/Chrna4/Gipc1/Stxbp2/Sapcd2/Mrgprx2/Syt9/Fcer1a/Kifc1/Cdca8/Myo6/Grin3a/Ccnb1/Llgl2/Fez1/Lgals9/Ms4a2/Chmp4c/Nuf2/P2rx2/Hmox1/Scrib/Syt8/Nrn1/Dgki/Cenpe/Majin/Ap3s1/Gata2/Nefl/Map2/Hhex/Ripor1/Mgarp/Adora2a/Cen…	90	-2.10819
BP	GO:0001676	long-chain fatty acid metabolic process	23/2629	97/17962	0.0116741	0.083371	0.0656424	Adtrp/Slc27a4/Acsl3/Slc27a3/Acsbg1/Cyp2b21/Pam/Cyp2e1/Cyp2j4/Acsl1/Gsta1/Aloxe3/Alox12b/Sphk1/Plp1/Cyp2c23/Cyp2f4/Slc27a6/Cyp2b12/Cyp2d4/Acot1/Acot3/Mgll	23	-1.04257
BP	GO:0009062	fatty acid catabolic process	23/2629	97/17962	0.0116741	0.083371	0.0656424	Adtrp/Slc27a4/Abcd2/Phyh/Lpin3/Acat2/Twist1/Abhd1/Ces1d/Bdh2/Hadhb/Acadm/Dbi/Acacb/Echdc2/Acad11/Pck2/Ppard/Abhd2/Lpin2/Acadsb/Eci1/Cpt1b	23	1.04257
BP	GO:0043586	tongue development	9/2629	27/17962	0.0117708	0.0838687	0.0660343	Krt13/Bmp4/Erbb3/Kcne2/Tbx1/Hand2/Bnc2/Prdm16/Six4	9	1.66667
BP	GO:0090103	cochlea morphogenesis	9/2629	27/17962	0.0117708	0.0838687	0.0660343	Grhl3/Fzd2/Tbx18/Tshr/Tbx1/Hpn/Vangl2/Cthrc1/Sox9	9	1
BP	GO:0030193	regulation of blood coagulation	19/2629	76/17962	0.0118584	0.084396	0.0664495	Hpse/Ceacam1/Adtrp/Apoe/Ptger3/Tlr4/Syk/Tfpi/Pdgfa/F2rl1/Plg/Tspan8/Cav1/Anxa2/Vkorc1/Serping1/Prdx2/Enpp4/C1qtnf1	19	0.229416
BP	GO:0051289	protein homotetramerization	25/2629	108/17962	0.0120021	0.0853208	0.0671776	Ocm2/Ide/Pkm/Gpx3/Shmt2/Kcnma1/Tk1/Cda/Cby1/Aldh1a1/Trpv6/Pcbd1/Rxrg/Acadm/Acacb/Gbp5/Aldoc/Trpv1/Pkd2/Itpr1/Acpp/Aqp4/Aldh1a2/Apip/Tdo2	25	0.2
BP	GO:0046470	phosphatidylcholine metabolic process	12/2629	41/17962	0.01208	0.0857765	0.0675364	Gdpd3/Acsl3/Fabp5/Ldlr/Pla2g3/Rab38/Enpp2/Dbi/Lipc/Fgf7/Scarb1/Gpld1	12	-1.73205
BP	GO:0042698	ovulation cycle	27/2629	119/17962	0.0121456	0.0859987	0.0677114	Stat5a/Glrx/Map2k6/Ereg/Anxa1/Pgr/Capn5/Muc4/Tyro3/Pam/Hspa5/Mmp7/Gdf10/Fas/Mdk/Mstn/Oxtr/Serpinf1/Enpp2/Ptx3/Aldh1a1/Lepr/Ccne1/Robo2/Timp4/Ptger4/Arrb1	27	0.57735
BP	GO:0045576	mast cell activation	18/2629	71/17962	0.0121771	0.0859987	0.0677114	Il4r/Ywhaz/Il13ra2/Lcp2/Syk/Pla2g3/Stxbp2/Mrgprx2/Fcer1a/Lgals9/Ms4a2/Hmox1/Gata2/Thy1/Pld2/Ndrg1/Foxf1/Adora2b	18	-0.942809
BP	GO:0032602	chemokine production	22/2629	92/17962	0.0121806	0.0859987	0.0677114	Il1a/Il4r/P2ry2/Adam17/Epha2/Cd24/Tlr4/Ager/Twist1/Il33/Klf4/F2rl1/Trim32/Apod/Cxcl6/Lgals9/Arg2/C1qtnf3/Lpl/Tlr2/Tlr3/Adora2b	22	-0.852803
BP	GO:0043535	regulation of blood vessel endothelial cell migration	22/2629	92/17962	0.0121806	0.0859987	0.0677114	Stat5a/Jup/Hif1a/Apoe/Anxa1/Igf2/Adam17/Epha2/Vegfc/Fgfbp1/Klf4/Pparg/Plk2/Hmox1/Hdac9/Gata2/Prkd1/Prcp/Meox2/Angpt2/Mef2c/Dll4	22	0
BP	GO:1905954	positive regulation of lipid localization	22/2629	92/17962	0.0121806	0.0859987	0.0677114	Il1a/Vstm2a/Map2k6/Apoe/P2ry2/Abca12/Acat2/Nr1h3/Nkx3-1/Pla2r1/Pparg/Zc3h12a/Lipg/Acacb/Anxa2/Spp1/Sstr4/Lpl/Scarb1/C1qtnf1/Fitm1/Abcb4	22	1.70561
BP	GO:2001257	regulation of cation channel activity	37/2629	175/17962	0.0123059	0.0867847	0.0683302	Bmp4/Pln/Rrad/Ehd3/Chrna4/Amigo1/Stac/Rem1/Kcne3/Cav1/Kcne2/Cabp1/Gpr35/Cacnb1/Kcne5/LOC103690156/Pkd2/Casq2/Scn1b/Casq1/Dmd/Cacng7/Cacng4/Hrc/Neto2/Shank2/Jsrp1/Reln/Hap1/Trdn/Mef2c/Akap7/Kcng1/Stac3/Rgs9/Rnf207/Nlgn2	37	4.76757
BP	GO:0022407	regulation of cell-cell adhesion	75/2629	399/17962	0.0123924	0.0872956	0.0687325	Ceacam1/Cd44/Il4r/Bmp4/Stat5a/Tfrc/Adtrp/Arg1/Ptger3/Ada/Anxa1/Pla2g2f/Flot2/Il1rn/Igf2/Dusp22/Muc4/Cd24/Ager/Syk/Klf4/Gimap5/Cdh1/Il36b/Efnb3/Cxcl13/Cd59/Mex3b/Mdk/Shb/Ephb3/Gata3/Tbx18/Vnn1/Nfkbiz/Ccl21/Adam8/Lgals9/Zc3h12a/Zbtb7b/RT1-S3/Cited2/Cebpb/Marchf7/Gpnmb/Cav1/Ptpru/Kif26b/Adora2a/Thy1/Cd244/Arg2/Hlx/Ccm2l/Tnfsf13b/Ccdc88b/Bmp7/Il12b/Cx3cl1/Rap1gap/Piezo1/Ppara/Igfbp2/Spint2/Dusp3/Prdx…	75	-1.03923
BP	GO:0050663	cytokine secretion	51/2629	256/17962	0.0124097	0.0873182	0.0687503	Il1a/Il4r/Aim2/Trim16/Anxa1/Tlr4/Ager/Ezr/Cptp/Lcp2/Twist1/Syk/Il33/Il36rn/Cyp2j4/F2rl1/Mdk/Gata3/C5ar2/Tnfrsf9/Il17rc/Rnf19b/Gsdmd/Lgals9/Ms4a2/Zc3h12a/Agtr1a/Zbtb7b/Akap12/Mmp12/Hdac9/Gbp5/Trim6/Fbln1/Cd244/Il1rap/Gbp1/Ffar4/Arg2/C1qtnf3/Il17f/Lpl/Tlr2/Cd14/Cx3cl1/Agtr2/Ptger4/C1qtnf4/S100a13/Mapk11/Panx2	51	-0.70014
BP	GO:0048635	negative regulation of muscle organ development	17/2629	66/17962	0.0124411	0.0873409	0.0687681	G6pd/Bmp4/Gja1/S100b/Fgf3/Twist1/Tsc22d3/Mstn/Cxadr/Cited2/Rbp4/Fzd7/Pi16/Ppara/Six4/Rgs4/Mapk11	17	1.21268
BP	GO:1903793	positive regulation of anion transport	17/2629	66/17962	0.0124411	0.0873409	0.0687681	Il1a/Map2k6/Avp/Apoe/P2ry2/Ace2/Pla2r1/Fxyd1/Cebpb/Grik1/Adora2a/Gabbr1/Nr3c1/Sstr4/Tcaf1/Abcb4/Avpr1a	17	1.21268
BP	GO:0032965	regulation of collagen biosynthetic process	13/2629	46/17962	0.0124898	0.0873866	0.0688041	Bmp4/Serpinb7/Mkx/Ager/Cygb/Cyp2j4/Vim/Pparg/Prdx5/Ppard/Emilin1/Ccn2/Adora2b	13	0.83205
BP	GO:0046456	icosanoid biosynthetic process	13/2629	46/17962	0.0124898	0.0873866	0.0688041	Hpgds/Pla2g4f/Avp/Ggt1/Anxa1/Fabp5/Syk/Pla2g5/Fcer1a/Pparg/Sphk1/Ptgds/Avpr1a	13	-1.38675
BP	GO:1902893	regulation of pri-miRNA transcription by RNA polymerase II	13/2629	46/17962	0.0124898	0.0873866	0.0688041	Bmp4/Hif1a/Atoh8/Wt1/Apln/Gata2/Nfatc4/Nr3c1/Gata6/Sox9/Ppard/Ppara/Ngfr	13	1.94145
BP	GO:0010001	glial cell differentiation	52/2629	262/17962	0.0125299	0.0875681	0.0689471	Bmp4/Ntf3/Hdac11/Id2/Apoe/Actr3/Erbb3/Klf15/S100b/Tlr4/Ldlr/Spint1/Ager/Fa2h/Lamc3/Myoc/Gsn/Clcf1/Mdk/Vim/Pparg/Enpp2/Gpr37l1/Kcnq3/Plp1/Id4/Tspan2/Zfp365/Dusp15/Adora2a/Sh3tc2/Nr1d1/Aspa/Lama2/Mycn/Ndrg1/Tlr2/Dmd/Sox10/Gpr157/Sox9/Metrn/S100a8/Nrros/Prx/Reln/Nrg1/Ntrk3/Sox8/Ror1/Daam2/Fgf10	52	3.60555
BP	GO:0010656	negative regulation of muscle cell apoptotic process	16/2629	61/17962	0.0126313	0.0879039	0.0692115	Hmgcr/Hey2/Mdk/Zc3h12a/Agtr1a/Hmox1/Sfrp2/Dipk2a/Cav1/Nol3/Hspb6/Hand2/Slc25a4/Nupr1/Nrg1/Acot1	16	2
BP	GO:0048016	inositol phosphate-mediated signaling	16/2629	61/17962	0.0126313	0.0879039	0.0692115	Ceacam1/Homer2/Actn3/Adap1/Erbb3/Rcan2/Sppl3/Lmcd1/Myoz1/Nfatc4/Adgrb2/Itpr1/Akap5/Edn3/Chp2/Nrg1	16	1
BP	GO:1903078	positive regulation of protein localization to plasma membrane	16/2629	61/17962	0.0126313	0.0879039	0.0692115	Pls1/Arf6/Acsl3/Actr3/Myo5b/Epha2/Rab11a/Vil1/Ezr/Dpp10/Stac/Dpp6/Akap5/Nkd2/Agr2/Stac3	16	-1
BP	GO:0048708	astrocyte differentiation	21/2629	87/17962	0.0126823	0.0879039	0.0692115	Id2/Actr3/S100b/Tlr4/Ldlr/Ager/Lamc3/Clcf1/Vim/Gpr37l1/Plp1/Id4/Tspan2/Adora2a/Nr1d1/Mycn/Sox9/S100a8/Ntrk3/Sox8/Ror1	21	1.96396
BP	GO:0051279	regulation of release of sequestered calcium ion into cytosol	21/2629	87/17962	0.0126823	0.0879039	0.0692115	Cemip/Pln/Ngf/Ms4a2/Dbi/Nol3/Gpr39/Prkd1/Thy1/Pkd2/Casq2/Casq1/Dmd/Cx3cl1/Dhrs7c/Hrc/Jsrp1/Hap1/Trdn/Cxcl11/Aplnr	21	2.83683
BP	GO:0051955	regulation of amino acid transport	14/2629	51/17962	0.0126892	0.0879039	0.0692115	Avp/Arg1/Il1rn/Slc15a1/Ace2/Grik1/Adora2a/Gabbr1/Arg2/Hrh3/Nr3c1/Avpr1a/Rgs4/Osr1	14	0
BP	GO:0046513	ceramide biosynthetic process	15/2629	56/17962	0.0127239	0.0879039	0.0692115	B3galt2/Cers3/B4galnt1/Sptlc2/Gba/Fa2h/Elovl1/Degs2/Aloxe3/Sgms2/Alox12b/Sphk1/Ugt8/Ormdl1/Ormdl2	15	-3.35659
BP	GO:0055025	positive regulation of cardiac muscle tissue development	15/2629	56/17962	0.0127239	0.0879039	0.0692115	Bmp4/Tbx2/Erbb3/Pim1/Fdps/Hey2/Ccnb1/Fgfr2/Nr3c1/Gli1/Gata6/Cdk1/Slc25a4/Mef2c/Nrg1	15	0.258199
BP	GO:0090307	mitotic spindle assembly	15/2629	56/17962	0.0127239	0.0879039	0.0692115	Kif23/Rab11a/Tpx2/Kif11/Kif4a/Mybl2/Aurkb/Cdc20/Kifc1/Chmp4c/Nek2/Map9/Plk1/Racgap1/Flna	15	-2.84019
BP	GO:0001837	epithelial to mesenchymal transition	30/2629	136/17962	0.0127337	0.0879039	0.0692115	Bmp4/Hif1a/Wnt16/Kbtbd8/Fam83d/Isl1/Ager/Twist1/Ppp2ca/Hey1/Hey2/Mdk/Bambi/Dact3/Tiam1/Tgfb1i1/Olfm1/Foxa1/Vasn/Sfrp2/Pbld1/Hpn/Sfrp1/Fgfr2/Bmp7/Phldb1/Sox9/Msx1/Flna/Heyl	30	2.92119
BP	GO:0051282	regulation of sequestering of calcium ion	30/2629	136/17962	0.0127337	0.0879039	0.0692115	Cemip/Slc25a23/Pln/Ngf/Jph1/Ccl21/Ms4a2/Dbi/Nol3/Gpr39/Prkd1/Ryr3/Thy1/Trpv1/Pkd2/Casq2/Tpcn2/Casq1/Itpr1/Dmd/Plce1/Plch1/Cx3cl1/Dhrs7c/Hrc/Jsrp1/Hap1/Trdn/Cxcl11/Aplnr	30	2.92119
BP	GO:0014902	myotube differentiation	28/2629	125/17962	0.0128287	0.0884611	0.0696501	Il4r/Il36g/Actn3/Plpp7/Mamstr/Bhlhe41/Plekho1/Thra/Rbm24/P2rx2/Ccn3/Xk/Hdac9/Tbx1/Gdf15/Dmpk/Dmd/Acta1/Cacna1s/Shox2/Flt3lg/Trdn/Mef2c/Lmod3/Six4/Avpr1a/Klhl41/Stac3	28	3.77964
BP	GO:0015701	bicarbonate transport	8/2629	23/17962	0.0131303	0.0899027	0.0707852	Ptger3/Slc26a9/Slc4a11/Slc4a3/Slc26a3/Slc26a7/Slc26a1/Slc4a4	8	1.41421
BP	GO:0036342	post-anal tail morphogenesis	8/2629	23/17962	0.0131303	0.0899027	0.0707852	Epha2/Fgf3/Fzd3/Sfrp5/Tcf15/Sfrp2/Vangl2/Hes7	8	0
BP	GO:0071285	cellular response to lithium ion	8/2629	23/17962	0.0131303	0.0899027	0.0707852	Id2/Calr/Gsta4/Cdh1/Fas/Pparg/Nfatc4/Fabp4	8	0.707107
BP	GO:0090190	positive regulation of branching involved in ureteric bud morphogenesis	8/2629	23/17962	0.0131303	0.0899027	0.0707852	Wnt2b/Bmp4/Agtr1a/Sox9/Agtr2/Agtr1b/Sox8/Six4	8	2.12132
BP	GO:0008206	bile acid metabolic process	10/2629	32/17962	0.013183	0.0899027	0.0707852	Cyp27a1/Cyp7b1/Gba2/Fgfr4/Cyp39a1/Nr1d1/Nr5a2/Akr1d1/Fgf19/Prox1	10	1.89737
BP	GO:0033598	mammary gland epithelial cell proliferation	10/2629	32/17962	0.013183	0.0899027	0.0707852	Areg/Id2/Epha2/Kdm5b/Tfap2c/Gata3/Cebpb/Cdkn2a/Iqgap3/Rreb1	10	-2.52982
BP	GO:1901020	negative regulation of calcium ion transmembrane transporter activity	10/2629	32/17962	0.013183	0.0899027	0.0707852	Pln/Atp1a2/Rrad/Ppp2ca/Rem1/Cabp1/Gpr35/Pkd2/Casq2/Adra2a	10	1.89737
BP	GO:0001938	positive regulation of endothelial cell proliferation	23/2629	98/17962	0.0131971	0.0899027	0.0707852	Vegfb/Bmp4/Stat5a/Arg1/Igf2/Ecm1/Adam17/Vegfc/Fgfbp1/Mdk/Zfp580/Apln/Agtr1a/Hmox1/Cav1/Egfl7/Gata2/Prkd1/Thbs4/Adora2b/Ccl11/Prox1/Aplnr	23	1.4596
BP	GO:0010595	positive regulation of endothelial cell migration	23/2629	98/17962	0.0131971	0.0899027	0.0707852	Bmp4/Stat5a/Hif1a/Anxa1/Atoh8/Igf2/Calr/Adam17/Vegfc/Fgfbp1/Zfp580/Gata3/Plk2/Zc3h12a/Hmox1/Fgf1/Hdac9/Gata2/Prkd1/Gpld1/Adgra2/Adora2b/Prox1	23	-0.208514
BP	GO:0031670	cellular response to nutrient	23/2629	98/17962	0.0131971	0.0899027	0.0707852	Penk/Myo5b/Baiap2/Cdkn2b/Acat2/Pim1/Fzd2/Fzd1/Amigo1/Pparg/Hmox1/Folr2/Ccne1/Dbi/Trpv1/Phex/Sfrp1/Castor2/Castor1/Lpl/Gdap1/Kank2/Ccl5	23	-0.208514
BP	GO:0061640	cytoskeleton-dependent cytokinesis	23/2629	98/17962	0.0131971	0.0899027	0.0707852	Septin5/Actr3/Kif23/Incenp/Kif4a/Spire2/Aurkb/Septin4/Ect2/Chmp4c/Kif20b/Cep55/Zfp365/Arl3/Cenpa/Map9/Plk1/Nusap1/Birc5/Racgap1/Efhc1/Unc119/Rhoc	23	-2.29366
BP	GO:0050920	regulation of chemotaxis	45/2629	222/17962	0.0133873	0.0910985	0.0717267	Vegfb/Ocm2/Ntf3/Gja1/Ccl7/Zswim4/Calr/Artn/Padi2/Adam17/Sema3f/Sema4a/Jam3/Vegfc/Slit1/Ager/Cxcl13/Sema4b/Sema4d/Sema6c/F2rl1/Mdk/Cxcr2/Pdgfd/Zfp580/Tiam1/C5ar2/Mstn/Ccl21/Lgals9/Rarres2/Ccn3/Fgf1/Robo2/Prkd1/Thbs4/Angpt2/Edn3/Cx3cl1/Dusp3/Adgra2/Ntrk3/Il23a/Fgf10/Ccl5	45	1.34164
BP	GO:0032612	interleukin-1 production	25/2629	109/17962	0.0134668	0.0912904	0.0718778	Ceacam1/Inava/Aim2/Trim16/Anxa1/Isl1/Tlr4/Ager/Cptp/Cma1/F2rl1/S1pr3/Gsdmd/Lgals9/Zc3h12a/Sphk1/Gbp5/Arg2/Lpl/Tlr2/Cx3cl1/Aqp4/Ptger4/S100a13/Panx2	25	0.6
BP	GO:0007596	blood coagulation	34/2629	159/17962	0.0134723	0.0912904	0.0718778	Hpse/Ceacam1/Adtrp/Apoe/Ptger3/Tyro3/Tlr4/Hps6/Anxa8/Syk/Tfpi/Gnas/Pdgfa/Nbeal2/F2rl1/Plg/Tfpi2/Comp/Ppbp/Tspan8/Cav1/Anxa2/Fbln1/Pik3cb/Procr/Vkorc1/Itga2b/Cx3cl1/Serping1/Prdx2/Enpp4/Adra2a/C1qtnf1/Slc7a11	34	0.685994
BP	GO:0062013	positive regulation of small molecule metabolic process	34/2629	159/17962	0.0134723	0.0912904	0.0718778	Hif1a/Avp/Actn3/Plcd1/Anxa1/Abcd2/Eno1/Sec14l2/Igf2/Entpd5/Dgat2/Pgk1/Twist1/Fdps/Nr1h3/Pth1r/Pparg/Ccnb1/C1qtnf2/Guca1b/Pid1/Adcyap1r1/Fgf1/Dgat1/Cd244/Nr1d1/Ppara/Cdk1/Nupr1/Gpld1/Ptger4/Adora2b/Avpr1a/Nos1	34	0.342997
BP	GO:0061387	regulation of extent of cell growth	29/2629	131/17962	0.0134744	0.0912904	0.0718778	Crabp2/Ocm2/Cdk5r1/Dbnl/Apoe/Actr3/Myo5b/Sema3f/Sema4a/Rab11a/Slit1/Sema4b/Ngf/Sema4d/Sema6c/Rnd2/Olfm1/Rtn4r/Tnfrsf12a/Cttn/Aatk/Map2/Rgma/Spp1/Fstl4/L1cam/Nrg1/Ntrk3/Mgll	29	-0.557086
BP	GO:0036294	cellular response to decreased oxygen levels	41/2629	199/17962	0.0135348	0.0915677	0.0720962	Aqp3/Hif1a/Higd1a/Ccna2/Fam162a/Eno1/Plk3/S100b/Pdk1/Pgk1/Twist1/Slc29a1/Slc11a2/Bnip3l/Slc2a4/Nkx3-1/Npepps/Fas/Ccnb1/Adam8/Clca1/Vasn/Hmox1/Cited2/Nol3/Ddah1/Mgarp/Nop53/Cpeb2/Ankrd1/Sfrp1/Cox4i2/B3gat1/Gata6/Hyou1/Ndrg1/Itpr1/Stc2/Ppard/Dnmt3a/Stc1	41	-1.71791
BP	GO:0046620	regulation of organ growth	27/2629	120/17962	0.0135448	0.0915677	0.0720962	G6pd/Tbx2/Gja1/Pim1/Wt1/Fdps/Hey2/Ccnb1/Cxadr/Cited2/Rbp4/Acacb/Fgfr2/Hlx/Nr3c1/Gli1/Gata6/Pi16/Ppara/Cdk1/Slc25a4/Col14a1/Mef2c/Nrg1/Prox1/Rgs4/Mapk11	27	0.96225
BP	GO:0019226	transmission of nerve impulse	22/2629	93/17962	0.0138082	0.0932467	0.0734181	Avp/Jam3/Gba/Kcnma1/Clcn1/P2rx2/Gria1/Kcnmb2/Dpp6/Gpr35/Scn1b/Myh14/Cacng7/Scn9a/Scn5a/Cacng4/Cldn19/Prx/Scn7a/Ntrk3/Kcnmb4/Avpr1a	22	2.13201
BP	GO:0050817	coagulation	35/2629	165/17962	0.0138965	0.0936956	0.0737716	Hpse/Ceacam1/Adtrp/Apoe/Ptger3/Tyro3/Tlr4/Hps6/Anxa8/Syk/Tfpi/Gnas/Pdgfa/Nbeal2/F2rl1/Plg/Tfpi2/Comp/Ppbp/Tspan8/Cav1/Anxa2/Fbln1/Pik3cb/Procr/Vkorc1/Itga2b/Hs3st5/Cx3cl1/Serping1/Prdx2/Enpp4/Adra2a/C1qtnf1/Slc7a11	35	0.845154
BP	GO:0043393	regulation of protein binding	49/2629	246/17962	0.0140656	0.0936956	0.0737716	Bmp4/Lrpap1/Apoe/Ctnnbip1/Arf6/Actr3/Tdg/Hopx/Smarcd3/Isl1/Derl1/Hspa5/Ppp2ca/Aurkb/Spon1/Ngf/Nkx3-1/Csf3/Trib3/Slpi/Sppl3/LOC103694903/Bambi/Caprin2/Dzip1/Tiam1/Aurka/Dact1/Stpg1/Plk2/Pcbd1/Cav1/Eif2s1/Mfng/Map2/Anxa2/Ripor1/Rgma/Pcsk9/Nfatc4/Ccm2l/Plk1/Cthrc1/Ppara/Mef2c/Cdkn2a/Nrg1/Arrb1/Phlda2	49	-0.714286
BP	GO:0051208	sequestering of calcium ion	30/2629	137/17962	0.0140829	0.0936956	0.0737716	Cemip/Slc25a23/Pln/Ngf/Jph1/Ccl21/Ms4a2/Dbi/Nol3/Gpr39/Prkd1/Ryr3/Thy1/Trpv1/Pkd2/Casq2/Tpcn2/Casq1/Itpr1/Dmd/Plce1/Plch1/Cx3cl1/Dhrs7c/Hrc/Jsrp1/Hap1/Trdn/Cxcl11/Aplnr	30	2.92119
BP	GO:1990774	tumor necrosis factor secretion	11/2629	37/17962	0.0141322	0.0936956	0.0737716	Tlr4/Cyp2j4/Lgals9/Zc3h12a/Akap12/Arg2/Lpl/Tlr2/Cx3cl1/Ptger4/C1qtnf4	11	0.904534
BP	GO:2000108	positive regulation of leukocyte apoptotic process	11/2629	37/17962	0.0141322	0.0936956	0.0737716	Ceacam1/Cd44/Anxa1/Cd24/Fas/Adam8/Lgals9/Pik3cb/Mef2c/Cdkn2a/Ccl5	11	-0.904534
BP	GO:0071346	cellular response to interferon-gamma	28/2629	126/17962	0.014253	0.0936956	0.0737716	Arg1/Ccl7/Actr3/Cldn1/Tlr4/Pde12/Gsn/Stxbp2/Vim/Pparg/Ccl21/Lgals9/Cdc42ep2/Gbp5/Rab43/Gbp1/Arg2/Il12b/Tlr2/Hpx/Capg/Tlr3/Cx3cl1/Gbp2/Aqp4/Gbp4/Ccl11/Ccl5	28	1.51186
BP	GO:0072329	monocarboxylic acid catabolic process	26/2629	115/17962	0.0142925	0.0936956	0.0737716	Adtrp/Slc27a4/Abcd2/Phyh/Lpin3/Acat2/Twist1/Ldhd/Abhd1/Ces1d/Bdh2/Pon3/Hadhb/Acadm/Dbi/Acacb/Echdc2/Acad11/Pck2/Akr1d1/Ppard/Abhd2/Lpin2/Acadsb/Eci1/Cpt1b	26	1.1767
BP	GO:0006534	cysteine metabolic process	7/2629	19/17962	0.0143	0.0936956	0.0737716	Csad/Ggt1/Ahcyl2/Gclc/Apip/Cdo1/Slc7a11	7	-1.13389
BP	GO:0032823	regulation of natural killer cell differentiation	7/2629	19/17962	0.0143	0.0936956	0.0737716	Stat5a/Pglyrp4/Prdm1/Lgals9/Tox/Pglyrp3/Flt3lg	7	-0.377964
BP	GO:0035089	establishment of apical/basal cell polarity	7/2629	19/17962	0.0143	0.0936956	0.0737716	Slc9a3r1/Syne4/Tcf15/Camsap3/Scrib/Fscn1/Foxf1	7	-0.377964
BP	GO:0035313	wound healing, spreading of epidermal cells	7/2629	19/17962	0.0143	0.0936956	0.0737716	Adam17/Hbegf/Plet1/Scnn1g/Scnn1b/Mmp12/Rreb1	7	-1.88982
BP	GO:0070365	hepatocyte differentiation	7/2629	19/17962	0.0143	0.0936956	0.0737716	Bmp4/Anxa1/Cyp1a1/Hnf4g/Hhex/Pck2/Prox1	7	1.88982
BP	GO:0070886	positive regulation of calcineurin-NFAT signaling cascade	7/2629	19/17962	0.0143	0.0936956	0.0737716	Ceacam1/Erbb3/Sppl3/Lmcd1/Akap5/Chp2/Nrg1	7	-0.377964
BP	GO:0071605	monocyte chemotactic protein-1 production	7/2629	19/17962	0.0143	0.0936956	0.0737716	Il1a/Cd24/Ager/Twist1/Apod/Lgals9/C1qtnf3	7	0.377964
BP	GO:0071637	regulation of monocyte chemotactic protein-1 production	7/2629	19/17962	0.0143	0.0936956	0.0737716	Il1a/Cd24/Ager/Twist1/Apod/Lgals9/C1qtnf3	7	0.377964
BP	GO:0106058	positive regulation of calcineurin-mediated signaling	7/2629	19/17962	0.0143	0.0936956	0.0737716	Ceacam1/Erbb3/Sppl3/Lmcd1/Akap5/Chp2/Nrg1	7	-0.377964
BP	GO:1903978	regulation of microglial cell activation	7/2629	19/17962	0.0143	0.0936956	0.0737716	Ctsc/Ldlr/Ager/Pparg/Sphk1/Nr1d1/Cx3cl1	7	0.377964
BP	GO:2000345	regulation of hepatocyte proliferation	7/2629	19/17962	0.0143	0.0936956	0.0737716	Ceacam1/Mdk/Hpn/Lims2/Gli1/Itpr1/Cdkn2a	7	1.13389
BP	GO:0002118	aggressive behavior	5/2629	11/17962	0.0143125	0.0936956	0.0737716	Penk/Avp/Sncg/Kirrel3/Avpr1a	5	0.447214
BP	GO:0031392	regulation of prostaglandin biosynthetic process	5/2629	11/17962	0.0143125	0.0936956	0.0737716	Avp/Anxa1/Fabp5/Pparg/Avpr1a	5	-0.447214
BP	GO:0033029	regulation of neutrophil apoptotic process	5/2629	11/17962	0.0143125	0.0936956	0.0737716	Cd44/Anxa1/Cxcr2/Pik3cb/Slc7a11	5	-2.23607
BP	GO:0033034	positive regulation of myeloid cell apoptotic process	5/2629	11/17962	0.0143125	0.0936956	0.0737716	Cd44/Anxa1/Pik3cb/Mef2c/Cdkn2a	5	-1.34164
BP	GO:0035672	oligopeptide transmembrane transport	5/2629	11/17962	0.0143125	0.0936956	0.0737716	Car2/Slc15a1/Slc15a2/Cdh17/Slc7a11	5	-2.23607
BP	GO:0036093	germ cell proliferation	5/2629	11/17962	0.0143125	0.0936956	0.0737716	Hpgds/Ptgds/Ptgdr2/Prdx4/Rspo1	5	0.447214
BP	GO:0048733	sebaceous gland development	5/2629	11/17962	0.0143125	0.0936956	0.0737716	Cbx7/Krt76/Fa2h/Tfap2c/Acer1	5	-1.34164
BP	GO:0048934	peripheral nervous system neuron differentiation	5/2629	11/17962	0.0143125	0.0936956	0.0737716	Nefh/Isl1/Hoxd9/Hoxd10/Hand2	5	1.34164
BP	GO:0048935	peripheral nervous system neuron development	5/2629	11/17962	0.0143125	0.0936956	0.0737716	Nefh/Isl1/Hoxd9/Hoxd10/Hand2	5	1.34164
BP	GO:0060539	diaphragm development	5/2629	11/17962	0.0143125	0.0936956	0.0737716	Tcf21/Wt1/Msc/Fgfrl1/Disp1	5	2.23607
BP	GO:0099562	maintenance of postsynaptic density structure	5/2629	11/17962	0.0143125	0.0936956	0.0737716	Arf6/Dlg3/Dlg2/Shank2/Mpp2	5	-1.34164
BP	GO:0030203	glycosaminoglycan metabolic process	21/2629	88/17962	0.0144216	0.0942108	0.0741772	Cd44/Pglyrp4/Cemip/Pim1/Mki67/Spock3/Hyal4/Itih3/Hexb/Hyal1/Has3/Chst7/Spock2/Mamdc2/Csgalnact1/Pglyrp3/Chst5/Hgf/Itih4/Ptger4/Egflam	21	-0.218218
BP	GO:0051149	positive regulation of muscle cell differentiation	21/2629	88/17962	0.0144216	0.0942108	0.0741772	Il4r/Bmp4/Actn3/Hopx/Smarcd3/Mamstr/Fdps/Trim32/Thra/Rbm24/Tbx1/Gdf15/Nr3c1/Shox2/Flt3lg/Slc25a4/Mef2c/Eif5a/Lmod3/Nrg1/Prox1	21	1.96396
BP	GO:0061844	antimicrobial humoral immune response mediated by antimicrobial peptide	17/2629	67/17962	0.0144571	0.0942443	0.0742036	Cxcl3/Pglyrp4/Defb1/Spink5/Defb4/Kb15/Cxcl13/Mmp7/Klk7/Cxcl6/Cxcl2/Defa8/Ppbp/Pglyrp3/Cxcl11/Romo1/H2bc12	17	-3.63803
BP	GO:1901862	negative regulation of muscle tissue development	17/2629	67/17962	0.0144571	0.0942443	0.0742036	G6pd/Bmp4/Gja1/S100b/Fgf3/Twist1/Tsc22d3/Mstn/Cxadr/Cited2/Rbp4/Fzd7/Pi16/Ppara/Six4/Rgs4/Mapk11	17	1.21268
BP	GO:1904951	positive regulation of establishment of protein localization	87/2629	475/17962	0.0145843	0.0949742	0.0747783	Il1a/Sfn/Ceacam1/Il4r/Jup/Glrx/Hif1a/Cdk5r1/Aim2/Aacs/Ptp4a3/Gja1/Arf6/Trim16/Acsl3/Actr3/Cemip/Plk3/Apbb1/Isl1/Tlr4/Vegfc/Ager/Ezr/Twist1/Syk/Tmem30b/Il33/Cdh1/Sh3glb1/Edem2/Cyp2j4/F2rl1/Mdk/Ect2/Gata3/Il17rc/Pparg/Prr5l/Gsdmd/Lgals9/Fam115e/Zc3h12a/Kif20b/Agtr1a/RT1-S3/Akap12/Lepr/Mmp12/Rbp4/Gpr39/Trim6/Prkd1/Ripor1/Lrtomt/Dynll1/Adora2a/Ankrd1/Cd244/Il1rap/Pck2/Uaca/C1qtnf3/Camk4/Hras/Sirt3/Il…	87	-0.964901
BP	GO:0030308	negative regulation of cell growth	41/2629	200/17962	0.0146825	0.0950178	0.0748126	G6pd/Cdkn1a/Cdk5r1/Gja1/Actr3/Eno1/Apbb1/Sema3f/Sema4a/Slit1/Wt1/Rrad/Tspyl2/Sema4b/Sema4d/Sema6c/Caprin2/Dact3/Cda/Pparg/Rtn4r/Bst2/Sox17/Hyal1/Ccn3/Sfrp2/Aatk/Map2/Rgma/Sfrp1/Spp1/Pi16/Msx1/Ppard/Ppara/Fstl4/Adipor2/Prdm11/Cdkn2a/Rgs4/Gng4	41	1.09322
BP	GO:0001990	regulation of systemic arterial blood pressure by hormone	12/2629	42/17962	0.014714	0.0950178	0.0748126	G6pd/Ace2/Nox1/F2rl1/Oxtr/Cpa3/Agtr1a/Edn3/Agtr2/Agtr1b/Avpr1a/Rps6ka2	12	0
BP	GO:0046633	alpha-beta T cell proliferation	12/2629	42/17962	0.014714	0.0950178	0.0748126	Ceacam1/Cd44/Cd24/Syk/Lgals9/Zbtb7b/RT1-S3/Cd244/Arg2/Il12b/Il23a/Cd55	12	-1.1547
BP	GO:1903170	negative regulation of calcium ion transmembrane transport	12/2629	42/17962	0.014714	0.0950178	0.0748126	Ptger3/Pln/Atp1a2/Rrad/Ppp2ca/Rem1/Cabp1/Gpr35/Pkd2/Casq2/Adra2a/Trdn	12	2.3094
BP	GO:0050777	negative regulation of immune response	34/2629	160/17962	0.0147676	0.0950178	0.0748126	Serpinb3a/Ceacam1/Il4r/Arg1/Pglyrp4/Anxa1/Parp3/Spink5/Igf2/Dusp22/Muc4/Il13ra2/Tyro3/Mill1/Il33/Cd59/Dcst1/Pparg/Susd4/Bst2/Lgals9/Zc3h12a/Zbtb7b/Hmox1/RT1-S3/Mmp12/Arg2/Hlx/Gpx2/Il12b/Foxf1/Serping1/Pglyrp3/Cd55	34	-1.02899
BP	GO:0010659	cardiac muscle cell apoptotic process	16/2629	62/17962	0.0147718	0.0950178	0.0748126	Hmgcr/Igfbp3/Hey2/Mdk/Cxcr2/Sfrp2/Nol3/Gata6/Hspb6/Hand2/Slc25a4/Nupr1/Eif5a/Nrg1/Acot1/Rps6ka2	16	2
BP	GO:0010830	regulation of myotube differentiation	16/2629	62/17962	0.0147718	0.0950178	0.0748126	Il4r/Il36g/Actn3/Plpp7/Mamstr/Bhlhe41/Thra/Rbm24/Ccn3/Hdac9/Tbx1/Gdf15/Dmpk/Shox2/Flt3lg/Lmod3	16	2.5
BP	GO:0051209	release of sequestered calcium ion into cytosol	29/2629	132/17962	0.0149195	0.0950178	0.0748126	Cemip/Pln/Ngf/Jph1/Ccl21/Ms4a2/Dbi/Nol3/Gpr39/Prkd1/Ryr3/Thy1/Trpv1/Pkd2/Casq2/Tpcn2/Casq1/Itpr1/Dmd/Plce1/Plch1/Cx3cl1/Dhrs7c/Hrc/Jsrp1/Hap1/Trdn/Cxcl11/Aplnr	29	2.78543
BP	GO:0006590	thyroid hormone generation	6/2629	15/17962	0.0149282	0.0950178	0.0748126	Duoxa1/Duox1/Cpq/Gata3/Dio2/Hpn	6	-0.816497
BP	GO:0007194	negative regulation of adenylate cyclase activity	6/2629	15/17962	0.0149282	0.0950178	0.0748126	Gpr87/Npr3/LOC103690156/Gabbr1/Hrh3/Akap5	6	0.816497
BP	GO:0010878	cholesterol storage	6/2629	15/17962	0.0149282	0.0950178	0.0748126	Nr1h3/Pparg/Lpl/Ppard/Ppara/Scarb1	6	1.63299
BP	GO:0043031	negative regulation of macrophage activation	6/2629	15/17962	0.0149282	0.0950178	0.0748126	Ldlr/Nr1h3/Tff2/Pparg/Nr1d1/Cx3cl1	6	0.816497
BP	GO:0043116	negative regulation of vascular permeability	6/2629	15/17962	0.0149282	0.0950178	0.0748126	Ceacam1/Akap12/Pde2a/Ddah1/Adora2a/Nr3c1	6	0.816497
BP	GO:0046519	sphingoid metabolic process	6/2629	15/17962	0.0149282	0.0950178	0.0748126	Sptlc2/Gba/Degs2/Sgpp2/Sphk1/Acer1	6	-2.44949
BP	GO:0051044	positive regulation of membrane protein ectodomain proteolysis	6/2629	15/17962	0.0149282	0.0950178	0.0748126	Apoe/Sh3d19/Adam8/Rgma/Adra2a/Gpld1	6	0
BP	GO:0071599	otic vesicle development	6/2629	15/17962	0.0149282	0.0950178	0.0748126	Fgf3/Gata3/Tbx1/Fgfr2/Sox9/Fgf10	6	0.816497
BP	GO:0072697	protein localization to cell cortex	6/2629	15/17962	0.0149282	0.0950178	0.0748126	Ezr/Mex3b/Sapcd2/Plk1/Gnai1/Epb41l2	6	-0.816497
BP	GO:0062012	regulation of small molecule metabolic process	69/2629	366/17962	0.0149379	0.0950178	0.0748126	Ceacam1/Hif1a/Cyp51/Avp/Apoe/Igfbp3/Insig1/Actn3/Plcd1/Anxa1/Abcd2/Me1/Pgam1/Eno1/Slc25a23/Sec14l2/Igf2/Entpd5/Dgat2/Shmt2/Pdk1/Pde12/Fabp5/Dhcr7/Ldlr/Pgk1/Kcnma1/Twist1/Fdps/Nr1h3/Trib3/Clybl/Pth1r/Cda/Pparg/Ccnb1/C1qtnf2/Guca1b/Pid1/Lepr/Adcyap1r1/Acadm/Fgf1/Dbi/Cav1/Pde2a/Fgfr4/Acacb/Dgat1/Cd244/C1qtnf3/Nr1d1/Nr3c1/Thrb/Eif6/Fgf19/Grb10/Ppara/Cdk1/C1qtnf1/Nupr1/Gpld1/Ptger4/Adora2b/Prox1/Avpr1…	69	-0.120386
BP	GO:0008406	gonad development	60/2629	312/17962	0.0149516	0.0950178	0.0748126	Il1a/Sprr2d/Wnt2b/Bmp4/Stat5a/Ereg/Sdc1/Hmgcs1/Gja1/Tcf21/Nefh/Pgr/Acsbg1/Capn5/Map7/Hspa5/Wt1/Kif18a/Fdps/Pdgfa/Nkx3-1/Fst/Fas/Tfap2c/Gata3/Tiparp/Ptx3/Inha/Cited2/Cebpb/Lepr/Sfrp2/Ccne1/Fanca/Rbp4/Robo2/Rhobtb3/Cst3/Ctsl/Sfrp1/Tnfsf10/Vgf/Rad21l1/Gata6/Patz1/Tlr3/Sox9/Prdx4/Irx5/Aspm/Fgf7/Srd5a2/Nupr1/Ptger4/Col9a3/Sox8/Six4/Arrb1/Flna/Osr1	60	1.29099
BP	GO:0010665	regulation of cardiac muscle cell apoptotic process	15/2629	57/17962	0.0149917	0.0950178	0.0748126	Hmgcr/Igfbp3/Hey2/Mdk/Cxcr2/Sfrp2/Nol3/Gata6/Hspb6/Hand2/Slc25a4/Nupr1/Eif5a/Nrg1/Acot1	15	1.80739
BP	GO:0043030	regulation of macrophage activation	15/2629	57/17962	0.0149917	0.0950178	0.0748126	Il4r/Ctsc/Tlr4/Ldlr/Ager/Il33/Nr1h3/Pla2g5/Tff2/Pparg/Lgals9/Sphk1/Nr1d1/Muc5b/Cx3cl1	15	-0.258199
BP	GO:0046685	response to arsenic-containing substance	13/2629	47/17962	0.0150095	0.0950178	0.0748126	Cdkn1a/Nefh/Tnfrsf11b/Gclc/Cyp1a1/Serpinf1/Zc3h12a/Hmox1/Gria1/Mapk13/Nefl/Cpeb2/Nr3c1	13	-0.83205
BP	GO:0032410	negative regulation of transporter activity	20/2629	83/17962	0.0150301	0.0950178	0.0748126	Ndfip2/Pln/Slc9a3r1/Atp1a2/Twist1/Rrad/Ppp2ca/Fam115e/Rem1/Kcne3/Cav1/Kcne2/Cabp1/Gpr35/Kcne5/Pcsk9/Pkd2/Casq2/Adra2a/Osr1	20	1.78885
BP	GO:0000187	activation of MAPK activity	27/2629	121/17962	0.0150705	0.0950178	0.0748126	Inava/Map2k6/Ntf3/Mlkl/Tlr4/Syk/Muc20/Tgfa/F2rl1/Wnt7b/Mdfi/Fcer1a/C1qtnf2/Avpi1/Map3k9/Ptpn1/Fgf1/Gpr39/Gdf15/Plce1/Hgf/Prdx2/Nrg1/Iqgap3/Ntrk3/Arrb1/Fgf10	27	-1.34715
BP	GO:0015844	monoamine transport	25/2629	110/17962	0.0150712	0.0950178	0.0748126	Ptger3/Plcd1/Maob/Rab3b/Ly6e/Syk/Chrna4/Syt15/Syt13/Syt9/Fcer1a/Oxtr/Sncg/Syt8/Adora2a/Gabbr1/Hrh3/Syt12/Syt3/Slc22a3/Agtr2/Syt6/Adora2b/Nos1/Crhr2	25	1.4
BP	GO:0007618	mating	14/2629	52/17962	0.0150847	0.0950178	0.0748126	Avp/Ada/Pgr/P2ry2/Klk14/Oxtr/Thra/Hexb/Ddo/Vgf/Thrb/Ppp1r1b/Avpr1a/Grin1	14	-1.60357
BP	GO:0030834	regulation of actin filament depolymerization	14/2629	52/17962	0.0150847	0.0950178	0.0748126	Capza1/Sptbn2/Twf1/Vil1/Tpm1/Gsn/F2rl1/Tmod1/Tmod4/Cfl2/Lmod1/Capg/Tmod2/Lmod3	14	0.534522
BP	GO:0043300	regulation of leukocyte degranulation	14/2629	52/17962	0.0150847	0.0950178	0.0748126	Ceacam1/Il4r/Il13ra2/Syk/Stxbp2/F2rl1/Fcer1a/Lgals9/Ms4a2/Hmox1/Gata2/Pld2/Foxf1/Adora2b	14	-1.06904
BP	GO:0097720	calcineurin-mediated signaling	14/2629	52/17962	0.0150847	0.0950178	0.0748126	Ceacam1/Homer2/Actn3/Erbb3/Rcan2/Sppl3/Lmcd1/Myoz1/Nfatc4/Adgrb2/Nr5a2/Akap5/Chp2/Nrg1	14	1.06904
BP	GO:0001516	prostaglandin biosynthetic process	9/2629	28/17962	0.0151422	0.0950178	0.0748126	Hpgds/Pla2g4f/Avp/Anxa1/Fabp5/Pparg/Sphk1/Ptgds/Avpr1a	9	-1
BP	GO:0003081	regulation of systemic arterial blood pressure by renin-angiotensin	9/2629	28/17962	0.0151422	0.0950178	0.0748126	G6pd/Ace2/Nox1/F2rl1/Cpa3/Agtr1a/Agtr2/Agtr1b/Rps6ka2	9	-0.333333
BP	GO:0003148	outflow tract septum morphogenesis	9/2629	28/17962	0.0151422	0.0950178	0.0748126	Bmp4/Tbx2/Isl1/Rarb/Robo2/Tbx1/Fgfr2/Gata6/Nrp2	9	2.33333
BP	GO:0019433	triglyceride catabolic process	9/2629	28/17962	0.0151422	0.0950178	0.0748126	Apoe/Pnpla1/Ldlr/Abhd5/Lipg/Lpl/Lipc/Gpld1/Mgll	9	-1
BP	GO:0045822	negative regulation of heart contraction	9/2629	28/17962	0.0151422	0.0950178	0.0748126	Pln/Atp1a2/Zc3h12a/Kcne3/Trpv1/Adra1d/Agtr2/Rnls/Nos1	9	-0.333333
BP	GO:0046457	prostanoid biosynthetic process	9/2629	28/17962	0.0151422	0.0950178	0.0748126	Hpgds/Pla2g4f/Avp/Anxa1/Fabp5/Pparg/Sphk1/Ptgds/Avpr1a	9	-1
BP	GO:0050927	positive regulation of positive chemotaxis	9/2629	28/17962	0.0151422	0.0950178	0.0748126	Vegfb/Ntf3/Artn/Vegfc/Ager/F2rl1/Ccl21/Ntrk3/Fgf10	9	2.33333
BP	GO:0006733	oxidoreduction coenzyme metabolic process	35/2629	166/17962	0.0151988	0.0952763	0.0750162	G6pd/Hmgcr/Hif1a/Pkm/Ldhb/Actn3/Me1/Pgam1/Nadk2/Eno1/Entpd5/Idh2/Fmo2/Pgk1/Hk2/Nnt/Gpd2/Galt/Fmo1/Coq8a/Dhtkd1/Ldha/Coq10b/Aldoc/Eno3/Pgam2/Prdx5/Pck2/Taldo1/Coq10a/Eif6/Prkag3/Tpi1/Ppara/Nupr1	35	0.169031
BP	GO:0046031	ADP metabolic process	22/2629	94/17962	0.0156038	0.0977167	0.0769376	Hif1a/Pkm/Nudt9/Actn3/Pgam1/Eno1/Entpd5/Pgk1/Hk2/Galt/Ak2/Ak4/Dhtkd1/Ldha/Aldoc/Eno3/Pgam2/Eif6/Prkag3/Tpi1/Ppara/Nupr1	22	-0.852803
BP	GO:0050432	catecholamine secretion	19/2629	78/17962	0.0156245	0.0977473	0.0769617	Ptger3/Plcd1/Ly6e/Chrna4/Syt15/Syt13/Syt9/Oxtr/Sncg/Syt8/Adora2a/Gabbr1/Hrh3/Syt12/Syt3/Agtr2/Syt6/Adora2b/Crhr2	19	0.688247
BP	GO:0042310	vasoconstriction	24/2629	105/17962	0.0158799	0.0992451	0.078141	G6pd/Hif1a/Dusp5/Avp/Ptger3/Gja1/Bbs2/Atp1a2/F2rl1/Oxtr/Apln/Comp/Agtr1a/Cav1/Acta2/Edn3/Adra1d/Cx3cl1/Adra2a/Smtnl1/Kcna5/Agtr1b/Avpr1a/Nos1	24	1.63299
BP	GO:0016051	carbohydrate biosynthetic process	41/2629	201/17962	0.0159081	0.0993219	0.0782014	B3galt2/G6pd/Hif1a/Chst9/Plcd1/Igf2/Dgat2/Chst8/St6galnac1/Pgk1/Sord/B3gnt6/Pth1r/Gpd2/C1qtnf2/Phkg1/Pc/Epm2a/B4galt1/Akr1b1/Has3/Lepr/Adcyap1r1/Acadm/Rbp4/Chst10/B3gnt3/Nans/Pgam2/Cd244/Pck2/C1qtnf3/Nr1d1/Nr3c1/St3gal4/Csgalnact1/Prkag3/Tpi1/Grb10/Ppara/Ptger4	41	0.468521
BP	GO:0006939	smooth muscle contraction	26/2629	116/17962	0.0159275	0.0993425	0.0782177	Avp/Ptger3/Ada/Bbs2/Kcnma1/Atp1a2/Oxtr/Tacr2/Comp/Calcrl/P2rx2/Sphk1/Cttn/Cav1/Trpv1/Gucy1a1/Tpcn2/Acta2/Edn3/Tacr3/Mylk/Myh11/Adra2a/Ptger4/Adora2b/Mrvi1	26	1.96116
CC	GO:0001533	cornified envelope	20/2712	31/18446	3.42767e-10	1.16498e-07	9.87747e-08	Sprr1a/Sprr2d/Krt10/Csta/Cst6/Krt1/Dsp/Anxa1/Cnfn/Evpl/LOC102550598/Sprr1b/Sprr3/Krt2/Lor/Hrnr/Lce1m/Lce1l/Rptn/LOC102552128	20	-4.02492
CC	GO:0043292	contractile fiber	73/2712	240/18446	3.49587e-10	1.16498e-07	9.87747e-08	Slc2a1/Jup/Cdk5r1/Twf1/Alpg/Gja1/Actn3/Arhgef25/Fhod3/Tpm1/Pdlim2/Csrp1/Obsl1/Jph1/Tmod1/Fbxl22/Trim32/Kcnj8/Tnnc2/Tmod4/Tnnt3/Actc1/Myh4/Dbi/Myoz1/Lrrc39/Itgb1bp2/Ryr3/Myl9/Nexn/Ankrd1/Cst3/Cfl2/Casq2/Tnnt2/Lmod1/Tnni2/Acta2/Casq1/Dmd/Svil/Tmod2/Cacna1d/Acta1/Scn5a/Cacna1s/Krt8/Myom3/Hrc/Myl1/Glrx3/Synm/Ldb3/Mybpc1/Myh11/Mypn/Timp4/Nrap/Mef2c/Smtnl1/Myoz3/Myl3/Lmod3/Kcna5/Myh7b/Mybpc2/Pde4dip/Ky…	73	6.43726
CC	GO:0005882	intermediate filament	50/2712	140/18446	5.03592e-10	1.16498e-07	9.87747e-08	Krt12/Krt13/Krt10/Jup/Krt4/Krt71/Krt80/Krt23/Krt1/Krt85/Ppl/Dsp/Gja1/Krt14/RGD1305207/Evpl/Nefh/Krt78/Vmac/Krt76/Kb15/Kb23/Prph/Krt20/Krt39/Krt16/Fam83h/Krtap3-3/Krt82/Krt84/Krt42/Krt5/Krt36/Krt2/Iffo1/Vim/Krtap3-2/Krt17/Nefl/Adora2a/Krt40/Nme1/Dmd/Eif6/Krt8/Krtap11-1/Synm/Shank2/Nefm/Krt79	50	-3.9598
CC	GO:0016324	apical plasma membrane	93/2712	343/18446	1.33795e-09	2.32134e-07	1.96819e-07	Slc2a1/S100g/Slc5a1/Ceacam1/Cd44/Ecrg4/Sptbn2/Rab27b/Ocln/Rhcg/Gja1/Anxa1/Dsg1/Mal/Atp6v1b2/Cldn1/Duox1/P2ry2/Gjb6/Slc26a9/Slc9a3r1/Prom2/Erbb3/Adam17/Muc4/Pard6b/Cldn4/Gnat1/Ager/Ezr/Kcnma1/Atp6v1e1/Slc29a1/Plet1/Upk1b/Scnn1g/Fzd3/Slc11a2/Gnas/Aqp8/Slc7a5/Stxbp2/Pth1r/Fas/Clcn3/Scnn1b/Slc34a3/Fxyd1/Slc12a3/Oxtr/Slc6a19/Bst2/Cubn/Slc9a3r2/Abcg2/Trpv6/Cntfr/P2rx2/Slc26a3/Cav1/Gm2a/Slc44a4/Abcg5/Hp…	93	-2.79977
CC	GO:0045177	apical part of cell	112/2712	443/18446	2.48747e-09	2.96033e-07	2.50997e-07	Slc2a1/S100g/Slc5a1/Ceacam1/Cd44/Homer2/Ecrg4/Sptbn2/Car2/Rab27b/Ocln/Rhcg/Gja1/Anxa1/Dsg1/Edar/Mal/Atp6v1b2/Cldn1/Duox1/P2ry2/Gjb6/Myo5b/Slc26a9/Slc9a3r1/Prom2/Erbb3/Adam17/Muc4/Pard6b/Cldn4/Gnat1/Ldlr/Ager/Ezr/Kcnma1/Atp6v1e1/Insc/Slc29a1/Plet1/Upk1b/Scnn1g/Fzd3/Slc11a2/Cdh1/Itga8/Gnas/Aqp8/Slc7a5/Stxbp2/Sapcd2/Pth1r/Fas/Clcn3/Scnn1b/Slc34a3/C5ar2/Myo6/Fxyd1/Slc12a3/Oxtr/Slc6a19/Bst2/Cubn/Slc9a…	112	-2.83473
CC	GO:0031012	extracellular matrix	96/2712	362/18446	2.55936e-09	2.96033e-07	2.50997e-07	Hpse/Matn4/Lamc2/Tgfbi/Gpc3/Vwa1/Efemp1/Apoe/Lad1/Mfap5/Lrrn3/Alpl/Ccn5/Tnfrsf11b/Ecm1/Calr/Chadl/Thbs2/Egfl6/Lrrc17/Col8a2/Ccdc80/Lamc3/Vit/Myoc/Spon1/Wnt6/Mmp7/Spock3/Fbn2/Mmp16/Sparcl1/Nid2/Gpc4/Hapln1/Lum/Serpinf1/LRRTM1/Ptx3/Mgp/Col9a2/Rarres2/Adamts10/Comp/Hsd17b12/Vasn/Ccn3/Matn2/Mmp12/Mmp17/Sfrp2/Fgf1/Adamtsl4/Ntn4/Anxa2/Cilp/Thbs4/Fbln2/Cst3/Elfn1/Mamdc2/Fbln1/Fcgbp/Sfrp1/Col6a6/Mmp15/Fg…	96	5.30723
CC	GO:0005911	cell-cell junction	118/2712	476/18446	3.24083e-09	3.21305e-07	2.72425e-07	Slc2a1/Dsg3/Slc5a1/Gjb2/Capza1/Ceacam1/Aqp3/Jup/Tgm1/Pof1b/Twf1/Pkp1/Cldn23/Dsc3/Gjb4/Ocln/Dsc2/Dsp/Tacstd2/Gja1/Nectin4/Dsg1/Actr3/Pkp3/Dsc1/Dlg3/Flot2/Cldn1/Gjb6/Gjb1/Adam17/Usp53/Epha2/Pard6b/Jam3/Cldn8/Cldn4/Flrt3/Cdh20/Cldn16/Atp1a2/Lcp2/Pdlim2/Cdh1/Nectin1/Pvr/F11r/Cgn/Adgrl3/Sapcd2/Tjp2/Cldn17/Lsr/Ect2/Gjc1/Tiam1/Cdca3/Camsap3/Sgsm3/Fxyd1/Oxtr/Cadm4/Cxadr/Fgfrl1/B4galt1/Cd99l2/Gjb5/Gria1/A…	118	-1.84115
CC	GO:0030016	myofibril	68/2712	230/18446	5.13271e-09	4.18049e-07	3.54451e-07	Slc2a1/Jup/Twf1/Alpg/Actn3/Arhgef25/Fhod3/Tpm1/Pdlim2/Csrp1/Obsl1/Jph1/Tmod1/Fbxl22/Trim32/Kcnj8/Tnnc2/Tmod4/Tnnt3/Actc1/Myh4/Myoz1/Lrrc39/Itgb1bp2/Ryr3/Myl9/Nexn/Ankrd1/Cfl2/Casq2/Tnnt2/Lmod1/Tnni2/Casq1/Dmd/Svil/Tmod2/Cacna1d/Acta1/Scn5a/Cacna1s/Krt8/Myom3/Hrc/Myl1/Glrx3/Synm/Ldb3/Mybpc1/Myh11/Mypn/Timp4/Nrap/Mef2c/Smtnl1/Myoz3/Myl3/Lmod3/Kcna5/Myh7b/Mybpc2/Pde4dip/Ky/Klhl41/Nos1/Flna/Sphkap/Sm…	68	6.791
CC	GO:0016323	basolateral plasma membrane	73/2712	254/18446	5.48771e-09	4.18049e-07	3.54451e-07	Slc2a1/Lpo/S100g/Ceacam1/Cd44/Aqp3/Tfrc/Car2/Ide/Slc14a1/Ca11/Rhcg/Dsp/Tacstd2/Anxa1/Dlg3/Flot2/Cldn1/P2ry2/Best1/Prom2/Erbb3/Aqp9/Cldn8/Cldn4/Ldlr/Ager/Ezr/Slc29a1/Cdh1/Muc20/Dlg2/Tgfa/Pth1r/C5ar2/Slc16a8/Cxadr/Tshr/B4galt1/Hpgd/Agtr1a/Disp1/Scrib/Lepr/Ca9/Slco4c1/Cav1/Gm2a/Anxa2/Cdh17/Rhbg/Vangl2/Mpz/Pkd2/Lin7a/Pdzd11/Slc51a/Cacna1d/Akap5/Nkd2/Slc26a7/Hjv/Slc26a1/Aqp4/Cldn19/Scarb1/St14/Slc4a4/…	73	-1.75562
CC	GO:0031225	anchored component of membrane	46/2712	132/18446	6.02377e-09	4.18049e-07	3.54451e-07	Lypd3/Prss27/Slurp2/Cntn3/Rab27b/Gpc3/Rab10/Alpl/Flot2/Rab3b/Abhd17b/Gfra2/Cd24/Svip/Prss22/Mill1/Prss8/Ly6e/Plet1/Cp/Dlg2/Cd59/Rab3a/Lsamp/Gpc4/Rtn4r/Bst2/Cntfr/Rtn4rl1/Folr2/Ptpn1/Nrn1/Prss30/Nt5e/Lypd1/Ly6i/Rhbg/Thy1/Cntn1/Ntng1/Meltf/Cd14/Hjv/Art1/Mpp2/Ache	46	0.589768
CC	GO:0044449	contractile fiber part	61/2712	214/18446	1.32787e-07	8.37766e-06	7.10316e-06	Slc2a1/Jup/Actn3/Arhgef25/Fhod3/Pdlim2/Csrp1/Obsl1/Jph1/Tmod1/Fbxl22/Trim32/Tnnc2/Tmod4/Tnnt3/Actc1/Myoz1/Lrrc39/Itgb1bp2/Ryr3/Myl9/Nexn/Ankrd1/Cfl2/Casq2/Tnnt2/Lmod1/Tnni2/Acta2/Casq1/Dmd/Svil/Tmod2/Cacna1d/Acta1/Scn5a/Cacna1s/Krt8/Myom3/Hrc/Glrx3/Synm/Ldb3/Mybpc1/Myh11/Mypn/Timp4/Nrap/Mef2c/Smtnl1/Myoz3/Myl3/Lmod3/Kcna5/Mybpc2/Ky/Klhl41/Nos1/Flna/Sphkap/Smpx	61	6.52988
CC	GO:0031253	cell projection membrane	82/2712	321/18446	2.09365e-07	1.21083e-05	1.02662e-05	Slc5a1/Slc6a14/Ceacam1/Cd44/Eps8l2/Slc27a4/Pla2g4f/Twf1/Ptger3/Arf6/Slc9a3r1/Prom2/Adam17/Muc4/Cd24/Prph/Bbs2/Ezr/Slc39a6/Tpm1/Psd4/Slc11a2/Eps8l1/Itga8/Ace2/Ehd3/Nox1/Rasgrp2/Pth1r/Sgce/Plekho1/Tiam1/Slc34a3/Myo6/Slc6a19/Cubn/Arpc1a/Gpr37l1/Gabre/B4galt1/Gria1/Slc26a3/Robo2/Map2/Adora2a/Gabra3/Thy1/Trpv1/Pik3cb/Gabbr1/Pkd2/Sh3yl1/Evc/Pld2/Fscn1/Nme1/Fam107a/Dmd/Kcnk1/Itln1/Cacna1d/Gpr157/Amn/Aka…	82	-1.54604
CC	GO:0036379	myofilament	15/2712	25/18446	2.35437e-07	1.25687e-05	1.06566e-05	Fhod3/Obsl1/Tmod1/Trim32/Tnnc2/Tmod4/Tnnt3/Tnnt2/Tnni2/Tmod2/Acta1/Myom3/Mybpc1/Lmod3/Mybpc2	15	3.35659
CC	GO:0030017	sarcomere	57/2712	201/18446	4.07408e-07	2.01958e-05	1.71234e-05	Slc2a1/Jup/Actn3/Arhgef25/Fhod3/Pdlim2/Csrp1/Obsl1/Jph1/Tmod1/Fbxl22/Trim32/Tnnc2/Tmod4/Tnnt3/Actc1/Myoz1/Lrrc39/Itgb1bp2/Ryr3/Myl9/Nexn/Ankrd1/Cfl2/Casq2/Tnnt2/Lmod1/Tnni2/Casq1/Dmd/Tmod2/Cacna1d/Acta1/Scn5a/Cacna1s/Krt8/Myom3/Hrc/Glrx3/Ldb3/Mybpc1/Mypn/Timp4/Nrap/Mef2c/Smtnl1/Myoz3/Myl3/Lmod3/Kcna5/Mybpc2/Ky/Klhl41/Nos1/Flna/Sphkap/Smpx	57	6.2253
CC	GO:0045111	intermediate filament cytoskeleton	51/2712	177/18446	9.63889e-07	4.2161e-05	3.5747e-05	Krt12/Krt13/Krt10/Jup/Krt4/Krt71/Krt80/Krt23/Krt1/Krt85/Ppl/Dsp/Gja1/Krt14/RGD1305207/Evpl/Nefh/Krt78/Vmac/Krt76/Kb15/Kb23/Prph/Krt20/Krt39/Krt16/Fam83h/Krtap3-3/Krt82/Krt84/Krt42/Krt5/Krt36/Krt2/Iffo1/Vim/Krtap3-2/Krt17/Nefl/Adora2a/Krt40/Nme1/Dmd/Eif6/Krt8/Krtap11-1/Synm/S100a8/Shank2/Nefm/Krt79	51	-4.06081
CC	GO:0005865	striated muscle thin filament	14/2712	24/18446	9.72011e-07	4.2161e-05	3.5747e-05	Fhod3/Obsl1/Tmod1/Tnnc2/Tmod4/Tnnt3/Tnnt2/Tnni2/Tmod2/Acta1/Myom3/Mybpc1/Lmod3/Mybpc2	14	3.20713
CC	GO:0046658	anchored component of plasma membrane	25/2712	65/18446	2.21362e-06	9.03678e-05	7.66201e-05	Prss27/Cntn3/Gpc3/Flot2/Abhd17b/Cd24/Prss22/Mill1/Prss8/Cp/Dlg2/Cd59/Gpc4/Rtn4r/Rtn4rl1/Folr2/Nrn1/Prss30/Rhbg/Thy1/Cntn1/Ntng1/Meltf/Cd14/Mpp2	25	0.2
CC	GO:0016528	sarcoplasm	28/2712	78/18446	2.785e-06	0.000107377	9.1042e-05	Pln/Calr/Hk2/Slc2a4/Gsn/Jph1/Pygm/Nol3/Ryr3/Thbs4/Cacnb1/Sgcd/Dmpk/Casq2/Sln/Casq1/Spock1/Itpr1/Cacna1s/Dhrs7c/Rtn2/Hrc/Jsrp1/Trdn/Mef2c/Akap7/Klhl41/Nos1	28	4.53557
CC	GO:0016529	sarcoplasmic reticulum	25/2712	66/18446	3.06873e-06	0.000112089	9.5037e-05	Pln/Calr/Hk2/Slc2a4/Jph1/Pygm/Nol3/Ryr3/Thbs4/Cacnb1/Sgcd/Dmpk/Casq2/Sln/Casq1/Itpr1/Cacna1s/Dhrs7c/Rtn2/Hrc/Jsrp1/Trdn/Akap7/Klhl41/Nos1	25	4.2
CC	GO:0015629	actin cytoskeleton	108/2712	485/18446	4.22483e-06	0.000146192	0.000123952	Slc2a1/Pls1/Capza1/Septin5/Ocm2/Jup/Sptbn2/Pof1b/Zfp185/Twf1/Dbnl/Lad1/Cdc42ep3/Anxa1/Actr3/Ccn5/Flot2/Myo5b/Baiap2/Cnn3/Dusp22/Adam17/Fhod3/Vil1/Tlnrd1/Cap2/Baiap2l1/Pknox2/Ezr/Tpm1/Pdlim2/Cdh1/Gdpd2/Gsn/Gas2l3/Cotl1/Cgn/Obsl1/Tmod1/Trim32/Myo6/Tnnc2/Llgl2/Adam8/Tmod4/Arpc1a/Dennd2a/Tnnt3/Actc1/Myh4/Cttn/Myoz1/Actr3b/Map2/Cttnbp2/Myl9/Myo5c/Vangl2/Arhgap32/Whrn/Cfl2/Dcdc2/Samd14/Gbp1/Pkd2/Mylpf/…	108	1.5396
CC	GO:0042383	sarcolemma	48/2712	171/18446	4.42368e-06	0.000146192	0.000123952	Slc2a1/Popdc3/Anxa1/Ezr/Atp1a2/Gnas/Slc2a4/Sgcg/Cd59/Fas/Clcn1/Sgce/Mlip/Kcnj8/Fxyd1/Stac/Cav1/Anxa2/Ryr3/Cacnb1/Sgcd/Slc2a5/Scn1b/Lama2/Pld2/Casq1/Dmd/Cacng7/Sgcb/Cacna1d/Scn5a/Sgca/Cacna1s/Itga7/Cacng6/Krt8/Rtn2/Cacng4/Synm/Aqp4/Prx/Trdn/Bves/Akap7/Sspn/Nos1/Dtna/Cacng1	48	4.90748
CC	GO:0062023	collagen-containing extracellular matrix	56/2712	217/18446	1.21921e-05	0.000384605	0.000326094	Matn4/Lamc2/Tgfbi/Gpc3/Vwa1/Efemp1/Lad1/Ecm1/Calr/Chadl/Thbs2/Egfl6/Ccdc80/Lamc3/Vit/Myoc/Fbn2/Sparcl1/Nid2/Gpc4/Lum/Serpinf1/Mgp/Col9a2/Rarres2/Adamts10/Comp/Ccn3/Matn2/Sfrp2/Adamtsl4/Ntn4/Anxa2/Cilp/Thbs4/Fbln2/Cst3/Mamdc2/Fbln1/Sfrp1/Fgfr2/Fbln5/Lama2/Bmp7/Ltbp4/Sod3/Col4a6/Coch/Col14a1/Emilin1/Smoc1/Vcan/Lama4/Egflam/Ache/Fgf10	56	4.8107
CC	GO:0016328	lateral plasma membrane	22/2712	59/18446	1.58751e-05	0.000479014	0.000406141	Gjb2/Ceacam1/Jup/Nsg1/Ocln/Tacstd2/Gja1/Anxa1/Dsg1/Cldn1/Gjb1/Erbb3/Cldn4/Fzd3/Cdh1/Vangl2/C1qtnf5/Scn5a/Nkd2/Bves/Akap7/Iqgap3	22	-2.13201
CC	GO:0098862	cluster of actin-based cell projections	50/2712	194/18446	3.60817e-05	0.00104336	0.000884635	Pls1/Slc5a1/Slc6a14/Capza1/Ceacam1/Homer2/Ocm2/Eps8l2/Slc27a4/Ptger3/Actn3/Actr3/Myo5b/Slc9a3r1/Slc15a1/Vil1/Bbs2/Ezr/Slc11a2/Ace2/Cgn/Morn4/Gipc1/Pth1r/Tiam1/Slc34a3/Myo6/Slc6a19/Cubn/Slc9a3r2/B4galt1/Slc26a3/Tprn/Whrn/Pik3cb/Dcdc2/Pld2/Pls3/Myh14/Kcnk1/Itln1/Amn/Myo15a/Myh11/Shank2/Rhoc/Atp6v0a4/Slc7a11/Flna/Anpep	50	-3.11127
CC	GO:0030057	desmosome	12/2712	24/18446	4.7737e-05	0.00132518	0.00112358	Dsg3/Jup/Pof1b/Pkp1/Dsc3/Dsc2/Dsp/Dsg1/Pkp3/Dsc1/Jam3/B4galt1	12	-2.88675
CC	GO:0045121	membrane raft	87/2712	396/18446	5.86862e-05	0.00156647	0.00132816	Slc2a1/Hpse/Adtrp/Cys1/Mal2/Gja1/Ldhb/Plcd1/Mal/Mall/Flot2/Eno1/Slc9a3r1/Prom2/Adam17/Cd24/Tlr4/Ldlr/Npc1/Pgk1/Prss8/Furin/Ezr/Kcnma1/Atp1a2/Lcp2/Kif18a/Ppp2ca/Cdh1/Tfpi/Gnas/Slc2a4/LOC103694903/Fas/Lrp8/Cavin1/LOC100911027/Gprc5b/Fxyd1/Efhd2/Rtn4r/Bst2/Cxadr/Ms4a2/Ctsd/Tshr/Kcnq3/Rtn4rl1/Hmox1/Cblc/Ltb4r/Adcyap1r1/Kcne3/Cpe/Cav1/Pde2a/Anxa2/Rgs16/Thy1/Gabbr1/Cntn1/Pld2/Tlr2/Itpr1/S100a10/Dmd/Itl…	87	-0.321634
CC	GO:1990023	mitotic spindle midzone	8/2712	12/18446	6.13707e-05	0.00157746	0.00133748	Kif18a/Aurkb/Kif20b/Cenpe/Cttn/Map9/Kif18b/Eml1	8	-1.41421
CC	GO:0098857	membrane microdomain	87/2712	397/18446	6.45159e-05	0.00159907	0.0013558	Slc2a1/Hpse/Adtrp/Cys1/Mal2/Gja1/Ldhb/Plcd1/Mal/Mall/Flot2/Eno1/Slc9a3r1/Prom2/Adam17/Cd24/Tlr4/Ldlr/Npc1/Pgk1/Prss8/Furin/Ezr/Kcnma1/Atp1a2/Lcp2/Kif18a/Ppp2ca/Cdh1/Tfpi/Gnas/Slc2a4/LOC103694903/Fas/Lrp8/Cavin1/LOC100911027/Gprc5b/Fxyd1/Efhd2/Rtn4r/Bst2/Cxadr/Ms4a2/Ctsd/Tshr/Kcnq3/Rtn4rl1/Hmox1/Cblc/Ltb4r/Adcyap1r1/Kcne3/Cpe/Cav1/Pde2a/Anxa2/Rgs16/Thy1/Gabbr1/Cntn1/Pld2/Tlr2/Itpr1/S100a10/Dmd/Itl…	87	-0.321634
CC	GO:0005903	brush border	37/2712	134/18446	7.71161e-05	0.00180907	0.00153386	Pls1/Slc5a1/Slc6a14/Capza1/Ceacam1/Slc27a4/Ptger3/Actn3/Actr3/Myo5b/Slc9a3r1/Slc15a1/Vil1/Ezr/Slc11a2/Ace2/Cgn/Gipc1/Pth1r/Slc34a3/Myo6/Slc6a19/Cubn/B4galt1/Slc26a3/Pik3cb/Pld2/Myh14/Kcnk1/Itln1/Amn/Myh11/Shank2/Atp6v0a4/Slc7a11/Flna/Anpep	37	-3.45238
CC	GO:0019897	extrinsic component of plasma membrane	46/2712	179/18446	7.8202e-05	0.00180907	0.00153386	Srms/Prss27/Jup/Epn3/Apoe/Kpna2/Anxa1/Sytl1/Eno1/Prss22/Gnat1/Mycbpap/Cdh20/Prss8/Esyt3/Cdh1/Tgm3/Gnas/Plg/Tiam1/Olfm1/Stac/Gna14/Gna15/Farp1/Scrib/Dgki/Styk1/Gng7/Ptk6/Anxa2/Cdh17/Gng8/Gnaz/Cdh19/Cdh11/S100a10/Apc2/Racgap1/St14/Fermt2/Gramd2a/Stac3/Dtna/Gng4/Gnai1	46	-1.47442
CC	GO:0098589	membrane region	89/2712	411/18446	8.39984e-05	0.00188048	0.0015944	Slc2a1/Hpse/Adtrp/Cys1/Mal2/Gja1/Ldhb/Plcd1/Mal/Mall/Flot2/Eno1/Slc9a3r1/Prom2/Adam17/Cd24/Tlr4/Ldlr/Npc1/Pgk1/Prss8/Furin/Ezr/Kcnma1/Atp1a2/Lcp2/Kif18a/Ppp2ca/Cdh1/Tfpi/Gnas/Slc2a4/LOC103694903/Fas/Lrp8/Cavin1/LOC100911027/Gprc5b/Fxyd1/Efhd2/Rtn4r/Bst2/Cxadr/Ms4a2/Ctsd/Tshr/Kcnq3/Rtn4rl1/Hmox1/Cblc/Ltb4r/Adcyap1r1/Kcne3/Cpe/Cav1/Pde2a/Anxa2/Rgs16/Thy1/Gabbr1/Cntn1/Pld2/Tlr2/Itpr1/S100a10/Dmd/Itl…	89	-0.317999
CC	GO:0045095	keratin filament	24/2712	74/18446	9.32369e-05	0.00202207	0.00171445	Krt13/Krt10/Krt4/Krt71/Krt80/Krt1/Krt85/Krt14/Krt78/Krt76/Kb15/Kb23/Krt39/Fam83h/Krtap3-3/Krt82/Krt84/Krt5/Krt2/Krtap3-2/Krt17/Krt8/Krtap11-1/Krt79	24	-4.08248
CC	GO:0031674	I band	39/2712	146/18446	0.000109734	0.00230773	0.00195666	Slc2a1/Jup/Actn3/Pdlim2/Csrp1/Obsl1/Jph1/Fbxl22/Actc1/Myoz1/Itgb1bp2/Ryr3/Myl9/Nexn/Ankrd1/Cfl2/Casq2/Casq1/Dmd/Cacna1d/Scn5a/Cacna1s/Krt8/Myom3/Hrc/Glrx3/Ldb3/Mybpc1/Mypn/Nrap/Smtnl1/Myoz3/Myl3/Kcna5/Mybpc2/Ky/Nos1/Flna/Sphkap	39	4.96397
CC	GO:0051233	spindle midzone	14/2712	34/18446	0.000161542	0.00329055	0.00278995	Kif18a/Aurkb/Aurka/Cdca8/Kif20b/Cenpe/Cttn/Cdc6/Map9/Plk1/Racgap1/Unc119/Kif18b/Eml1	14	-2.13809
CC	GO:0098858	actin-based cell projection	53/2712	221/18446	0.00016595	0.00329055	0.00278995	Ceacam1/Cd44/Homer2/Ocm2/Eps8l2/Car2/Slc27a4/Twf1/Arf6/Atp6v1b2/Baiap2/Slc9a3r1/Prom2/Muc4/Cd24/Apbb1/Vil1/Bbs2/Ezr/Atp6v1e1/Fzd3/Pdgfa/Cd302/Morn4/Myo6/Icam2/Oxtr/Cxadr/Foxa1/Clca1/Slc9a3r2/Farp1/Akr1b1/Actc1/Tprn/Cbx6/Map2/Whrn/Ctsl/Pls3/Fscn1/Acta2/Dmd/Acta1/Akap5/Myo15a/Acpp/Lipc/Iqgap2/Scarb1/Ppp1r9a/Rhoc/Myo10	53	-1.78569
CC	GO:0031252	cell leading edge	88/2712	414/18446	0.000180246	0.00344209	0.00291844	Cd44/Eps8l2/Pla2g4f/Twf1/Dbnl/Arf6/Actr3/Ywhaz/Duoxa1/Atp6v1b2/Flot2/Duox1/Baiap2/Slc9a3r1/Dusp22/Adam17/Epha2/Apbb1/S100b/Vil1/Ezr/Slc39a6/Tpm1/Kif18a/Clip1/Psd4/Eps8l1/Cdh1/Itga8/Gnas/Gdpd2/Gsn/Rasgrp2/Stxbp2/Bspry/Sgce/Plekho1/Tiam1/Vim/Myo6/Cadm4/Tnfrsf12a/Gabre/Gria1/Scrib/Actc1/Cttn/Robo2/Ptk6/Map2/Anxa2/Ripor1/Adora2a/Gabra3/Thy1/Trpv1/S100a11/Gabbr1/Wasf1/Pkd2/Sh3yl1/Ldb2/Pld2/Fscn1/Nme1/…	88	-1.49241
CC	GO:0005913	cell-cell adherens junction	30/2712	105/18446	0.000183512	0.00344209	0.00291844	Jup/Tgm1/Pkp1/Dsc2/Dsp/Gja1/Nectin4/Actr3/Pkp3/Flot2/Cdh20/Pdlim2/Cdh1/Nectin1/Pvr/Cdca3/Camsap3/Oxtr/Cxadr/Cd99l2/Scrib/Nectin3/Cdh17/Cdh19/Cdh11/Ndrg1/Ldb3/Plekha7/Nrap/Ctnnd2	30	-2.55604
CC	GO:0031526	brush border membrane	23/2712	73/18446	0.000210798	0.00384984	0.00326416	Slc5a1/Slc6a14/Ceacam1/Slc27a4/Ptger3/Slc9a3r1/Slc11a2/Ace2/Pth1r/Slc34a3/Slc6a19/Cubn/B4galt1/Slc26a3/Pik3cb/Pld2/Kcnk1/Itln1/Amn/Shank2/Atp6v0a4/Slc7a11/Anpep	23	-2.71069
CC	GO:0070161	anchoring junction	71/2712	321/18446	0.00021779	0.00387554	0.00328595	Dsg3/Ceacam1/Jup/Niban2/Tgm1/Pof1b/Pkp1/Dsc3/Dsc2/Dsp/Gja1/Nectin4/Actn3/Dsg1/Actr3/Pkp3/Dsc1/Flot2/Tns4/Adam17/Epha2/Jam3/Flrt3/Cdh20/Ezr/Pdlim2/Cdh1/Nectin1/Pvr/Gsn/Grb7/Tgfb1i1/Cdca3/Camsap3/Oxtr/Cxadr/B4galt1/Cd99l2/Scrib/Dixdc1/Cttn/Cav1/Nectin3/Cdh17/Lims2/Tns2/Nexn/Flrt1/Cdh19/Wasf1/Lin7a/Neurl2/Cdh11/Epha5/Nox4/Itga2b/Ndrg1/Asap3/Fam107a/Itga7/Synm/Ldb3/Plekha7/Fermt2/Nrap/Ctnnd2/Abcb4/So…	71	-0.356034
CC	GO:0072686	mitotic spindle	30/2712	110/18446	0.000443049	0.0076869	0.00651749	Kif23/Fam83d/Tpx2/Kif22/Kif11/Kif18a/Iqcb1/Spag5/Aurkb/Ckap2l/Ska1/Ect2/Aurka/Kifc1/Kif20b/Cenpe/Cttn/Dynll1/Dcdc2/Map9/Pkd2/Espl1/Capg/Nusap1/Aspm/Racgap1/Cdk1/Efhc1/Kif18b/Eml1	30	-3.28634
CC	GO:0043230	extracellular organelle	31/2712	116/18446	0.000526094	0.0089051	0.00755036	Krt13/Tfrc/Ide/Sdc1/Gars/Anxa1/Defb1/Alpl/Ppfia3/Prom2/Rab11a/Gprc5a/Scnn1g/Sord/Slc11a2/Myoc/Slc2a4/Scnn1b/Gprc5b/Qsox1/Slc12a3/Cubn/Vasn/Anxa2/Gbp1/Itga2b/Gbp2/Clic1/Gbp4/Scnn1a/Anpep	31	-1.97566
CC	GO:0043235	receptor complex	83/2712	399/18446	0.000551232	0.00910846	0.00772278	Ceacam1/Cd44/Il4r/Tfrc/Il11ra1/Epha1/Dlg3/Il3ra/Rffl/Erbb3/Gfra2/Il13ra2/Epha2/Tyro3/Tlr4/Ldlr/Gprc5a/Tm7sf2/Syk/Itga8/Nr1h3/Dlg2/Chrna4/Pth1r/Pla2r1/Crlf1/Lrp8/Caprin2/Ephb3/Gpr119/Gprc5b/Olfm1/Grin3a/Tshr/Gpr37l1/Gabre/Cntfr/Calcrl/P2rx2/Gria1/Scrib/Lepr/Nrn1/Adcyap1r1/Itga10/Trpv3/Gpr37/Fgfr4/Abcg5/Grik1/Gfra3/Gabra3/Lmtk2/Gabbr1/Fgfr2/Epha5/Itga2b/Gpr160/Nr3c2/Tlr2/Cacng7/Tfr2/Grik5/Itln1/Tas…	83	0.987878
CC	GO:0005902	microvillus	26/2712	92/18446	0.000576001	0.00929639	0.00788212	Ceacam1/Cd44/Car2/Slc27a4/Atp6v1b2/Slc9a3r1/Prom2/Muc4/Cd24/Vil1/Bbs2/Ezr/Atp6v1e1/Pdgfa/Cd302/Myo6/Icam2/Oxtr/Foxa1/Clca1/Akr1b1/Ctsl/Fscn1/Lipc/Iqgap2/Scarb1	26	-2.35339
CC	GO:0005876	spindle microtubule	18/2712	56/18446	0.000763457	0.0120418	0.0102099	Polb/Rab11a/Kif11/Kif18a/Spag5/Aurkb/Ska1/Aurka/Cenpe/Arl3/Map9/Capn6/Pkd2/Plk1/Nusap1/Birc5/Cdk1/Kif18b	18	-2.35702
CC	GO:0030018	Z disc	34/2712	134/18446	0.000806321	0.0124353	0.0105435	Slc2a1/Jup/Actn3/Pdlim2/Csrp1/Obsl1/Jph1/Fbxl22/Myoz1/Itgb1bp2/Ryr3/Myl9/Nexn/Cfl2/Casq2/Casq1/Dmd/Cacna1d/Scn5a/Krt8/Myom3/Hrc/Glrx3/Ldb3/Mybpc1/Mypn/Nrap/Myoz3/Kcna5/Mybpc2/Ky/Nos1/Flna/Sphkap	34	4.45896
CC	GO:1902495	transmembrane transporter complex	67/2712	315/18446	0.00098284	0.0148281	0.0125723	Dlg3/Best1/Pln/Hspa2/Kcnma1/Atp1a2/Scnn1g/Dlg2/Lrrc8e/Dpp10/Chrna4/Clcn1/Clic3/Kcnq5/Amigo1/Scnn1b/Kcnj8/Olfm1/Fxyd1/Grin3a/Abcb9/Catsperz/Kcnf1/Gabre/Kcnq3/Gria1/Scrib/Nrn1/Kcne3/Cttn/Kcnmb2/Kcne2/Dpp6/Abcg5/Grik1/Ryr3/Cacnb1/Gabra3/Kcne5/Kcnk4/Pkd2/Fxyd4/Scn1b/Kcnh2/Kcnk1/Cacng7/Grik5/Scn9a/Cacna1d/Scn5a/Cacna1s/Cacng6/Cacng4/Clic1/Scn4b/Shank2/Scn7a/Scnn1a/Trdn/Kcna5/Atp1b2/Kcnmb4/Kcng1/Gabrp/…	67	2.32122
CC	GO:0043083	synaptic cleft	9/2712	20/18446	0.00113911	0.0168201	0.0142612	Apoe/Sparcl1/Prss12/Cbln1/Lgi1/Lama2/Lama4/Ache/Grin1	9	1
CC	GO:0034706	sodium channel complex	10/2712	24/18446	0.00125614	0.0181618	0.0153988	Scnn1g/Scnn1b/Grik1/Scn1b/Grik5/Scn9a/Scn5a/Scn4b/Scn7a/Scnn1a	10	0.632456
CC	GO:0005912	adherens junction	65/2712	308/18446	0.00142483	0.0201803	0.0171102	Ceacam1/Jup/Niban2/Tgm1/Pof1b/Pkp1/Dsc2/Dsp/Gja1/Nectin4/Actn3/Actr3/Pkp3/Flot2/Tns4/Adam17/Epha2/Flrt3/Cdh20/Ezr/Pdlim2/Cdh1/Nectin1/Pvr/Gsn/Grb7/Tgfb1i1/Cdca3/Camsap3/Oxtr/Cxadr/Cd99l2/Scrib/Dixdc1/Cttn/Cav1/Nectin3/Cdh17/Lims2/Tns2/Nexn/Flrt1/Cdh19/Wasf1/Lin7a/Neurl2/Cdh11/Epha5/Nox4/Itga2b/Ndrg1/Asap3/Fam107a/Itga7/Synm/Ldb3/Plekha7/Fermt2/Nrap/Ctnnd2/Abcb4/Sorbs2/Itgbl1/Smpx/Tns3	65	0.124035
CC	GO:0044291	cell-cell contact zone	23/2712	83/18446	0.00155574	0.0215937	0.0183086	Slc2a1/Jup/Dsc2/Dsp/Gja1/Flot2/Jam3/Atp1a2/Nectin1/Tiam1/Fxyd1/Cadm4/Cxadr/Fgfrl1/Scrib/Nectin3/Scn1b/Scn5a/Scn4b/Nrap/Kcna5/Baiap2l2/Vamp5	23	0.625543
CC	GO:0030315	T-tubule	20/2712	69/18446	0.00170048	0.0231398	0.0196195	Ezr/Atp1a2/Slc2a4/Fxyd1/Stac/Cacnb1/Scn1b/Casq1/Cacng7/Cacna1d/Scn5a/Cacna1s/Cacng6/Rtn2/Cacng4/Aqp4/Prx/Akap7/Nos1/Cacng1	20	4.02492
CC	GO:0099571	postsynaptic cytoskeleton	9/2712	21/18446	0.00173526	0.023159	0.0196358	Sptbn2/Nefh/Myo5b/Myo6/Cttn/Nefl/Cttnbp2/Nefm/Ppp1r9a	9	-0.333333
CC	GO:1990351	transporter complex	67/2712	322/18446	0.00177132	0.0231943	0.0196657	Dlg3/Best1/Pln/Hspa2/Kcnma1/Atp1a2/Scnn1g/Dlg2/Lrrc8e/Dpp10/Chrna4/Clcn1/Clic3/Kcnq5/Amigo1/Scnn1b/Kcnj8/Olfm1/Fxyd1/Grin3a/Abcb9/Catsperz/Kcnf1/Gabre/Kcnq3/Gria1/Scrib/Nrn1/Kcne3/Cttn/Kcnmb2/Kcne2/Dpp6/Abcg5/Grik1/Ryr3/Cacnb1/Gabra3/Kcne5/Kcnk4/Pkd2/Fxyd4/Scn1b/Kcnh2/Kcnk1/Cacng7/Grik5/Scn9a/Cacna1d/Scn5a/Cacna1s/Cacng6/Cacng4/Clic1/Scn4b/Shank2/Scn7a/Scnn1a/Trdn/Kcna5/Atp1b2/Kcnmb4/Kcng1/Gabrp/…	67	2.32122
CC	GO:0034703	cation channel complex	49/2712	222/18446	0.00199779	0.0256753	0.0217693	Dlg3/Hspa2/Kcnma1/Scnn1g/Dlg2/Dpp10/Kcnq5/Amigo1/Scnn1b/Kcnj8/Olfm1/Grin3a/Catsperz/Kcnf1/Kcnq3/Gria1/Nrn1/Kcne3/Cttn/Kcnmb2/Kcne2/Dpp6/Grik1/Ryr3/Cacnb1/Kcne5/Kcnk4/Pkd2/Scn1b/Kcnh2/Kcnk1/Cacng7/Grik5/Scn9a/Cacna1d/Scn5a/Cacna1s/Cacng6/Cacng4/Scn4b/Scn7a/Scnn1a/Trdn/Kcna5/Kcnmb4/Kcng1/Stac3/Grin1/Cacng1	49	2.71429
CC	GO:0005938	cell cortex	69/2712	339/18446	0.00272866	0.0344308	0.0291928	Slc2a1/Pls1/Capza1/Septin5/Ocm2/Sptbn2/Lamc2/Dbnl/Epn3/Exoc2/Arf6/Actr3/Rab10/Ppfia3/Flot2/Eno1/Spink5/Myo5b/Pard6b/Rhod/Cap2/Ezr/Insc/Spire2/Pdlim2/Cdh1/Septin4/Cd302/Gsn/Cotl1/Gipc1/Sapcd2/Tmod1/Rnd2/Myo6/Llgl2/Fgf1/Cttn/Cav1/Rhobtb3/Anxa2/Prkd1/Frmpd1/Cttnbp2/Arhgap32/Dcdc2/Rims1/Grk4/Gucy1b1/Pkd2/Fgfr2/Epb42/Nr3c2/Phldb1/Glrx3/Myrip/Scnn1a/Ppp1r9a/Exoc3l4/Rhoc/Ccn2/Myo10/Mlph/Rhof/Pde4dip/Fln…	69	-1.32424
CC	GO:1903561	extracellular vesicle	27/2712	107/18446	0.00287386	0.0356153	0.0301971	Krt13/Tfrc/Ide/Sdc1/Gars/Anxa1/Defb1/Ppfia3/Prom2/Rab11a/Gprc5a/Scnn1g/Sord/Slc11a2/Myoc/Slc2a4/Scnn1b/Gprc5b/Qsox1/Slc12a3/Cubn/Vasn/Anxa2/Itga2b/Clic1/Scnn1a/Anpep	27	-2.50185
CC	GO:0031256	leading edge membrane	39/2712	171/18446	0.00298483	0.0363416	0.0308129	Cd44/Eps8l2/Pla2g4f/Twf1/Adam17/Epha2/Ezr/Slc39a6/Tpm1/Psd4/Eps8l1/Itga8/Rasgrp2/Sgce/Plekho1/Tiam1/Myo6/Gabre/Gria1/Robo2/Map2/Adora2a/Gabra3/Thy1/Trpv1/Gabbr1/Sh3yl1/Nme1/Fam107a/Cacna1d/Akap5/Tacr3/Piezo1/Apc2/Ngfr/Nrg1/Mpp2/Ache/Grin1	39	-0.480384
CC	GO:0001726	ruffle	38/2712	166/18446	0.00312963	0.0374476	0.0317507	Eps8l2/Pla2g4f/Twf1/Dbnl/Arf6/Actr3/Atp6v1b2/Baiap2/Slc9a3r1/Adam17/S100b/Vil1/Ezr/Tpm1/Kif18a/Clip1/Psd4/Eps8l1/Gnas/Gsn/Rasgrp2/Plekho1/Tiam1/Myo6/Tnfrsf12a/Cttn/Ptk6/Map2/Anxa2/S100a11/Sh3yl1/Fscn1/Nme1/Asap3/Fam107a/Capg/Myo10/Klhl41	38	-3.24443
CC	GO:0033017	sarcoplasmic reticulum membrane	11/2712	31/18446	0.00334097	0.0392989	0.0333203	Pln/Jph1/Ryr3/Dmpk/Sln/Casq1/Dhrs7c/Hrc/Trdn/Klhl41/Nos1	11	3.31662
CC	GO:0016010	dystrophin-associated glycoprotein complex	8/2712	19/18446	0.00357651	0.0406901	0.0344999	Sgcg/Sgce/Sgcd/Dmd/Sgcb/Sgca/Krt8/Sspn	8	2.82843
CC	GO:0090665	glycoprotein complex	8/2712	19/18446	0.00357651	0.0406901	0.0344999	Sgcg/Sgce/Sgcd/Dmd/Sgcb/Sgca/Krt8/Sspn	8	2.82843
CC	GO:0016459	myosin complex	17/2712	59/18446	0.00391938	0.0438718	0.0371975	Myo5b/Cgn/Trim32/Myo6/Myh4/Myl9/Myo5c/Mylpf/Myh14/Myo15a/Myl1/Mybpc1/Myh11/Myl3/Myh7b/Myo10/Mlph	17	0.727607
CC	GO:0005883	neurofilament	6/2712	12/18446	0.00417375	0.0452591	0.0383738	Nefh/Prph/Nefl/Dmd/Shank2/Nefm	6	0.816497
CC	GO:1990454	L-type voltage-gated calcium channel complex	6/2712	12/18446	0.00417375	0.0452591	0.0383738	Cacng7/Cacna1d/Cacna1s/Cacng6/Cacng4/Cacng1	6	2.44949
CC	GO:0005921	gap junction	11/2712	32/18446	0.0044247	0.0472421	0.0400551	Gjb2/Gjb4/Gja1/Gjb6/Gjb1/Gjc1/Sgsm3/Gjb5/Ccn3/Gjb3/Panx2	11	-1.50756
CC	GO:0034702	ion channel complex	60/2712	295/18446	0.00502062	0.0527926	0.0447612	Dlg3/Best1/Hspa2/Kcnma1/Scnn1g/Dlg2/Lrrc8e/Dpp10/Chrna4/Clcn1/Clic3/Kcnq5/Amigo1/Scnn1b/Kcnj8/Olfm1/Grin3a/Catsperz/Kcnf1/Gabre/Kcnq3/Gria1/Scrib/Nrn1/Kcne3/Cttn/Kcnmb2/Kcne2/Dpp6/Grik1/Ryr3/Cacnb1/Gabra3/Kcne5/Kcnk4/Pkd2/Scn1b/Kcnh2/Kcnk1/Cacng7/Grik5/Scn9a/Cacna1d/Scn5a/Cacna1s/Cacng6/Cacng4/Clic1/Scn4b/Shank2/Scn7a/Scnn1a/Trdn/Kcna5/Kcnmb4/Kcng1/Gabrp/Stac3/Grin1/Cacng1	60	2.06559
CC	GO:0005922	connexin complex	8/2712	20/18446	0.00520144	0.0538776	0.0456812	Gjb2/Gjb4/Gja1/Gjb6/Gjb1/Gjc1/Gjb5/Gjb3	8	-2.12132
CC	GO:0043296	apical junction complex	33/2712	144/18446	0.00551859	0.0563221	0.0477538	Pof1b/Cldn23/Ocln/Tacstd2/Nectin4/Dlg3/Cldn1/Pard6b/Jam3/Cldn8/Cldn4/Cldn16/Cdh1/Nectin1/F11r/Cgn/Sapcd2/Tjp2/Cldn17/Ect2/Camsap3/Cxadr/Adcyap1r1/Nectin3/Wnk4/C1qtnf5/Lin7a/Cldn19/Plekha7/Cldn11/Bves/Clmp/Tjp3	33	-1.91485
CC	GO:0045178	basal part of cell	18/2712	66/18446	0.00576815	0.0580159	0.0491899	Ceacam1/Rhcg/Tacstd2/Krt14/Erbb3/Cldn4/Ager/Slc11a2/Muc20/C5ar2/Slc16a8/Cav1/Prcp/Pkd2/Phldb1/Aqp4/Cldn11/Nrg1	18	-0.942809
CC	GO:0019898	extrinsic component of membrane	62/2712	309/18446	0.00599809	0.0594668	0.05042	Srms/Prss27/Jup/Epn3/Apoe/Kpna2/Anxa1/Defb1/Aldh3a2/Sytl1/Mal/Eno1/Prss22/Gnat1/Mycbpap/Cdh20/Prss8/Ezr/Esyt3/Cdh1/Tgm3/Gnas/Rgs6/Syt15/Plg/Gba2/Coq8a/Tiam1/Olfm1/Stac/Gna14/Gna15/Farp1/Zc3h12a/Scrib/Dgki/Styk1/Gng7/Ptk6/Anxa2/Cdh17/Gng8/Gnaz/Cdh19/Pik3cb/Atg2a/Cdh11/S100a10/Sox10/Syn2/Apc2/Racgap1/St14/Fermt2/Syt6/Gramd2a/Mgll/Stac3/Dtna/Gng4/Gnai1/Osr1	62	-1.27
CC	GO:0055037	recycling endosome	35/2712	157/18446	0.00687619	0.0672124	0.0569873	Abhd17c/Tfrc/Vps53/Rab11fip1/Nsg1/Arf6/Slc31a1/Tbc1d14/Rab10/Relch/Myo5b/Scamp2/Abhd17b/Rffl/Rab11a/Ldlr/Slc11a2/Gnas/Ehd3/Slc31a2/Atp11b/Agtr1a/Gria1/Rab25/Aatk/Eipr1/Fzd7/Lmtk2/Sh3tc2/Pheta2/Ndrg1/Kcnk1/Rassf9/Grip1/Rab17	35	-2.53546
CC	GO:0031233	intrinsic component of external side of plasma membrane	8/2712	21/18446	0.00733448	0.0701715	0.0594962	Cd24/Mill1/Cd59/Rtn4r/Folr2/Thy1/Cd14/Flt3lg	8	-0.707107
CC	GO:0005614	interstitial matrix	7/2712	17/18446	0.00738115	0.0701715	0.0594962	Vwa1/Ccdc80/Vit/Adamtsl4/Mamdc2/Col14a1/Egflam	7	1.88982
CC	GO:0030133	transport vesicle	75/2712	391/18446	0.00855674	0.0802483	0.0680401	Ceacam1/Septin5/Sptbn2/Penk/Ntf3/Rab27b/Mal2/Arf6/Anxa1/Rab10/Sytl1/Rab3d/Steap2/Rab3b/Scamp2/Rab11a/Pam/Furin/Atp1a2/Il33/Septin4/Synpr/Gnas/Sh3glb1/Azin2/Ngf/Slc2a4/Rab3a/Syt15/Gipc1/Syt13/Tmem184a/Syt9/Nrgn/Clcn3/Aph1b/Rogdi/Fgfrl1/Atp6v1g2/Cpa3/Gria1/Sphk1/Slc30a3/Syt8/Dgki/Stx17/Cpe/Dbi/Cav1/Fgfr4/Anxa2/Cttnbp2/C1qtnf5/Gabbr1/Vgf/Slc6a17/Syt12/Sar1b/Itpr1/Dmd/Syt3/Nkd2/Sv2c/Mylk2/Rassf9/Myri…	75	1.73205
CC	GO:0098686	hippocampal mossy fiber to CA3 synapse	14/2712	49/18446	0.00914018	0.0845659	0.0717008	Mal2/Ywhaz/Nectin1/Efnb3/Syt9/Slc30a3/Nectin3/Slc16a7/Ptprd/Grik5/Shank2/Akap7/Prkar1b/Grin1	14	1.06904
CC	GO:0031430	M band	9/2712	26/18446	0.00926082	0.0845659	0.0717008	Obsl1/Lrrc39/Myom3/Mybpc1/Smtnl1/Lmod3/Mybpc2/Klhl41/Smpx	9	3
CC	GO:0031362	anchored component of external side of plasma membrane	7/2712	18/18446	0.0105677	0.0940253	0.0797211	Cd24/Mill1/Cd59/Rtn4r/Folr2/Thy1/Cd14	7	-1.13389
CC	GO:0098533	ATPase dependent transmembrane transport complex	7/2712	18/18446	0.0105677	0.0940253	0.0797211	Pln/Atp1a2/Fxyd1/Abcb9/Abcg5/Fxyd4/Atp1b2	7	1.13389
MF	GO:0030545	receptor regulator activity	115/2524	476/16882	5.80079e-08	6.27066e-05	5.3062e-05	Il1a/Areg/Vegfb/Bmp4/S100a7a/Slurp2/Ereg/Penk/Btc/Enho/Lrpap1/Cxcl3/Ntf3/Avp/Lynx1/Efemp1/Il36g/Ccl7/Slurp1/Defb14/Bmp8a/Defb3/Adm2/Tnfrsf11b/Il1rn/Igf2/Artn/Defb4/Prom2/Hbegf/Sema3f/Sema4a/Gpha2/Colec10/Vegfc/Tafa5/Flrt3/Tff1/Fgf3/Ly6e/Il33/Gdf6/Il36b/Il17c/Il36rn/Cxcl13/Sema4b/Ngf/Pdgfa/Sema4d/Csf3/Gdf10/Clcf1/Fst/Tgfa/Ly6g6e/Sema6c/Crlf1/Mdk/Wnt7b/Tff2/Pdgfd/Metrnl/Il36a/Mstn/Ccl21/Cxcl6/Cxcl2…	115	0.0932505
MF	GO:0048018	receptor ligand activity	104/2524	441/16882	8.4965e-07	0.000324818	0.000274859	Il1a/Areg/Vegfb/Bmp4/S100a7a/Ereg/Penk/Btc/Enho/Cxcl3/Ntf3/Avp/Efemp1/Il36g/Ccl7/Defb14/Bmp8a/Defb3/Adm2/Tnfrsf11b/Il1rn/Igf2/Artn/Defb4/Prom2/Hbegf/Sema3f/Sema4a/Gpha2/Colec10/Vegfc/Tafa5/Flrt3/Tff1/Fgf3/Il33/Gdf6/Il36b/Il17c/Il36rn/Cxcl13/Sema4b/Ngf/Pdgfa/Sema4d/Csf3/Gdf10/Clcf1/Tgfa/Sema6c/Crlf1/Mdk/Wnt7b/Tff2/Pdgfd/Metrnl/Il36a/Mstn/Ccl21/Cxcl6/Cxcl2/Inha/Apln/Cdc42ep2/Ppbp/Ccn3/Il24/Sfrp2/Gp…	104	0.196116
MF	GO:0017022	myosin binding	28/2524	74/16882	1.14993e-06	0.000324818	0.000274859	Rab27b/Rab10/Rab3d/Rab3b/Slc9a3r1/Rab11a/Pdlim2/Myoc/Gsn/Rab3a/Gipc1/Trim32/Fxyd1/Llgl2/Gria1/Actc1/Rab25/Myl9/Lmtk2/Dmd/Nkd2/Mylk2/Myrip/Mybpc1/Hap1/Ampd1/Mlph/Iqgap3	28	0
MF	GO:0003779	actin binding	97/2524	407/16882	1.20192e-06	0.000324818	0.000274859	Pls1/Capza1/Ceacam1/Homer2/Eps8l2/Sptbn2/Pof1b/Zfp185/Cdk5r1/Twf1/Dbnl/Actn3/Actr3/Myo5b/Tns4/Cnn3/Rcsd1/Fhdc1/Hook1/Vil1/Anxa8/Tlnrd1/Cap2/Baiap2l1/Pknox2/Ezr/Kcnma1/Spire2/Tpm1/Kif18a/Pdlim2/Eps8l1/Gsn/Gas2l3/Cotl1/Gipc1/Obsl1/Tmod1/Ctnnal1/Lsp1/Camsap3/Myo6/Tnnc2/Tmod4/Ywhag/Arpc1a/Tnnt3/Dixdc1/Myh4/Cttn/Myoz1/Actr3b/Map2/Anxa2/Myo5c/Nexn/Ankrd1/Adssl1/Cfl2/Samd14/Gbp1/Wasf1/Tnnt2/Pls3/Lmod1/T…	97	0.507673
MF	GO:0050662	coenzyme binding	77/2524	311/16882	3.33979e-06	0.000722064	0.000611007	G6pd/Dhcr24/Sqle/Gpt2/Hmgcr/Csad/Cryl1/Aldh6a1/Ogdhl/Ldhb/Kdm1b/Phyh/Me1/Naa80/Maob/Gcat/Fmo3/Gch1/Sptlc2/Shmt2/Dhcr7/Gclc/Me3/Pam/Idh2/Fmo2/Sord/Ldhd/Txnrd3/Nnt/Cyb5r2/Cyp2e1/Thnsl2/Fmo1/Qsox1/P4ha3/Fmo6/Bdh2/Pygl/Pc/Aldh1a1/Pygm/Dhtkd1/Hpgd/P4htm/Hadhb/Kyat3/Sirt7/Ldha/Aox1/Ddo/Aifm3/Fasn/Acadm/Carns1/Dbi/Cbr3/Cry2/Steap4/Acacb/Sardh/Dhodh/Acad11/Marc1/Alas2/Alas1/Sirt3/Aox4/Fmo4/Tpmt/Acadsb/Rn…	77	1.48149
MF	GO:0005539	glycosaminoglycan binding	56/2524	209/16882	5.96957e-06	0.00107552	0.000910098	Cd44/Vegfb/Bmp4/Lamc2/Lrpap1/Apoe/Pglyrp4/Ccl7/Cemip/Ccn5/Hbegf/Slit1/Ager/Ccdc80/Vit/Pla2g5/Cxcl13/Mmp7/Nell1/Spock3/Mdk/Tmem184a/Hapln1/Mstn/Rtn4r/Lgr6/Nell2/Fgfrl1/Comp/Hsd17b12/Rtn4rl1/Ccn3/Lipg/Gpnmb/Fgf1/Fgfr4/Spock2/Layn/Thbs4/Mamdc2/Sfrp1/Lpl/Bmp7/Tlr2/Lipc/Pglyrp3/Fgf7/Rspo1/Ccn2/Tpsb2/Cxcl11/Vcan/Nrp2/Egflam/Fgf10/Ccl5	56	2.40535
MF	GO:0008083	growth factor activity	42/2524	143/16882	7.56097e-06	0.00116763	0.000988043	Areg/Vegfb/Bmp4/Ereg/Btc/Ntf3/Efemp1/Bmp8a/Igf2/Artn/Prom2/Hbegf/Vegfc/Tff1/Fgf3/Gdf6/Ngf/Pdgfa/Csf3/Gdf10/Tgfa/Mdk/Tff2/Pdgfd/Mstn/Inha/Ccn3/Fgf1/Gdf11/Thbs4/Cdnf/Gdf15/Vgf/Bmp7/Il12b/Fgf19/Fgf7/Bmp8b/Hgf/Ccn2/Nrg1/Fgf10	42	1.23443
MF	GO:0016614	oxidoreductase activity, acting on CH-OH group of donors	41/2524	142/16882	1.52062e-05	0.00205474	0.00173871	G6pd/Hmgcr/Sdr9c7/Nsdhl/Cryl1/Lipf/Ldhb/Aldh3a2/Me1/Akr1c19/Sdr16c5/Rdh12/Me3/Idh2/Sdr42e1/Sord/Ldhd/Gpd2/Bdh1/Akr1b8/Bdh2/Akr1c12/Hpgd/Hadhb/Hsd17b12/Akr1b1/Ldha/Aldh3a1/Fasn/Cbr3/Hsd17b7/Vkorc1/Akr1c13/Dhrs3/Akr1d1/Dhrs7c/Srd5a2/Adhfe1/Hsd17b1/Hsd17b2/Akr1c15	41	-0.468521
MF	GO:0016616	oxidoreductase activity, acting on the CH-OH group of donors, NAD or NADP as acceptor	38/2524	131/16882	2.73761e-05	0.00328817	0.00278244	G6pd/Hmgcr/Sdr9c7/Nsdhl/Cryl1/Ldhb/Me1/Akr1c19/Sdr16c5/Rdh12/Me3/Idh2/Sdr42e1/Sord/Ldhd/Gpd2/Bdh1/Akr1b8/Bdh2/Akr1c12/Hpgd/Hadhb/Hsd17b12/Akr1b1/Ldha/Aldh3a1/Fasn/Cbr3/Hsd17b7/Akr1c13/Dhrs3/Akr1d1/Dhrs7c/Srd5a2/Adhfe1/Hsd17b1/Hsd17b2/Akr1c15	38	-0.648886
MF	GO:0008201	heparin binding	43/2524	157/16882	3.9137e-05	0.00423071	0.00358001	Vegfb/Bmp4/Lamc2/Lrpap1/Apoe/Ccl7/Ccn5/Hbegf/Slit1/Ager/Ccdc80/Pla2g5/Cxcl13/Mmp7/Nell1/Mdk/Tmem184a/Mstn/Rtn4r/Lgr6/Nell2/Fgfrl1/Comp/Hsd17b12/Rtn4rl1/Ccn3/Lipg/Gpnmb/Fgf1/Fgfr4/Thbs4/Sfrp1/Lpl/Bmp7/Lipc/Fgf7/Rspo1/Ccn2/Tpsb2/Cxcl11/Nrp2/Fgf10/Ccl5	43	2.59248
MF	GO:0042056	chemoattractant activity	15/2524	34/16882	4.38158e-05	0.0043059	0.00364363	Vegfb/Bmp4/S100a7a/Ntf3/Defb14/Defb3/Defb4/Colec10/Vegfc/Wnt7b/Cx3cl1/Fgf7/Hgf/Fgf10/Ccl5	15	1.29099
MF	GO:0051015	actin filament binding	52/2524	204/16882	5.46913e-05	0.00492678	0.00416902	Pls1/Capza1/Pof1b/Zfp185/Cdk5r1/Twf1/Dbnl/Actn3/Actr3/Myo5b/Rcsd1/Vil1/Anxa8/Pknox2/Ezr/Tpm1/Gsn/Cotl1/Obsl1/Tmod1/Ctnnal1/Camsap3/Myo6/Tnnc2/Tmod4/Arpc1a/Myh4/Cttn/Actr3b/Anxa2/Myo5c/Nexn/Adssl1/Cfl2/Samd14/Pls3/Fscn1/Myh14/Svil/Capg/Myom3/Iqgap2/Mybpc1/Myh11/Fermt2/Nrap/Ppp1r9a/Myh7b/Myo10/Arpc5l/Mybpc2/Flna	52	0.27735
MF	GO:0016813	hydrolase activity, acting on carbon-nitrogen (but not peptide) bonds, in linear amidines	8/2524	12/16882	6.94353e-05	0.00577381	0.00488577	Arg1/Padi1/Padi2/Ddah2/Ddah1/Padi4/Arg2/Padi3	8	-1.41421
MF	GO:0050839	cell adhesion molecule binding	57/2524	232/16882	7.48581e-05	0.00578011	0.0048911	Jup/Tgfbi/Cdk5r1/Pkp1/Dsp/Tacstd2/Nectin4/Pkp3/Ccn5/Igf2/Calr/Adam17/Jam3/Cdh20/Ezr/Syk/Cdh1/Nectin1/Pvr/Ctnnal1/Icam2/Adam8/Cxadr/S1pr3/Comp/Ccn3/Sfrp2/Gpnmb/Tspan8/Fgf1/Cpe/Nectin3/Itgb1bp2/Cdh17/Thbs4/Thy1/Fbln1/Edil3/Cdh19/Spp1/Fbln5/Ntng1/Cdh11/Ndrg1/Ptprd/Dmd/Akap5/Itga7/Cx3cl1/L1cam/Tenm3/Emilin1/Ctnnd2/Ccn2/Nrg1/Itgbl1/Nlgn2	57	1.9868
MF	GO:0016709	oxidoreductase activity, acting on paired donors, with incorporation or reduction of molecular oxygen, NAD(P)H as one donor, and incorporation of one atom of oxygen	17/2524	44/16882	0.000105939	0.00763465	0.0064604	Sqle/Cyp51/Cyp27a1/Msmo1/Akr1c19/Fmo3/Fmo2/Cyp1a1/Fmo1/Fmo6/Akr1c12/Akr1c13/Akr1d1/Ch25h/Fmo4/Akr1c15/Nos1	17	2.18282
MF	GO:0008238	exopeptidase activity	30/2524	101/16882	0.000115154	0.00778006	0.00658345	Tpp2/Ggt6/Dpp3/Ggt1/Cpvl/Cpxm2/Mindy1/Xpnpep1/Cpq/Cpa4/Ace2/Npepps/Mmp16/Cpm/Scrn1/Dpp7/Cpa3/Cpa6/Aebp1/Mindy4/Cpe/Trhde/Hpn/Ctsl/Prcp/Agbl3/Cpa1/Cpxm1/Lvrn/Anpep	30	0.730297
MF	GO:1901681	sulfur compound binding	59/2524	250/16882	0.000185088	0.0115544	0.00977724	Vegfb/Bmp4/Lamc2/Lrpap1/Sult1a1/Apoe/Aldh6a1/Ccl7/Ogdhl/Naa80/Ccn5/Gsta5/Hbegf/Slit1/Ager/Ccdc80/Gsta4/Pla2g5/Cxcl13/Mmp7/Fst/Gsta1/Nell1/Mdk/Tmem184a/Gsta2/Mstn/Rtn4r/Lgr6/Nell2/Pc/Dhtkd1/Fgfrl1/Comp/Hadhb/Hsd17b12/Rtn4rl1/Ccn3/Lipg/Gpnmb/Acadm/Fgf1/Dbi/Fgfr4/Acacb/Thbs4/Sfrp1/Lpl/Bmp7/Lipc/Fgf7/Tpmt/Rspo1/Ccn2/Tpsb2/Cxcl11/Nrp2/Fgf10/Ccl5	59	1.95283
MF	GO:0004857	enzyme inhibitor activity	82/2524	375/16882	0.000192394	0.0115544	0.00977724	Serpinb3a/Serpinb2/Cdkn1a/Serpinb11/Csta/Serpinb7/LOC100910851/Wfdc5/Cdkn1c/Wfdc1/Cst6/Serpinb5/Gpc3/Avp/Dnajc3/Anxa1/LOC689230/Serpinb8/Stfa2/LOC100911797/Spink5/Pln/Cdkn2b/Pbp2/Pinlyp/Vil1/Serpina9/Serpinb13/Ppp1r1a/Spint1/Furin/RGD1310507/Rps6ka1/Tfpi/Ngf/Trib3/Slpi/Ppp1r14c/Wfdc21/Spock3/Txnip/Ppp1r14a/Serpinb12/Serpinf1/Itih3/Bst2/Cd109/Tfpi2/Camk2n1/Ppp1r12c/Gchfr/Ppp1r36/Cstb/Dgki/Nol3/Tri…	82	-1.54604
MF	GO:0061134	peptidase regulator activity	56/2524	235/16882	0.000204093	0.0116118	0.00982585	Serpinb3a/Serpinb2/Serpinb11/Csta/Serpinb7/LOC100910851/Wfdc5/Wfdc1/Cst6/Serpinb5/Gpc3/Avp/Ctsc/LOC689230/Serpinb8/Stfa2/LOC100911797/Spink5/Psmd14/Vil1/Serpina9/Serpinb13/Spint1/Furin/Rps6ka1/Tfpi/Ngf/Nkx3-1/Slpi/Wfdc21/Spock3/Serpinb12/Serpinf1/Itih3/Bst2/Cd109/Tfpi2/Cstb/Sfrp2/Cav1/Nol3/Cst3/Fbln1/Prdx5/Pzp/Spock1/Wfdc18/Spink7/LOC102553010/Serping1/Birc5/Spint2/Timp4/Serpinb6b/Itih4/Arrb1	56	-1.06904
MF	GO:0003707	steroid hormone receptor activity	19/2524	55/16882	0.000241354	0.0130452	0.0110388	Pgr/Nr2f1/Nr1h3/Rarb/Nkx3-1/Pparg/Thra/Nr1d2/Hnf4g/Rxrg/Nr1d1/Nr3c1/Thrb/Nr5a2/Nr3c2/Ppard/Ppara/Abhd2/Nr2f2	19	2.9824
MF	GO:0016298	lipase activity	32/2524	115/16882	0.00026512	0.0136474	0.0115483	Lipm/Aspg/Gdpd3/Pla2g4f/Lipn/Lipf/Plcd1/Pla2g2f/Pla2g4e/Pnpla1/Gdpd1/Pla2g5/Pla2g3/Lipk/Pla2g4d/Abhd1/Ces1d/Enpp2/Hmox1/Lipg/Plcb4/Pld2/Lpl/Smpd5/Plce1/Plch1/Lipc/Abhd2/Pla2g4b/Gpld1/Mgll/Ccl5	32	-2.47487
MF	GO:0004180	carboxypeptidase activity	16/2524	43/16882	0.000280191	0.0137676	0.0116501	Cpvl/Cpxm2/Mindy1/Cpq/Cpa4/Ace2/Cpm/Cpa3/Cpa6/Aebp1/Mindy4/Cpe/Ctsl/Agbl3/Cpa1/Cpxm1	16	1
MF	GO:0030414	peptidase inhibitor activity	50/2524	207/16882	0.000309674	0.0142983	0.0120991	Serpinb3a/Serpinb2/Serpinb11/Csta/Serpinb7/LOC100910851/Wfdc5/Wfdc1/Cst6/Serpinb5/Gpc3/Avp/LOC689230/Serpinb8/Stfa2/LOC100911797/Spink5/Vil1/Serpina9/Serpinb13/Spint1/Furin/Rps6ka1/Tfpi/Ngf/Slpi/Wfdc21/Spock3/Serpinb12/Serpinf1/Itih3/Bst2/Cd109/Tfpi2/Cstb/Nol3/Cst3/Prdx5/Pzp/Spock1/Wfdc18/Spink7/LOC102553010/Serping1/Birc5/Spint2/Timp4/Serpinb6b/Itih4/Arrb1	50	-1.41421
MF	GO:0043177	organic acid binding	53/2524	223/16882	0.000318816	0.0142983	0.0120991	Cd44/Crabp2/Hmgcs1/Phyh/Cemip/Fmo3/Ddah2/Shmt2/Fabp5/Gclc/Pam/Sh3glb1/Rars1/Hbb/Id3/Thnsl2/Lsr/Hba-a2/Hapln1/P4ha3/Pparg/Grin3a/Rtn4r/Hba-a1/Pygl/Pc/Gchfr/P4htm/Folr2/Acacb/Ddah1/Grik1/Sardh/Layn/Padi4/Dgat1/Ptgds/Ffar4/Alas2/Castor1/Ppard/Ppara/S100a8/Fabp4/Tdo2/L1cam/Nr2f2/Vcan/Ddc/Gad1/Grin1/Hdc/Pah	53	0.686803
MF	GO:0016247	channel regulator activity	37/2524	141/16882	0.000333438	0.0142983	0.0120991	Lynx1/Pln/Slc9a3r1/Slc15a1/Prss8/Rrad/Dpp10/Amigo1/Fxyd1/Wnk2/Rem1/Kcne3/Fxyd6/Prss30/Cav1/Kcnmb2/Kcne2/Dpp6/Wnk4/Kcne5/Pcsk9/Trpv1/Fxyd4/Scn1b/Itpr1/Cacng7/Cacng6/Cacng4/Scn4b/Fxyd3/Gpld1/Kcna5/Kcnmb4/Nos1/Flna/Fxyd7/Cacng1	37	2.13719
MF	GO:0005125	cytokine activity	44/2524	177/16882	0.000357234	0.0142983	0.0120991	Il1a/Areg/Bmp4/Cxcl3/Il36g/Ccl7/Bmp8a/Tnfrsf11b/Il1rn/Tafa5/Il33/Gdf6/Il36b/Il17c/Il36rn/Cxcl13/Csf3/Gdf10/Clcf1/Crlf1/Il36a/Mstn/Ccl21/Cxcl6/Cxcl2/Inha/Ppbp/Il24/Gdf11/Gdf15/Spp1/Tnfsf10/Il17f/Bmp7/Il12b/Cx3cl1/LOC103694381/Bmp8b/Flt3lg/Ifnk/Ccl11/Il23a/Cxcl11/Ccl5	44	-1.20605
MF	GO:0061135	endopeptidase regulator activity	48/2524	198/16882	0.000369689	0.0142983	0.0120991	Serpinb3a/Serpinb2/Serpinb11/Csta/Serpinb7/LOC100910851/Wfdc1/Cst6/Serpinb5/Avp/LOC689230/Serpinb8/Stfa2/LOC100911797/Spink5/Psmd14/Vil1/Serpina9/Serpinb13/Spint1/Furin/Rps6ka1/Tfpi/Ngf/Slpi/Spock3/Serpinb12/Serpinf1/Itih3/Bst2/Cd109/Tfpi2/Cstb/Sfrp2/Nol3/Cst3/Prdx5/Pzp/Spock1/Spink7/LOC102553010/Serping1/Birc5/Spint2/Timp4/Serpinb6b/Itih4/Arrb1	48	-1.44338
MF	GO:0050840	extracellular matrix binding	20/2524	61/16882	0.000370353	0.0142983	0.0120991	Lypd3/Tgfbi/Sdc1/Ecm1/Spock3/Sparcl1/Ntn4/Spock2/Anxa2/Thbs4/Fbln2/Spp1/Itga2b/Itga7/Olfml2a/Lypd5/Clec14a/Olfml2b/Smoc1/Ache	20	1.78885
MF	GO:0004497	monooxygenase activity	37/2524	143/16882	0.00044822	0.0160537	0.0135845	Cyp4f39/Sqle/Cyp3a9/Cyp51/Cyp27a1/Msmo1/Cyp4b1/Bco1/Akr1c19/Fmo3/Cyp2b21/Cyp24a1/Pam/Cyp7b1/Fmo2/Cyp2e1/Cyp2j4/Cyp1a1/Fmo1/Fmo6/Akr1c12/Pcbd1/Cyp39a1/Cyp2c23/Cyp2f4/Tph1/Akr1c13/Cyp2b12/Cyp4f37/Akr1d1/Ch25h/Rassf9/Cyp2d4/Fmo4/Akr1c15/Nos1/Pah	37	1.80839
MF	GO:0070851	growth factor receptor binding	37/2524	143/16882	0.00044822	0.0160537	0.0135845	Il1a/Areg/Ceacam1/Cd44/Vegfb/Ereg/Btc/Efemp1/Il36g/Fam83b/Rnf126/Il1rn/Ecm1/Slc9a3r1/Adam17/Hbegf/Vegfc/Flrt3/Fgf3/Il36b/Il36rn/Pdgfa/Csf3/Tgfa/Pdgfd/Gata3/Il36a/Cadm4/Frs3/Cblc/Fgf1/Flrt1/Il1rap/Fgf19/Agr2/Fgf7/Fgf10	37	-2.46598
MF	GO:0008307	structural constituent of muscle	11/2524	25/16882	0.000475224	0.0160537	0.0135845	Csrp1/Obsl1/Jph1/Nexn/Mylpf/Dmd/Myom3/Synm/Mybpc1/Myh11/Mybpc2	11	3.31662
MF	GO:0030547	receptor inhibitor activity	11/2524	25/16882	0.000475224	0.0160537	0.0135845	Slurp2/Lrpap1/Lynx1/Il1rn/Ly6e/Il36rn/Fst/Dkk2/Lypd1/Pcsk9/Ccl5	11	-0.301511
MF	GO:0004866	endopeptidase inhibitor activity	46/2524	190/16882	0.000499113	0.0163497	0.0138351	Serpinb3a/Serpinb2/Serpinb11/Csta/Serpinb7/LOC100910851/Wfdc1/Cst6/Serpinb5/Avp/LOC689230/Serpinb8/Stfa2/LOC100911797/Spink5/Vil1/Serpina9/Serpinb13/Spint1/Furin/Rps6ka1/Tfpi/Ngf/Slpi/Spock3/Serpinb12/Serpinf1/Itih3/Bst2/Cd109/Tfpi2/Cstb/Nol3/Cst3/Prdx5/Pzp/Spock1/Spink7/LOC102553010/Serping1/Birc5/Spint2/Timp4/Serpinb6b/Itih4/Arrb1	46	-1.47442
MF	GO:0043121	neurotrophin binding	7/2524	12/16882	0.000654916	0.0203606	0.017229	Ntf3/Furin/Pzp/Fstl4/Ngfr/Hap1/Ntrk3	7	0.377964
MF	GO:0019842	vitamin binding	34/2524	131/16882	0.000704137	0.0203606	0.017229	S100g/Crabp2/Gpt2/Csad/Ogdhl/Phyh/Ttpa/Gcat/Sptlc2/Shmt2/Rbp2/Pam/Thnsl2/P4ha3/Cubn/Pygl/Pc/Pygm/Dhtkd1/Comp/P4htm/Kyat3/Folr2/Fasn/Rbp4/Acacb/Sardh/Marc1/Alas2/Alas1/Aldh1a2/Ddc/Gad1/Hdc	34	0.685994
MF	GO:0015267	channel activity	92/2524	447/16882	0.000713034	0.0203606	0.017229	Gjb2/Aqp3/Clca2/Slc14a1/Clca4l/Gjb4/Gja1/Slc26a9/Best1/Gjb1/Aqp9/Cldn4/Slc4a11/Clca4/Kcnma1/Scnn1g/Lrrc8e/Aqp8/Kcnk5/Chrna4/Aqp12a/Clcn1/Jph1/Clic3/Kcnq5/Gjc1/Clcn3/Scnn1b/Kcnj8/Trpm1/Grin3a/Clca1/Otop3/Kcnf1/Gabre/Trpv6/Kcnq3/P2rx2/Gria1/Kcnk7/Sec61a1/Kcne3/Trpv3/Ano4/Kcnmb2/Kcne2/Anxa2/Slc24a3/Grik1/Ryr3/Hpn/Cacnb1/Gpr89b/Gabra3/Kcne5/Trpv1/Kcnk4/Clcn6/Pkd2/Fxyd4/Scn1b/Kcnh2/Tpcn2/Kcnk12/Itpr1/…	92	-1.04257
MF	GO:0022803	passive transmembrane transporter activity	92/2524	447/16882	0.000713034	0.0203606	0.017229	Gjb2/Aqp3/Clca2/Slc14a1/Clca4l/Gjb4/Gja1/Slc26a9/Best1/Gjb1/Aqp9/Cldn4/Slc4a11/Clca4/Kcnma1/Scnn1g/Lrrc8e/Aqp8/Kcnk5/Chrna4/Aqp12a/Clcn1/Jph1/Clic3/Kcnq5/Gjc1/Clcn3/Scnn1b/Kcnj8/Trpm1/Grin3a/Clca1/Otop3/Kcnf1/Gabre/Trpv6/Kcnq3/P2rx2/Gria1/Kcnk7/Sec61a1/Kcne3/Trpv3/Ano4/Kcnmb2/Kcne2/Anxa2/Slc24a3/Grik1/Ryr3/Hpn/Cacnb1/Gpr89b/Gabra3/Kcne5/Trpv1/Kcnk4/Clcn6/Pkd2/Fxyd4/Scn1b/Kcnh2/Tpcn2/Kcnk12/Itpr1/…	92	-1.04257
MF	GO:0008235	metalloexopeptidase activity	18/2524	55/16882	0.00073347	0.0203606	0.017229	Cpxm2/Xpnpep1/Cpq/Cpa4/Ace2/Npepps/Mmp16/Cpm/Cpa3/Cpa6/Aebp1/Cpe/Trhde/Agbl3/Cpa1/Cpxm1/Lvrn/Anpep	18	1.88562
MF	GO:0017171	serine hydrolase activity	51/2524	220/16882	0.000754475	0.0203606	0.017229	Tmprss4/Tmprss11g/Tmprss11f/Tmprss13/Prss27/Tmprss11e/Klk9/Tpp2/Klk13/Tmprss11b/Tmprss11a/Cpvl/Klk11/Tmprss11d/Ctsc/Klk10/Klk12/Klk8/Pcsk4/Klk14/Rhbdl3/Prss22/Prss8/Furin/Hp/Endou/Cela3b/Htra4/Cma1/Klk7/Dpp10/Rhbdl2/Klk6/Plg/Dpp7/Prss12/Tmprss9/Prss30/Dpp6/Prss23/Hpn/Pcsk9/Prcp/St14/Hgf/Reln/Tpsb2/Tmprss2/Gzmm/Ache/Rhbdl1	51	-1.82036
MF	GO:0017080	sodium channel regulator activity	12/2524	30/16882	0.000755123	0.0203606	0.017229	Prss8/Fxyd1/Fxyd6/Prss30/Pcsk9/Fxyd4/Scn1b/Scn4b/Fxyd3/Gpld1/Nos1/Fxyd7	12	0
MF	GO:0008236	serine-type peptidase activity	50/2524	215/16882	0.000783502	0.0203606	0.017229	Tmprss4/Tmprss11g/Tmprss11f/Tmprss13/Prss27/Tmprss11e/Klk9/Tpp2/Klk13/Tmprss11b/Tmprss11a/Cpvl/Klk11/Tmprss11d/Ctsc/Klk10/Klk12/Klk8/Pcsk4/Klk14/Rhbdl3/Prss22/Prss8/Furin/Hp/Endou/Cela3b/Htra4/Cma1/Klk7/Dpp10/Rhbdl2/Klk6/Plg/Dpp7/Prss12/Tmprss9/Prss30/Dpp6/Prss23/Hpn/Pcsk9/Prcp/St14/Hgf/Reln/Tpsb2/Tmprss2/Gzmm/Rhbdl1	50	-1.9799
MF	GO:0033218	amide binding	78/2524	369/16882	0.000791068	0.0203606	0.017229	Dhcr24/Tpp2/Ide/Apoe/Kpna2/Gprasp2/Aldh6a1/Naa80/Cemip/Fntb/Gltp/Calr/Gsta5/Apbb1/Itm2a/Ldlr/Ager/Furin/Cptp/Gsta4/Rps6kb2/Cma1/Npepps/Slc7a5/Gsta1/Pth1r/Mrgprx2/Lrp8/RT1-T24-3/Gsta2/Brap/Olfm1/Pparg/Vipr2/RT1-N3/Rtn4r/Oxtr/Ctsd/Pc/Gpr37l1/Hadhb/Calcrl/RT1-S3/Gria1/Folr2/Lepr/Sec61a1/Adcyap1r1/Fasn/Acadm/Dbi/Npr3/Gpr37/Trhde/Cabp1/Acacb/Sardh/RT1-CE10/Cst3/LOC103690156/Ctsl/Sstr4/Tlr2/Cd14/Ptgdr2…	78	0.679366
MF	GO:0031489	myosin V binding	9/2524	19/16882	0.000815809	0.0205091	0.0173547	Rab27b/Rab10/Rab3d/Rab3b/Rab11a/Rab3a/Gria1/Rab25/Mlph	9	-1.66667
MF	GO:0016829	lyase activity	43/2524	179/16882	0.000885086	0.021745	0.0184005	Car2/Csad/Ca11/Chac1/Polb/Me1/Ca13/Eno1/Rnase1l1/Shmt2/Pam/Mvd/LOC103690354/Clybl/Thnsl2/Aloxe3/Hacd4/Ca12/Pcbd1/Hadhb/Kyat3/Fasn/Ca9/Cry2/Ca8/Echdc2/Aldoc/Eno3/Pck2/Gucy1b1/Gucy1a1/Hmgcll1/Hacd2/Tpi1/Ca3/Apip/Nthl1/Sdsl/Polq/Ddc/Eci1/Gad1/Hdc	43	0.762493
MF	GO:0031406	carboxylic acid binding	49/2524	211/16882	0.000908312	0.0218197	0.0184637	Cd44/Crabp2/Phyh/Cemip/Fmo3/Ddah2/Shmt2/Fabp5/Gclc/Pam/Sh3glb1/Rars1/Id3/Thnsl2/Lsr/Hapln1/P4ha3/Pparg/Grin3a/Rtn4r/Pygl/Pc/Gchfr/P4htm/Folr2/Acacb/Ddah1/Grik1/Sardh/Layn/Padi4/Dgat1/Ptgds/Ffar4/Alas2/Castor1/Ppard/Ppara/S100a8/Fabp4/Tdo2/L1cam/Nr2f2/Vcan/Ddc/Gad1/Grin1/Hdc/Pah	49	0.428571
MF	GO:0005544	calcium-dependent phospholipid binding	17/2524	52/16882	0.00103397	0.0239699	0.0202832	Pla2g4f/Plcd1/Anxa1/Pla2g4e/Anxa9/Anxa8/Esyt3/Syt15/Syt13/Pla2g4d/Syt9/Syt8/Anxa2/Syt12/Syt3/Pla2g4b/Syt6	17	-2.18282
MF	GO:0004181	metallocarboxypeptidase activity	11/2524	27/16882	0.00104217	0.0239699	0.0202832	Cpxm2/Cpa4/Ace2/Cpm/Cpa3/Cpa6/Aebp1/Cpe/Agbl3/Cpa1/Cpxm1	11	1.50756
MF	GO:0016835	carbon-oxygen lyase activity	21/2524	71/16882	0.00123138	0.0273682	0.0231589	Car2/Ca11/Ca13/Eno1/Thnsl2/Hacd4/Ca12/Pcbd1/Hadhb/Fasn/Ca9/Ca8/Echdc2/Eno3/Hacd2/Tpi1/Ca3/Apip/Nthl1/Polq/Eci1	21	-0.218218
MF	GO:0005126	cytokine receptor binding	64/2524	296/16882	0.00124056	0.0273682	0.0231589	Il1a/Ceacam1/Cd44/Vegfb/Bmp4/Cxcl3/Ntf3/Il36g/Tmbim1/Ccl7/Defb1/Tnfsf12/Defb14/Bmp8a/Defb3/Il1rn/Ecm1/Defb4/Adam17/Vegfc/Syk/Gdf6/Il36b/Il36rn/Cxcl13/Ngf/Csf3/Gdf10/Traf1/Clcf1/Crlf1/Tff2/Ccrl2/Gata3/Il36a/Mstn/Cadm4/Ccl21/Cxcl6/Cxcl2/Rasl11b/Inha/Cntfr/Ppbp/Nol3/Gdf11/Hsd17b7/Il1rap/Gdf15/Tnfsf10/Tnfsf13b/Il17f/Bmp7/Il12b/Cx3cl1/LOC103694381/Bmp8b/Ngfr/Ifnk/Eda/Ccl11/Il23a/Cxcl11/Ccl5	64	-1.75
MF	GO:0051371	muscle alpha-actinin binding	9/2524	20/16882	0.00128766	0.0278391	0.0235573	Pdlim2/Obsl1/Pkd2/Myom3/Ldb3/Mybpc1/Mypn/Nrap/Mybpc2	9	2.33333
MF	GO:0005080	protein kinase C binding	18/2524	58/16882	0.00146833	0.0305403	0.0258431	Dsp/Tdg/Pard6b/Top2a/Dact2/Nell1/Dact3/Dact1/Fez1/Nell2/Ywhag/Hdac9/Casq2/Pld2/Glrx3/Ldb3/Cavin2/Flna	18	0.471405
MF	GO:0004867	serine-type endopeptidase inhibitor activity	27/2524	101/16882	0.00149084	0.0305403	0.0258431	Serpinb3a/Serpinb2/Serpinb11/Serpinb7/LOC100910851/Wfdc1/Serpinb5/Serpinb8/LOC100911797/Spink5/Serpina9/Serpinb13/Spint1/Furin/Tfpi/Slpi/Serpinb12/Serpinf1/Itih3/Tfpi2/Pzp/Spink7/LOC102553010/Serping1/Spint2/Serpinb6b/Itih4	27	-1.34715
MF	GO:0022838	substrate-specific channel activity	85/2524	417/16882	0.00149735	0.0305403	0.0258431	Aqp3/Clca2/Slc14a1/Clca4l/Slc26a9/Best1/Aqp9/Cldn4/Slc4a11/Clca4/Kcnma1/Scnn1g/Lrrc8e/Aqp8/Kcnk5/Chrna4/Clcn1/Jph1/Clic3/Kcnq5/Gjc1/Clcn3/Scnn1b/Kcnj8/Trpm1/Grin3a/Clca1/Otop3/Kcnf1/Gabre/Trpv6/Kcnq3/P2rx2/Gria1/Kcnk7/Sec61a1/Kcne3/Trpv3/Ano4/Kcnmb2/Kcne2/Anxa2/Slc24a3/Grik1/Ryr3/Hpn/Cacnb1/Gpr89b/Gabra3/Kcne5/Trpv1/Kcnk4/Clcn6/Pkd2/Fxyd4/Scn1b/Kcnh2/Tpcn2/Kcnk12/Itpr1/Kcnk1/Cacng7/Grik5/Scn9a/Ca…	85	-0.542326
MF	GO:0004879	nuclear receptor activity	14/2524	41/16882	0.00175804	0.0345535	0.029239	Pgr/Nr1h3/Rarb/Nkx3-1/Pparg/Thra/Nr1d2/Rxrg/Nr3c1/Thrb/Nr5a2/Ppard/Ppara/Nr2f2	14	2.67261
MF	GO:0098531	transcription factor activity, direct ligand regulated sequence-specific DNA binding	14/2524	41/16882	0.00175804	0.0345535	0.029239	Pgr/Nr1h3/Rarb/Nkx3-1/Pparg/Thra/Nr1d2/Rxrg/Nr3c1/Thrb/Nr5a2/Ppard/Ppara/Nr2f2	14	2.67261
MF	GO:0050660	flavin adenine dinucleotide binding	24/2524	88/16882	0.00198617	0.0383403	0.0324433	Dhcr24/Sqle/Kdm1b/Maob/Fmo3/Fmo2/Ldhd/Txnrd3/Cyb5r2/Fmo1/Qsox1/Fmo6/Aox1/Ddo/Aifm3/Acadm/Cry2/Steap4/Sardh/Acad11/Aox4/Fmo4/Acadsb/Nos1	24	2.44949
MF	GO:0016836	hydro-lyase activity	17/2524	55/16882	0.00206507	0.0388013	0.0328335	Car2/Ca11/Ca13/Eno1/Hacd4/Ca12/Pcbd1/Hadhb/Fasn/Ca9/Ca8/Echdc2/Eno3/Hacd2/Ca3/Apip/Eci1	17	-0.242536
MF	GO:0042277	peptide binding	64/2524	302/16882	0.00208185	0.0388013	0.0328335	Dhcr24/Tpp2/Ide/Apoe/Kpna2/Gprasp2/Cemip/Fntb/Calr/Gsta5/Apbb1/Itm2a/Ldlr/Ager/Furin/Gsta4/Rps6kb2/Cma1/Npepps/Slc7a5/Gsta1/Pth1r/Mrgprx2/Lrp8/RT1-T24-3/Gsta2/Brap/Olfm1/Pparg/Vipr2/RT1-N3/Oxtr/Ctsd/Gpr37l1/Calcrl/RT1-S3/Gria1/Lepr/Sec61a1/Adcyap1r1/Npr3/Gpr37/Trhde/Cabp1/RT1-CE10/Cst3/LOC103690156/Ctsl/Sstr4/Tlr2/Cd14/Ptgdr2/Scarb1/Ngfr/RT1-A2/Fbxo2/Sstr1/RT1-M3-1/Avpr1a/Lvrn/Grin1/Aplnr/Crhr2/A…	64	1
MF	GO:0003924	GTPase activity	62/2524	291/16882	0.00211962	0.0388134	0.0328437	Septin5/Rab27b/Tuba4a/Rab10/Rab3d/Rab3b/Gspt2/Rragd/Gch1/Rab11a/Rhod/Gnat1/Rasl12/Rrad/Septin4/Gnas/Rasl11a/Rab3a/Rab38/MGC108823/Mx1/Rnd2/Atl1/Rras/Rhobtb1/MGC105567/Gna14/Gna15/Rasl11b/Tubb4b/Rem1/Rab25/Dnajc27/Gng7/Gbp5/Rhou/Rhobtb3/Arl3/Gng8/Igtp/Gnaz/RGD1309362/Adssl1/Rab43/Gbp1/Gimap7/Hras/Rhebl1/Sar1b/Rasd2/Mras/Rab44/Rergl/Gbp2/Rit2/Tuba1c/Gbp4/Rhoc/Rhof/Gng4/Gnai1/Rab17	62	2.54
MF	GO:0005523	tropomyosin binding	7/2524	14/16882	0.0021543	0.0388134	0.0328437	Tmod1/Tmod4/Tnnt3/Tnnt2/Tmod2/Smtnl1/Lmod3	7	1.88982
MF	GO:0005178	integrin binding	32/2524	129/16882	0.00220786	0.0391262	0.0331084	Tgfbi/Ccn5/Igf2/Calr/Adam17/Jam3/Syk/Icam2/Cxadr/S1pr3/Comp/Ccn3/Sfrp2/Gpnmb/Tspan8/Fgf1/Itgb1bp2/Cdh17/Thbs4/Thy1/Fbln1/Edil3/Spp1/Fbln5/Dmd/Itga7/Cx3cl1/L1cam/Emilin1/Ccn2/Nrg1/Itgbl1	32	3.18198
MF	GO:0051393	alpha-actinin binding	13/2524	38/16882	0.00249186	0.0434468	0.0367645	Pdlim2/Obsl1/Pparg/Adora2a/Pkd2/Cacna1d/Myom3/Ldb3/Mybpc1/Mypn/Nrap/Kcna5/Mybpc2	13	3.05085
MF	GO:0031698	beta-2 adrenergic receptor binding	6/2524	11/16882	0.0026017	0.0444101	0.0375796	Slc9a3r1/Ppp2ca/Gnas/LOC103694903/Gria1/Akap5	6	-0.816497
MF	GO:0019838	growth factor binding	35/2524	146/16882	0.00262927	0.0444101	0.0375796	Il11ra1/Ntf3/Igfbp3/Trim16/Ccn5/Il3ra/Il1rn/Erbb3/Fgfbp1/Furin/Il36rn/Cxcl13/Htra4/Pdgfa/Igfbp7/Cd109/Fgfrl1/Vasn/Ccn3/Fgfr4/Il1rap/Fgfr2/Pzp/Ltbp4/Scn5a/Nkd2/Igfbp2/Nrros/Fstl4/Ngfr/Hap1/Sec61b/Ccn2/Ntrk3/S100a13	35	0.845154
MF	GO:0099106	ion channel regulator activity	29/2524	115/16882	0.00267048	0.0444121	0.0375813	Lynx1/Pln/Rrad/Dpp10/Amigo1/Fxyd1/Wnk2/Rem1/Kcne3/Fxyd6/Cav1/Kcnmb2/Kcne2/Dpp6/Wnk4/Kcne5/Pcsk9/Fxyd4/Scn1b/Itpr1/Cacng7/Cacng6/Cacng4/Fxyd3/Kcna5/Kcnmb4/Flna/Fxyd7/Cacng1	29	3.15682
MF	GO:0001883	purine nucleoside binding	76/2524	374/16882	0.00280345	0.0459171	0.0388548	Septin5/Rab27b/Tuba4a/Ada/Arf6/Rab10/Rab3d/Spag1/Rab3b/Gspt2/Rragd/Gch1/Rab11a/Rhod/Gnat1/Rasl12/Rrad/Gimap5/Septin4/Gnas/Ehd3/Rasl11a/Rab3a/Rab38/MGC108823/Arl6/Mx1/Rnd2/Atl1/Rras/Rhobtb1/MGC105567/Ak4/Mpped2/Gna14/LOC100910979/Gna15/Rasl11b/Tubb4b/Rem1/Rab25/Dnajc27/Gbp5/Rhobtb3/Arl3/Igtp/Gnaz/RGD1309362/Adssl1/Rab43/Gbp1/Gucy1b1/Gucy1a1/Gimap7/Arl10/Hras/Rhebl1/Tgm2/Sar1b/Rasd2/Nme1/Arl5b/Mras…	76	2.75299
MF	GO:0005525	GTP binding	74/2524	364/16882	0.00312148	0.0492545	0.0416789	Septin5/Rab27b/Tuba4a/Arf6/Rab10/Rab3d/Spag1/Rab3b/Gspt2/Rragd/Gch1/Rab11a/Rhod/Gnat1/Rasl12/Rrad/Gimap5/Septin4/Gnas/Ehd3/Rasl11a/Rab3a/Rab38/MGC108823/Arl6/Mx1/Rnd2/Atl1/Rras/Rhobtb1/MGC105567/Ak4/Gna14/LOC100910979/Gna15/Rasl11b/Tubb4b/Rem1/Rab25/Dnajc27/Gbp5/Rhobtb3/Arl3/Igtp/Gnaz/RGD1309362/Adssl1/Rab43/Gbp1/Gucy1b1/Gucy1a1/Gimap7/Arl10/Hras/Rhebl1/Tgm2/Sar1b/Rasd2/Nme1/Arl5b/Mras/Rab44/Rerg…	74	2.78994
MF	GO:0042379	chemokine receptor binding	17/2524	57/16882	0.00314755	0.0492545	0.0416789	Cxcl3/Ccl7/Defb1/Defb14/Defb3/Defb4/Cxcl13/Tff2/Ccrl2/Ccl21/Cxcl6/Cxcl2/Ppbp/Cx3cl1/Ccl11/Cxcl11/Ccl5	17	-1.69775
MF	GO:0004620	phospholipase activity	23/2524	86/16882	0.00320012	0.0492545	0.0416789	Aspg/Gdpd3/Pla2g4f/Plcd1/Pla2g2f/Pla2g4e/Gdpd1/Pla2g5/Pla2g3/Pla2g4d/Enpp2/Hmox1/Lipg/Plcb4/Pld2/Lpl/Smpd5/Plce1/Plch1/Lipc/Pla2g4b/Gpld1/Ccl5	23	-2.29366
MF	GO:0005272	sodium channel activity	13/2524	39/16882	0.00323391	0.0492545	0.0416789	Slc4a11/Scnn1g/Scnn1b/Grik1/Pkd2/Scn1b/Kcnk1/Grik5/Scn9a/Scn5a/Scn4b/Scn7a/Scnn1a	13	0.27735
MF	GO:0016705	oxidoreductase activity, acting on paired donors, with incorporation or reduction of molecular oxygen	46/2524	207/16882	0.00323503	0.0492545	0.0416789	Cyp4f39/Sqle/Cyp3a9/Cyp51/Cyp27a1/Kdm1b/Phyh/Msmo1/Cyp4b1/Akr1c19/Fmo3/Cyp2b21/Scd2/Sc5d/Cyp24a1/Pam/Cyp7b1/Fmo2/Degs2/Cyp2e1/Cyp2j4/Cyp1a1/Bbox1/Fmo1/Tet1/P4ha3/Fmo6/Akr1c12/Pcbd1/P4htm/Hmox1/Cyp39a1/Cyp2c23/Cyp2f4/Tph1/Akr1c13/Cyp2b12/Cyp4f37/Akr1d1/Ch25h/Cyp2d4/Fmo4/Asphd2/Akr1c15/Nos1/Pah	46	1.17954
MF	GO:0008017	microtubule binding	53/2524	246/16882	0.00334265	0.0501862	0.0424673	Polb/Kif23/Reep4/Fam83d/Prc1/Cnn3/Cfap157/Fhdc1/Rab11a/Hook1/Kif22/Kif11/Ezr/Kif4a/Kif18a/Clip1/Spag5/Gas2l3/Cgn/Kif2c/Mx1/Ska1/Casc1/Tiam1/Camsap3/Kifc1/Kif20b/Cenpe/Klc3/Mtus2/Map2/Arl3/Kif26b/Map9/Capn6/Gli1/Fmn1/Ccdc88b/Ndrg1/Plk1/Mark4/Nusap1/Apc2/S100a8/Birc5/Racgap1/Ccdc88c/Map7d3/Kif18b/Mlph/Kif7/Kif19/Eml1	53	-3.15929
MF	GO:0032550	purine ribonucleoside binding	75/2524	371/16882	0.00341522	0.050206	0.042484	Septin5/Rab27b/Tuba4a/Arf6/Rab10/Rab3d/Spag1/Rab3b/Gspt2/Rragd/Gch1/Rab11a/Rhod/Gnat1/Rasl12/Rrad/Gimap5/Septin4/Gnas/Ehd3/Rasl11a/Rab3a/Rab38/MGC108823/Arl6/Mx1/Rnd2/Atl1/Rras/Rhobtb1/MGC105567/Ak4/Mpped2/Gna14/LOC100910979/Gna15/Rasl11b/Tubb4b/Rem1/Rab25/Dnajc27/Gbp5/Rhobtb3/Arl3/Igtp/Gnaz/RGD1309362/Adssl1/Rab43/Gbp1/Gucy1b1/Gucy1a1/Gimap7/Arl10/Hras/Rhebl1/Tgm2/Sar1b/Rasd2/Nme1/Arl5b/Mras/Rab…	75	2.88675
MF	GO:0030548	acetylcholine receptor regulator activity	7/2524	15/16882	0.00352144	0.050206	0.042484	Slurp2/Lynx1/Slurp1/Ly6e/Ly6g6e/Lypd1/Lypd6b	7	-1.13389
MF	GO:0099602	neurotransmitter receptor regulator activity	7/2524	15/16882	0.00352144	0.050206	0.042484	Slurp2/Lynx1/Slurp1/Ly6e/Ly6g6e/Lypd1/Lypd6b	7	-1.13389
MF	GO:0001882	nucleoside binding	77/2524	383/16882	0.00352974	0.050206	0.042484	Septin5/Rab27b/Tuba4a/Ada/Arf6/Rab10/Rab3d/Spag1/Rab3b/Gspt2/Rragd/Gch1/Rab11a/Rhod/Gnat1/Rasl12/Rrad/Gimap5/Septin4/Gnas/Ehd3/Rasl11a/Rab3a/Rab38/MGC108823/Arl6/Mx1/Rnd2/Atl1/Cda/Rras/Rhobtb1/MGC105567/Ak4/Mpped2/Gna14/LOC100910979/Gna15/Rasl11b/Tubb4b/Rem1/Rab25/Dnajc27/Gbp5/Rhobtb3/Arl3/Igtp/Gnaz/RGD1309362/Adssl1/Rab43/Gbp1/Gucy1b1/Gucy1a1/Gimap7/Arl10/Hras/Rhebl1/Tgm2/Sar1b/Rasd2/Nme1/Arl5b/…	77	2.62109
MF	GO:0005200	structural constituent of cytoskeleton	17/2524	58/16882	0.00384381	0.0539632	0.0456634	Sptbn2/Tuba4a/Actr3/Nefh/Krt76/Kb23/Krt39/Krt16/Vim/Lor/Tubb4b/Krt17/Nefl/Tnnt2/Pls3/Synm/Tuba1c	17	-2.66789
MF	GO:0032549	ribonucleoside binding	75/2524	375/16882	0.00451644	0.0614613	0.0520082	Septin5/Rab27b/Tuba4a/Arf6/Rab10/Rab3d/Spag1/Rab3b/Gspt2/Rragd/Gch1/Rab11a/Rhod/Gnat1/Rasl12/Rrad/Gimap5/Septin4/Gnas/Ehd3/Rasl11a/Rab3a/Rab38/MGC108823/Arl6/Mx1/Rnd2/Atl1/Rras/Rhobtb1/MGC105567/Ak4/Mpped2/Gna14/LOC100910979/Gna15/Rasl11b/Tubb4b/Rem1/Rab25/Dnajc27/Gbp5/Rhobtb3/Arl3/Igtp/Gnaz/RGD1309362/Adssl1/Rab43/Gbp1/Gucy1b1/Gucy1a1/Gimap7/Arl10/Hras/Rhebl1/Tgm2/Sar1b/Rasd2/Nme1/Arl5b/Mras/Rab…	75	2.88675
MF	GO:0005372	water transmembrane transporter activity	6/2524	12/16882	0.00454847	0.0614613	0.0520082	Aqp3/Slc14a1/Aqp9/Aqp8/Aqp11/Aqp4	6	-1.63299
MF	GO:0086008	voltage-gated potassium channel activity involved in cardiac muscle cell action potential repolarization	6/2524	12/16882	0.00454847	0.0614613	0.0520082	Kcnj8/Kcne3/Kcne2/Kcne5/Kcnh2/Kcna5	6	2.44949
MF	GO:0004601	peroxidase activity	15/2524	50/16882	0.00506063	0.0675375	0.0571499	Lpo/Gpx3/Duox1/Cygb/Hbb/Gsta1/Hba-a2/Hba-a1/Prdx1/Prdx5/Gpx8/Gpx2/Txndc17/Prdx4/Prdx2	15	-0.258199
MF	GO:0016702	oxidoreductase activity, acting on single donors with incorporation of molecular oxygen, incorporation of two atoms of oxygen	10/2524	28/16882	0.00543227	0.0711113	0.0601741	Bco1/Ethe1/Hpd/Bbox1/Aloxe3/P4ha3/Alox12b/Hpdl/Tdo2/Cdo1	10	-1.26491
MF	GO:0004622	lysophospholipase activity	7/2524	16/16882	0.00545998	0.0711113	0.0601741	Aspg/Gdpd3/Pla2g4f/Gdpd1/Enpp2/Lipc/Pla2g4b	7	-1.88982
MF	GO:0004714	transmembrane receptor protein tyrosine kinase activity	17/2524	60/16882	0.00561743	0.0722909	0.0611722	Efemp1/Epha1/Erbb3/Epha2/Tyro3/Ephb3/Fgfrl1/Fgfr4/LOC102552659/Lmtk2/Fgfr2/Epha5/Musk/Ros1/Tie1/Ntrk3/Nrp2	17	0.727607
MF	GO:0004553	hydrolase activity, hydrolyzing O-glycosyl compounds	24/2524	95/16882	0.00579545	0.0733248	0.062047	Hpse/Glb1l2/Galc/Cemip/Manba/Gba/Spaca3/Neu1/Edem2/Pgghg/Gba2/Hyal4/Fuca2/Hexb/Chit1/Hyal1/Gm2a/Glb1l3/Acer1/Man2a1/Man1a1/Maneal/Neu3/Man2a2	24	-2.04124
MF	GO:0030165	PDZ domain binding	29/2524	121/16882	0.00583342	0.0733248	0.062047	Gja1/Dlg3/Baiap2/Slc9a3r1/Adam17/Fzd3/Tbc1d10a/Ushbp1/Fzd2/Dlg2/F11r/Sdc2/Fzd1/Gipc1/Clcn3/Llgl2/Cxadr/Nkd1/Gria1/Fzd7/Lin7a/Dmd/Grik5/Cacna1d/Musk/Ccdc88c/L1cam/Dtna/Mpp2	29	0.185695
MF	GO:0051018	protein kinase A binding	15/2524	51/16882	0.00619798	0.0770116	0.0651669	Ezr/Dact2/Dact3/Dact1/Akap12/Gria1/Akain1/Pkia/Wasf1/Akap5/Sox9/Myrip/Akap7/Prkar1b/Sphkap	15	1.80739
MF	GO:0032561	guanyl ribonucleotide binding	76/2524	386/16882	0.00638203	0.0783974	0.0663395	Septin5/Rab27b/Tuba4a/Arf6/Rab10/Rab3d/Spag1/Rab3b/Gspt2/Rragd/Gch1/Rab11a/Rhod/Gnat1/Rasl12/Rrad/Gimap5/Septin4/Gnas/Ehd3/Rasl11a/Rab3a/Rab38/MGC108823/Arl6/Mx1/Rnd2/Atl1/Rras/Rhobtb1/MGC105567/Ak4/Mpped2/Gna14/LOC100910979/Gna15/Rasl11b/Tubb4b/Rem1/Pde2a/Rab25/Dnajc27/Gbp5/Rhobtb3/Arl3/Igtp/Gnaz/RGD1309362/Adssl1/Rab43/Gbp1/Gucy1b1/Gucy1a1/Gimap7/Arl10/Hras/Rhebl1/Tgm2/Sar1b/Rasd2/Nme1/Arl5b/Mr…	76	2.9824
MF	GO:0019001	guanyl nucleotide binding	76/2524	387/16882	0.00680723	0.082468	0.069784	Septin5/Rab27b/Tuba4a/Arf6/Rab10/Rab3d/Spag1/Rab3b/Gspt2/Rragd/Gch1/Rab11a/Rhod/Gnat1/Rasl12/Rrad/Gimap5/Septin4/Gnas/Ehd3/Rasl11a/Rab3a/Rab38/MGC108823/Arl6/Mx1/Rnd2/Atl1/Rras/Rhobtb1/MGC105567/Ak4/Mpped2/Gna14/LOC100910979/Gna15/Rasl11b/Tubb4b/Rem1/Pde2a/Rab25/Dnajc27/Gbp5/Rhobtb3/Arl3/Igtp/Gnaz/RGD1309362/Adssl1/Rab43/Gbp1/Gucy1b1/Gucy1a1/Gimap7/Arl10/Hras/Rhebl1/Tgm2/Sar1b/Rasd2/Nme1/Arl5b/Mr…	76	2.9824
MF	GO:0005506	iron ion binding	44/2524	204/16882	0.00688204	0.082468	0.069784	Cyp4f39/Cyp3a9/Cyp51/Cyp27a1/Phyh/Rrm2/Msmo1/Cyp4b1/Calr/Cyp2b21/Scd2/Sc5d/Ethe1/Cyp24a1/Cyp7b1/Fa2h/Slc11a2/Cygb/Cyp2e1/Cyp2j4/Cyp1a1/Bbox1/Aloxe3/Hba-a2/Tet1/P4ha3/Hba-a1/Alox12b/P4htm/Aox1/Nt5e/Cyp39a1/Cyp2c23/Cyp2f4/Tph1/Meltf/Cyp2b12/Cyp4f37/Aox4/Ch25h/Cyp2d4/Lcn2/Cdo1/Pah	44	0.301511
MF	GO:0016597	amino acid binding	19/2524	71/16882	0.00694227	0.082468	0.069784	Fmo3/Ddah2/Shmt2/Gclc/Rars1/Thnsl2/Grin3a/Gchfr/Ddah1/Grik1/Padi4/Alas2/Castor1/Tdo2/Ddc/Gad1/Grin1/Hdc/Pah	19	-0.229416
MF	GO:0016701	oxidoreductase activity, acting on single donors with incorporation of molecular oxygen	10/2524	29/16882	0.00719909	0.0838308	0.0709372	Bco1/Ethe1/Hpd/Bbox1/Aloxe3/P4ha3/Alox12b/Hpdl/Tdo2/Cdo1	10	-1.26491
MF	GO:0004467	long-chain fatty acid-CoA ligase activity	6/2524	13/16882	0.00738768	0.0838308	0.0709372	Slc27a4/Acsl3/Slc27a3/Acsbg1/Acsl1/Slc27a6	6	-1.63299
MF	GO:0008195	phosphatidate phosphatase activity	6/2524	13/16882	0.00738768	0.0838308	0.0709372	Lpin3/Plppr5/Plpp5/Plppr3/Lpin2/Plppr2	6	-0.816497
MF	GO:0047498	calcium-dependent phospholipase A2 activity	6/2524	13/16882	0.00738768	0.0838308	0.0709372	Pla2g4f/Pla2g2f/Pla2g4e/Pla2g5/Pla2g4d/Pla2g4b	6	-2.44949
MF	GO:0005216	ion channel activity	79/2524	406/16882	0.00744473	0.0838308	0.0709372	Clca2/Clca4l/Slc26a9/Best1/Cldn4/Slc4a11/Clca4/Kcnma1/Scnn1g/Lrrc8e/Kcnk5/Chrna4/Clcn1/Jph1/Clic3/Kcnq5/Gjc1/Clcn3/Scnn1b/Kcnj8/Trpm1/Grin3a/Clca1/Otop3/Kcnf1/Gabre/Trpv6/Kcnq3/P2rx2/Gria1/Kcnk7/Sec61a1/Kcne3/Trpv3/Ano4/Kcnmb2/Kcne2/Anxa2/Slc24a3/Grik1/Ryr3/Hpn/Cacnb1/Gpr89b/Gabra3/Kcne5/Trpv1/Kcnk4/Clcn6/Pkd2/Fxyd4/Scn1b/Kcnh2/Tpcn2/Kcnk12/Itpr1/Kcnk1/Cacng7/Grik5/Scn9a/Cacna1d/Scn5a/Cacna1s/Cac…	79	-0.112509
MF	GO:0008106	alcohol dehydrogenase (NADP+) activity	9/2524	25/16882	0.00775738	0.0864508	0.0731543	Akr1c19/Rdh12/Akr1b8/Akr1c12/Akr1b1/Aldh3a1/Akr1c13/Akr1d1/Akr1c15	9	1
MF	GO:0008081	phosphoric diester hydrolase activity	22/2524	87/16882	0.00792975	0.08747	0.0740167	Pde4c/Gdpd3/Plcd1/Gdpd1/Gnas/Gdpd2/Enpp2/Mpped2/Plcxd2/Hmox1/Pde1a/Plcb4/Pde2a/Pde8b/Mppe1/Pld2/Smpd5/Plce1/Plch1/Gpld1/Prkar1b/Ccl5	22	0.426401
MF	GO:0004089	carbonate dehydratase activity	7/2524	17/16882	0.00809877	0.0875477	0.0740825	Car2/Ca11/Ca13/Ca12/Ca9/Ca8/Ca3	7	-0.377964
MF	GO:0005149	interleukin-1 receptor binding	7/2524	17/16882	0.00809877	0.0875477	0.0740825	Il1a/Il36g/Il1rn/Il36b/Il36rn/Il36a/Il1rap	7	-2.64575
MF	GO:0004252	serine-type endopeptidase activity	42/2524	195/16882	0.0083377	0.0892381	0.0755129	Tmprss4/Tmprss11g/Tmprss11f/Tmprss13/Prss27/Klk9/Tpp2/Klk13/Tmprss11b/Tmprss11a/Klk11/Tmprss11d/Ctsc/Klk10/Klk12/Klk8/Pcsk4/Klk14/Rhbdl3/Prss22/Prss8/Furin/Hp/Cela3b/Htra4/Cma1/Klk7/Rhbdl2/Klk6/Plg/Prss12/Tmprss9/Prss30/Prss23/Hpn/Pcsk9/St14/Hgf/Tpsb2/Tmprss2/Gzmm/Rhbdl1	42	-2.16025
MF	GO:0016798	hydrolase activity, acting on glycosyl bonds	28/2524	119/16882	0.00864878	0.0916601	0.0775623	Hpse/Glb1l2/Galc/Tdg/Cemip/Manba/Gba/Spaca3/Neu1/Edem2/Pgghg/Gba2/Hyal4/Fuca2/Hexb/Chit1/Hyal1/Macrod1/Gm2a/Glb1l3/Acer1/Man2a1/Mutyh/Man1a1/Maneal/Neu3/Nthl1/Man2a2	28	-1.51186
MF	GO:0001664	G protein-coupled receptor binding	59/2524	292/16882	0.00873773	0.0917037	0.0775992	Homer2/Wnt2b/Penk/Cxcl3/Avp/Ccl7/Defb1/Wnt16/Defb14/Defb3/P2ry2/Defb4/Slc9a3r1/Gpha2/Gnat1/Ppp2ca/Myoc/Gnas/Cxcl13/Wnt6/LOC103694903/Fzd1/Bambi/Wnt7b/Tff2/Ccrl2/Ccl21/Cxcl6/Cxcl2/Gna14/Gna15/Apln/Ppbp/Agtr1a/Gria1/Rtp4/Bbs1/Cabp1/Fzd7/Gnaz/Adora2a/Sfrp1/Cnrip1/Cthrc1/Akap5/Edn3/Cx3cl1/Rspo1/Ppp1r1b/Npb/Adra2a/Ccl11/Cxcl11/Arrb1/Avpr1a/Flna/Gnai1/Ptch2/Ccl5	59	1.43208
MF	GO:0030170	pyridoxal phosphate binding	15/2524	53/16882	0.00908531	0.0944349	0.0799103	Gpt2/Csad/Gcat/Sptlc2/Shmt2/Thnsl2/Pygl/Pygm/Kyat3/Marc1/Alas2/Alas1/Ddc/Gad1/Hdc	15	0.774597
MF	GO:0019199	transmembrane receptor protein kinase activity	20/2524	78/16882	0.00941514	0.0969311	0.0820226	Efemp1/Epha1/Sostdc1/Erbb3/Epha2/Tyro3/Ly6g6e/Ephb3/Fgfrl1/Fgfr4/LOC102552659/Lmtk2/Fgfr2/Epha5/Hjv/Musk/Ros1/Tie1/Ntrk3/Nrp2	20	0.894427
MF	GO:0015103	inorganic anion transmembrane transporter activity	31/2524	136/16882	0.00958354	0.0970109	0.0820901	Clca2/Clca4l/Slc37a1/Slc26a9/Best1/Cldn4/Slc37a2/Slc4a11/Mfsd5/Clca4/Lrrc8e/Clcn1/Clic3/Clcn3/Slc4a3/Slc34a3/Slc12a3/Clca1/Gabre/Slc26a3/Ano4/Gpr89b/Gabra3/Clcn6/Slc22a3/Slc26a7/Clic1/Slc26a1/Slc4a4/Clca5/Gabrp	31	-1.61645
MF	GO:0016868	intramolecular transferase activity, phosphotransferases	5/2524	10/16882	0.00971363	0.0970109	0.0820901	Pgam1/Pgm3/Pmm2/Pgam2/Pgm2l1	5	-0.447214
MF	GO:0019911	structural constituent of myelin sheath	5/2524	10/16882	0.00971363	0.0970109	0.0820901	Mal2/Mal/Mall/LOC100911027/Plp1	5	-1.34164
MF	GO:0005516	calmodulin binding	37/2524	169/16882	0.00978186	0.0970109	0.0820901	Ceacam1/Myo5b/Cnn3/Rrad/Iqcb1/Fas/Kcnq5/Nrgn/Itpkc/Camsap3/Myo6/Phkg1/Camkk1/Trpv6/Kcnq3/Sphk1/Aebp1/Myh4/Map2/Trpv1/Camk4/Scn5a/Akap5/Cacna1s/Mylk2/Spa17/Rit2/Aspm/Iqgap2/Myh11/Ngfr/Cnn1/Smtnl1/Myo10/Iqgap3/Nos1/Grin1	37	1.15079
MF	GO:0072341	modified amino acid binding	24/2524	99/16882	0.00989311	0.0972223	0.082269	Gsdmc/Plekhn1/Plcd1/Anxa9/Gsta5/Gsdma/Gsta4/Syt15/Gsta1/Syt13/Gsta2/Syt9/Gsdmd/Folr2/Syt8/Fasn/Anxa2/Sardh/Syt12/Nox4/Syt3/Scarb1/Cavin2/Syt6	24	-0.816497
KEGG	rno00100	Steroid biosynthesis	12/1239	20/9437	1.13597e-06	0.000364647	0.000278612	Dhcr24/Sqle/Cyp51/Nsdhl/Msmo1/Sc5d/Cyp24a1/Dhcr7/Tm7sf2/Fdft1/Ebp/Hsd17b7	12	-3.4641
KEGG	rno04020	Calcium signaling pathway	58/1239	247/9437	4.91485e-06	0.000788834	0.000602716	Vegfb/Ptger3/Plcd1/Htr4/Pln/Erbb3/Vegfc/Calml3/Fgf3/Gnas/Ngf/Pdgfa/Pdgfd/Mylk4/Itpkc/Tnnc2/Oxtr/Phkg1/Tacr2/Gna14/Gna15/Agtr1a/P2rx2/Pde1a/Sphk1/Plcb4/Fgf1/Fgfr4/Ryr3/Adora2a/Fgfr2/Casq2/Camk4/Calml4/Tpcn2/Casq1/Itpr1/Plce1/Cacna1d/Adra1d/Cacna1s/Fgf19/Mylk2/Hrc/Tacr3/Mylk/Fgf7/Hgf/Slc25a4/Trdn/Adora2b/Ntrk3/Agtr1b/Ptgfr/Avpr1a/Nos1/Grin1/Fgf10	58	3.93919
KEGG	rno04270	Vascular smooth muscle contraction	38/1239	145/9437	1.59922e-05	0.00171117	0.00130743	Pla2g4f/Avp/Pla2g2f/Pla2g4e/Calml3/Kcnma1/Pla2g5/Gnas/Pla2g3/Pla2g4d/Ppp1r14a/Mylk4/Ppp1r12c/Agtr1a/Calcrl/Plcb4/Kcnmb2/Myl9/Adora2a/Gucy1b1/Gucy1a1/Calml4/Acta2/Myh14/Itpr1/Cacna1d/Edn3/Adra1d/Cacna1s/Mylk2/Mylk/Myh11/Pla2g4b/Adora2b/Agtr1b/Kcnmb4/Avpr1a/Mrvi1	38	1.94666
KEGG	rno04060	Cytokine-cytokine receptor interaction	61/1239	277/9437	2.38946e-05	0.00191754	0.00146512	Il1a/Il4r/Bmp4/Tnfrsf19/Il11ra1/Cxcl3/Il36g/Ccl7/Edar/Ackr4/Tnfsf12/Il22ra1/Bmp8a/Tnfrsf11b/Il3ra/Il1rn/Il13ra2/Il33/Gdf6/Il36b/Il17c/Il36rn/Cxcl13/Ngf/Csf3/Gdf10/Clcf1/Fas/Cxcr2/Tnfrsf9/Il17rc/Il36a/Mstn/Ccl21/Cxcl6/Cxcl2/Tnfrsf12a/Inha/Cntfr/Ppbp/Lepr/Il24/Gdf11/Il1rap/Gdf15/Tnfsf10/Tnfsf13b/Il17f/Bmp7/Il12b/Cx3cl1/LOC103694381/Bmp8b/Ngfr/Ifnk/Eda/Ccl11/Il23a/Cxcl11/Il1rl2/Ccl5	61	-0.896258
KEGG	rno03320	PPAR signaling pathway	26/1239	88/9437	3.86539e-05	0.00219397	0.00167632	Slc27a4/Cyp27a1/Hmgcs1/Acsl3/Me1/Acsbg1/Scd2/Fabp5/Me3/Nr1h3/Acsl1/Pparg/Hmgcs2/Rxrg/Acadm/Dbi/Pck2/Slc27a6/Lpl/Plin4/Ppard/Ppara/Fabp4/Plin1/RGD1565355/Cpt1b	26	1.1767
KEGG	rno05165	Human papillomavirus infection	75/1239	366/9437	4.10087e-05	0.00219397	0.00167632	Col6a4/Cdkn1a/Wnt2b/Lamc2/Ppp2r2a/Ccna2/Pkm/Atp6v1c2/Wnt16/Atp6v1b2/Dlg3/Atp6v0a2/Slc9a3r1/Rbpjl/Pard6b/Thbs2/Lamc3/Atp6v1e1/Oasl/Fzd3/Ppp2ca/Itga8/Fzd2/Gnas/Ppp2r5b/Rps6kb2/Wnt6/Dlg2/Hey1/LOC103694903/Fzd1/Fas/Mx1/Hey2/Wnt7b/RT1-T24-3/RT1-N3/Llgl2/Atp6v1d/Ppp2r2c/RT1-CE7/Col9a2/Comp/Atp6v1g2/RT1-S3/Scrib/Crb3/Itga10/Ccne1/Mfng/Fzd7/RT1-CE10/Thbs4/Pik3cb/Col6a6/Spp1/Hras/Hes2/Lama2/Itga2b/Tlr3/It…	75	1.27017
KEGG	rno04010	MAPK signaling pathway	64/1239	304/9437	6.50281e-05	0.002982	0.00227843	Il1a/Areg/Vegfb/Map2k6/Ereg/Dusp5/Ntf3/Pla2g4f/Rps6ka4/Efna3/Gadd45a/Pla2g4e/Igf2/Erbb3/Hspa2/Epha2/Vegfc/Fgf3/Rps6ka1/Ngf/Pdgfa/Mapk12/Rasgrp2/Tgfa/Fas/Pla2g4d/Pdgfd/Rras/Ptprr/Mapk13/Fgf1/Fgfr4/Cacnb1/Il1rap/Fgfr2/Hras/Angpt2/LOC100910771/Rps6ka5/Dusp2/Cacng7/Mras/Cacna1d/Cd14/Cacna1s/Cacng6/Fgf19/Cacng4/Fgf7/Dusp4/Rasgrp3/Ngfr/Hgf/Dusp3/Flt3lg/Pla2g4b/Mef2c/Arrb1/Flna/Gadd45g/Rps6ka2/Mapk11/Ca…	64	1.5
KEGG	rno04261	Adrenergic signaling in cardiomyocytes	37/1239	151/9437	9.80211e-05	0.0038546	0.00294514	Ppp2r2a/Pln/Calml3/Ppp1r1a/Atp1a2/Tpm1/Ppp2ca/Gnas/Ppp2r5b/Mapk12/LOC103694903/Ppp2r2c/Agtr1a/Mapk13/Actc1/Plcb4/Cacnb1/Calml4/Scn1b/Tnnt2/Rps6ka5/Cacng7/Cacna1d/Scn5a/Adra1d/Cacna1s/Cacng6/Cacng4/Scn4b/Agtr2/Scn7a/Myl3/Agtr1b/Atp1b2/Mapk11/Cacng1/Gnai1	37	2.46598
KEGG	rno04924	Renin secretion	22/1239	73/9437	0.000108073	0.0038546	0.00294514	Clca2/Clca4l/Calml3/Clca4/Kcnma1/Gnas/Clca1/Agtr1a/Pde1a/Adcyap1r1/Plcb4/Gucy1b1/Gucy1a1/Calml4/Itpr1/Cacna1d/Edn3/Cacna1s/Ptger4/Clca5/Agtr1b/Gnai1	22	1.70561
KEGG	rno04530	Tight junction	40/1239	175/9437	0.000259927	0.00834364	0.00637504	Ppp2r2a/Cldn23/Ocln/Tuba4a/Actr3/Dlg3/Cldn1/Slc9a3r1/Pard6b/Jam3/Cldn8/Cldn4/Ezr/Cldn16/Ppp2ca/Dlg2/F11r/Cgn/LOC103694903/Tjp2/Cldn17/Tiam1/Llgl2/Ppp2r2c/Arpc1a/Scrib/Crb3/Cttn/Actr3b/Myl9/Myh14/Cacna1d/Prkag3/Tuba1c/Cldn19/Myh11/Cldn11/Bves/Arpc5l/Tjp3	40	-2.52982
KEGG	rno05205	Proteoglycans in cancer	46/1239	213/9437	0.000371609	0.0100187	0.00765489	Hpse/Cdkn1a/Cd44/Wnt2b/Sdc1/Hif1a/Gpc3/Wnt16/Igf2/Twist2/Erbb3/Hbegf/Tlr4/Ezr/Twist1/Fzd3/Fzd2/Rps6kb2/Wnt6/Mapk12/Sdc2/Fzd1/Fas/Wnt7b/Tiam1/Rras/Lum/Ppp1r12c/Hspb2/Mapk13/Cttn/Cav1/Tfap4/Fzd7/Pik3cb/Ctsl/Hras/Hoxd10/Il12b/Tlr2/Itpr1/Plce1/Mras/Hgf/Flna/Mapk11	46	0.884652
KEGG	rno04015	Rap1 signaling pathway	47/1239	219/9437	0.000374531	0.0100187	0.00765489	Vegfb/Map2k6/Lpar5/Efna3/Epha2/Pard6b/Vegfc/Calml3/Fgf3/Lcp2/Cdh1/Gnas/Ngf/Pdgfa/Farp2/Mapk12/Rasgrp2/Pdgfd/Tiam1/Rras/Mapk13/Plcb4/Rassf5/Fgf1/Fgfr4/Prkd1/Adora2a/Pik3cb/Lpar4/Fgfr2/Hras/Calml4/Itga2b/Angpt2/Plce1/Mras/Fgf19/Rap1gap/Fgf7/Rasgrp3/Ngfr/Hgf/Adora2b/Grin1/Mapk11/Gnai1/Fgf10	47	0.729325
KEGG	rno04014	Ras signaling pathway	50/1239	243/9437	0.000692166	0.014816	0.0113203	Vegfb/Ntf3/Pla2g4f/Exoc2/Arf6/Efna3/Pla2g2f/Pla2g4e/Igf2/Epha2/Vegfc/Calml3/Fgf3/Pla2g5/Ngf/Pdgfa/Pla2g3/Rasgrp2/Tgfa/Pla2g4d/Pdgfd/Brap/Tiam1/Rras/Rassf5/Fgf1/Pak7/Fgfr4/Gng7/Gng8/Ksr2/Pik3cb/Fgfr2/Hras/Calml4/Pld2/Angpt2/Plce1/Mras/Fgf19/Fgf7/Rasgrp3/Ngfr/Hgf/Flt3lg/Pla2g4b/Rgl1/Grin1/Gng4/Fgf10	50	0.282843
KEGG	rno00982	Drug metabolism - cytochrome P450	21/1239	77/9437	0.000692335	0.014816	0.0113203	LOC688778/Hpgds/Gsta6/Maob/Fmo3/Gsta5/Fmo2/Gsta4/Gstm7/Cyp2e1/Gsta1/Fmo1/Gsta2/RGD1559459/Fmo6/Aox1/Aldh3a1/Aldh3b1/Ugt1a6/Aox4/Fmo4	21	1.09109
KEGG	rno05412	Arrhythmogenic right ventricular cardiomyopathy	21/1239	77/9437	0.000692335	0.014816	0.0113203	Jup/Dsc2/Dsp/Gja1/Actn3/Itga8/Sgcg/Itga10/Cacnb1/Sgcd/Lama2/Itga2b/Cacng7/Sgcb/Cacna1d/Sgca/Cacna1s/Itga7/Cacng6/Cacng4/Cacng1	21	2.4004
KEGG	rno04151	PI3K-Akt signaling pathway	68/1239	357/9437	0.000826165	0.0162997	0.0124539	Col6a4/Areg/Cdkn1a/Il4r/Vegfb/Ereg/Lamc2/Ppp2r2a/Ntf3/Lpar5/Efna3/Ywhaz/Il3ra/Igf2/Erbb3/Epha2/Tlr4/Thbs2/Vegfc/Fgf3/Lamc3/Syk/Ppp2ca/Itga8/Ppp2r5b/Rps6kb2/Ngf/Pdgfa/Csf3/Tgfa/LOC103694903/Pdgfd/Ppp2r2c/Ywhag/Col9a2/Comp/Eif4e2/Itga10/Ccne1/Fgf1/Fgfr4/Gng7/Gng8/Thbs4/Pik3cb/Pck2/Col6a6/Lpar4/Fgfr2/Spp1/Hras/Lama2/Itga2b/Angpt2/Tlr2/Itga7/Fgf19/Col4a6/Chad/Fgf7/Ngfr/Hgf/Reln/Flt3lg/Col9a3/Lama4/Gn…	68	0.727607
KEGG	rno00565	Ether lipid metabolism	15/1239	48/9437	0.000863223	0.0162997	0.0124539	Gdpd3/Pla2g4f/Lpcat4/Pla2g2f/Pla2g4e/Gdpd1/Pla2g5/Pla2g3/Pla2g4d/Selenoi/Enpp2/Pld2/Ugt8/Pla2g4b/Pafah1b3	15	-2.32379
KEGG	rno04310	Wnt signaling pathway	36/1239	163/9437	0.00101248	0.018056	0.0137958	Wnt2b/Ctnnbip1/Wnt16/Fzd3/Fzd2/Prickle4/Sfrp5/Wnt6/Mmp7/Fzd1/Frat2/Bambi/Wnt7b/Gpc4/Cby1/Lgr6/Serpinf1/Nkd1/Sox17/Sfrp2/Plcb4/Dkk2/Fzd7/Vangl2/Sfrp1/Nfatc4/LOC100910771/Prickle1/Nkd2/Ppard/Apc2/Rspo1/Ctnnd2/Peg12/Ror1/Daam2	36	3.33333
KEGG	rno00561	Glycerolipid metabolism	18/1239	64/9437	0.00110695	0.0187017	0.0142892	Mboat2/Lipf/Aldh3a2/Lpin3/Dgat2/Mboat1/Gpat3/Akr1b8/Plpp5/Akr1b1/Dgki/Lipg/Dgkb/Dgat1/Lpl/Lipc/Lpin2/Mgll	18	-1.41421
KEGG	rno00620	Pyruvate metabolism	13/1239	40/9437	0.00125583	0.0201561	0.0154005	Pkm/Ldhb/Aldh3a2/Me1/Acat2/Me3/Ldhd/Pc/Ldha/Acacb/Pck2/Hagh/Acyp2	13	0.27735
KEGG	rno04512	ECM-receptor interaction	23/1239	93/9437	0.00169844	0.0259619	0.0198364	Col6a4/Cd44/Lamc2/Sdc1/Thbs2/Lamc3/Itga8/Col9a2/Comp/Itga10/Thbs4/Col6a6/Spp1/Lama2/Itga2b/Itga7/Sv2c/Col4a6/Chad/Reln/Col9a3/Lama4/RGD1565355	23	2.29366
KEGG	rno00512	Mucin type O-glycan biosynthesis	10/1239	28/9437	0.00204524	0.029842	0.0228011	Gcnt3/Galnt3/Galnt10/Galnt6/St6galnac1/B3gnt6/Galnt14/Galnt18/Galnt13/Gcnt1	10	-1.26491
KEGG	rno00072	Synthesis and degradation of ketone bodies	6/1239	12/9437	0.00230659	0.032192	0.0245966	Hmgcs1/Acat2/Bdh1/Bdh2/Hmgcs2/Hmgcll1	6	0
KEGG	rno04371	Apelin signaling pathway	31/1239	143/9437	0.00297585	0.039802	0.0304111	Calml3/Cdh1/Rps6kb2/Mylk4/Rras/Apln/Agtr1a/Sphk1/Plcb4/Gng7/Ryr3/Gng8/Spp1/Camk4/Hras/Calml4/Acta2/Itpr1/Mras/Prkag3/Mylk2/Mylk/Plin1/Mef2c/Myl3/Ccn2/Agtr1b/Nos1/Gng4/Aplnr/Gnai1	31	3.4125
KEGG	rno05230	Central carbon metabolism in cancer	18/1239	70/9437	0.00330788	0.0424731	0.032452	Slc2a1/G6pd/Hif1a/Pkm/Ldhb/Pgam1/Pdk1/Idh2/Hk2/Slc7a5/Ldha/Slc16a3/Pgam2/Pik3cb/Fgfr2/Hras/Sirt3/Ntrk3	18	-1.41421
KEGG	rno00590	Arachidonic acid metabolism	21/1239	87/9437	0.00361547	0.0446371	0.0341054	Hpgds/Pla2g4f/Ggt1/Gpx3/Pla2g2f/Pla2g4e/Cyp2b21/Pla2g5/Pla2g3/Cyp2e1/Cyp2j4/Pla2g4d/Alox12b/Cbr3/Cyp2c23/Ptgds/Gpx8/Gpx2/Cyp2b12/Pla2g4b/Akr1c15	21	-3.27327
KEGG	rno04972	Pancreatic secretion	24/1239	105/9437	0.0041627	0.0479545	0.0366401	Clca2/Car2/Rab27b/Clca4l/Rab3d/Pla2g2f/Rab11a/Clca4/Kcnma1/Atp1a2/Pla2g5/Cela3b/Gnas/Pla2g3/Clca1/Cpa3/Plcb4/Slc26a3/Tpcn2/Cpa1/Itpr1/Slc4a4/Clca5/Atp1b2	24	-0.408248
KEGG	rno00480	Glutathione metabolism	19/1239	77/9437	0.00424525	0.0479545	0.0366401	G6pd/Ggt6/Hpgds/Chac1/Ggt1/Gsta6/Rrm2/Gpx3/Gsta5/Gclc/Idh2/Gsta4/Gstm7/Sms/Gsta1/Gsta2/Gpx8/Gpx2/Anpep	19	-1.60591
KEGG	rno00900	Terpenoid backbone biosynthesis	9/1239	26/9437	0.00433234	0.0479545	0.0366401	Hmgcr/Hmgcs1/Fntb/Acat2/Mvd/Fdps/Idi1/Icmt/Hmgcs2	9	-2.33333
KEGG	rno05414	Dilated cardiomyopathy	22/1239	96/9437	0.00573415	0.0568706	0.0434525	Pln/Tpm1/Itga8/Gnas/Sgcg/Actc1/Itga10/Cacnb1/Sgcd/Tnnt2/Lama2/Itga2b/Cacng7/Sgcb/Cacna1d/Sgca/Cacna1s/Itga7/Cacng6/Cacng4/Myl3/Cacng1	22	3.83761
KEGG	rno04966	Collecting duct acid secretion	9/1239	27/9437	0.00575478	0.0568706	0.0434525	Car2/Atp6v1c2/Atp6v1b2/Atp6v0a2/Atp6v1e1/Atp6v1d/Atp6v1g2/Atp6v0a4/Atp6v0e1	9	-2.33333
KEGG	rno00600	Sphingolipid metabolism	14/1239	52/9437	0.00586269	0.0568706	0.0434525	Cers3/Psapl1/Galc/Sptlc2/Gba/Neu1/Degs2/Sgpp2/Gba2/Sgms2/Sphk1/Acer1/Ugt8/Neu3	14	-2.67261
KEGG	rno00062	Fatty acid elongation	10/1239	32/9437	0.00615005	0.0568706	0.0434525	Them5/Elovl4/Elovl1/Hacd4/Hadhb/Hsd17b12/Elovl2/Hacd2/Acot1/Acot3	10	-0.632456
KEGG	rno04390	Hippo signaling pathway	33/1239	162/9437	0.00616623	0.0568706	0.0434525	Areg/Wnt2b/Bmp4/Ppp2r2a/Id2/Wnt16/Ywhaz/Dlg3/Bmp8a/Pard6b/Fzd3/Ppp2ca/Cdh1/Fzd2/Gdf6/Wnt6/Dlg2/LOC103694903/Fzd1/Wnt7b/Llgl2/Ppp2r2c/Ywhag/Nkd1/Scrib/Fgf1/Fzd7/Bmp7/Nkd2/Apc2/Birc5/Bmp8b/Ccn2	33	-0.522233
KEGG	rno04730	Long-term depression	16/1239	63/9437	0.00620084	0.0568706	0.0434525	Pla2g4f/Pla2g4e/Ppp2ca/Gnas/LOC103694903/Pla2g4d/Gria1/Plcb4/Gnaz/Gucy1b1/Gucy1a1/Hras/Itpr1/Pla2g4b/Nos1/Gnai1	16	-0.5
KEGG	rno04218	Cellular senescence	38/1239	194/9437	0.00682532	0.0599685	0.0458195	Il1a/Cdkn1a/Map2k6/Ccna2/Igfbp3/Gadd45a/Cdkn2b/Rad9a/Calml3/Mybl2/Mapk12/RT1-T24-3/Rras/Rad9b/RT1-N3/Ccnb1/RT1-CE7/RT1-S3/Mapk13/Rassf5/Ccne1/RT1-CE10/Zfp36l2/Pik3cb/Nfatc4/Hipk4/Hras/Calml4/Itpr1/Mras/Cacna1d/Cdk1/Slc25a4/RT1-A2/Cdkn2a/RT1-M3-1/Gadd45g/Mapk11	38	0.648886
KEGG	rno05410	Hypertrophic cardiomyopathy	21/1239	92/9437	0.00718753	0.0599685	0.0458195	Tpm1/Itga8/Sgcg/Actc1/Itga10/Cacnb1/Sgcd/Tnnt2/Lama2/Itga2b/Cacng7/Sgcb/Cacna1d/Sgca/Cacna1s/Itga7/Cacng6/Prkag3/Cacng4/Myl3/Cacng1	21	3.7097
KEGG	rno01212	Fatty acid metabolism	16/1239	64/9437	0.0072859	0.0599685	0.0458195	Elovl4/Acsl3/Acsbg1/Scd2/Acat2/Elovl1/Acsl1/Hacd4/Hadhb/Hsd17b12/Fasn/Acadm/Elovl2/Hacd2/Acadsb/Cpt1b	16	-1.5
KEGG	rno05144	Malaria	16/1239	64/9437	0.0072859	0.0599685	0.0458195	Sdc1/Tlr4/Thbs2/Csf3/Sdc2/Hbb/Hba-a2/Hba-a1/Comp/LOC100134871/Thbs4/Tlr2/Hgf/LOC103694857/RGD1565355/Hbb-bs	16	1.5
KEGG	rno00511	Other glycan degradation	7/1239	19/9437	0.00792033	0.0635606	0.0485641	Manba/Gba/Neu1/Gba2/Fuca2/Hexb/Neu3	7	-1.88982
KEGG	rno05226	Gastric cancer	31/1239	154/9437	0.00925267	0.072085	0.0550773	Cdkn1a/Wnt2b/Jup/Wnt16/Gadd45a/Cdkn2b/Fgf3/Fzd3/Cdh1/Fzd2/Rarb/Rps6kb2/Wnt6/Fzd1/Frat2/Wnt7b/Rxrg/Ccne1/Fgf1/Cdh17/Fzd7/Pik3cb/Fgfr2/Hras/Fgf19/Apc2/Fgf7/Hgf/Peg12/Gadd45g/Fgf10	31	0.179605
KEGG	rno00564	Glycerophospholipid metabolism	22/1239	100/9437	0.00943169	0.072085	0.0550773	Pla2g4f/Lpcat4/Mboat2/Pla2g2f/Pla2g4e/Cds1/Lpin3/Mboat1/Pla2g5/Pla2g3/Pgs1/Gpat3/Gpd2/Pla2g4d/Plpp5/Selenoi/Dgki/Dgkb/Pld2/Lpin2/Pla2g4b/Ache	22	-3.41121
KEGG	rno00010	Glycolysis / Gluconeogenesis	17/1239	72/9437	0.0104871	0.0782873	0.0598162	LOC688778/Pkm/Ldhb/Aldh3a2/Pgam1/Eno1/Galm/Pgk1/Hk2/Ldha/Aldh3a1/Aldh3b1/Aldoc/Eno3/Pgam2/Pck2/Tpi1	17	0.242536
KEGG	rno04921	Oxytocin signaling pathway	32/1239	162/9437	0.0109288	0.0797304	0.0609188	Cdkn1a/Pla2g4f/Pla2g4e/Calml3/Gnas/Pla2g4d/Mylk4/Oxtr/Ppp1r12c/Plcb4/Ryr3/Myl9/Cacnb1/Gucy1b1/Gucy1a1/Nfatc4/Camk4/Hras/Calml4/Itpr1/Cacng7/Cacna1d/Cacna1s/Cacng6/Prkag3/Mylk2/Cacng4/Mylk/Pla2g4b/Mef2c/Cacng1/Gnai1	32	2.47487
KEGG	rno00513	Various types of N-glycan biosynthesis	11/1239	40/9437	0.0117648	0.0810073	0.0618944	Chst9/Chst8/Mgat4a/St3gal3/B4galnt4/Hexb/B4galt1/B4galnt3/Man2a1/Man1a1/Man2a2	11	-0.301511
KEGG	rno04960	Aldosterone-regulated sodium reabsorption	11/1239	40/9437	0.0117648	0.0810073	0.0618944	Sfn/LOC298795/Atp1a2/Scnn1g/Scnn1b/Slc9a3r2/Pik3cb/Fxyd4/Nr3c2/Scnn1a/Atp1b2	11	-0.904534
KEGG	rno00340	Histidine metabolism	8/1239	25/9437	0.0118609	0.0810073	0.0618944	LOC688778/Aldh3a2/Maob/Aldh3a1/Aldh3b1/Carns1/Aspa/Hdc	8	2.12132
KEGG	rno04913	Ovarian steroidogenesis	15/1239	62/9437	0.0125322	0.0838089	0.064035	Pla2g4f/Pla2g4e/Ldlr/Gnas/Cyp2j4/Pla2g4d/Cyp1a1/Hsd17b7/Scarb1/Pla2g4b/Hsd17b1/Acot1/Hsd17b2/Acot3/Akr1c15	15	-0.774597
KEGG	rno00260	Glycine, serine and threonine metabolism	11/1239	41/9437	0.0142219	0.0913322	0.0697832	Pgam1/Maob/Gcat/Shmt2/Psat1/Sardh/Pgam2/Alas2/Alas1/Amt/Sdsl	11	0.301511
KEGG	rno00360	Phenylalanine metabolism	7/1239	21/9437	0.0144414	0.0913322	0.0697832	LOC688778/Maob/Hpd/Aldh3a1/Aldh3b1/Ddc/Pah	7	1.13389
KEGG	rno05217	Basal cell carcinoma	15/1239	63/9437	0.0145107	0.0913322	0.0697832	Cdkn1a/Wnt2b/Bmp4/Wnt16/Gadd45a/Fzd3/Fzd2/Wnt6/Fzd1/Wnt7b/Fzd7/Gli1/Apc2/Kif7/Gadd45g	15	1.29099
KEGG	rno04915	Estrogen signaling pathway	28/1239	141/9437	0.0154338	0.0940738	0.071878	Krt12/Krt13/Krt10/Krt23/Krt14/Pgr/Ka11/Hspa2/Hbegf/Calml3/Krt20/Tff1/Krt39/Krt16/Gnas/Krt42/Tgfa/Krt36/Ctsd/Krt17/Plcb4/Pik3cb/Gabbr1/Krt40/Hras/Calml4/Itpr1/Gnai1	28	-3.02372
KEGG	rno04810	Regulation of actin cytoskeleton	42/1239	230/9437	0.0155324	0.0940738	0.071878	Lpar5/Arhgef4/Actr3/Baiap2/Fgf3/Ezr/Itga8/Pdgfa/Gsn/Pdgfd/Tiam1/Mylk4/Rras/Ppp1r12c/Arpc1a/Itga10/Fgf1/Pak7/Fgfr4/Actr3b/Myl9/Cfl2/Pik3cb/Wasf1/Lpar4/Fgfr2/Mylpf/Hras/Itga2b/Myh14/Mras/Itga7/Fgf19/Mylk2/Mylk/Apc2/Fgf7/Iqgap2/Myh11/Arpc5l/Iqgap3/Fgf10	42	1.54303
KEGG	rno05146	Amoebiasis	22/1239	105/9437	0.016539	0.098315	0.0751185	Serpinb3a/Lamc2/Cxcl3/Arg1/Tlr4/Serpinb13/Lamc3/Gnas/Cxcl2/Gna14/Gna15/Plcb4/Prdx1/Pik3cb/Arg2/Lama2/Il12b/Tlr2/Cd14/Col4a6/Serpinb6b/Lama4	22	-0.426401
KEGG	rno00591	Linoleic acid metabolism	11/1239	42/9437	0.017047	0.0991791	0.0757787	Cyp3a9/Pla2g4f/Pla2g2f/Pla2g4e/Pla2g5/Pla2g3/Cyp2e1/Cyp2j4/Pla2g4d/Cyp2c23/Pla2g4b	11	-2.7136
KEGG	rno04979	Cholesterol metabolism	13/1239	53/9437	0.0173023	0.0991791	0.0757787	Lrpap1/Cyp27a1/Apoe/Ldlr/Npc1/Mylip/Lipg/Abcg5/Pcsk9/Lpl/Lipc/Scarb1/RGD1565355	13	0.83205
