# Supplementary material for: Long-term menopause exacerbates vaginal wall support injury in ovariectomized rats by regulating amino acid synthesis and glycerophospholipid metabolism
Source: Front Endocrinol (Lausanne). 2023 Jun 22;14:1119599. doi: 10.3389/fendo.2023.1119599 (PMC10324610; doi:10.3389/fendo.2023.1119599)
Supplement: Supplementary file 4 [file Table_4.xlsx]

## Sheet: Sheet1
Index	Formula	Compounds	物质	Class I	物质一级分类	Class II	物质二级分类	Level	score	CAS	Con1	Con2	Con3	Con4	Con5	Con6	Con7	Con8	Meno1	Meno2	Meno3	Meno4	Meno5	Meno6	Meno7	Meno8	QC01	QC02	QC03	hmdb_ID	primary_SMPDB_ID	primary_SMPDB_name
MEDP0058	C11H20N2O6	L-Saccharopine	L-酵母氨酸	Amino acid and Its metabolites	氨基酸及其代谢物	Amino acids	氨基酸	2	0.6415	997-68-2	45969.1	46612.2	43684.7	45267.3	45035.3	45243.2	44985.3	45206.5	41330.9	55700.1	56881.5	55148.5	48037.2	46505.5	47699.3	48154	48951.9	48768.7	48893.2	HMDB0000279	SMP0000037;SMP0000186;SMP0000239;SMP0000527;SMP0000528;SMP0000571;SMP0000719	Lysine Degradation;Glutaric Aciduria Type I;Saccharopinuria/Hyperlysinemia II;Hyperlysinemia I, Familial;Hyperlysinemia II or Saccharopinuria;Pyridoxine Dependency with Seizures;2-Aminoadipic 2-Oxoadipic Aciduria
MW0052373	C12H20O3	Dihydrojasmonic acid	二氢茉莉酮酸	Organic acid And Its derivatives	有机酸及其衍生物	Organic acid And Its derivatives	有机酸及其衍生物	4	0.5441	98674-52-3	13569.8	21928.8	13678.8	18260.4	14426.6	14738.8	20982.8	11537.4	16630.3	12170.3	16847.3	19657.4	20635.6	25551.7	25468	20091.9	20428.2	20589.6	20690.2	HMDB0033601	--	--
MW0126293	C5H5N3O	Pyrazinamide	吡嗪酰胺	Organic acid And Its derivatives	有机酸及其衍生物	Organic acid And Its derivatives	有机酸及其衍生物	2	0.6608	98-96-4	407052	298036	435723	413568	313541	333117	349965	582291	184650	95507.5	88077.7	102202	507035	308399	255537	123250	174312	174507	174297	HMDB0014483	--	--
MW0169549	C6H6N2O	Niacinamide	烟酰胺	Alcohol and amines	醇、胺类	Amines	胺类	1	0.935	98-92-0	6.55867e+06	4.89574e+06	7.15204e+06	6.79751e+06	5.07747e+06	5.47892e+06	5.74655e+06	9.58716e+06	2.83571e+06	1.33852e+06	1.34404e+06	1.54719e+06	8.36625e+06	5.05704e+06	4.07068e+06	1.86843e+06	2.80215e+06	2.80209e+06	2.80918e+06	HMDB0001406	SMP0000048;SMP0083297;SMP0084271	Nicotinate and Nicotinamide Metabolism;NAD+ Signalling Pathway (Cancer);NAD+ Signalling and Aging
MW0143464	C11H14O2	4-tert-Butylbenzoic acid	4-叔丁基苯甲酸;对叔丁基苯甲酸	Benzene and substituted derivatives	苯及其衍生物	Benzene and substituted derivatives	苯及其衍生物	1	0.655	98-73-7	2637.37	2615.49	2825.22	2612.73	3653.9	3675.93	4254.21	5037.22	3678.14	1799.16	2173.75	2688.4	5359.93	4157.18	3750.12	3098.62	5824.15	5770.63	5768.58	--	--	--
MW0001320	C26H21FO7	2-DEOXY-2-FLUORO-1,3,5-TRI-O-BENZOYL-alpha-D-ARABINOFURANOSE	2-DEOXY-2-FLUORO-1,3,5-TRI-O-苯甲酰-α-D-阿拉伯呋喃糖	Benzene and substituted derivatives	苯及其衍生物	Benzene and substituted derivatives	苯及其衍生物	4	0.993	97614-43-2 | 171721-00-9	1.20714e+06	1.12896e+06	1.07581e+06	1.13737e+06	7415.56	1698.95	3872.91	7146.69	1.16752e+06	1.10072e+06	1.10333e+06	1.09744e+06	1.2181e+06	1.15985e+06	1.12222e+06	1.12379e+06	87191.5	85444.5	85575.9	--	--	--
MEDP0525	C5H9NO3	N-Acetyl-L-alanine	N-乙酰基-L-丙氨酸	Amino acid and Its metabolites	氨基酸及其代谢物	Amino acid derivatives	氨基酸衍生物	1	0.6715	97-69-8	157757	173864	174309	98221	99603.9	118652	134942	140988	73776.9	45380.7	69625.4	117042	92195.7	143500	195323	143917	132504	132930	133045	HMDB0000766	--	--
MW0122769	C4H6N4O3	Allantoin	尿囊素	Heterocyclic compounds	杂环化合物	Heterocyclic compounds	杂环化合物	2	0.5724	97-59-6	85519.1	447275	154085	31276.9	60151.8	148773	113010	50783.3	70821.2	143185	483595	91703.7	93069.2	460577	81263.9	93651.8	77834.8	75999.6	68987.5	HMDB0000462	--	--
MW0124206	C4H6O2	gamma-Butyrolactone	γ-丁内酯	Aldehyde,Ketones,Esters	醛、酮、酯类	Esters	酯类	2	0.662	96-48-0	11511.3	8332.72	12996.9	11495.7	14873.2	20537.8	8961.65	9832.04	4833.47	7247.29	4317.58	6138.78	4011.77	6870.13	9491.27	6780.55	12068.9	11807.9	12016.7	HMDB0000549	--	--
MW0010405	C6H12	Methylcyclopentane	甲基环戊烷	Others	其他	Hydrocarbon derivatives	烃衍生物	4	0.6645	96-37-7	12756	12266.5	7262.77	21541	11420.9	10065.3	14082.9	8135.49	9127.99	9847.03	8816.26	9958.89	9786.64	11551.4	5352.52	7653.64	10713.7	10693.7	10776.5	HMDB0031542	--	--
MW0154158	C6H9N5	N3-Metyladenine	N3-甲氨腺嘌呤	Alcohol and amines	醇、胺类	Amines	胺类	4	0.7374	958733-34-1	2345.98	1036.6	1693.63	978.125	1702.2	1017.83	2082.61	1741.91	1876.86	4118.01	4240.79	5444.73	2114.14	2344.19	2147.72	2576.41	1550.65	1583.26	1585.48	--	--	--
MW0156100	C8H18N4O	Propanoylagmatine	丙炔草碱;丙炔草碱	Alcohol and amines	醇、胺类	Polyamines	多胺	4	0.6879	958730-40-0	2136.34	540.2	953.367	494.448	1286.24	1286.24	357.658	412.998	5257.42	148.446	231.216	1677.65	440.194	1114.48	1149.27	302.581	468.555	415.666	502.357	--	--	--
MW0001144	C11H12BrN3	1-(4-bromobenzyl)-5-methyl-1H-pyrazol-3-amine	1-(4-溴苄基)-5-甲基-1H-吡唑-3-胺	Benzene and substituted derivatives	苯及其衍生物	Benzene and substituted derivatives	苯及其衍生物	4	0.6667	956440-83-8	5192.59	2583.84	3064.25	4575.34	984.162	1864.68	4883.46	5874.33	3259.89	522.333	297.916	459.395	6692.97	6770.31	965.916	1454.68	1435.1	1474.63	1444.08	--	--	--
MW0103776	C8H10BrN3O2	5-Bromo-2-isopropylamino-3-nitropyridine	5-溴-2-异丙基氨基-3-硝基吡啶	Heterocyclic compounds	杂环化合物	Heterocyclic compounds	杂环化合物	4	0.8596	954228-62-7	87381	34163.1	53526.7	131019	4335.61	7997.34	65689.2	136509	26823.8	91795.4	64396.5	39822.6	81271.2	26292.3	5289.33	27976.1	22955.9	22945.2	23012.8	--	--	--
MW0009055	C9H9BrF3NO2S	3-Bromo-N-ethyl-5-(trifluoromethyl)benzenesulfonamide	3-溴-N-乙基-5-(三氟甲基)苯磺酰胺	Benzene and substituted derivatives	苯及其衍生物	Benzene and substituted derivatives	苯及其衍生物	4	0.6982	951884-79-0	4219.96	6186.74	5450.33	4437.86	3955.44	4271.74	5501.39	4491.24	2073.15	2519.33	3159.4	3622.58	2089.9	6274.64	5279.91	5523.95	5146.07	5191.26	5203.85	--	--	--
MW0009201	C10H11BrF3NO2S	3-Bromo-N-propyl-5-(trifluoromethyl)benzenesulfonamide	3-溴-N-丙基-5-(三氟甲基)苯磺酰胺	Benzene and substituted derivatives	苯及其衍生物	Benzene and substituted derivatives	苯及其衍生物	4	0.5025	951884-67-6	18634.1	35440.8	17639.5	14485.4	16974.7	19805.7	17822.6	18532.9	4525.4	1385.45	817.117	7899.46	5049.2	32946.1	21888.8	17003.1	18025.7	18076.4	18038.3	--	--	--
MEDP0403	C9H13N3O4	2'-Deoxycytidine	2'-脱氧胞苷	Nucleotide And Its metabolites	核苷酸及其代谢物	Nucleotide and Its metabolites	核苷酸及其代谢物	2	0.6316	951-77-9	76537.3	3586.57	32071.3	17672.3	16134.5	12925	16761	27606.9	10435.6	15335.9	17793.2	41993.8	20890.6	22492	27514	10663.8	19331.7	18158.4	18623.7	HMDB0000014	SMP0000046;SMP0000172;SMP0000219;SMP0000178;SMP0000202	Pyrimidine Metabolism;beta-Ureidopropionase Deficiency;UMP Synthase Deficiency (Orotic Aciduria);Dihydropyrimidinase Deficiency;MNGIE (Mitochondrial Neurogastrointestinal Encephalopathy)
MW0117753	C14H20O2	2,2,5,7,8-Pentamethyl-6-chromanol	-	Heterocyclic compounds	杂环化合物	Heterocyclic compounds	杂环化合物	2	0.6937	950-99-2	5259.42	13061.5	150.045	1666.06	3454.44	13314.1	142.747	2517.23	3369.94	13141.1	4818.37	2591.93	3872.03	5156.6	2640.62	1801.46	3064.11	3077.94	3078.23	HMDB0040217	--	--
MW0001276	C9H12	1,2,4-Trimethylbenzene	1,2,4-三甲苯	Benzene and substituted derivatives	苯及其衍生物	Benzene and substituted derivatives	苯及其衍生物	4	0.7438	95-63-6	8311.87	9960.19	5124.82	4826.06	3932	3748.31	3916.16	1267.46	2455.41	3641.59	2288.49	4897.57	8390.99	12293.1	3944.88	4137.88	6019.23	6016.24	6087.63	HMDB0013733	--	--
MW0112052	C9H14N2O5	2-Acetyl-4(5)-tetrahydroxybutylimidazole	2-乙酰基-5-四羟基丁基咪唑	Heterocyclic compounds	杂环化合物	Heterocyclic compounds	杂环化合物	4	0.6264	94944-70-4	9108.62	6703.44	9447.75	2705.4	1414.19	1627.12	3132.57	2531.48	960.141	117127	504.336	1625.19	949.609	1255.64	1319.65	1906.33	1304.88	1443.25	1454.03	--	--	--
MW0053905	C30H49N5O6	Nbd-ceramide	Nbd-神经酰胺	Benzene and substituted derivatives	苯及其衍生物	Benzene and substituted derivatives	苯及其衍生物	4	0.5819	94885-02-6	813.22	878.844	762.834	716.189	986.563	1056.09	785.232	764.406	751.772	1181.19	1136.06	1093.79	860.581	627.759	823.694	1109.74	848.464	809.84	827.698	--	--	--
MW0138942	C11H11BrO2	Methyl 3-(4-bromomethyl)cinnamate	3-(4-溴甲基)肉桂酸甲酯	Aldehyde,Ketones,Esters	醛、酮、酯类	Esters	酯类	4	0.6279	946-99-6 | 88738-86-7	229211	85246.4	100278	308059	51899.3	68454.5	74174.8	175371	112809	19702	13234.5	32171.6	133064	48871.2	52259.9	17651.6	45370.2	45500.2	45478.2	--	--	--
MW0119875	C12H8BrN3O	4-(3-Bromopyrazolo[1,5-a]pyrimidin-6-yl)phenol	4-(3-溴吡唑并[1,5-a]嘧啶-6-基)苯酚	Heterocyclic compounds	杂环化合物	Heterocyclic compounds	杂环化合物	4	0.5968	945376-95-4	942.526	87654.6	314.918	1135.85	81987.1	81726.4	1724.17	757.134	90648.4	85461.9	85664.4	85207.4	143.672	551.657	507.98	87292	82486.4	82743.6	82702.5	--	--	--
MW0107880	C10H13NO2	L-Homophenylalanine	L-高苯丙氨酸	Amino acid and Its metabolites	氨基酸及其代谢物	Amino acids	氨基酸	1	0.5657	943-73-7	17700.2	16832.1	16248.7	16696.7	15898.4	16575	16179.2	18493	12387.5	18249.6	16663.9	17935.3	20666.3	19969.9	20255.4	17943	17392.6	17343.5	17342	--	--	--
MW0123706	C7H9N5	6-Dimethylaminopurine	6-二甲基氨基嘌呤	Nucleotide And Its metabolites	核苷酸及其代谢物	Nucleotide and Its metabolites	核苷酸及其代谢物	1	0.7417	938-55-6	31791.3	29789.3	30269.6	32083.3	33571.8	32182.6	32180.1	30394.1	37964.7	22508.2	22939.6	27474.8	35316.2	34945.5	33006.6	29140.1	29785.3	29912.6	29783.3	HMDB0000473	--	--
MW0120741	C15H11Cl2N3S	5-(2,4-dichlorophenyl)-4-(2-methylphenyl)-4H-1,2,4-triazole-3-thiol	5-(2,4-二氯苯基)-4-(2-甲基苯基)-4H-1,2,4-三唑-3-硫醇	Heterocyclic compounds	杂环化合物	Heterocyclic compounds	杂环化合物	4	0.5201	93677-85-1	1222.12	1249.01	1134.74	1392.35	888.799	759.461	547.407	1099.21	559.66	753.799	539.548	959.884	1470.13	388.955	925.3	700.587	1118.37	1127.2	1060.07	--	--	--
MW0116001	C20H18FN5O2	(R)-2-Amino-7-(4-fluoro-2-(6-methoxypyridin-2-yl)phenyl)-4-methyl-7,8-dihydro-6H-pyrido(4,3-d)pyrimidin-5-one	(R)-2-Amino-7-(4-fluoro-2-(6-methoxypyridin-2-yl)phenyl)-4-methyl-7,8-dihydro-6H-pyrido(4,3-d)pyrimidin -5-一	Aldehyde,Ketones,Esters	醛、酮、酯类	Ketones	酮类	4	0.7206	934343-74-5	3.00193e+06	573331	1.1595e+06	6.40404e+06	122029	231188	1.78101e+06	2.43179e+06	3.04184e+06	3.74816e+06	2.54721e+06	768723	2.17962e+06	848627	11883.8	347905	11795.8	13001.1	12818.7	--	--	--
MW0114200	C16H25NO2	Desvenlafaxine	去甲文拉法辛	Benzene and substituted derivatives	苯及其衍生物	Phenolics	苯酚类	2	0.7059	93413-62-8	66667	62760.5	43748.7	54275.3	42959.6	50880.3	41264.9	44201.3	37346.8	43714.4	38213.8	38905.5	38993.8	45379.4	37817.4	35496.8	25967.9	25967.4	25907.9	HMDB0015646	SMP0000636	Venlafaxine Metabolism Pathway
MW0125868	C4H8N2O	N-Nitroso-pyrrolidine	N-亚硝基吡咯烷	Heterocyclic compounds	杂环化合物	Heterocyclic compounds	杂环化合物	4	0.6562	930-55-2	13104.4	11524.5	11635.3	7773.56	11932.6	18735.8	11258.4	11722.8	11971.9	12008.3	11902.1	12658.6	10890.4	12302.3	11633.5	12103.6	11216	11159.3	11289.2	HMDB0031642	--	--
MEDP1799	C10H7NO2	Quinaldic acid	2-喹啉羧酸	Organic acid And Its derivatives	有机酸及其衍生物	Organic acid And Its derivatives	有机酸及其衍生物	1	0.7548	93-10-7	1311.02	450.835	1003.7	185.821	416.213	412.284	2206.78	497.189	13426.5	617.544	881.026	329.891	450.322	473.187	897.564	611.201	2006.26	2024.87	2019.06	HMDB0000842	--	--
MW0140340	C9H12O3	3,4-Dimethoxybenzyl alcohol	（3,4-二甲氧基苯基）甲醇;藜芦醇; 3,4-二甲氧基苄醇	Benzene and substituted derivatives	苯及其衍生物	Benzene and substituted derivatives	苯及其衍生物	4	0.7113	93-03-8	1347	1451.45	1653.76	1258.62	143.859	298.558	566.227	831.229	440.836	570.977	329.597	523.306	199.511	344.922	304.301	159.28	303.23	317.065	298.956	--	--	--
MW0119050	C13H20N4O	3-(4-imino-5,6-dimethylfuro[2,3-d]pyrimidin-3(4H)-yl)-N,N-dimethylpropan-1-amine	-	Heterocyclic compounds	杂环化合物	Heterocyclic compounds	杂环化合物	4	0.9823	929868-45-1	11502	10963.1	10865.8	11750.7	11583.5	10698.6	11511.8	10576.2	10306.8	11371.6	10941.9	11942.8	11060.2	10546.2	10885.3	10950.1	11191.2	11067	11196.3	--	--	--
MW0161667	C19H18N2O4	N-Caffeoyl serotonin	N-咖啡酰血清素	Alcohol and amines	醇、胺类	Amines	胺类	3	0.9217	928765-97-3	980.566	1329.77	1578.02	1178.2	1512.07	1718.71	1751.73	1446.53	1437.53	4096.31	4027.62	2749.37	1403.04	1875.31	2195.97	2546.62	2031.71	2018.01	2049.65	--	--	--
MW0014042	C6H12O	cis-3-Hexen-1-ol	（E)-3-己烯-1-醇	Organic acid And Its derivatives	有机酸及其衍生物	Organic acid And Its derivatives	有机酸及其衍生物	2	0.7839	928-96-1	22676.1	23832.1	22735.7	22906.1	23692.4	22804.3	23604.2	22939	23209.1	24907.4	25562.6	25407.6	23624.9	25093.4	24265.8	23521.2	25223.8	25328.3	25373.5	HMDB0030003	--	--
MW0144429	C26H39N5	AGELASINE	-	Heterocyclic compounds	杂环化合物	Heterocyclic compounds	杂环化合物	2	0.7	92664-80-7	66823.4	67183	65854.1	66076.1	64461.4	66492.6	66847.5	65992.8	67416	73362.7	74181.2	72273.8	73873.5	71069	73642.1	73432.5	68575.6	68875.9	68870.1	--	--	--
MW0114547	C6H13NO8S	Glucosamine 6-sulfate	氨基葡萄糖6-硫酸盐	Others	其他	Others	其他	2	0.5266	91674-26-9	94072.2	104876	91525	90038.3	96720.1	96042.2	97172.9	97785.8	99636.5	98573.1	98430.5	102452	100857	102188	102148	97959.1	95476.5	95828.7	95613.1	HMDB0000592	--	--
MW0054942	C26H55N2O7P	methylcarbamyl PAF	甲基氨基甲酰PAF C-16	GP	甘油磷脂类	PC	磷脂酰胆碱	2	0.8301	91575-58-5	109979	103530	114893	97255.6	102053	94565.2	99260.5	102294	141883	95716	111658	111135	152425	121625	124615	113918	128910	127817	129044	--	--	--
MW0125280	C18H29N3O2	1-(1-Acetyl-piperidin-4-yl)-3-adamantan-1-yl-urea	-	Heterocyclic compounds	杂环化合物	Heterocyclic compounds	杂环化合物	4	0.7684	913548-29-5	25236.4	8202.27	18670.5	7237.62	1322.92	376.98	14098.6	12599.6	4267.82	272324	272964	1444.87	8193.58	5671.6	418.617	1726.66	1813.82	1815.72	1782.42	--	--	--
MEDP1315	C9H7N	Quinoline	喹啉	Heterocyclic compounds	杂环化合物	Heterocyclic compounds	杂环化合物	1	0.776	91-22-5	78691.3	83789.3	83177.3	64661.5	30930.6	34166.7	72043.9	82610.4	34353.2	5278.89	28778.9	47934.8	59351.6	77587.5	83840.6	55867.2	58639.6	58526.8	58285.3	HMDB0033731	--	--
MW0053772	C32H54O13	Goshonoside F5	五香皂苷F5	Benzene and substituted derivatives	苯及其衍生物	Benzene and substituted derivatives	苯及其衍生物	4	0.8514	90851-28-8	5095.48	3808.3	4508.05	4713.26	5168.73	5741.38	3890.8	4407.46	4851.23	7018.39	6277.73	6611.71	5687.39	4272.81	4937.09	4723.78	5864.09	5922.1	5900.2	--	--	--
MW0006953	C32H39NO2	Ebastine	依巴斯汀	Benzene and substituted derivatives	苯及其衍生物	Benzene and substituted derivatives	苯及其衍生物	2	0.675	90729-43-4	11648.5	6733.49	15038.9	7042.93	4060.12	13315.1	1885.85	3741.43	2039.42	2244.62	1989.16	362.347	2100.55	2052.37	2236.26	2029.88	3794.92	3805.65	3788.55	HMDB0060159	SMP0060204	Ebastine H1-Antihistamine Action
MW0114907	C13H14N4OS	1-(3-acetylphenyl)-3-(1-methyl-1H-pyrazol-3-yl)thiourea	1-(3-乙酰苯基)-3-(1-甲基-1H-吡唑-3-基)硫脲	Heterocyclic compounds	杂环化合物	Heterocyclic compounds	杂环化合物	4	0.7396	903699-24-1	3016.12	3052.27	3010.43	2929.08	3095.77	3259.09	2867.64	3833.77	3578.61	3188.57	3035.31	3343.45	3405.22	3254.06	3113.37	3215.56	3333.7	3275.02	3334.77	--	--	--
MW0114442	C8H18O3	Poloxamer-188	泊洛沙姆-188	Alcohol and amines	醇、胺类	Alcohols	醇类	4	0.9642	9003-11-6	184344	179293	189013	189314	178524	180750	185796	183454	176877	189664	201497	195643	196440	194661	203649	194698	191447	191644	189960	HMDB0032263	--	--
MW0159735	C16H26O2	Triton X-100	-	Benzene and substituted derivatives	苯及其衍生物	Benzene and substituted derivatives	苯及其衍生物	4	0.7328	9002-93-1	29415.9	18078.7	23105.6	36910.1	19748.8	27507.3	14842.2	13078	16307.4	20961.2	21798.5	21714	10598.8	8284.9	12734.5	9992.16	3767.03	4037.89	4085.66	HMDB38380	--	--
MW0010429	C12H14O4	Polyethylene	聚乙烯	Others	其他	Hydrocarbon derivatives	烃衍生物	4	0.6799	9002-88-4	2562.24	3973.8	1693.42	3057.51	341.552	3310.47	4598.11	4774.08	2902.95	637.812	807.291	6159.21	4117.67	2960.7	1449.51	4608.78	2729.14	2738.14	2750.41	--	--	--
MW0006375	C13H10Cl2O	4,4'-Dichlorobenzhydrol	4,4'-二氯苯甲醇	Benzene and substituted derivatives	苯及其衍生物	Benzene and substituted derivatives	苯及其衍生物	4	0.6458	90-97-1	574.728	1181.32	629.682	426.473	826.8	855.052	876.002	1266.87	989.748	1753.38	1904.08	1978.49	1649.38	1741.54	1793.92	1556.17	1290.49	1406.04	1385.84	--	--	--
MEDN1502	C10H12O2	2-Phenylbutyric acid	2-苯基丁酸	Organic acid And Its derivatives	有机酸及其衍生物	Organic acid And Its derivatives	有机酸及其衍生物	2	0.7144	90-27-7	47.9505	49.3906	171.932	84.012	551.659	276.925	212.635	643.048	101.583	74.7552	108.838	189.558	80.3172	80.4199	214.631	52.7619	1267.88	1315.52	1293.47	HMDB0000329	--	--
MEDL01887	C7H6O2	2-Hydroxybenzaldehyde	水杨醛	Benzene and substituted derivatives	苯及其衍生物	Phenolics	苯酚类	1	0.8278	90-02-8	11475.3	1397.92	6621.47	2018.47	3052.46	2435.12	17279.4	3777.17	179475	5651.7	9280.48	2997.02	1921.82	2048.42	8113.82	3059.66	18406.1	18467.8	18535.3	HMDB0034170	--	--
MW0139878	C29H32O17	Tricin 7-[rhamnosyl-(1->2)-galacturonide]	Tricin 7-[鼠李糖基-(1->2)-半乳糖苷]	Flavonoids	黄酮	Flavonoid	黄酮	3	0.5281	89915-54-8	10103.4	10557.5	10425.3	8959.01	9246.45	11600.5	9898.9	9753.93	8217.89	13220.5	14062.1	14427.9	10629.9	10069	11283.4	10583.4	10539.2	10428	10421.5	HMDB0037461	--	--
MW0103302	C11H15N5O4S	(S)-5'-Deoxy-5'-(methylsulfinyl)adenosine	(S)-5'-脱氧-5'-(甲基亚磺酰基)腺苷	Nucleotide And Its metabolites	核苷酸及其代谢物	Nucleotide and Its metabolites	核苷酸及其代谢物	4	0.6658	897-42-7	26114.1	1198.62	5397.83	3340.2	1219.23	1132.19	3366.05	137.597	5391.92	1828.65	1580.27	2493.72	3485.81	2837.45	1788.39	2248.66	1758.18	1763.71	1802.1	HMDB0033662	--	--
MW0117263	C20H22N4	1-(4-(1H-pyrazol-1-yl)benzyl)-4-phenylpiperazine	1-(4-(1H-吡唑-1-基)苄基)-4-苯基哌嗪	Benzene and substituted derivatives	苯及其衍生物	Benzene and substituted derivatives	苯及其衍生物	4	0.6134	896717-74-1	5718.54	5422.97	3596.73	4670.21	3754.33	5054.68	3646.04	3885.89	3085.08	2869.42	2721.58	2846.44	3518.27	3373.37	2643.58	2298.42	2247.28	2164.56	2222.58	--	--	--
MEDN0362	C23H46NO7P	LPE(18:1/ 0:0)	LPE(18:1/0:0)	GP	甘油磷脂类	LPE	溶血磷脂酰乙醇胺	1	0.8236	89576-29-4	38473.1	14743	35479.1	42773.7	45487	31450.5	15624	28173.6	18635.8	9889.66	7165.39	5740.86	12053.1	10675.7	7109.41	6834.94	24665.2	24788.8	24936.2	HMDB0011506	--	--
MW0008990	C17H27N3O	Urea, N-cyclohexyl-N'-[4-(diethylamino)phenyl]-	脲，N-环己基-N'-[4-(二乙氨基)苯基]-	Benzene and substituted derivatives	苯及其衍生物	Benzene and substituted derivatives	苯及其衍生物	4	0.538	89402-60-8	2182.14	2203.46	1728.45	1977.25	2311.87	1963.85	1951.46	2397.99	1742.92	2187.37	2339.2	2422.89	2181.03	2225.06	2257.85	1776.64	1736.48	1760.36	1827.78	--	--	--
MW0160014	C10H12N4O4	2'-Deoxyinosine	2'-脱氧肌苷	Nucleotide And Its metabolites	核苷酸及其代谢物	Nucleotide and Its metabolites	核苷酸及其代谢物	1	0.7414	890-38-0	3947.36	3836.17	3766.35	3862.87	3735.82	3679.34	4185.78	3842.51	3780.56	3277.61	3102.69	3366.96	3842.96	3770.86	3921.1	3721.28	4032.01	4034.7	4020.05	HMDB0000071	SMP0000050;SMP0000144;SMP0000167;SMP0000365;SMP0000364;SMP0000203;SMP0000220;SMP0000210;SMP0000168;SMP0000427;SMP0000428;SMP0000430;SMP0000512;SMP0000513;SMP0000535;SMP0000536;SMP0000537	Purine Metabolism;Adenosine Deaminase Deficiency;Adenylosuccinate Lyase Deficiency;Gout or Kelley-Seegmiller Syndrome;Lesch-Nyhan Syndrome (LNS);Molybdenum Cofactor Deficiency;Xanthine Dehydrogenase Deficiency (Xanthinuria);Purine Nucleoside Phosphorylase Deficiency;AICA-Ribosiduria;Azathioprine Action Pathway;Mercaptopurine Action Pathway;Thioguanine Action Pathway;Xanthinuria Type I;Xanthinuria…
MW0123850	C6H8O6	Erythorbic acid	D-异抗坏血酸	Organic acid And Its derivatives	有机酸及其衍生物	Organic acid And Its derivatives	有机酸及其衍生物	2	0.6389	89-65-6	15451.3	15759.4	15305.5	15023.7	15145.2	15948.2	16178.9	17370.2	12377.4	15519.6	15783.9	16143.1	17711	18308.9	16779.7	16946.2	15778.9	15857.1	15875.4	--	--	--
MW0007592	C7H7NO3	Mesalazine	5-氨基水杨酸	Organic acid And Its derivatives	有机酸及其衍生物	Organic acid And Its derivatives	有机酸及其衍生物	1	0.5584	89-57-6	220803	100655	136634	164589	113226	68964.9	140034	344105	208287	7220.19	15772.5	28431.6	719834	200553	122484	54233.6	56987.4	56947.5	57109.4	HMDB0014389	--	--
MW0106993	C10H17N3O6	Gln-Glu	Gln Glu	Amino acid and Its metabolites	氨基酸及其代谢物	Small Peptide	小肽	2	0.7187	88830-90-4	11058.2	10968.6	10387.7	11058.2	11363.9	10410.9	11246.5	11669.2	9706.34	14241.6	14437.9	13487.6	11624.4	11042.3	11982.5	10623.7	12242.2	12282	12216.7	HMDB0028796	--	--
MW0130731	C14H10BrFO	2-Bromo-1-(4-fluorophenyl)-2-phenylethanone	2-溴-1-(4-氟苯基)-2-苯乙酮	Aldehyde,Ketones,Esters	醛、酮、酯类	Ketones	酮类	4	0.686	88675-31-4	387.118	300.457	160.021	62.3645	88.1256	32.4125	715.731	98.9598	6368.33	62.5401	214.593	47.5146	181.256	152.394	349.891	32.9918	719.272	717.808	719.35	--	--	--
MW0115115	C20H30O10	Phenethyl rutinoside	苯乙基芸香苷	Benzene and substituted derivatives	苯及其衍生物	Benzene and substituted derivatives	苯及其衍生物	2	0.7731	88510-08-1	105693	100014	115635	73865.4	125148	101027	104705	106362	98924.6	103578	112176	122894	97920.6	103322	120583	98657.9	61324.3	61125.7	61326.5	HMDB0032622	--	--
MW0122783	C17H30N2O5	Aloxistatin	阿洛司他汀	Heterocyclic compounds	杂环化合物	Heterocyclic compounds	杂环化合物	4	0.9131	88321-09-9	9835.92	9370.47	9370.25	5000.1	1887.61	3022.32	7168.31	2400.98	5011.43	1018.32	1221	2987.51	4776.92	7980.37	4277.88	2867.92	4712.55	4769.53	4709.77	--	--	--
MW0009449	C8H6O4	Phthalic acid	邻苯二甲酸	Organic acid And Its derivatives	有机酸及其衍生物	Organic acid And Its derivatives	有机酸及其衍生物	2	0.9125	88-99-3	28048.2	29718.1	35100.2	25242.9	26246.2	45408	30357.3	25155	28897.3	28148.9	37114.7	34840.6	25314.7	23799.7	24941.1	37422.1	29730.8	29835.5	29833.7	HMDB0002107	--	--
MW0124409	C10H10N2O	Indole-3-acetamide	吲哚-3-乙酰胺	Heterocyclic compounds	杂环化合物	Indole and Its derivatives	吲哚及其衍生物	4	0.6549	879-37-8	853.805	813.201	810.924	286.743	7055.36	9153.01	828.516	365.755	1100	859.855	2193.32	1191.21	714.075	414.704	72.4833	1726.55	1268.49	1285.59	1286.33	HMDB0029739	--	--
MEDP1126	C8H9NO2	D-(-)-alpha-Phenylglycine	(R)-(-)-2-苯基甘氨醇	Amino acid and Its metabolites	氨基酸及其代谢物	Amino acid derivatives	氨基酸衍生物	1	0.9275	875-74-1	3.43206e+06	3.83472e+06	3.77708e+06	2.07159e+06	2.11394e+06	2.5253e+06	2.92289e+06	3.04775e+06	1.4878e+06	895710	1.49148e+06	2.49563e+06	1.97769e+06	3.11998e+06	4.13683e+06	3.08604e+06	2.86684e+06	2.87083e+06	2.87054e+06	--	--	--
MW0106072	C22H41NO4	Butanoic acid, 4-((1,2-dioxohexadecyl)amino)-, ethyl ester	丁酸，4-((1,2-二氧十六烷基)氨基)-乙酯	Organic acid And Its derivatives	有机酸及其衍生物	Organic acid And Its derivatives	有机酸及其衍生物	2	0.8694	873079-69-7	11148.3	9578.52	11127.8	11304.2	8962.98	10768.8	10350.4	9376.79	9017.15	10287	9229.97	10150.8	11018.6	9462.89	10165	9550.9	14318.7	14311.7	14287.9	--	--	--
MW0003933	C7H7ClO	3-Chlorobenzyl alcohol	3-氯苯甲醇	Benzene and substituted derivatives	苯及其衍生物	Benzene and substituted derivatives	苯及其衍生物	3	0.8793	873-63-2	172218	179339	179231	104472	163190	93833.2	180892	171648	179820	155577	145093	148824	175935	172660	151141	148772	156467	159965	155805	--	--	--
MW0169545	C20H37NO3	N-[(3S)-Tetrahydro-2-oxo-3-furanyl]hexadecanamide	N-[(3S)-Tetrahydro-2-oxo-3-furanyl]hexadecanamide	Amino acid and Its metabolites	氨基酸及其代谢物	Amino acid derivatives	氨基酸衍生物	2	0.8934	87206-01-7	13066.3	12774.1	15890.9	14827.2	12236	13602.2	13681.6	12545.7	10882.7	12381.8	11878.3	12694.6	14082.6	11545	12764.1	12309.2	17527.2	17528.1	17526	--	--	--
MEDP1982	C5H9N	2-Methyl-1-pyrroline	2-甲基-1-吡咯啉	Heterocyclic compounds	杂环化合物	Heterocyclic compounds	杂环化合物	2	0.7478	872-32-2	97049.5	89010.2	107541	198506	128403	92115.9	78133.7	53460.7	51633.2	85581.7	85687.5	96880.6	81471.5	100862	103318	113490	105476	103306	101318	--	--	--
MW0005858	C11H6ClN5O2S	(7-Chlorothiazolo[5,4-d]pyrimidin-2-yl)-(4-nitrophenyl)amine	(7-氯噻唑并[5,4-d]嘧啶-2-基)-(4-硝基苯基)胺	Benzene and substituted derivatives	苯及其衍生物	Benzene and substituted derivatives	苯及其衍生物	4	0.5905	871266-83-0	4429.05	386.321	1707.19	2006.12	846.046	358.676	2709.43	3249.23	4158.05	1732.27	2235.6	2322.18	211.614	1926.37	538.59	2095.53	722.838	918.595	950.713	--	--	--
MW0114526	C6H10O8	Glucaric acid	葡萄糖二酸	Carbohydrates and Its metabolites	碳水化合物及其代谢物	Sugar acids	糖酸	2	0.7079	87-73-0	30126	34796.9	35941.2	78935.6	26578.5	41976.7	30031.7	21583.1	33330.8	26118.9	6400.29	28439.6	30657.3	32697.2	27327.5	14218.2	24049.7	25311	24693.2	HMDB0000663	--	--
MW0169238	C11H14N2	Gramine	芦竹碱	Heterocyclic compounds	杂环化合物	Indole and Its derivatives	吲哚及其衍生物	2	0.8597	87-52-5	23739.4	20131	19800.7	20793.2	20577.1	19423	20694.3	20330.3	19909.4	23158.1	23691.8	23127.4	21089.4	20777.6	19787.3	18644.6	20698	20648.7	20512.4	HMDB0035762	--	--
MW0124410	C10H9NO2	Indoleacetic acid	吲哚-3-乙酸	Organic acid And Its derivatives	有机酸及其衍生物	Organic acid And Its derivatives	有机酸及其衍生物	3	0.9127	87-51-4	2055.9	2238.37	2210.26	1724.96	1867.35	2167.7	2007.04	2279.68	1703.47	4581.76	3473.58	3218.7	1959.25	2076.93	2820.65	2475.71	2801.85	2801.33	2770.43	HMDB0000197	SMP0000063	Tryptophan Metabolism
MW0122107	C5H3ClN4	6-Chloropurine	6-氯嘌呤	Heterocyclic compounds	杂环化合物	Heterocyclic compounds	杂环化合物	4	0.7125	87-42-3 | 111055-92-6 | 133762-83-1	22292.7	2042.35	7645.96	19227	81750.7	81490.8	846.001	16026.7	30724.7	85215.6	85417.5	84961.8	13105.2	473.595	87009.9	87040.3	82248.6	82505.1	82464.1	HMDB0012245	--	--
MW0112710	C21H20O14	3,4-Di-O-galloylquinic acid	3,4-二-O-没食子酰奎宁酸	Organic acid And Its derivatives	有机酸及其衍生物	Organic acid And Its derivatives	有机酸及其衍生物	4	0.7302	86687-37-8	21091.1	13483.6	19543.4	7390.67	2228.97	3247.83	12088.2	14270	9091.37	1223.53	2047.45	324.691	16383.6	13307.3	4404	563.324	2418.93	2386.09	2420.68	--	--	--
MW0012936	C23H42O5	1-Oleoyl-2-acetyl-sn-glycerol	1-油酰基-2-乙酰基-sn-甘油	GL	甘油脂类	DG	甘油二酯	2	0.8684	86390-77-4 | 92282-11-6	19107.4	19003.6	17055.6	15645.2	16410.5	17300.6	18570.5	13120.7	14732.5	13026.6	19173.6	14185.7	15199.3	22026.2	20793.2	18531.7	14838.9	14784	15387	--	--	--
MW0126392	C9H7NO2	2,4-Quinolinediol	2,4-喹啉二醇	Alcohol and amines	醇、胺类	Alcohols	醇类	1	0.7988	86-95-3 | 70254-44-3 | 70254-43-2	5063.92	1478.27	5360.09	215.118	4215.6	3196.35	7082.32	1167.02	33018.6	6478.33	18499.2	2321.01	1079.4	2295.7	8127.94	5810.68	6849.38	6757.43	6824.66	--	--	--
MW0127378	C12H6Cl2N2O6S	Phenol, 2,2'-thiobis[4-chloro-6-nitro-	苯酚，2,2'-硫代双[4-氯-6-硝基-	Benzene and substituted derivatives	苯及其衍生物	Benzene and substituted derivatives	苯及其衍生物	4	0.8722	852-20-0	24673.3	1678.99	14078.4	98487.2	1433.3	5560.63	15140.2	60159.7	8484.61	70987	62193.4	44617.4	6482.95	1200.16	10395.6	30726	17862.5	17911.6	18124.4	--	--	--
MEDP1904	C23H44NO7P	1-(9Z,12Z-octadecadienoyl)-glycero-3-phosphoethanolamine	LPE(18:2/0:0)	GP	甘油磷脂类	LPE	溶血磷脂酰乙醇胺	1	0.6832	85046-18-0	22044.9	7082.26	17346.9	9893.56	5552.35	7858.89	4596.82	13521.5	6186.02	7127.67	2775.08	2348.31	4472.4	3705.28	2289.02	2330.29	7477.97	7594.76	7565.7	HMDB0011507	--	--
MW0169728	C8H12N2O2	Pyridoxamine	吡哆胺	Heterocyclic compounds	杂环化合物	Heterocyclic compounds	杂环化合物	1	0.5071	85-87-0	48812.3	52313.2	55278.9	39402.1	46690.7	49341.4	52238.9	62420	39404.6	185815	174703	133451	40615.1	55193	82058.5	86764	91981.1	91962.6	91377.3	HMDB0001431	SMP0000017;SMP0000503	Vitamin B6 Metabolism;Hypophosphatasia
MW0015782	C19H28O2	Androstanedione	5-雄烷二醇-3,17-二酮	Hormones and hormone related compounds	激素及激素相关物质	Hormones and hormone related compounds	激素及激素相关物质	3	0.8978	846-46-8	709.608	617.319	691.929	118.937	177.518	2166.43	181.081	605.425	302.878	277.769	140.811	181.355	86.0271	226.646	709.452	241.874	494.738	479.092	483.417	HMDB0000899	SMP0030406	Androstenedione Metabolism
MW0124501	C13H15N3O2S	1-(5-Isoquinolinesulfonyl)piperazine	1-(5-异喹啉磺酰基)哌嗪	Heterocyclic compounds	杂环化合物	Heterocyclic compounds	杂环化合物	4	0.7196	84468-24-6	28804.7	12979.3	25128.4	7000.24	13652.8	7054.06	21633.7	54629.9	15789.2	1945.99	2728.95	1381.08	45047.3	19690.5	13412.5	4804.86	5624.18	5711.3	5763.01	--	--	--
MW0122700	C21H21FN2O4S	2-[3-[(4-Fluorophenyl)sulfonyl-methylamino]-1,2,3,4-tetrahydrocarbazol-9-yl]acetic acid	2-[3-[(4-氟苯基)磺酰基-甲氨基]-1,2,3,4-四氢咔唑-9-基]乙酸	Organic acid And Its derivatives	有机酸及其衍生物	Organic acid And Its derivatives	有机酸及其衍生物	2	0.6027	844639-57-2 | 627865-18-3	23.5651	3.48944	21.8069	4.6762	82.2734	27.5879	36.9023	59.5708	16.8789	8.33493	7.20282	3.08959	13.1652	3.3091	3.49556	3.24744	669.176	657.78	654.714	--	--	--
MW0112945	C10H8F2O3	fluorobenzoylpropionic acid	氟苯甲酰基丙酸	Organic acid And Its derivatives	有机酸及其衍生物	Organic acid And Its derivatives	有机酸及其衍生物	4	0.7407	84313-94-0	1004.43	1012.27	892.802	2922.94	847.817	513.116	122.046	895.141	163.165	801.057	540.888	1044.59	249.771	144.132	114.571	588.291	611.095	601.557	603.322	HMDB0060951	--	--
MW0006833	C20H30O4	Dihexyl phthalate	1,2-苯二甲酸二己酯	Benzene and substituted derivatives	苯及其衍生物	Benzene and substituted derivatives	苯及其衍生物	4	0.9644	84-75-3 | 68515-50-4	8318.07	7104.69	12965.2	6017.65	1937.58	5059.58	5427.5	20063.7	11206.6	1121.01	1778.51	3232.99	5991.4	4236.47	3381.09	805.972	5162.79	5245.55	5277.73	--	--	--
MEDL01942	C16H22O4	Dibutyl phthalate	邻苯二甲酸二丁酯	Benzene and substituted derivatives	苯及其衍生物	Benzene and substituted derivatives	苯及其衍生物	1	0.9123	84-74-2	62264.7	64877.5	74092.7	55725.4	62989.5	91864.9	68448	59549.9	61037.5	64296.9	77657	75672.6	56821.9	55614.9	54329.6	77044	65186.2	65198.4	65667.9	HMDB0033244	--	--
MW0123344	C10H19NS	cis-and trans-5-Ethyl-4-methyl-2-(2-butyl)-thiazoline	-	Heterocyclic compounds	杂环化合物	Heterocyclic compounds	杂环化合物	3	0.6309	83418-54-6	385665	363142	393041	411592	377436	369391	394049	406496	397801	370863	405098	404617	425871	424286	435398	402585	395871	395278	394832	HMDB0032201	--	--
MW0015906	C24H30O6	Armillarin	阿米拉林	Terpenoids	萜类	Sesquiterpenoids	倍半萜	4	0.9858	83329-14-0	25372.2	20459	31599.2	10505.5	41655.3	24960.1	24049	25776.6	20354.2	21745.3	27789.7	33466.4	16106.9	20895.3	31634.3	20532.2	5642.41	5708.12	5655.68	HMDB0039380	--	--
MW0150710	C21H32N4O6	HC-Toxin	HC-毒素	Heterocyclic compounds	杂环化合物	Heterocyclic compounds	杂环化合物	2	0.8447	83209-65-8	20341.9	15995	9912.79	14182.2	9666.06	12615.2	11223.3	10990.1	9189.66	11400.3	8281.04	10008.4	10524.5	10627.5	10156.2	9422.21	7172.31	7244.95	7162.54	--	--	--
MW0141787	C15H12	1-Methylphenanthrene	1-甲基菲	Benzene and substituted derivatives	苯及其衍生物	Benzene and substituted derivatives	苯及其衍生物	4	0.6968	832-69-9	2187.07	1621.92	1721.99	1586.26	2448.27	1485.99	1385.68	1740.52	1908.36	939.776	928.335	1057.17	1815.98	2177.86	1336.15	1784.86	1597.52	1683.34	1695.17	--	--	--
MW0117082	C11H11NO2	Indole-3-propionic acid	3-吲哚丙酸	Organic acid And Its derivatives	有机酸及其衍生物	Organic acid And Its derivatives	有机酸及其衍生物	3	0.8706	830-96-6	2134.11	1916.06	1660.96	3011.8	3165.98	4446.82	2427.37	2886.26	1317.65	3714.9	4407.04	5874.05	5240.46	4562.08	2998.86	3160.53	3417.58	3436.19	3371.38	HMDB0002302	--	--
MEDP0250	C17H20N4O6	Riboflavin	核黄素	CoEnzyme and vitamins	辅酶和维生素	CoEnzyme and vitamins	辅酶和维生素	1	0.8887	83-88-5	1160.1	934.129	1019.53	760.26	890.274	762.017	845.069	890.235	2872.83	885.765	307.09	794.494	1075	1271.86	1381.47	586.581	2477.31	2482.52	2474.96	HMDB0000244	SMP0000070	Riboflavin Metabolism
MW0169786	C23H22O6	Rotenone	鱼藤酮	Heterocyclic compounds	杂环化合物	Heterocyclic compounds	杂环化合物	2	0.7255	83-79-4	11015.8	11673.6	11846.3	11460.4	11642.2	11679.7	12119.4	12073.3	12235.4	15144.3	15271.6	14053.2	13583.5	13943.6	14412.1	13777.5	13080.3	13049.2	13056.8	HMDB0034436	--	--
MW0119384	C16H14ClN3S	3-Amino-2-(4-chlorophenyl)-1-sulfanylidene-5,6,7,8-tetrahydroisoquinoline-4-carbonitrile	3-氨基-2-(4-氯苯基)-1-亚硫基-5,6,7,8-四氢异喹啉-4-甲腈	Heterocyclic compounds	杂环化合物	Heterocyclic compounds	杂环化合物	4	0.6249	82972-85-8	408.064	809.737	620.964	511.393	404.261	395.217	625.964	421.17	288.829	397.596	382.993	428.831	258.802	587.726	563.221	201.35	480.379	495.929	486.193	--	--	--
MW0013368	C29H50O6	28-Homobrassinolide	28-高油菜素内酯	Aldehyde,Ketones,Esters	醛、酮、酯类	Esters	酯类	4	0.575	82373-95-3 | 74174-44-0	7800.79	8254.29	8048.33	8216.98	7457.98	8161.57	8620.82	8849.72	8056.92	8306.17	8944.29	9454.73	8959.48	9822.31	8933.62	8436.28	9232.69	9265.87	9258.85	HMDB0030423	--	--
MW0114484	C6H4O3	Furan-2,5-dicarbaldehyde	2，5-呋喃二甲醛	Heterocyclic compounds	杂环化合物	Heterocyclic compounds	杂环化合物	2	0.7029	823-82-5 | 163857-09-8	35958.5	21472.2	31440.2	48627.8	31517.1	31290.8	32572.6	52776.7	31444.3	32905.2	28336.8	30502.7	81698	28653.4	33433.9	31864.9	27411.4	27161.5	28430.4	--	--	--
MW0006092	C17H21NO	Atomoxetine	阿托莫西汀	Benzene and substituted derivatives	苯及其衍生物	Phenolics	苯酚类	2	0.6207	82248-59-7	206862	201106	170331	216333	164835	173004	133378	131493	107317	136878	176901	122350	143756	141189	108323	128726	72134.1	71745.2	72126.6	HMDB0014434	--	--
MEDN0743	C9H18O	2-Nonanone	2-壬酮	Aldehyde,Ketones,Esters	醛、酮、酯类	Ketones	酮类	1	0.5832	821-55-6	8202.86	6762.13	7930.39	7556.71	7582.3	7864.68	7348.8	6992.09	7283.63	7221.8	7992.46	7699.85	7834.35	8365.99	7788.4	7883.04	7674.17	7571.01	7592.45	HMDB0031266	--	--
MEDN0604	C14H26O4	Tetradecanedioic acid	十四烷二酸	FA	脂肪酰类	FFA	游离脂肪酸	2	0.6505	821-38-5	54787.1	55890.8	55443.4	57733.9	53688.6	54735.4	54484.7	55008.1	54102.5	54056.8	56436.5	52735.1	54215	54391.4	54373.2	53969.1	54634.2	54427.7	54802.1	HMDB0000872	--	--
MW0112918	C3H7O7P	3-Phosphoglycerate	3-磷酸甘油酸	Organic acid And Its derivatives	有机酸及其衍生物	Organic acid And Its derivatives	有机酸及其衍生物	2	0.6969	820-11-1	403638	512619	418696	202272	257547	213758	359967	320263	775705	71873.3	88902.8	166520	1.07352e+06	773398	331821	201880	217752	214622	217915	HMDB0000807	SMP0000039;SMP0000040;SMP0000058;SMP0000128;SMP0000004;SMP0000242;SMP0000179;SMP0000244;SMP0000187;SMP0000374;SMP0000223;SMP0000484;SMP0000485;SMP0000529;SMP0000530;SMP0000531;SMP0000552;SMP0000553;SMP0000554;SMP0000555;SMP0000556;SMP0000557;SMP0000560;SMP0000562;SMP0000563;SMP0000572;SMP0000573;SMP0000574;SMP0000581;SMP0000654;SMP0000721	Glycerolipid Metabolism;Glycolysis;Starch and Sucrose Metabolism;Gluconeogenesis;Glycine and Serine Metabolism;Dimethylglycine Dehydrogenase Deficiency;Dihydropyrimidine Dehydrogenase Deficiency (DHPD);Sarcosinemia;Glycerol Kinase Deficiency;Glycogen Storage Disease Type 1A (GSD1A) or Von Gierke Disease;Non-Ketotic Hyperglycinemia;Dimethylglycine Dehydrogenase Deficiency;Hyperglycinemia, Non-Keto…
MW0120692	C8H9NO4	4-Pyridoxic acid	4-吡哆酸	Benzene and substituted derivatives	苯及其衍生物	Benzene and substituted derivatives	苯及其衍生物	1	0.905	82-82-6	3868.61	11074.9	1905.13	4555.75	12031.9	3420.19	15908.1	18350.2	35824.1	6394.42	16096.8	13886.1	10734.5	11369.1	24809.6	16342.4	17924.8	18058.2	18066.4	HMDB0000017	SMP0000017;SMP0000503	Vitamin B6 Metabolism;Hypophosphatasia
MW0118876	C7H8N2O2	2-Pyrimidin-2-yl-propionic acid	2-嘧啶-2-基-丙酸	Organic acid And Its derivatives	有机酸及其衍生物	Organic acid And Its derivatives	有机酸及其衍生物	1	0.6805	819850-16-3	14599.3	12630.4	9601.74	8833.64	11609.2	8948.37	15934.1	18856.4	11629.7	7370.61	8884.11	9834.94	11362.5	10831.4	11527	14100.1	8914.05	8766.79	9005.16	--	--	--
MW0122763	C19H27N5O4	Alfuzosin	阿夫唑嗪	Heterocyclic compounds	杂环化合物	Heterocyclic compounds	杂环化合物	4	0.607	81403-80-7	649.633	537.177	635.001	372.132	426.155	355.843	507.074	732.198	127.009	572.419	124.895	265.411	292.09	148.667	607.382	718.955	651.816	670.764	670.825	HMDB0014490	--	--
MW0011847	C27H40O5	1,25-dihydroxyvitamin D3-26,23-lactone	1,25-二羟基维生素D3-26,23-内酯	CoEnzyme and vitamins	辅酶和维生素	CoEnzyme and vitamins	辅酶和维生素	4	0.5488	81203-50-1	2592.12	2201.24	2530.13	1314.64	2582.9	2217.42	1884.55	2672.7	2578.7	2288.17	3102.06	2759.65	1719.27	2640.14	2970.72	2119.86	1414.83	1431.01	1437.73	HMDB0000969	--	--
MW0164936	C39H65NO12	gamma-Tomatine	γ-番茄碱	Aldehyde,Ketones,Esters	醛、酮、酯类	Esters	酯类	4	0.8489	81037-16-3	6657.21	6431.14	6120.65	9355.87	3364.9	5740.09	6653.7	4845.52	3168.52	7573.01	4661.62	4975.53	4226	4799.5	3768.32	2830.18	3796.59	3908.41	3822.71	--	--	--
MW0003730	C17H8Br2O	3,9-Dibromobenzanthrone	3,9-二溴苯并蒽酮	Benzene and substituted derivatives	苯及其衍生物	Benzene and substituted derivatives	苯及其衍生物	4	0.6034	81-98-1	469.87	546.93	107.438	731.483	98.6517	120.292	256.619	655.622	507.528	716.795	278.23	750.067	252.727	706.511	785.132	297.695	514.892	519.519	450.974	--	--	--
MW0126499	C7H5NO3S	Saccharin	糖精	Heterocyclic compounds	杂环化合物	Heterocyclic compounds	杂环化合物	2	0.6946	81-07-2	139887	142966	158067	127956	119638	60605.8	141984	71954.2	148219	158241	151493	147893	156426	145353	131657	146087	153468	153631	150194	HMDB0029723	--	--
MW0119657	C8H9F3N2O2	3-Isocyanato-1-(trifluoroacetyl)piperidine	3-异氰酸根-1-(三氟乙酰基)哌啶	Heterocyclic compounds	杂环化合物	Heterocyclic compounds	杂环化合物	4	0.9632	808764-41-2	25215.8	18918.6	27586.9	32026.1	1684.54	10888.8	4724.33	34484.4	1583.36	9999.09	2314.99	3879	1653.25	336.236	7894.95	6305.47	1975.23	1801.69	2064.21	--	--	--
MW0107598	C10H17NO5	N-Isovalerylglutamic acid	异戊酰谷氨酸	Organic acid And Its derivatives	有机酸及其衍生物	Organic acid And Its derivatives	有机酸及其衍生物	4	0.73	80154-63-8	2128.4	184.656	1582.5	1290.4	1195.18	791.222	1622.14	4923.76	844.49	1357.07	1662.24	1567.35	203.728	552.073	913.279	1552.94	736.945	735.565	720.8	HMDB0000726	--	--
MW0118918	C6H8S2	2-Vinyl-4H-1,3-dithiine	2-乙烯基-4H-1,3-二硫胺	Heterocyclic compounds	杂环化合物	Heterocyclic compounds	杂环化合物	4	0.5827	80028-57-5	966.976	548.739	200.017	756.847	605.386	214.703	900.785	811.07	1034.19	529.445	551.736	1119.18	515	751.748	852.629	859.697	380.028	436.459	403.892	HMDB0034901	--	--
MW0114186	C9H15N3O10P2	Deoxycytidine diphosphate	2'-脱氧胞苷-5'-二磷酸	Nucleotide And Its metabolites	核苷酸及其代谢物	Nucleotide and Its metabolites	核苷酸及其代谢物	4	0.5088	800-73-7	987.807	1318.75	1385.77	1362.28	894.599	1248.42	983.584	1774.23	700.856	1577.19	1484.08	1753.27	1222.47	1324.93	1343.61	1577.63	1454.61	1457.11	1457.47	HMDB0001245	SMP0000046;SMP0000172;SMP0000219;SMP0000178;SMP0000202	Pyrimidine Metabolism;beta-Ureidopropionase Deficiency;UMP Synthase Deficiency (Orotic Aciduria);Dihydropyrimidinase Deficiency;MNGIE (Mitochondrial Neurogastrointestinal Encephalopathy)
MW0014049	C27H36O2	3-Hydroxy-10'-apo-b,y-carotenal	3-Hydroxy-10'-apo-b,y-胡萝卜素	Others	其他	Carotenoids	类胡萝卜素	4	0.6966	79709-31-2	10391.1	10368.2	10511.2	10027.6	8554.21	10018.6	10055.7	10515.9	9749.77	10078.7	10755.4	11003.9	10061.8	10907.6	10337.3	11307.6	10781	10695	10746.8	HMDB0039019	--	--
MW0105760	C13H22O2	Artemisyl propionate	丙酸青蒿酯	Aldehyde,Ketones,Esters	醛、酮、酯类	Esters	酯类	3	0.6546	79507-84-9	33712.3	35379	33748.5	33935.7	45856.9	34511	33016.7	34258.4	29583.3	35920.6	45450.9	33192.5	34271	30283.7	36273.6	33270.4	35812.2	35823.5	35496.1	HMDB0041554	--	--
MW0016343	C10H16	Camphene	莰烯	Others	其他	Hydrocarbon derivatives	烃衍生物	4	0.6803	79-92-5	4377.64	5039.81	4374.04	5486.77	4754.5	4073.77	4373.9	4838.58	4455.26	3939.5	3830.5	3609.57	4114.55	4048.74	3978.36	4302.06	4417.65	4315.32	4490.23	HMDB0059839	--	--
MW0109041	C9H17NO5	Pantothenic acid	泛酸	CoEnzyme and vitamins	辅酶和维生素	CoEnzyme and vitamins	辅酶和维生素	1	0.9066	79-83-4	253360	258690	302536	329339	195321	181744	360392	372545	222388	100583	124939	192997	166483	174268	358280	257044	265077	266363	266339	HMDB0000210	SMP0000007;SMP0000027;SMP0000351;SMP0000493	beta-Alanine Metabolism;Pantothenate and CoA Biosynthesis;GABA-Transaminase Deficiency;Carnosinuria, Carnosinemia
MEDP1740	C3H5NO	Acrylamide	丙烯酰胺	Alcohol and amines	醇、胺类	Amines	胺类	1	0.8087	79-06-1	1.28843e+06	1.26159e+06	1.3084e+06	829103	317906	504752	752189	1.03098e+06	164839	35632.5	104298	252660	456804	709803	691940	313141	447440	447651	452485	HMDB0004296	--	--
MW0012935	C25H54NO6P	(2r)-3-(Hexadecyloxy)-2-methoxypropyl 2-(trimethylammonio)ethyl phosphate	2-O-甲基PAF C-16	GP	甘油磷脂类	PC	磷脂酰胆碱	2	0.7137	78858-44-3	65421.8	48880.9	44222.9	61519	32662.1	42568	42331.3	37305.5	23780.1	48822.8	32276.1	38516.9	34268.6	35114.7	33396	26934.3	28625.3	28753.6	28879.7	--	--	--
MW0110614	C3H9NO	1-Amino-propan-2-ol	氨基-2-丙醇	Alcohol and amines	醇、胺类	Alcohols	醇类	1	0.9007	78-96-6	55887.8	43988.1	42327.9	57887.7	34077.6	30532.5	59016.9	31551.7	270668	21986.8	32677.5	36642.3	38034.4	42972.3	44700.8	41871.3	49298.4	49649.1	49307.1	HMDB0012136	--	--
MW0112736	C10H18O2	3,6-Dimethyl-4-octyne-3,6-diol	3,6-二甲基-4-辛炔-3,6-二醇	Alcohol and amines	醇、胺类	Alcohols	醇类	4	0.7304	78-66-0	16.4704	13.51	12.1766	21.3946	145.006	69.3196	123.093	167.964	25.1244	16.2098	4.77442	29.916	37.7447	18.1508	37.3178	14.3462	696.891	707.041	695.629	--	--	--
MW0116986	C21H38N+	Cetylpyridinium	十六烷基吡啶	Heterocyclic compounds	杂环化合物	Pyridine and pyridine derivatives	吡啶及其衍生物	2	0.7453	7773-52-6	53357.3	208108	24561.8	32603.1	195383	183870	55513.6	12513.7	12215.9	75768.5	48616.9	48118.2	26812.8	48718.2	32171.8	17232.5	82850.2	82388.5	82840.9	--	--	--
MW0169515	C8H15NO6	2-Acetamido-2-Deoxy-D-Mannopyranose	2-乙酰氨基-2-脱氧-D-吡喃甘露糖	Carbohydrates and Its metabolites	碳水化合物及其代谢物	Sugars	糖类	2	0.5146	7772-94-3 | 1136-44-3	17883.4	15981.4	16514.5	17138.6	14764.6	13552.4	14997.1	16727.6	16727.3	12776.6	11482.5	12555.2	16867	15112.8	14041.1	13526.3	14489.1	14565.6	14574.1	HMDB0001129	SMP0000045;SMP0000216;SMP0000240;SMP0000390;SMP0000534	Amino Sugar Metabolism;Sialuria or French Type Sialuria;Salla Disease/Infantile Sialic Acid Storage Disease;Tay-Sachs Disease;G(M2)-Gangliosidosis: Variant B, Tay-Sachs Disease
MEDN0494	C20H32O4	8,15-DiHETE	8,15-二羟基二十碳四烯酸	FA	脂肪酰类	FFA	游离脂肪酸	2	0.7559	77667-08-4	370137	354119	268364	539317	500738	369715	503131	554311	553661	521954	523196	520399	577616	549991	532944	533103	85954.4	87057.3	84993.9	HMDB0010219	--	--
MW0123989	C8H11N3O2S	Ethyl 4-amino-2-(methylthio)pyrimidine-5-carboxylate	4-氨基-2-(甲硫基)嘧啶-5-甲酸乙酯	Aldehyde,Ketones,Esters	醛、酮、酯类	Esters	酯类	4	0.7378	776-53-4	782.173	335.591	356.566	274.221	925.298	1068.94	927.332	804.003	307.89	1349.77	694.56	568.501	1477.81	996.526	951.561	798.389	674.423	673.175	686.919	--	--	--
MW0103279	KNO3	Potassium nitrate	-	Others	其他	Metal, Non-metal and related compounds	金属、非金属及相关物质	3	0.6155	7757-79-1	143348	179790	113490	143411	126279	147672	142245	152886	123902	93223.3	150573	130664	149703	170716	174597	144811	149838	152667	150630	--	--	--
MW0000486	C22H26N2O2	Ethyl eburnamenine-14-carboxylate	-	Alkaloids	生物碱	Alkaloids	生物碱	4	0.7239	77549-94-1 | 68780-77-8	4366.78	594.468	2385.73	4813.25	81750.7	81490.8	2067.41	2573.12	1532.54	85215.6	85417.5	84961.8	1011.35	1187.34	87009.9	87040.3	82248.6	82505.1	82464.1	--	--	--
MW0108345	C12H18N2O	Monoethylglycinexylidide	单乙基甘氨酸酯	Benzene and substituted derivatives	苯及其衍生物	Benzene and substituted derivatives	苯及其衍生物	2	0.6805	7728-40-7	1382.13	1283.54	782.974	762.719	2422.88	2148.16	1254.69	1384.94	1479.43	5171.51	10328.9	20028.7	990.988	1916.33	1686.74	2655.6	2915.44	2913.22	2930.31	HMDB0060656	SMP0000328;SMP0000398;SMP0000620	Lidocaine (Antiarrhythmic) Action Pathway;Lidocaine (Local Anaesthetic) Action Pathway;Lidocaine (Local Anaesthetic) Metabolism Pathway
MW0103654	C15H21N5O4	Riboprine	N6-异戊烯基腺苷	Nucleotide And Its metabolites	核苷酸及其代谢物	Nucleotide and Its metabolites	核苷酸及其代谢物	1	0.9193	7724-76-7	26197.6	30895.7	34519.2	7923.92	2231.19	12268.2	4637.85	8926.5	1309.32	144.692	358.82	3583.55	4000.63	3855.17	2074.86	860.493	8886.05	8887.82	8951.82	--	--	--
MW0123316	C14H11ClN2O4S	Chlorthalidone	氯噻酮	Aldehyde,Ketones,Esters	醛、酮、酯类	Ketones	酮类	4	0.738	77-36-1	512.32	1761.94	222.477	1859.3	575.827	437.488	1196.97	1352.75	1495.2	571.772	582.249	1000.46	811.436	1449.58	111.426	935.006	1225.6	1214.17	1235.45	HMDB0014455	SMP0000122	Chlorthalidone Action Pathway
MW0000320	C17H23NO	Levorphanol	左啡诺	Alkaloids	生物碱	Isoquinoline alkaloids	异喹啉类生物碱	2	0.6682	77-07-6	43.5202	31.0302	11.1179	15.923	228.827	49.8675	116.86	226.918	13.1365	28.3205	8.68196	22.1687	21.0007	31.5943	104.848	7.61623	611.595	617.472	613.124	HMDB0014992	SMP0000673	Levorphanol Action Pathway
MW0139265	C15H11O5+	Pelargonidin	天竺葵素	Flavonoids	黄酮	Anthocyanidins	花青素	3	0.7834	7690-51-9	2187.22	2257.05	2338.05	2138.09	2320.59	1960	2128.9	2422.39	1684.19	2600.26	2225.48	2730.22	2286.1	2571.03	2498.04	2443.04	2454.51	2473.03	2464.83	HMDB0003263	--	--
MEDL02165	C7H8N2O2	1,4-Dihydro-1-methyl-4-oxo-3-pyridinecarboxamide	1,4-二氢-1-甲基-4-氧代-3-吡啶甲酰胺	Alcohol and amines	醇、胺类	Amines	胺类	1	0.9216	769-49-3	72144.8	49799.7	58866.8	77052.9	129112	84554.8	292113	73965	462871	57461.3	116743	50432.6	62612.2	149341	116619	54497.2	125759	125458	125959	HMDB0004194	SMP0000048	Nicotinate and Nicotinamide Metabolism
MW0000166	C20H16N2O4	Camptothecin	喜树碱	Others	其他	Others	其他	2	0.7498	7689-03-4 | 251316-95-7	58767.7	63563.7	60646.2	59934.6	61197.2	60265.6	63668.1	63129.2	61596.6	78217	80155.2	72628	66346.7	67736.8	70465.1	70394.4	65877.8	66002.8	66090.4	--	--	--
MEDP1348	C24H48NO7P	1-(9Z-hexadecenoyl)-sn-glycero-3-phosphocholine	LPC(16:1/0:0)	GP	甘油磷脂类	LPC	溶血磷脂酰胆碱	1	0.9076	76790-27-7	56467.8	19616.4	41393.5	43137.8	21752.1	63745.3	9383.96	57035.3	3522.86	6360.94	5676.05	3667.27	4639.83	4630.8	3460.8	2375.47	25827.8	26251.2	25308.8	HMDB0010383	--	--
MW0159784	H3PO4	Orthophosphate	-	Organic acid And Its derivatives	有机酸及其衍生物	Organic acid And Its derivatives	有机酸及其衍生物	3	0.7225	7664-38-2	1.31274e+06	387684	1.0739e+06	2.34175e+06	288902	580702	1.11614e+06	1.93947e+06	905514	54716.6	65625.3	17375.8	869419	414408	170568	46909.7	124364	122513	124443	HMDB02142	SMP0000072;SMP0000015;SMP0000029;SMP0000009;SMP0000020;SMP0000013;SMP0000064;SMP0000124;SMP0000444;SMP0000050;SMP0000017;SMP0000060;SMP0000243;SMP0000385;SMP0000339;SMP0000337;SMP0000143;SMP0000144;SMP0000167;SMP0000365;SMP0000364;SMP0000203;SMP0000220;SMP0000210;SMP0000168;SMP0000207;SMP0000362;SMP0000360;SMP0000361;SMP0000208;SMP0000188;SMP0000363;SMP0000183;SMP0000196;SMP0000334;SMP0000212;SMP…	Glutamate Metabolism;Glutathione Metabolism;Selenoamino Acid Metabolism;Ammonia Recycling;Arginine and Proline Metabolism;Cysteine Metabolism;Fructose and Mannose Degradation;Glycerol Phosphate Shuttle;Lactose Synthesis;Purine Metabolism;Vitamin B6 Metabolism;Pyruvate Metabolism;4-Hydroxybutyric Aciduria/Succinic Semialdehyde Dehydrogenase Deficiency;Homocarnosinosis;Hyperinsulinism-Hyperammonemi…
MW0009631	C17H13ClN2O4	Quizalofop	奎扎洛夫	Benzene and substituted derivatives	苯及其衍生物	Benzene and substituted derivatives	苯及其衍生物	2	0.552	76578-12-6	64.4732	2538.16	1404.21	1212.38	6962.84	3388.49	1628.96	493.812	733.882	2550.76	5104.57	8626.12	1142.8	4448.38	7923.4	10322.5	6100.81	6105.13	5966.02	--	--	--
MW0126241	C17H20N2OS	Promethazine sulfoxide	异丙嗪亚砜	Heterocyclic compounds	杂环化合物	Heterocyclic compounds	杂环化合物	4	0.7119	7640-51-9	130.674	791.914	484.224	412.803	203.988	575.688	735.354	448.056	677.994	486.911	304.797	859.644	739.567	501.395	750.6	982.615	773.891	771.64	772.374	--	--	--
MW0111287	C18H39NO2	Sphinganine	鞘氨醇	SL	鞘脂类	SPH	鞘氨醇	1	0.8275	764-22-7	30409.9	24557.8	25648.1	30685.5	24076.8	29116.6	27356.8	24320.3	25295.2	33865.4	36644.3	33837	29625.2	27824.5	29851.8	30295	55808.7	55863.2	55675.5	HMDB0000269	SMP0000034;SMP0000349;SMP0000348;SMP0000347;SMP0000525;SMP0000526	Sphingolipid Metabolism;Gaucher Disease;Globoid Cell Leukodystrophy;Metachromatic Leukodystrophy (MLD);Fabry Disease;Krabbe Disease
MEDP1100	C5H7N3	2-Pyrimidinemethanamine	2-氨基甲基嘧啶(盐酸盐)	Nucleotide And Its metabolites	核苷酸及其代谢物	Nucleotide and Its metabolites	核苷酸及其代谢物	1	0.7943	75985-45-4 | 60348-81-4	8012.55	9770.81	8427.12	5455.57	4331.89	6242.2	5217.74	4371.87	2651.43	1079.9	2633.56	6292.4	3245.06	6019.11	15996.2	7551.48	12069.3	12068.8	12108.8	--	--	--
MW0105089	C5H8O3	alpha-Ketoisovaleric acid	2-氧代-3-甲基-丁酸	Organic acid And Its derivatives	有机酸及其衍生物	Organic acid And Its derivatives	有机酸及其衍生物	4	0.6727	759-05-7	2547.96	524.849	1467.18	740.882	808.492	353.083	3264.28	6315.44	604.584	914.885	923.355	1451.67	138.636	305.52	566.426	1404.02	840.536	879.058	878.556	HMDB0000019	SMP0000032;SMP0000173;SMP0000137;SMP0000236;SMP0000138;SMP0000199;SMP0000237;SMP0000139;SMP0000140;SMP0000384;SMP0000200;SMP0000238;SMP0000141;SMP0000521;SMP0000522;SMP0000523;SMP0000524	Valine, Leucine, and Isoleucine Degradation;beta-Ketothiolase Deficiency;2-Methyl-3-hydroxybutryl-CoA Dehydrogenase Deficiency;Propionic Acidemia;3-Hydroxy-3-methylglutaryl-CoA Lyase Deficiency;Maple Syrup Urine Disease;3-Methylcrotonyl-CoA Carboxylase Deficiency Type I;3-Methylglutaconic Aciduria Type I;3-Methylglutaconic Aciduria Type III;Methylmalonate Semialdehyde Dehydrogenase Deficiency;Met…
FDATN00053	C10H13FN5O7P	Fludarabine phosphate	磷酸氟达拉滨	Others	其他	FDA	药物	1	0.6665	75607-67-9	6498.88	8082.88	11601.3	3506.1	3439.83	3639.32	4196.37	4632.78	5402.64	3016.18	3118.43	3829.91	2650.94	2804.56	2217.01	2837.07	4993.06	5006.14	5099.83	HMDB0015206	--	--
MW0159842	C6H10O8	Tetrahydroxyadipic acid	四羟基己二酸	Organic acid And Its derivatives	有机酸及其衍生物	Organic acid And Its derivatives	有机酸及其衍生物	3	0.934	7558-19-2	1695	1216.06	747.696	1169.92	4384.81	2234.4	376.966	278.283	1276.2	2664.27	3223.25	4816.75	497.292	1877.97	3753.7	5470.07	3128.32	3100.77	3104.95	--	--	--
MW0124155	C4H6N2	Fomepizole	甲吡唑	Heterocyclic compounds	杂环化合物	Heterocyclic compounds	杂环化合物	1	0.5518	7554-65-6	23853.7	17832.5	19010.8	20031.2	19250.9	21729.4	19890.6	20299.3	19076.1	23692.2	20564.4	20252.3	18776.3	20164.7	19436.5	18779.4	19931.9	19928	20067.3	HMDB0015344	--	--
MW0004415	C15H11Cl2NOS	7-Chloro-5-(2-chlorophenyl)-1,5-dihydro-4,1-benzothiazepin-2(3H)-one	7-Chloro-5-(2-chlorophenyl)-1,5-dihydro-4,1-benzothiazepin-2(3H)-one	Benzene and substituted derivatives	苯及其衍生物	Benzene and substituted derivatives	苯及其衍生物	4	0.6317	75450-34-9	635.04	1859.04	2060.89	470.219	4537.41	4378.13	1962.85	630.057	296.332	460.983	536.366	1303.76	337.763	1796.84	3188	2560.55	2482.79	2449.8	2399.13	--	--	--
MW0117673	C13H13NOS2	2-(Benzothiazol-2-ylsulfanyl)-cyclohexanone	2-(苯并噻唑-2-基硫烷基)-环己酮	Benzene and substituted derivatives	苯及其衍生物	Benzene and substituted derivatives	苯及其衍生物	4	0.991	75219-13-5	13273.2	17782.9	16477.8	11452.2	15348	15891.6	16116.6	13662.7	7735.67	985.609	2623.45	18263.8	9717.45	17015.3	20578.1	19605.7	17315.7	17354.9	17314.8	--	--	--
MW0009190	C13H13N3S	1-Phenyl-3-(pyridin-2-ylmethyl)thiourea	1-Phenyl-3-(pyridin-2-ylmethyl)thiourea	Benzene and substituted derivatives	苯及其衍生物	Benzene and substituted derivatives	苯及其衍生物	4	0.6923	75160-54-2	5147.14	2907.13	2993.52	4520.71	995.22	2296.58	5326.61	2910.32	6076.69	418.436	118.03	990.5	1212.71	1521.06	1361.44	545.91	2231.14	2179.93	2153.61	--	--	--
MW0114952	C8H15NO6	N-Acetyl-D-glucosamine	N-乙酰氨基葡萄糖	Carbohydrates and Its metabolites	碳水化合物及其代谢物	Sugar derivatives	糖衍生物	1	0.6484	7512-17-6	394142	990336	545788	494892	171425	612344	541490	324885	104956	162718	2247.76	23621.4	164479	492897	131325	28654.9	47874.9	48317.1	48169.4	HMDB0000215	SMP0000045;SMP0000216;SMP0000240;SMP0000390;SMP0000534	Amino Sugar Metabolism;Sialuria or French Type Sialuria;Salla Disease/Infantile Sialic Acid Storage Disease;Tay-Sachs Disease;G(M2)-Gangliosidosis: Variant B, Tay-Sachs Disease
MW0115613	C2H3F3O	2,2,2-Trifluoroethanol	2,2,2-三氟乙醇	Alcohol and amines	醇、胺类	Alcohols	醇类	3	0.7	75-89-8	66670.8	62880.8	59069.6	65366.4	67286.3	66195.6	65619.9	61317.2	62735.4	66658.9	80372	16415.8	78870.9	61789.7	72581.8	91360.3	68037.5	67759.9	68042.9	HMDB0059596	--	--
MW0111339	C3H9N	Trimethylamine	三甲胺	Alcohol and amines	醇、胺类	Amines	胺类	2	0.6407	75-50-3	60702	63424	72503	63413.7	74327.8	70259.4	65212.9	66228.4	62264.5	69013.4	72237.3	72071.2	78485.8	84343.1	72431.6	74543.6	75862	73753.4	75681.4	HMDB0000906	--	--
MW0110894	C2H3N	Acetonitrile	乙腈	Others	其他	Hydrocarbon derivatives	烃衍生物	3	0.806	75-05-8	13836.7	13759.8	13354.3	13743.9	11807.6	13501.7	12961.4	35756.7	14439.1	13181.8	11791.1	14642.3	13081.1	13425.9	12536.8	14127	20654.4	22741.8	22407.1	HMDB0061869	--	--
MW0118442	C10H5ClFNO	2-Chloro-6-fluoroquinoline-3-carbaldehyde	2-氯-6-氟喹啉-3-甲醛	Heterocyclic compounds	杂环化合物	Heterocyclic compounds	杂环化合物	4	0.6578	749920-54-5	5488.05	5655.62	3507.18	4148.87	6589.95	5576.1	4023.19	3763.08	5937.05	5075.91	4403.7	8927.47	6230.29	13953.7	4230.39	3986.06	6732.26	6800.94	6121.63	--	--	--
MW0118455	C13H8ClNO	2-chloroacridin-9(10H)-one	2-氯吖啶-9(10H)-一	Aldehyde,Ketones,Esters	醛、酮、酯类	Ketones	酮类	4	0.9176	7497-52-1	3938.08	3833.73	3893.33	4213.51	3623.79	3361.96	3826.93	4222.59	4095.57	3047.09	2895.22	2900.74	3696.94	4299.7	3523.67	3495.81	3530.81	3595.47	3534.98	--	--	--
MW0103714	C9H13N3O3	2',3'-DIDEOXYCYTIDINE	2',3'-二脱氧胞苷	Nucleotide And Its metabolites	核苷酸及其代谢物	Nucleotide and Its metabolites	核苷酸及其代谢物	2	0.7256	7481-89-2	12569.6	1300.5	10501.1	5790.7	960.737	1196.47	8834.71	1458.12	91269.7	1854.07	2847.13	438.645	2466.78	4626	582.32	1067.15	5590.33	5572.59	5570.71	HMDB0015078	SMP0000746	Zalcitabine Action Pathway
MW0016280	C26H51NO3	N-octanoylsphingosine	C-8神经酰胺	SL	鞘脂类	Cer	神经酰胺	2	0.6534	74713-59-0	6441.84	6590.82	7189.96	7823.22	7087.7	7172.25	6738.97	6635.95	7287.29	7562.53	6111.37	6525.86	5676.5	6122.06	6436.99	6470.19	6817.71	6856.53	6743.75	--	--	--
MW0001477	C12H20N2O	1-[(4-Dimethylaminophenyl)methylamino]propan-2-ol	1-[(4-二甲氨基苯基)甲氨基]丙-2-醇	Benzene and substituted derivatives	苯及其衍生物	Benzene and substituted derivatives	苯及其衍生物	4	0.6187	7467-44-9	605.128	2501.72	877.362	130.05	13984	12680.4	6136.31	213.656	17886.3	152.158	1957.69	1143.01	2630.24	491.416	3553.77	3424.43	2888.47	2802.01	2836.15	--	--	--
MW0119753	C19H12F4N4O2	VX-702	VX-702	Alcohol and amines	醇、胺类	Amines	胺类	4	0.6725	745833-23-2 | 479543-46-9	2548.98	1325.02	2675.04	833.002	81750.7	81490.8	441.882	170.379	102.953	85215.6	85417.5	84961.8	94303.3	112.328	106.563	87040.3	82248.6	82505.1	82464.1	--	--	--
MW0013385	C26H54NO7P	Platelet activating factor	PAF C-16	GP	甘油磷脂类	PC	磷脂酰胆碱	2	0.9295	74389-68-7	39479.6	25651	32905.6	32343.5	40315.3	44464	30472.3	27739.3	40527.7	49606.9	36514.9	48456.6	55623	31747.4	32441.2	32778.6	40707.2	40943.4	40960.1	HMDB0062195	--	--
MW0001651	C10H10N4	1-N-(pyrimidin-2-yl)benzene-1,4-diamine	1-N-(嘧啶-2-基）苯-1，4-二胺	Benzene and substituted derivatives	苯及其衍生物	Benzene and substituted derivatives	苯及其衍生物	4	0.7224	743449-54-9	290.508	84.3567	292.729	87.0056	206.998	201.665	85.8193	217.324	299.141	181.511	170.963	226.602	255.83	323.901	384.746	96.0746	385.768	394.011	389.748	--	--	--
MW0105267	C13H26O3	4-Oxatetradecanoic acid	4-羟基二癸酸	Organic acid And Its derivatives	有机酸及其衍生物	Organic acid And Its derivatives	有机酸及其衍生物	4	0.546	7420-16-8	1987.44	853.138	150.476	885.828	2151.3	173.734	228.386	806.525	1201.31	165.818	499.388	351.268	1762.55	1470.77	861.823	882.605	654.761	594.891	644.376	--	--	--
MW0104307	C8H17N3O	2-Azepan-1-ylacetohydrazide	2-Azepan-1-yacetohydrazide	Alcohol and amines	醇、胺类	Amines	胺类	4	0.74	7408-07-3	2709.61	342.048	2494.13	2197.65	2167	2418.52	2606.06	3219.47	3197.66	3459.68	2550.86	2866.82	2789.78	2893.34	3327.2	2795.88	2560.81	2566.34	2518.73	--	--	--
MW0105709	C6H14N4O2	Arginine	L-精氨酸	Amino acid and Its metabolites	氨基酸及其代谢物	Amino acids	氨基酸	1	0.9555	74-79-3	604351	514330	605387	172179	135028	214263	266765	162093	132463	2586.75	27129.8	112524	128610	349200	327228	157233	195592	195598	195100	HMDB0000517	SMP0000067;SMP0000020;SMP0000207;SMP0000362;SMP0000360;SMP0000361;SMP0000208;SMP0000188;SMP0000363;SMP0000175;SMP0000192;SMP0000004;SMP0000059;SMP0000357;SMP0000003;SMP0000001;SMP0000205;SMP0000002;SMP0000242;SMP0000179;SMP0000244;SMP0000223;SMP0000484;SMP0000485;SMP0000504;SMP0000505;SMP0000506;SMP0000507;SMP0000721;SMP0063777;SMP0111853	Aspartate Metabolism;Arginine and Proline Metabolism;Prolidase Deficiency (PD);Arginine: Glycine Amidinotransferase Deficiency (AGAT Deficiency);Hyperprolinemia Type II;Hyperprolinemia Type I;Prolinemia Type II;Guanidinoacetate Methyltransferase Deficiency (GAMT Deficiency);Ornithine Aminotransferase Deficiency (OAT Deficiency);Canavan Disease;Hypoacetylaspartia;Glycine and Serine Metabolism;Urea…
MW0169132	C10H24N2O2	Ethambutol	乙胺丁醇	Alcohol and amines	醇、胺类	Alcohols	醇类	2	0.6172	74-55-5	1.04295e+06	525623	753603	1.14307e+06	386480	386550	652334	1.16876e+06	313722	7728.35	44814.4	110972	1.30948e+06	604204	746080	154085	265143	265147	264618	HMDB0014474	--	--
MW0001805	C17H13N3O2	2-(2-nitrophenyl)-2,3-dihydro-1H-perimidine	2-(2-硝基苯基)-2,3-二氢-1H-哌啶	Benzene and substituted derivatives	苯及其衍生物	Benzene and substituted derivatives	苯及其衍生物	4	0.7037	73858-16-9	262.821	149.954	834.305	133.293	1244.8	1933.13	290.926	734.226	496.784	1817.72	1727.83	1172.48	957.898	1042.17	288.236	813.591	704.2	729.18	733.273	--	--	--
MW0153998	C37H61NO11	Mycinamicin IV	霉素IV	Heterocyclic compounds	杂环化合物	Heterocyclic compounds	杂环化合物	4	0.6108	73684-71-6	1773.43	1862.22	1872.06	2676.98	1015.59	1436.99	1858.95	1206.57	554.141	2749.3	1886.26	1638.07	1679.27	1528.92	1652.64	1158.18	1321.98	1347.07	1319.96	--	--	--
MW0052697	C10H20O3	Ethyl (±)-3-hydroxyoctanoate	3-羟基辛酸乙酯	Aldehyde,Ketones,Esters	醛、酮、酯类	Esters	酯类	2	0.6847	7367-90-0	43.6156	6.28691	47.4025	64.0655	322.365	160.792	195.238	436.411	35.2907	25.1175	59.8621	35.8479	69.0971	93.9907	92.1909	42.6897	1536.78	1537.03	1526.81	HMDB0041600	--	--
MW0110113	C13H15N3O3	Tryptophylglycine	Trp Gly	Amino acid and Its metabolites	氨基酸及其代谢物	Small Peptide	小肽	2	0.7854	7360-09-0	35150.5	34436.4	32614	36758.5	32859.5	32461.2	35211.8	36155	35340.7	24641.9	24960.7	29563.1	40878.9	37761.9	34314.8	33099.5	33646.1	33838	33848.2	HMDB0029083	--	--
MW0105598	C6H11N3O4	alpha-Guanidinoglutaric acid	α-胍基戊二酸	Organic acid And Its derivatives	有机酸及其衍生物	Organic acid And Its derivatives	有机酸及其衍生物	2	0.6247	73477-53-9	28052.3	29968.1	35406.5	30218.2	28441.8	28472.3	17616.9	70343.9	28981.4	21872.6	27055	20804.2	24537.1	84939.9	35081.7	23589.6	12415.7	15460.2	17020.4	--	--	--
MW0144894	C16H29NO2	Allopumiliotoxin 267a	别嘌呤毒素 267a	Alkaloids	生物碱	Alkaloids	生物碱	4	0.7394	73376-38-2	135.72	50.8402	238.778	259.022	55.1266	58.6615	379.767	189.379	63.6988	51.7503	83.1067	155.528	55.2404	57.9636	219.832	177.792	378.319	374.049	386.143	--	--	--
MW0014603	C20H32O4	5,12-Dihydroxyicosa-6,8,10,14-tetraenoic acid	5（S），12（S)-DiHETE	Organic acid And Its derivatives	有机酸及其衍生物	Organic acid And Its derivatives	有机酸及其衍生物	4	0.9963	73151-67-4 | 83709-73-3	10941.3	12415.4	7871.86	934.306	691.57	12364	618.829	408.747	803.052	382.441	107.703	1295.02	302.685	445.386	1936.99	342.97	3245.33	3301.31	3153.47	--	--	--
MEDP1202	C10H12FN5O3	5'-Fluoro-5'-deoxyadenosine	5'-脱氧-5'-氟腺苷	Nucleotide And Its metabolites	核苷酸及其代谢物	Nucleotide and Its metabolites	核苷酸及其代谢物	1	0.6973	731-98-6	112599	5021.01	1215.99	121352	20080.9	17462.7	5863.97	88888.2	112322	241828	182995	90131.3	81113	8041.32	24974	56211.4	39551.5	39635.1	39649.6	--	--	--
FDATP01029	C14H23ClN2O	Lidocaine hydrochloride	-	Others	其他	FDA	药物	1	0.6968	73-78-9	20080	20805.9	13528	18946.5	17151.8	20488.7	15555	13089.6	11802.3	16558.8	15419.1	15393.7	12099.9	13455.4	13650.2	13649.1	9453.06	9442.37	9486.25	--	--	--
MW0124275	C5H5N5O	Guanine	鸟嘌呤	Heterocyclic compounds	杂环化合物	Heterocyclic compounds	杂环化合物	3	0.7384	73-40-5 | 66224-61-1 | 66224-63-3 | 66224-64-4 | 71660-31-6 | 71660-36-1	341419	328662	314575	233678	89473.1	206520	170779	272662	69543.2	8245.07	26641.6	45445.6	54513.1	147738	152837	116497	145571	145392	145394	HMDB0000132	SMP0000050;SMP0000144;SMP0000167;SMP0000365;SMP0000364;SMP0000203;SMP0000220;SMP0000210;SMP0000168;SMP0000427;SMP0000428;SMP0000430;SMP0000512;SMP0000513;SMP0000535;SMP0000536;SMP0000537	Purine Metabolism;Adenosine Deaminase Deficiency;Adenylosuccinate Lyase Deficiency;Gout or Kelley-Seegmiller Syndrome;Lesch-Nyhan Syndrome (LNS);Molybdenum Cofactor Deficiency;Xanthine Dehydrogenase Deficiency (Xanthinuria);Purine Nucleoside Phosphorylase Deficiency;AICA-Ribosiduria;Azathioprine Action Pathway;Mercaptopurine Action Pathway;Thioguanine Action Pathway;Xanthinuria Type I;Xanthinuria…
MEDL00575	C6H13NO2	L-Isoleucine	L-异亮氨酸	Amino acid and Its metabolites	氨基酸及其代谢物	Amino acids	氨基酸	1	0.9204	73-32-5	2.6041e+06	1.94368e+06	2.40883e+06	1.71003e+06	244717	477037	67442.8	2.19225e+06	417404	7337.3	79330.2	184708	911018	1.05862e+06	474758	225426	286002	282955	281027	HMDB0000172	SMP0000032;SMP0000173;SMP0000137;SMP0000236;SMP0000138;SMP0000199;SMP0000237;SMP0000139;SMP0000140;SMP0000384;SMP0000200;SMP0000238;SMP0000141;SMP0000262;SMP0000247;SMP0000248;SMP0000249;SMP0000250;SMP0000251;SMP0000252;SMP0000253;SMP0000254;SMP0000255;SMP0000256;SMP0000257;SMP0000258;SMP0000259;SMP0000290;SMP0000291;SMP0000292;SMP0000293;SMP0000294;SMP0000295;SMP0000521;SMP0000522;SMP0000523;SMP…	Valine, Leucine, and Isoleucine Degradation;beta-Ketothiolase Deficiency;2-Methyl-3-hydroxybutryl-CoA Dehydrogenase Deficiency;Propionic Acidemia;3-Hydroxy-3-methylglutaryl-CoA Lyase Deficiency;Maple Syrup Urine Disease;3-Methylcrotonyl-CoA Carboxylase Deficiency Type I;3-Methylglutaconic Aciduria Type I;3-Methylglutaconic Aciduria Type III;Methylmalonate Semialdehyde Dehydrogenase Deficiency;Met…
MW0169458	C13H16N2O2	Melatonin	褪黑激素	Hormones and hormone related compounds	激素及激素相关物质	Hormones and hormone related compounds	激素及激素相关物质	2	0.7169	73-31-4	306.054	3137.97	1069.69	880.872	9129.74	9755.69	407.127	80.4645	1775.37	1899.04	189.973	76.6003	796.109	81.5654	374.723	58.4747	1865.14	1867.24	1898.94	HMDB0001389	SMP0000063	Tryptophan Metabolism
MW0105438	C5H5N5	Adenine	腺嘌呤	Nucleotide And Its metabolites	核苷酸及其代谢物	Nucleotide and Its metabolites	核苷酸及其代谢物	1	0.7481	73-24-5	34134.2	26916.2	45962.1	11356.2	27730.5	48080.2	24217.7	14040.8	41065.2	36382.1	8762.11	18392.2	98389.3	28081	23151.4	18220.5	24074	24084.9	23575.1	HMDB0000034	SMP0000050;SMP0000144;SMP0000167;SMP0000365;SMP0000364;SMP0000203;SMP0000220;SMP0000210;SMP0000168;SMP0000427;SMP0000428;SMP0000430;SMP0000512;SMP0000513;SMP0000535;SMP0000536;SMP0000537	Purine Metabolism;Adenosine Deaminase Deficiency;Adenylosuccinate Lyase Deficiency;Gout or Kelley-Seegmiller Syndrome;Lesch-Nyhan Syndrome (LNS);Molybdenum Cofactor Deficiency;Xanthine Dehydrogenase Deficiency (Xanthinuria);Purine Nucleoside Phosphorylase Deficiency;AICA-Ribosiduria;Azathioprine Action Pathway;Mercaptopurine Action Pathway;Thioguanine Action Pathway;Xanthinuria Type I;Xanthinuria…
MW0126895	C11H12N2O2	L-Tryptophan	L-色氨酸	Amino acid and Its metabolites	氨基酸及其代谢物	Amino acids	氨基酸	1	0.9561	73-22-3	215280	273797	291376	124896	43255.6	56532.3	209772	288733	48967	23973.9	233065	303315	106251	218151	390517	230414	261590	261593	261183	HMDB0000929	SMP0000063;SMP0119303	Tryptophan Metabolism;tRNA Charging: Tryptophan
MW0107902	C9H18N2O3	L-Leucyl-L-alanine	L-亮氨酸-L-丙氨酸	Amino acid and Its metabolites	氨基酸及其代谢物	Small Peptide	小肽	1	0.8559	7298-84-2	304.888	2672.39	2521.22	2753.29	30938.5	24398.1	5030.31	1486.31	251.701	32335.8	17805.5	6638.7	89.0639	422.37	7378.27	8787.63	9635.11	9541.68	9538.1	HMDB0028922	--	--
MW0121082	C9H7N5	5-amino-1-(pyridin-2-yl)-1H-pyrazole-4-carbonitrile	5-氨基-1-(吡啶-2-基)-1H-吡唑-4-甲腈	Heterocyclic compounds	杂环化合物	Heterocyclic compounds	杂环化合物	4	0.741	72816-14-9	10866.2	2989.43	5837.04	7630.69	1629.89	1429.59	5061.17	14717.6	7834.71	3577.88	315092	313411	11013.2	4166.91	514.152	1602.91	1118.43	1105.79	1169.84	--	--	--
MW0055071	C15H24S	Mintsulfide	薄荷硫醚	Terpenoids	萜类	Sesquiterpenoids	倍半萜	4	0.9484	72445-42-2	24679.5	23694.9	28277.2	18230.4	31326.1	23472	26866.2	23917.6	23733.5	25160.2	27882.3	30293.9	24373.2	24884.3	32119.6	24367.6	14666.2	14606.4	14665.2	HMDB0038151	--	--
MW0003919	C7H7ClFN	3-Chloro-4-fluorobenzylamine	3-氯-4-氟苄胺	Benzene and substituted derivatives	苯及其衍生物	Benzene and substituted derivatives	苯及其衍生物	4	0.6446	72235-56-4	5891.11	5295.88	5847.33	5434.64	1488.56	2402.77	3687.52	6228.17	8701.99	330.508	212.972	1954.15	6576.87	4976.36	4482.32	1158.4	2543.67	2498.82	2491.42	--	--	--
MW0109300	C13H20N2O	Prilocaine	丙胺卡因	Alcohol and amines	醇、胺类	Amines	胺类	2	0.645	721-50-6	13.1776	4.30926	15.6851	16.5001	41.8112	5.17822	5.83483	22.5609	6.27123	44.0268	5.07135	4.38445	18.8253	37.8467	37.444	13.1459	431.533	431.858	425.14	HMDB0014888	SMP0000401	Prilocaine Action Pathway
MEDP1141	C14H20O2	2,6-Di-tert-butyl-P-benzoquinone	2,6-二叔丁基-1,4-苯醌	Benzene and substituted derivatives	苯及其衍生物	Benzene and substituted derivatives	苯及其衍生物	3	0.6957	719-22-2	8819.02	7862.25	7612.47	8001.18	9088.51	8602.62	8424.78	7805.43	8201.37	8309	7711.91	8413.97	7815.84	7189.98	7543.33	7595.52	8553.76	8478.92	8469.18	HMDB0013817	--	--
MW0121354	C13H18ClN3O	[5-Chloro-2-(4-propionylpiperazin-1-yl)phenyl]amine	[5-氯-2-(4-丙酰基哌嗪-1-基)苯基]胺	Heterocyclic compounds	杂环化合物	Heterocyclic compounds	杂环化合物	4	0.7401	714205-78-4	3751.22	3813.01	3717.74	3771.7	3014.81	3455.7	3944.17	4152.06	4006.45	4285.37	4493.39	4127.5	4687.14	4423.03	4565.09	4701.43	4230.75	4242.77	4203.27	--	--	--
MW0152801	C30H49N3O	Lucidine B	Lucidine B	Heterocyclic compounds	杂环化合物	Heterocyclic compounds	杂环化合物	4	0.6797	71384-23-1 | 1361-15-5	13636.2	15045.3	14795.8	16919.7	34797.5	18390.9	13332.7	14285.1	17957.9	8282.97	14551.8	15445.4	14126.5	13474.8	16911.7	18536.6	5236.5	5297.31	5250.92	--	--	--
MW0121600	C11H13NO2	5-Methoxytryptophol	5-甲氧色氨酸	Amino acid and Its metabolites	氨基酸及其代谢物	Amino acids	氨基酸	2	0.615	712-09-4	155.521	3051.55	1495.87	152.82	10851.2	9004.62	3100.28	272.743	13407.1	44929.8	43494.7	32004	604.464	7978.07	12693	20698.8	21984.7	21730.1	21763.8	HMDB0001896	--	--
MW0005453	C17H19O3P	5-(Diphenylphosphinyl)pentanoic acid	二苯膦酸	Benzene and substituted derivatives	苯及其衍生物	Benzene and substituted derivatives	苯及其衍生物	2	0.72	71140-70-0	6735.03	7129.1	6523.7	7587.52	8041.44	7710.99	8800.94	9417.02	6832.26	7743.64	7914.62	7989.64	8758.38	9155.38	8556.39	8084.78	9344.08	9211.71	9285.76	--	--	--
MEDL00760	C10H13NO4	Melevodopa	左旋多巴甲酯	Aldehyde,Ketones,Esters	醛、酮、酯类	Esters	酯类	1	0.7144	7101-51-1	54576.4	57301.4	58703.4	41803	32514.5	23927.1	47683	52995.2	22454.3	1371.49	13812.8	24206.6	36704.8	47312	48016	31630.9	34929.6	34711.9	34830.2	--	--	--
FDATP01494	C8H20BrN	Tetraethylammonium bromide	-	Others	其他	FDA	药物	1	0.699	71-91-0	8222.02	8629.78	18586.4	29206.2	17767.1	17349.4	32440.3	19602.3	12364.3	1216.1	5669.41	12487.4	19376.3	13921.1	34839.8	7952.55	26430.1	26506.4	26505.4	--	--	--
MW0115593	C2H3Cl3	1,1,1-Trichloroethane	1,1,1-三氯乙烷	Others	其他	Hydrocarbon derivatives	烃衍生物	3	0.717	71-55-6	61232.1	57250.9	58900.2	60127.6	60893.4	43826	70978.3	69367.8	70148.6	49188.2	53808.3	66090.6	75348.8	79140.1	78765.6	79144.1	65398.4	65841.9	66887	HMDB0041791	--	--
MW0169870	C10H26N4	Spermine	精胺	Alcohol and amines	醇、胺类	Polyamines	多胺	1	0.9466	71-44-3	98934.3	73509	1785.48	178168	261258	194589	50203.6	148900	82935.8	729.073	211264	552210	23721.9	3052.48	24159.1	117732	110641	109364	107750	HMDB0001256	SMP0000445	Spermidine and Spermine Biosynthesis
MW0169004	C4H5N3O	Cytosine	胞嘧啶	Nucleotide And Its metabolites	核苷酸及其代谢物	Nucleotide and Its metabolites	核苷酸及其代谢物	1	0.7177	71-30-7	407090	182603	412028	41211.1	24773.2	42218.9	9597.21	11113.6	88927.2	10333.6	11310.9	54921.1	82009	79064.8	42469.7	38308.2	54301.9	54555.5	54577.6	HMDB0000630	--	--
MW0107334	C6H9N3O2	L-Histidine	L-组氨酸	Amino acid and Its metabolites	氨基酸及其代谢物	Amino acids	氨基酸	1	0.8975	71-00-1	44918	56197.6	49218.3	28183.8	24788.6	38523.5	28574.9	24803.9	15370.2	8562.34	13077.3	32445.3	18472.1	32581.9	85553	38961.8	64545.7	64553.7	64204.4	HMDB0000177	SMP0000009;SMP0000007;SMP0000044;SMP0000351;SMP0000191;SMP0000262;SMP0000247;SMP0000248;SMP0000249;SMP0000250;SMP0000251;SMP0000252;SMP0000253;SMP0000254;SMP0000255;SMP0000256;SMP0000257;SMP0000258;SMP0000259;SMP0000290;SMP0000291;SMP0000292;SMP0000293;SMP0000294;SMP0000295;SMP0000493;SMP0000711;SMP0000712;SMP0000713;SMP0000714;SMP0000715;SMP0000726;SMP0000727;SMP0000728;SMP0000729;SMP0000730;SMP…	Ammonia Recycling;beta-Alanine Metabolism;Histidine Metabolism;GABA-Transaminase Deficiency;Histidinemia;Clomocycline Action Pathway;Azithromycin Action Pathway;Clarithromycin Action Pathway;Clindamycin Action Pathway;Erythromycin Action Pathway;Roxithromycin Action Pathway;Telithromycin Action Pathway;Amikacin Action Pathway;Gentamicin Action Pathway;Kanamycin Action Pathway;Neomycin Action Path…
MW0169568	C16H18FN3O3	Norfloxacin	诺氟沙星	Others	其他	Medicine	药物	4	0.9293	70458-96-7	7181.37	7340.25	7605.3	4812.02	1026.65	1353.93	6650.54	7424.85	1978.87	489.405	427.102	1629.68	4955.75	7055.35	7385.98	4185.97	3504.06	3465.05	3463.23	HMDB0015192	--	--
MEDN0040	C7H12N2O3	Glyc-Pro	甘氨酰-L-脯氨酸	Amino acid and Its metabolites	氨基酸及其代谢物	Small Peptide	小肽	1	0.6619	704-15-4	31487.8	22037.9	39014.2	38321.1	2814.12	17559.9	44518.2	53781.6	17983.3	3182.95	6508.62	14036.7	18500.8	31372.6	35316.1	18853.6	9051.35	9352.86	8829.33	HMDB0000721	--	--
MW0169297	C9H9NO	Indole-3-carbinol	吲哚-3-甲醇	Heterocyclic compounds	杂环化合物	Indole and Its derivatives	吲哚及其衍生物	2	0.8867	700-06-1	97749.4	97128.9	96476.1	92938.1	94336.1	98244.7	100475	102329	103105	126850	127199	119558	108605	109517	116563	111554	106937	106830	106786	HMDB0005785	--	--
MW0105071	C9H10INO3	Iodotyrosine	3-碘化酪氨酸	Amino acid and Its metabolites	氨基酸及其代谢物	Amino acid derivatives	氨基酸衍生物	2	0.7108	70-78-0	69104.1	144814	73828.4	22596.1	30079.4	67618.9	73450.5	70341.7	76319.2	28561.7	60074	68244	77632.5	82028.4	140837	72725.9	76697.8	77237.1	77298.9	HMDB0000021	SMP0000716	Thyroid Hormone Synthesis
MW0002860	C7H5ClF3NO	2-Chloro-4-(trifluoromethoxy)aniline	2-氯-4-(三氟甲氧基)苯胺	Benzene and substituted derivatives	苯及其衍生物	Phenolics	苯酚类	4	0.7391	69695-61-0 | 6695-61-0	763.41	974.417	739.175	3893.56	692.913	616.778	1096.04	396.25	530.136	304.476	230.768	192.472	307.854	177.507	135.097	170.69	503.573	510.999	470.847	--	--	--
MW0103535	C10H12N4O3	2',3'-Dideoxyinosine	2',3'-二脱氧肌苷	Nucleotide And Its metabolites	核苷酸及其代谢物	Nucleotide and Its metabolites	核苷酸及其代谢物	2	0.7993	69655-05-6	9444.92	18011.3	17863.9	11548.5	5593.21	16641.9	9099.12	5540.23	16152.8	923.134	7093.56	9119	6742.07	8973.17	8636.63	11132.5	11869.1	11934.2	11870.4	HMDB0015037	SMP0000739	Didanosine Action Pathway
MW0013724	C11H22O2S	3-(Octylthio)propionic acid	3-(辛硫基)丙酸	Organic acid And Its derivatives	有机酸及其衍生物	Organic acid And Its derivatives	有机酸及其衍生物	4	0.7468	6964-23-4	3884.79	3211.07	4424.76	396.346	310.676	1025.12	646.988	488.994	1656.71	162.518	566.968	430.872	1162.09	1387.06	1810.66	533.796	821.028	803.895	795.093	--	--	--
MW0157921	C30H49N9O9	Thymopentin	胸腺五肽	Amino acid and Its metabolites	氨基酸及其代谢物	Small Peptide	小肽	2	0.5431	69558-55-0	4157.43	2887.35	3139.71	3593.3	3913.09	3435.62	3645.34	3737.09	4275.58	3213.93	3793.01	3868.14	3753.66	4145.53	3273.2	4084.25	4929.18	4904.4	4872	--	--	--
MW0003989	C7H7FN2	3-Fluorobenzenecarboximidamide	3-氟苯甲脒	Benzene and substituted derivatives	苯及其衍生物	Benzene and substituted derivatives	苯及其衍生物	4	0.9056	69491-64-1	50931	46027	69485.2	38612.4	9099.64	20740.6	47323.4	36637.3	13735.5	172.751	3496.32	3704.13	19710.5	34112.4	18451.6	4959.89	12684.7	12672.6	12447.7	--	--	--
MW0103309	C12H17N5O5	1,7-Dimethylguanosine	1,7-二甲基鸟苷	Nucleotide And Its metabolites	核苷酸及其代谢物	Nucleotide and Its metabolites	核苷酸及其代谢物	4	0.7481	69453-64-1	5636.92	5268.71	6322.81	1839.56	2015.79	2537.18	1917.88	1811.3	2796.04	1045.97	1071.55	1578.75	1184.05	1412.86	792.111	1216.62	2581.53	2532.97	2578.65	HMDB0001961	--	--
FDATP00824	C11H17Cl2NO	Clorprenaline hydrochloride	Clorprenaline HCl	Others	其他	FDA	药物	1	0.551	6933-90-0	21453.3	21354	22112.8	17055.8	8297.33	9820.08	22306.4	22859.3	12959.7	216.668	8456.56	15303.7	18771.5	23077.3	25761.8	17102.5	18752.4	18928.7	18788.8	--	--	--
MW0127234	C8H10BrNS	1-[(2-Aminoethyl)sulfanyl]-4-bromobenzene	1-[(2-氨基乙基)硫烷基]-4-溴苯	Heterocyclic compounds	杂环化合物	Heterocyclic compounds	杂环化合物	4	0.6216	69326-62-1	971.803	1408.79	540.342	1477.1	329.441	1280.71	1293.31	1075.17	3003.42	1250.49	1168.11	1997.93	1845.1	709.305	616.901	223.536	527.33	567.04	500.92	--	--	--
MW0053475	C11H14O5	Genipin	京尼平	Heterocyclic compounds	杂环化合物	Heterocyclic compounds	杂环化合物	2	0.705	6902-77-8	16344.4	16786.4	31402.7	8572.2	3134.87	11307.3	21647.6	810.88	7975.67	633.012	982.86	670.236	4323.88	1270.64	3781.59	1028.8	3981.58	4104.29	4028.8	HMDB0035830	--	--
MW0106506	C5H10N2O3	DL-Glutamine	DL-谷氨酰胺	Amino acid and Its metabolites	氨基酸及其代谢物	Amino acids	氨基酸	4	0.6464	6899-04-3 | 585-21-7 | 159663-16-8	20414.2	10217.6	15925.2	22609.6	7169.98	7529.7	13757.4	15006.9	7977.43	834.656	1422.92	149.965	4957.8	5693.46	9117.58	6709.92	6682.4	6524.8	7012.68	HMDB0013240	--	--
MW0063235	C10H16O	Pulegone	胡薄荷酮	Terpenoids	萜类	Terpene	萜类	2	0.6857	6894-43-5	288.2	268.369	288.376	186.502	1463.73	527.255	905.671	1606.25	105.226	47.044	317.064	402.192	365.491	151.882	1093.95	118.104	3274.43	3281.01	3324.16	HMDB0035602	--	--
MW0139303	C22H23O11+	Peonidin-3-glucoside	芍药苷-3-葡萄糖苷	Flavonoids	黄酮	Anthocyanidins	花青素	4	0.5759	68795-37-9	738479	1031.26	658119	695776	6479.52	2207.84	3712.98	6945.46	722156	673377	984.169	671312	745187	709547	687555	687781	85311.5	83389.2	84642.8	HMDB0013689	--	--
MW0105514	C5H10N2O3	Ala-Gly	甘氨酸	Amino acid and Its metabolites	氨基酸及其代谢物	Small Peptide	小肽	2	0.7307	687-69-4 | 25765-55-3	1885.98	5284.05	3276.3	1337.63	4278.87	4544.47	5156.56	2188.63	251.529	2098.45	2039.83	2870.18	1073.41	5230.21	6463.72	2958.62	6368.38	6403.56	6383.62	--	--	--
MW0107794	C8H16N2O3	Leu-Gly	L-亮氨酰-L-甘氨酸	Amino acid and Its metabolites	氨基酸及其代谢物	Small Peptide	小肽	1	0.7629	686-50-0	7359.77	36200.9	14411.1	9157.81	87776.3	30907.4	17130.4	11745.6	2080.02	345.379	24176.4	6712.43	366.223	3036.23	30200.9	21798.1	12116.6	12106.6	12294.1	HMDB0028929	--	--
MW0124506	C22H28N2O4	Isorhynchophylline	异钩藤碱	Heterocyclic compounds	杂环化合物	Heterocyclic compounds	杂环化合物	4	0.8476	6859-01-4	11264.7	11058.3	6913.79	11404	7694.57	8357.42	8610.27	7552.34	6215.43	9642.95	6736.33	6255.68	5962.03	6873.08	5829.22	6450.69	4783.27	4750.27	4807.8	--	--	--
MW0103862	C28H39NO7	NCGC00380616-01_C28H39NO7_Spiro[2H-furo[2,3-e]isoindole-2,1'(2'H)-naphthalene]-7(3H)-acetic acid, 3',4',4'a,5',6,6',7',8,8',8'a-decahydro-4,6',7'-trihydroxy-2',5',5',8'a-tetramethyl-alpha-(1-methylethyl)-6-oxo-, (alphaS,2R,2'R,6'S,7'R,8'aS)-	-	Organic acid And Its derivatives	有机酸及其衍生物	Organic acid And Its derivatives	有机酸及其衍生物	4	0.983	685141-56-4	8801.25	7703.88	8964.92	5951.49	8789.52	8074.46	7277.63	7212.02	5542.98	6792.71	7275.4	8221.38	6587.07	8047.74	9969.16	8139.56	4451.52	4354.27	4342.5	--	--	--
MW0104152	C5H13N3O	N-carbamoylputrescine	N-氨基甲酰腐胺	Amino acid and Its metabolites	氨基酸及其代谢物	Amino acid derivatives	氨基酸衍生物	2	0.657	6851-51-0	733435	648820	727725	863035	546649	566392	715918	809079	1.26715e+06	456053	422479	444188	1.23973e+06	710758	558292	481474	510363	511841	510374	HMDB0033458	--	--
MW0157084	C6H13O7PS	S-methyl-5-thio-alpha-D-ribose 1-phosphate	S-甲基-5-硫代-D-核糖-1-磷酸	Organic acid And Its derivatives	有机酸及其衍生物	Organic acid And Its derivatives	有机酸及其衍生物	3	0.624	68134-74-7	4575.24	4041.89	3863	3875.57	4179.76	4329.99	4302.9	4085.06	4253.58	4002.74	3473.6	3893.37	4777.72	4259.15	4719.05	3930.44	4228.93	4259.03	4281.08	HMDB0000963	SMP0000033;SMP0000177;SMP0000341;SMP0000214;SMP0000222;SMP0000340;SMP0000221;SMP0000570	Methionine Metabolism;Cystathionine beta-Synthase Deficiency;Hypermethioninemia;S-Adenosylhomocysteine (SAH) Hydrolase Deficiency;Glycine N-Methyltransferase Deficiency;Methylenetetrahydrofolate Reductase Deficiency (MTHFRD);Methionine Adenosyltransferase Deficiency;Homocystinuria-Megaloblastic Anemia Due to Defect in Cobalamin Metabolism, cblG Complementation Type
MW0159863	C5H4N4O	Hypoxanthine	次黄嘌呤	Nucleotide And Its metabolites	核苷酸及其代谢物	Nucleotide and Its metabolites	核苷酸及其代谢物	3	0.9439	68-94-0	2012.24	4907.35	6930.6	2888.47	445982	326600	1982.64	2774.37	2739.49	112538	8349.13	47542	36813.5	3221.74	3161.98	2638.02	58954.9	58570.3	60365.6	HMDB0000157	SMP0000050;SMP0000144;SMP0000167;SMP0000365;SMP0000364;SMP0000203;SMP0000220;SMP0000210;SMP0000168;SMP0000427;SMP0000428;SMP0000430;SMP0000512;SMP0000513;SMP0000535;SMP0000536;SMP0000537	Purine Metabolism;Adenosine Deaminase Deficiency;Adenylosuccinate Lyase Deficiency;Gout or Kelley-Seegmiller Syndrome;Lesch-Nyhan Syndrome (LNS);Molybdenum Cofactor Deficiency;Xanthine Dehydrogenase Deficiency (Xanthinuria);Purine Nucleoside Phosphorylase Deficiency;AICA-Ribosiduria;Azathioprine Action Pathway;Mercaptopurine Action Pathway;Thioguanine Action Pathway;Xanthinuria Type I;Xanthinuria…
MW0063823	C21H34O4	Tetrahydrocorticosterone	四氢皮质酮	Hormones and hormone related compounds	激素及激素相关物质	Hormones and hormone related compounds	激素及激素相关物质	4	0.7322	68-42-8	338960	374904	429120	1.99147e+07	1.84899e+07	690638	1.85786e+07	2.04684e+07	2.04432e+07	1.92735e+07	1.93192e+07	1.92162e+07	2.1329e+07	2.03089e+07	1.96794e+07	1.96863e+07	89663.9	74693.5	95141	HMDB0000268	SMP0000130;SMP0000373;SMP0000371;SMP0000372;SMP0000566;SMP0000575;SMP0000576;SMP0000577;SMP0000578;SMP0000717;SMP0000718	Steroidogenesis;Adrenal Hyperplasia Type 3 or Congenital Adrenal Hyperplasia Due to 21-Hydroxylase Deficiency;Congenital Lipoid Adrenal Hyperplasia (CLAH) or Lipoid CAH;Adrenal Hyperplasia Type 5 or Congenital Adrenal Hyperplasia Due to 17 alpha-Hydroxylase Deficiency;17-alpha-Hydroxylase Deficiency (CYP17);11-beta-Hydroxylase Deficiency (CYP11B1);21-Hydroxylase Deficiency (CYP21);Corticosterone …
MEDP0366	C3H7NO	N,N-Dimethylformamide	N,N-二甲基甲酰胺	Alcohol and amines	醇、胺类	Amines	胺类	1	0.8799	68-12-2	12922.6	10531.1	15974.1	10385.2	22816.2	23392.6	26277.8	21446.4	16751.9	31769.7	34055.6	33842.2	18710.4	28435.5	40060.7	44283	35106.1	35475.5	35461.2	HMDB0001888	--	--
MW0012836	C9H18O2	1-Hydroxy-3-nonanone	1-羟基-3-壬酮	Alcohol and amines	醇、胺类	Alcohols	醇类	3	0.6192	67801-46-1	3572.96	2983.26	3396.07	3804.69	3009.97	2898.77	7748.88	3682.18	3111.89	3728.62	3189.64	2777.89	4748.7	3332.71	3154.07	3361.39	5324.51	5332.26	5373.12	HMDB0037143	--	--
MW0011840	C15H32O6	1,2,3-Tris((1-ethoxy)ethoxy)propane	1,2,3-三((1-乙氧基)乙氧基)丙烷	Others	其他	Others	其他	4	0.6974	67715-82-6	389.813	157.05	457.05	270.879	622.693	404.053	273.323	654.033	189.736	535.956	210.562	378.763	438.271	359.927	522.924	508.838	1097.51	1068.89	1077.7	HMDB0037162	--	--
MW0053962	C15H24	alpha-Humulene	草烯；α-草烯	Others	其他	Hydrocarbon derivatives	烃衍生物	3	0.8216	6753-98-6	5704.56	7674.67	7500.46	7327.38	7847.31	7680.05	7466.72	7496.85	8186.73	9014.21	5988.94	6623.8	8020.06	7402.78	7847.55	6086.85	7399.72	7397.91	7459.14	HMDB0036467	--	--
MW0115182	C22H41NO3	N-Dimethylaminoprostaglandin F2alpha	N-二甲氨基前列腺素 F2α	Alcohol and amines	醇、胺类	Amines	胺类	4	0.7283	67508-09-2	139.623	29.7982	197.373	31.9611	477.375	38.8751	28.16	164.035	29.3583	311.92	458.36	49.5973	115.314	132.374	220.722	125.431	517.268	500.593	510.913	--	--	--
MEDP0541	C5H9NO	δ-Valerolactam	δ-戊内胺	Alcohol and amines	醇、胺类	Amines	胺类	1	0.8216	675-20-7	327977	135513	253239	99180.2	393990	271413	371699	311170	175513	149296	137669	188533	157499	153245	183789	171792	168016	168298	167589	HMDB0011749	--	--
MW0126552	C8H15N5O	Simeton	西蒙顿	Heterocyclic compounds	杂环化合物	Heterocyclic compounds	杂环化合物	4	0.7292	673-04-1	250.152	595.286	871.816	479.248	493.554	333.221	604.797	653.971	640.022	250.039	207.046	615.025	684.319	469.514	824.454	716.026	745.669	688.791	746.179	--	--	--
MEDP0322	C4H9NO3	L-Homoserine	L-高丝氨酸	Amino acid and Its metabolites	氨基酸及其代谢物	Amino acids	氨基酸	1	0.8947	672-15-1	320098	293545	308559	498604	182969	223441	234264	262067	125485	26444.4	50202.4	110630	176046	189671	187241	140467	182856	182485	182961	HMDB0000719	SMP0000033;SMP0000177;SMP0000341;SMP0000214;SMP0000222;SMP0000340;SMP0000221;SMP0000570	Methionine Metabolism;Cystathionine beta-Synthase Deficiency;Hypermethioninemia;S-Adenosylhomocysteine (SAH) Hydrolase Deficiency;Glycine N-Methyltransferase Deficiency;Methylenetetrahydrofolate Reductase Deficiency (MTHFRD);Methionine Adenosyltransferase Deficiency;Homocystinuria-Megaloblastic Anemia Due to Defect in Cobalamin Metabolism, cblG Complementation Type
MW0127456	C2H6OS	Dimethyl sulfoxide	二甲基亚砜	Others	其他	Others	其他	2	0.9426	67-68-5	512683	495762	486466	349982	572084	567692	520030	495033	584358	459753	485522	536328	584753	549787	610779	599127	580207	580290	576860	HMDB0002151	--	--
MW0113851	C3H6O	Acetone	丙酮	Aldehyde,Ketones,Esters	醛、酮、酯类	Ketones	酮类	4	0.6877	67-64-1	46536	58468.8	45135.4	42734.3	72423.8	39511.6	40903.7	36411.9	37172.2	34280.6	29858.7	22048.9	33275.5	33351.2	28289.8	40806.8	35646.9	37260.1	37067.8	HMDB0001659	SMP0000071;SMP0000569	Ketone Body Metabolism;Succinyl CoA: 3-Ketoacid CoA Transferase Deficiency
MW0109620	C9H18N2O4	Ser-Leu	丝氨酸-亮氨酸	Amino acid and Its metabolites	氨基酸及其代谢物	Small Peptide	小肽	3	0.79	6665-16-3	376.631	3949.09	2324.79	634.63	18063.1	18777.8	1145.58	561.573	118.698	858.561	6417.65	2643.29	1019.9	268.498	8661.17	4175.42	4869.53	4927.54	4871.9	HMDB0029043	--	--
MW0107650	C6H11NO3	Allysine	赖氨酸	Amino acid and Its metabolites	氨基酸及其代谢物	Amino acids	氨基酸	3	0.599	6665-12-9	419001	246284	225533	333186	68179.4	82183	215282	244449	790165	7264	7340.9	18118.6	449374	298346	75584.3	34110.3	38828.7	39153	38727.3	HMDB0001263	SMP0000037;SMP0000186;SMP0000239;SMP0000527;SMP0000528;SMP0000571;SMP0000719	Lysine Degradation;Glutaric Aciduria Type I;Saccharopinuria/Hyperlysinemia II;Hyperlysinemia I, Familial;Hyperlysinemia II or Saccharopinuria;Pyridoxine Dependency with Seizures;2-Aminoadipic 2-Oxoadipic Aciduria
MW0145149	C32H43ClN2O9	Ansamitocin P-3	安舒霉素 P-3	Heterocyclic compounds	杂环化合物	Heterocyclic compounds	杂环化合物	4	0.6674	66584-72-3	1286.89	1634.74	6061.36	1375.41	4751.99	1098.61	1033.93	1650.09	1427.54	1423.92	1064.13	1011.18	1417.6	1863.2	1256.5	1396.28	1279.95	1300.68	1327.87	--	--	--
MW0118121	C16H16Cl2N4O3	2-[{4-[(E)-(2,6-Dichloro-4-nitrophenyl)diazenyl]phenyl}(ethyl)amino]ethanol	2-[{4-[(E)-(2,6-二氯-4-硝基苯基)二氮烯基]苯基}(乙基)氨基]乙醇	Others	其他	Others	其他	4	0.642	6657-40-5	383.215	1049.73	985.37	139.879	743.067	105.958	1162.7	129.986	9967.6	201.242	207.69	529.383	4210.42	826.999	696.841	454.289	924.682	951.11	913.637	--	--	--
FDATP00417	C10H18ClN	Amantadine hydrochloride	盐酸金刚烷胺	Others	其他	FDA	药物	1	0.5107	665-66-7	94632.4	92858.5	90523.8	94260.2	91784	95806.4	98057.7	101952	102878	93627.9	96663.7	100535	106319	102701	102234	101689	101381	101398	100664	--	--	--
MW0002871	C7H7ClO	2-Chloro-4-methylphenol	2-氯-4-甲基苯酚	Benzene and substituted derivatives	苯及其衍生物	Phenolics	苯酚类	3	0.7125	6640-27-3	214401	229854	209773	221098	191497	330607	218059	239038	246398	210693	173682	184603	258535	179758	231783	219297	169749	162677	161085	--	--	--
MW0126532	C12H18O2	3-(2-Methylpropyl)-3a,4,5,6-tetrahydro-2-benzofuran-1(3h)-one	3-(2-甲基丙基)-3a,4,5,6-四氢-2-苯并呋喃-1(3h)-one	Heterocyclic compounds	杂环化合物	Heterocyclic compounds	杂环化合物	2	0.7017	66211-45-8	8027.08	10772.5	12180.2	9499.82	13992.6	12323.1	9781.26	12202.7	9001.24	17113.8	10283.9	11730.1	12348.9	9350.26	11492.7	10336.6	12879.7	12854.4	12863.3	HMDB0034450	--	--
MW0052540	C20H28O3	ent-15-Oxo-16-kauren-19-oic acid	-	Organic acid And Its derivatives	有机酸及其衍生物	Organic acid And Its derivatives	有机酸及其衍生物	4	0.9328	6620-00-4	3749.11	3492.38	5911.7	2572.55	458.548	1609.67	2148.82	8423.13	75.5698	493.218	854.425	810.748	1794	1604.55	1566.3	399.379	2413.51	2387.51	2388.57	HMDB0036762	--	--
MW0159254	C9H17N3O4	Val-Asn	缬氨酸-天冬酰胺	Amino acid and Its metabolites	氨基酸及其代谢物	Small Peptide	小肽	2	0.7788	66170-00-1	83935.3	79621.2	81893.9	47931.9	16564	29684.3	42566.2	64964.9	7771.43	514.514	4945.88	13999.2	28737.2	45529.7	41508.3	17266.9	25882.9	25946.1	25862.8	--	--	--
MW0160085	CNO-	Cyanate	氰酸盐	Aldehyde,Ketones,Esters	醛、酮、酯类	Esters	酯类	2	0.6591	661-20-1 | 71000-82-3	29385.5	29260.3	28471	30065.1	30022.3	30791.7	31203.4	29824.2	30191.9	26798.7	26503.6	28934.1	30538.4	30530	31539.4	28590.4	29072.5	29202.8	29174.9	--	--	--
MW0123463	C15H23NO4	Cycloheximide	放线菌酮	Alcohol and amines	醇、胺类	Amines	胺类	2	0.7102	66-81-9 | 1154-57-0	3628.18	4058.4	2722.17	2923.1	3289.95	3655.72	2558.42	3006.57	2969.51	3265.03	3334.55	3421.92	3805.84	2430.9	3611.73	3022.52	3187.06	3100.7	3145.17	--	--	--
MW0110865	C8H11Cl2N3O2	Uracil mustard	尿嘧啶芥子	Heterocyclic compounds	杂环化合物	Heterocyclic compounds	杂环化合物	2	0.6837	66-75-1	9085.2	8540.98	7816.15	8525.47	8383.04	7589.52	8767.84	9351.39	8477.23	6689.14	7084.41	8794.28	10473.9	10235.8	9794.25	8802.02	9037.26	9187.92	9179.53	HMDB0014929	--	--
MW0169988	C4H4N2O2	Uracil	尿嘧啶	Nucleotide And Its metabolites	核苷酸及其代谢物	Nucleotide and Its metabolites	核苷酸及其代谢物	1	0.9332	66-22-8	54823.9	136793	144160	56841.4	116798	207081	113018	60124.5	16812.4	18467.8	20878.2	32214	27839.8	46426.2	47431.8	48214.7	91190.1	91396.7	91188.4	HMDB0000300	SMP0000007;SMP0000351;SMP0000046;SMP0000172;SMP0000219;SMP0000178;SMP0000202;SMP0000493	beta-Alanine Metabolism;GABA-Transaminase Deficiency;Pyrimidine Metabolism;beta-Ureidopropionase Deficiency;UMP Synthase Deficiency (Orotic Aciduria);Dihydropyrimidinase Deficiency;MNGIE (Mitochondrial Neurogastrointestinal Encephalopathy);Carnosinuria, Carnosinemia
MW0149146	C13H15NO6	Fenitropan	硝硝平	Benzene and substituted derivatives	苯及其衍生物	Benzene and substituted derivatives	苯及其衍生物	4	0.6947	65934-95-4	1572.78	1244.76	1839.94	1573.16	1610.84	1678.21	1437.92	1707.39	1463.95	1634.8	1860.34	1819.17	1421.93	1643.19	1958.32	1885.98	1666.66	1635.41	1646.11	--	--	--
FDATN01212	C13H11Cl2NaO4	Ethacrynate sodium	-	Others	其他	FDA	药物	4	0.7372	6500-81-8	944.618	132.359	560.454	1398.72	83959.1	83692.1	84361.9	1423.37	92828.7	87517.5	87724.9	87256.9	96850.7	92218.6	89360.4	89391.6	84470.4	84733.8	84691.7	--	--	--
MW0125992	C5H4N2O4	Orotic acid	乳清酸	Organic acid And Its derivatives	有机酸及其衍生物	Organic acid And Its derivatives	有机酸及其衍生物	2	0.5018	65-86-1	16756.8	17113.5	16449.1	17027.6	17645.3	19452.9	17122.5	21597.8	15349.7	16906.8	17269.6	20663.7	20801.6	22231.6	20506.2	18743.5	18690.9	18475.6	18364.3	HMDB0000226	SMP0000046;SMP0000172;SMP0000219;SMP0000178;SMP0000202	Pyrimidine Metabolism;beta-Ureidopropionase Deficiency;UMP Synthase Deficiency (Orotic Aciduria);Dihydropyrimidinase Deficiency;MNGIE (Mitochondrial Neurogastrointestinal Encephalopathy)
MW0103512	C9H13N3O5	Cytidine	胞苷	Nucleotide And Its metabolites	核苷酸及其代谢物	Nucleotide and Its metabolites	核苷酸及其代谢物	1	0.9449	65-46-3	499904	246430	574211	43192.5	23939.9	47249.4	12008.8	11942.3	89223.6	8049.32	12517.8	56756.2	86004.2	89933.9	48325.7	41296.5	61575.9	61633.9	61909.5	HMDB0000089	SMP0000046;SMP0000172;SMP0000219;SMP0000178;SMP0000202	Pyrimidine Metabolism;beta-Ureidopropionase Deficiency;UMP Synthase Deficiency (Orotic Aciduria);Dihydropyrimidinase Deficiency;MNGIE (Mitochondrial Neurogastrointestinal Encephalopathy)
MW0117947	C12H7N3O2S	5-Quinoxalin-6-ylmethylene-thiazolidine-2,4-dione	5-喹喔啉-6-基亚甲基噻唑烷-2,4-二酮	Aldehyde,Ketones,Esters	醛、酮、酯类	Ketones	酮类	2	0.5205	648450-29-7	91378.4	82163.2	48036.4	93032.5	28963.1	85510.6	28817.5	106301	101720	92399.9	103476	99056.5	35630.7	25257.6	108403	95819.8	48473.9	50807.2	60514.5	--	--	--
MW0009979	C15H10ClF3N2O3	Triflumuron	敌草隆	Benzene and substituted derivatives	苯及其衍生物	Benzene and substituted derivatives	苯及其衍生物	2	0.7168	64628-44-0	10402.3	10310.1	9904.36	9281.28	9655.43	9766.71	10732	10199.5	10948.8	8559.7	7702.94	9428.3	10143.2	11401.7	10927.4	9550.94	9661.39	9755.74	9737.03	--	--	--
MEDN0479	C6H12O2	Isocaproic acid	4-甲基戊酸	Organic acid And Its derivatives	有机酸及其衍生物	Organic acid And Its derivatives	有机酸及其衍生物	2	0.721	646-07-1	24163.1	23570.1	25972.3	26409.1	23155.7	21736.6	24856.1	27251.6	30758.9	20208	15376.7	14941.7	23246.2	28557.7	32612.7	32483.4	27360.5	27637.5	28209.2	HMDB0000689	--	--
MW0005927	C14H22O2	(2-(1-Butoxyethoxy)ethyl)benzene	(2-(1-丁氧基乙氧基)乙基)苯	Benzene and substituted derivatives	苯及其衍生物	Benzene and substituted derivatives	苯及其衍生物	4	0.9988	64577-91-9	1.7509e+06	1.79705e+06	1.80311e+06	1.76553e+06	1.6996e+06	1.715e+06	1.76191e+06	1.70691e+06	1.73022e+06	1.68919e+06	1.74411e+06	1.74472e+06	1.71161e+06	1.73003e+06	1.69193e+06	1.71554e+06	1.73497e+06	1.73025e+06	1.7303e+06	HMDB0037820	--	--
MW0106042	C12H9N2O8P	Bis(4-nitrophenyl) hydrogen phosphate	磷酸双（4-硝基苯基）酯	Amino acid and Its metabolites	氨基酸及其代谢物	Small Peptide	小肽	4	0.7108	645-15-8	578.305	868.156	889.298	485.605	893.65	356.274	157.918	955.602	383.443	2426.78	1887.94	1460.19	497.747	703.464	1538.07	759.605	529.123	486.177	572.098	--	--	--
MW0113089	C11H14O	4'-Isopropylacetophenone	4'-异丙基苯乙酮	Aldehyde,Ketones,Esters	醛、酮、酯类	Ketones	酮类	4	0.7177	645-13-6	553.318	839.215	500.359	377.939	690.014	476.123	927.778	479.528	814.774	1130.01	907.507	1193.49	886.606	847.198	1110.92	490.843	700.762	729.686	689.774	HMDB0032025	--	--
MW0110905	C9H18N6	Altretamine	奥曲他明	Alcohol and amines	醇、胺类	Amines	胺类	2	0.72	645-05-6	124900	124668	121079	118286	120023	119675	122036	123366	124292	135835	137055	138797	136158	129679	132857	133967	129149	129915	129904	HMDB0014631	--	--
MW0110596	C11H26N2O6	2-[3-(2-Hydroxy-1,1-dihydroxymethyl-ethylamino)-propylamino]-2-hydroxymethyl-propane-1,3-diol	2-[3-(2-Hydroxy-1,1-dihydroxymethyl-ethylamino)-propylamino]-2-hydroxymethyl-propane-1,3-diol	Alcohol and amines	醇、胺类	Alcohols	醇类	4	0.6352	64431-96-5	977.241	492.298	190.406	807.032	1053.79	472.529	770.744	461.783	1183.83	507.566	807.609	899.071	836.162	1168.8	983.674	997.366	787.833	738.102	665.311	--	--	--
MW0106490	C8H17NO2	DL-2-Aminooctanoic acid	DL-2-氨基辛酸	Organic acid And Its derivatives	有机酸及其衍生物	Organic acid And Its derivatives	有机酸及其衍生物	2	0.7355	644-90-6	10180.8	7408.31	20354.4	64607.6	100717	30897.9	35045.8	78009.5	21361.6	2808.9	7415.43	22148	10808.8	11029.3	11013.2	20279.1	27682.8	27803.7	27700.3	HMDB0000991	--	--
MW0007564	C14H11Cl2NO2	Meclofenamic acid	甲氯芬那酸	Benzene and substituted derivatives	苯及其衍生物	Benzene and substituted derivatives	苯及其衍生物	2	0.6514	644-62-2	17216.3	34787.5	14710.2	8255.43	289.18	591.926	7507.3	22747.4	41205.3	114.21	1150.44	7935.36	27207.7	39498.5	18113.7	11689.5	11566.5	11546.1	11548.8	HMDB0015074	--	--
MW0144855	C25H32O8	Albaspidin	阿巴斯丁	Aldehyde,Ketones,Esters	醛、酮、酯类	Ketones	酮类	4	0.7125	644-61-1 | 58409-52-2	1283.14	1862.31	1696.14	1748.29	1763.95	1431.96	1958.25	1738.06	1700.65	1763.19	1340.37	1909.97	1335.83	2022.44	1866.8	1894	1874.04	1882.78	1882.61	--	--	--
MW0003365	C9H12O	2-Propylphenol	2-丙基苯酚	Benzene and substituted derivatives	苯及其衍生物	Benzene and substituted derivatives	苯及其衍生物	2	0.6222	644-35-9	921.68	7678.51	11996.5	5012.16	6405.12	1080	8677.58	7815.42	13705.1	9098.92	5227.9	7802.33	8246.12	8184.54	7977.61	32085.6	22502.3	16178.4	21604.7	HMDB0032624	--	--
MW0121397	C5H3ClN2O2	5-Chloropyrimidine-4-carboxylic acid	5-氯嘧啶-4-羧酸	Organic acid And Its derivatives	有机酸及其衍生物	Organic acid And Its derivatives	有机酸及其衍生物	4	0.7313	64224-65-3	14908.8	15232.3	10991.8	10301.9	10733.6	13008.3	11156.1	14996.7	13663.9	11385.2	14102	11867.7	11033.5	11857.4	6836.21	13755	10910.9	10837.6	10864.6	--	--	--
MW0014939	C20H34O6	6,15-Diketo-13,14-dihydro-PGF1alpha	6,15-Diketo-13,14-dihydro-PGF1alpha	Hormones and hormone related compounds	激素及激素相关物质	Hormones and hormone related compounds	激素及激素相关物质	4	0.6665	63983-53-9	9427.4	5146.11	10055	3694.67	1487.52	2621.15	7151.29	4530.25	1059.39	700.112	867.887	127.175	1203.53	5117.06	4837.4	2064.32	3998.88	4008.9	4019.83	--	--	--
MW0000339	C17H19NO4	Morphine N-oxide	吗啡 N-氧化物	Alkaloids	生物碱	Isoquinoline alkaloids	异喹啉类生物碱	2	0.6567	639-46-3	17186.4	21832.9	21526.4	21352.7	18223.6	19983.4	25699	20757.8	23912.1	25170.9	28706.7	28925.3	32049.8	23173.5	15956.8	29505.6	26766.4	25686.8	26644.8	HMDB0029382	--	--
MW0006618	C12H15ClO3	Clofibrate	氯贝特	Benzene and substituted derivatives	苯及其衍生物	Benzene and substituted derivatives	苯及其衍生物	2	0.6668	637-07-0	4084.47	4285.15	3793.47	5911.28	4591.14	4988.53	3454.69	3813.98	4309.65	3437.65	3729.83	3954.15	4319.04	3678.32	4209.24	4263.91	3974.5	4045.02	4000.02	HMDB0014774	--	--
MW0127920	C9H8O4	2,5-Dihydroxycinnamic acid	（2E)-3-(2,5-二羟苯基）丙-2-烯酸	Organic acid And Its derivatives	有机酸及其衍生物	Organic acid And Its derivatives	有机酸及其衍生物	2	0.511	636-01-1 | 38489-67-7	94179.7	43582	160087	100482	160209	160081	169764	166190	174152	163697	93216.3	87847.8	97360.3	206743	68980.4	80175.6	121786	102788	117519	HMDB0134041	--	--
MW0125798	C10H14N2O	Nicotine 1-N-oxide	尼古丁-1'-N-氧化物	Heterocyclic compounds	杂环化合物	Heterocyclic compounds	杂环化合物	4	0.6587	63551-14-4	15160.9	14799.4	14174.9	14829	15831.2	15581.1	14152	13505.6	17617.6	9640.13	9565.04	11870.3	16019.5	15908.1	13878.9	14195.7	14274.3	14343.7	14304.7	HMDB0001497	SMP0000431;SMP0000628	Nicotine Action Pathway;Nicotine Metabolism Pathway
MW0104853	C4H5NO2S2	2-Thiophenesulfonamide	2-噻吩磺酰胺	Alcohol and amines	醇、胺类	Amines	胺类	4	0.7041	6339-87-3	63945.2	33701	46006.1	84631.9	48905.6	59665.6	89318.8	111841	81724.8	2992.96	4776.32	15498.6	99630.4	68938.7	54064.8	22282.6	32141.9	32226.6	32118.6	--	--	--
MW0148485	C35H44N2O9	Isorescinnamine, dihydro-	异戊二胺，二氢-	Alkaloids	生物碱	Alkaloids	生物碱	2	0.8322	6335-49-5	380373	374947	390321	360769	506525	271638	381277	418506	489498	435794	510749	379389	110174	47470	41546.5	54703.5	60311.2	61403	60446.3	--	--	--
MW0009217	C17H12ClFN2O	Nuarimol	纽瑞莫尔	Benzene and substituted derivatives	苯及其衍生物	Benzene and substituted derivatives	苯及其衍生物	4	0.7365	63284-71-9	399.805	2309.49	400.955	1148.01	904.293	721.633	2583.27	1788.86	174.626	1635.66	1612.73	1435.22	1261.94	914.297	1166.61	1118.68	721.253	789.718	797.119	--	--	--
MW0055412	C20H41NO4S	N-Stearoyl Taurine	N-硬脂酰牛磺酸	FA	脂肪酰类	FFA	游离脂肪酸	2	0.6471	63155-80-6	3111.36	3353.7	2983.18	3506.16	3075.19	3127.12	3503.54	3508.18	3371.39	4114.42	3937.94	3684.97	3308.44	2914.83	3900.53	3457.74	3421.04	3506.22	3459.67	HMDB0240595	--	--
MW0143868	C20H11NO2	6-Nitrobenzo[a]pyrene	6-硝基苯并[a]芘	Benzene and substituted derivatives	苯及其衍生物	Benzene and substituted derivatives	苯及其衍生物	4	0.7487	63041-90-7	872.516	769.966	394.268	1132.07	83959.1	83692.1	84361.9	797.227	92828.7	87517.5	87724.9	87256.9	96850.7	92218.6	89360.4	89391.6	84470.4	84733.8	84691.7	--	--	--
MW0009372	C9H10N2O2	Phenacemide	非那西胺	Benzene and substituted derivatives	苯及其衍生物	Benzene and substituted derivatives	苯及其衍生物	2	0.7142	63-98-9	141978	29114.5	140329	140014	59938.2	60799.4	117813	126524	123587	110798	114940	115068	90341.5	124145	116645	33010.2	124760	123662	125658	HMDB0015253	--	--
MW0109196	C9H11NO2	L-Phenylalanine	L-苯丙氨酸	Amino acid and Its metabolites	氨基酸及其代谢物	Amino acids	氨基酸	1	0.9774	63-91-2	1.1306e+07	1.27414e+07	1.25225e+07	6.95384e+06	6.97527e+06	8.3706e+06	9.60355e+06	1.00361e+07	4.86797e+06	2.98065e+06	4.85173e+06	7.98128e+06	6.41271e+06	1.00761e+07	1.33114e+07	9.93917e+06	9.37084e+06	9.39549e+06	9.39576e+06	HMDB0000159	SMP0000008;SMP0000206;SMP0000369;SMP0000370;SMP0111876	Phenylalanine and Tyrosine Metabolism;Phenylketonuria;Tyrosinemia Type 2 (or Richner-Hanhart Syndrome);Tyrosinemia Type 3 (TYRO3);tRNA Charging: Phenylalanine
MW0108213	C5H11NO2S	Methionine	L-蛋氨酸	Amino acid and Its metabolites	氨基酸及其代谢物	Amino acids	氨基酸	1	0.9285	63-68-3	1.06361e+06	886802	1.02757e+06	509670	202175	287922	569300	825307	49616.9	3007.34	49277.3	115923	322315	529697	385319	147570	209617	209627	209561	HMDB0000696	SMP0000123;SMP0000445;SMP0000033;SMP0000177;SMP0000341;SMP0000214;SMP0000222;SMP0000340;SMP0000221;SMP0000004;SMP0000242;SMP0000179;SMP0000244;SMP0000223;SMP0000262;SMP0000247;SMP0000248;SMP0000249;SMP0000250;SMP0000251;SMP0000252;SMP0000253;SMP0000254;SMP0000255;SMP0000256;SMP0000257;SMP0000258;SMP0000259;SMP0000290;SMP0000291;SMP0000292;SMP0000293;SMP0000294;SMP0000295;SMP0000484;SMP0000485;SMP…	Betaine Metabolism;Spermidine and Spermine Biosynthesis;Methionine Metabolism;Cystathionine beta-Synthase Deficiency;Hypermethioninemia;S-Adenosylhomocysteine (SAH) Hydrolase Deficiency;Glycine N-Methyltransferase Deficiency;Methylenetetrahydrofolate Reductase Deficiency (MTHFRD);Methionine Adenosyltransferase Deficiency;Glycine and Serine Metabolism;Dimethylglycine Dehydrogenase Deficiency;Dihyd…
MEDN0609	C9H15N2O15P3	Uridine triphosphate(UTP)	尿苷三磷酸(UTP)	Nucleotide And Its metabolites	核苷酸及其代谢物	Nucleotide and Its metabolites	核苷酸及其代谢物	4	0.6769	63-39-8	6722.34	15735.6	8555.06	7606.76	4109.34	3755.48	12701.2	12468.8	17798.1	2207.5	6419.31	639.772	917.38	29760	5323.06	529.525	2345.61	2332.86	2327.63	HMDB0000285	SMP0000045;SMP0000010;SMP0000444;SMP0000216;SMP0000240;SMP0000058;SMP0000043;SMP0000046;SMP0000172;SMP0000219;SMP0000178;SMP0000202;SMP0000182;SMP0000390;SMP0000262;SMP0000247;SMP0000248;SMP0000249;SMP0000250;SMP0000251;SMP0000252;SMP0000253;SMP0000254;SMP0000255;SMP0000256;SMP0000257;SMP0000258;SMP0000259;SMP0000290;SMP0000291;SMP0000292;SMP0000293;SMP0000294;SMP0000295;SMP0000495;SMP0000496;SMP…	Amino Sugar Metabolism;Nucleotide Sugars Metabolism;Lactose Synthesis;Sialuria or French Type Sialuria;Salla Disease/Infantile Sialic Acid Storage Disease;Starch and Sucrose Metabolism;Galactose Metabolism;Pyrimidine Metabolism;beta-Ureidopropionase Deficiency;UMP Synthase Deficiency (Orotic Aciduria);Dihydropyrimidinase Deficiency;MNGIE (Mitochondrial Neurogastrointestinal Encephalopathy);Galact…
MW0160112	CH4OS	Methanesulfenic acid	甲亚磺酸	Alcohol and amines	醇、胺类	Alcohols	醇类	4	0.6485	62965-22-4	33709.3	35123.8	29593.4	38352.8	35528.5	42654.6	29819.5	31662.8	48818.9	36032.3	30901.9	35520.6	46132.2	29724.6	35394.6	38348.7	40978	41634.2	40041.9	--	--	--
MEDP0513	C16H33NO	Palmitic amide	十六碳酰胺	FA	脂肪酰类	Others	其他	2	0.7401	629-54-9	5638.83	4559.91	3613.26	4817.41	4636.97	4732.24	3943.17	3598.31	4508.89	5485.73	5109.03	6311.38	4713.55	4510.44	4236.53	4133.4	6301.13	6234.43	6311.38	HMDB0012273	--	--
MW0007126	C13H19NO2S	Fenothiocarb	硫威威	Benzene and substituted derivatives	苯及其衍生物	Phenolics	苯酚类	2	0.7127	62850-32-2	5844.55	6015.2	6251.56	5873.44	7050.23	6158.24	6442.69	6001.98	5458.09	6538.63	7208.87	7694.63	6725.63	7192.39	6362.37	8306.2	6529.12	6415.33	6522.52	--	--	--
MW0121608	C8H9N3	5-Methyl-1H-benzimidazol-2-amine	5-甲基-1H-苯并咪唑-2-胺	Benzene and substituted derivatives	苯及其衍生物	Benzene and substituted derivatives	苯及其衍生物	4	0.657	6285-68-3	319.779	915.436	862.156	758.548	800.124	1353.85	562.335	4247.84	406.651	458.718	1216.91	1181.02	1466.49	1050.03	1014.2	958.326	1023.41	928.897	1048.86	--	--	--
MW0117997	C6H8O	2,5-Dimethylfuran	2,5-二甲基呋喃	Heterocyclic compounds	杂环化合物	Heterocyclic compounds	杂环化合物	4	0.5051	625-86-5	385.953	2372.81	2108.41	1434.93	1022.69	310.014	3090.53	976.628	967.572	1060.3	816.769	1013.28	236.358	3155.52	2212.54	1328.13	691.345	665.35	660.048	HMDB0033182	--	--
MEDP0815	C4H9NO	N-Ethylacetamide	N-乙基乙酰胺	Alcohol and amines	醇、胺类	Amines	胺类	1	0.595	625-50-3	31300.4	30171.4	31695.2	34052.2	36469.6	35370.9	31980.3	29750.6	36622.6	24546	22654.4	25144.3	38945.9	33501.6	26460.9	29064.7	28981	28796.5	28982.4	HMDB0031215	--	--
MW0108240	C3H6O3	Methoxyacetic acid	2-甲氧基乙酸	Organic acid And Its derivatives	有机酸及其衍生物	Organic acid And Its derivatives	有机酸及其衍生物	2	0.7155	625-45-6	19548.8	16554.5	19610.6	20861.4	18775.1	20804.4	19047	18220.6	18544.1	9469.57	8610.77	12946.7	22340.2	18460.8	20328.2	14449.5	38053.6	48676.9	51513.2	HMDB0041929	--	--
MW0114859	C5H8O	3-Penten-2-one	甲基丙烯基酮	Aldehyde,Ketones,Esters	醛、酮、酯类	Esters	酯类	2	0.8214	625-33-2	61.0751	466.496	372.135	245.076	1455.85	819.679	807.087	1474.9	380.401	551.324	345.429	485.046	372.2	24.0249	932.182	324.525	3134.73	3095.17	3119.08	HMDB0001184	--	--
MEDP1754	C6H8O4	Dimethyl fumarate	富马酸二甲酯	Aldehyde,Ketones,Esters	醛、酮、酯类	Esters	酯类	1	0.6224	624-49-7	74737.1	71497.4	67880.9	69048.9	48671.2	68445.4	68202.5	50742.2	69042	82591	85734.1	86487.5	84207.6	79386.5	78893.3	78120.6	75288.3	74867.3	75229.1	HMDB0031257	--	--
MW0106032	C4H6N2O2	L-3-Cyanoalanine	3-氰基-L-丙氨酸	Amino acid and Its metabolites	氨基酸及其代谢物	Amino acid and Its metabolites	氨基酸及其衍生物	2	0.5784	6232-19-5	862379	962938	1.31045e+06	1.0086e+06	861511	926070	582242	894336	447031	1.3739e+06	1.43223e+06	1.40843e+06	1.16573e+06	790376	769202	1.35042e+06	1.15634e+06	1.11447e+06	1.12208e+06	HMDB0060245	--	--
MW0052338	C8H12O4	Diethyl maleate	富马酸二乙酯	Aldehyde,Ketones,Esters	醛、酮、酯类	Esters	酯类	2	0.674	623-91-6	23402.7	17836.2	14760.3	21979	18438.3	15884.8	16012.1	66661.5	20313.9	42230.3	17268.1	19963.9	22898.3	38816.1	23773	19846	41644.2	41658	36952.4	HMDB0038601	--	--
MW0111226	C6H14N2O	N-Nitrosodipropylamine	N-亚硝基二正丙胺	Alcohol and amines	醇、胺类	Amines	胺类	4	0.5683	621-64-7	1052.38	6272.08	3434.63	302.641	2359.31	3088.99	1883.18	3579.42	2158.62	547.506	1384.03	485.659	1224.83	532.869	2146.63	978.399	1883.86	2014.04	1995.25	--	--	--
MW0142104	C12H6Cl2NNaO2	2,6-Dichloroindophenol sodium salt	2,6-二氯吲哚酚钠盐	Benzene and substituted derivatives	苯及其衍生物	Benzene and substituted derivatives	苯及其衍生物	4	0.7096	620-45-1	91480.6	16143	24484	138183	3720.12	14102.1	35458.7	160989	48925.5	170690	103821	18496.9	106506	18075.7	10791	746.165	6924.04	6770.28	7342.42	--	--	--
MW0106408	C4H7Cl2O4P	Dichlorvos	诺戈斯	Aldehyde,Ketones,Esters	醛、酮、酯类	Esters	酯类	2	0.6155	62-73-7	86472.5	44187.1	73674.5	102725	37127.8	54229.3	101507	37628.7	141592	132659	87659.4	70913.8	74508.2	36257	72828.8	78764.6	58322.2	56429.8	50182.9	HMDB0033956	--	--
MW0168753	C6H7N	Aniline	苯胺	Benzene and substituted derivatives	苯及其衍生物	Benzene and substituted derivatives	苯及其衍生物	3	0.9037	62-53-3	8398.96	8075.5	7340.94	5482.59	2688.73	1941.34	7072.96	6976.08	7878.97	571.085	1261.29	3792.93	5971.41	8187.88	7537.64	4927.9	5269.73	5351.85	5294.06	HMDB0003012	--	--
MEDP0125	C5H14NO+	Choline	胆碱	Tryptamines,Cholines,Pigments	色胺、胆碱、色素	Cholines	胆碱类	1	0.9685	62-49-7	1.1782e+07	1.08342e+07	1.12828e+07	1.09755e+07	1.14836e+07	1.08201e+07	1.11985e+07	1.03157e+07	5.571e+06	2.8732e+06	4.65249e+06	8.19489e+06	9.15289e+06	1.09475e+07	1.09511e+07	1.01724e+07	1.02032e+07	1.02115e+07	1.02322e+07	HMDB0000097	SMP0000123;SMP0000025;SMP0000033;SMP0000177;SMP0000341;SMP0000214;SMP0000222;SMP0000340;SMP0000221;SMP0000570;SMP0002313;SMP0014212;SMP0029731	Betaine Metabolism;Phospholipid Biosynthesis;Methionine Metabolism;Cystathionine beta-Synthase Deficiency;Hypermethioninemia;S-Adenosylhomocysteine (SAH) Hydrolase Deficiency;Glycine N-Methyltransferase Deficiency;Methylenetetrahydrofolate Reductase Deficiency (MTHFRD);Methionine Adenosyltransferase Deficiency;Homocystinuria-Megaloblastic Anemia Due to Defect in Cobalamin Metabolism, cblG Complem…
MW0006930	C8H11NO2	Dopamine	多巴胺	Alcohol and amines	醇、胺类	Polyamines	多胺	1	0.8829	62-31-7	345403	143098	169819	225072	54923.8	71874.4	115486	313825	96103.5	5199.65	29678	53311.2	143422	107738	128363	74478	73053.6	73156.7	73112	HMDB0000073	SMP0000012;SMP0000170;SMP0000006;SMP0000169;SMP0000190;SMP0000218;SMP0000392;SMP0000393;SMP0000394;SMP0000395;SMP0000396;SMP0000397;SMP0000398;SMP0000399;SMP0000400;SMP0000401;SMP0000402;SMP0000403;SMP0000404;SMP0000405;SMP0000406;SMP0000408;SMP0000409;SMP0000410;SMP0000411;SMP0000412;SMP0000413;SMP0000414;SMP0000415;SMP0000416;SMP0000417;SMP0000422;SMP0000423;SMP0000424;SMP0000425;SMP0000426;SMP…	Catecholamine Biosynthesis;Aromatic L-Aminoacid Decarboxylase Deficiency;Tyrosine Metabolism;Alkaptonuria;Hawkinsinuria;Tyrosinemia Type I;Benzocaine Action Pathway;Bupivacaine Action Pathway;Chloroprocaine Action Pathway;Cocaine Action Pathway;Dibucaine Action Pathway;Levobupivacaine Action Pathway;Lidocaine (Local Anaesthetic) Action Pathway;Mepivacaine Action Pathway;Oxybuprocaine Action Pathw…
MW0049069	C32H46O8	Cucurbitacin B	葫芦素B	Aldehyde,Ketones,Esters	醛、酮、酯类	Esters	酯类	4	0.6415	6199-67-3	2373.14	2060.28	2679.72	2356.89	2207.89	2711.54	1742.28	2649.49	1520.94	2142.51	1874.15	2219.82	2178.33	2274.3	1843.81	1988.84	2350.18	2374.74	2406.75	HMDB0034927	--	--
MW0169046	C6H10ClN5	Deethylatrazine	去乙基莠去津	Heterocyclic compounds	杂环化合物	Heterocyclic compounds	杂环化合物	2	0.7088	6190-65-4	16081.4	32217.5	199555	28326.6	57250.9	25059.5	35584.6	40825.3	51549.5	28575.5	30506	28409	71177	29609.9	41613.6	9504.44	32058.5	32335.9	32067.3	HMDB0033249	--	--
MEDP0545	C4H7NO	2-Pyrrolidinone	2-吡咯烷酮	Heterocyclic compounds	杂环化合物	Heterocyclic compounds	杂环化合物	1	0.7391	616-45-5	3765.9	3492.58	2849.63	6762.68	14992.2	24987.2	7061.03	3609.85	23287.1	2498.37	4490.33	17241.9	8435.44	9673.98	8875.3	7653.38	13922.4	14255.1	13711.3	HMDB0002039	--	--
MW0107929	C5H12N2O2	DL-Ornithine	L-乌氨酸	Amino acid and Its metabolites	氨基酸及其代谢物	Amino acids	氨基酸	2	0.7324	616-07-9 | 128551-39-3 | 7006-33-9	179674	189040	182682	180603	193683	189398	185013	186472	192044	187065	189645	201780	201394	216865	189179	209149	186268	187976	188184	HMDB0000214	SMP0000020;SMP0000445;SMP0000207;SMP0000362;SMP0000360;SMP0000361;SMP0000208;SMP0000188;SMP0000363;SMP0000059;SMP0000357;SMP0000003;SMP0000001;SMP0000205;SMP0000002;SMP0000504;SMP0000505;SMP0000506;SMP0000507	Arginine and Proline Metabolism;Spermidine and Spermine Biosynthesis;Prolidase Deficiency (PD);Arginine: Glycine Amidinotransferase Deficiency (AGAT Deficiency);Hyperprolinemia Type II;Hyperprolinemia Type I;Prolinemia Type II;Guanidinoacetate Methyltransferase Deficiency (GAMT Deficiency);Ornithine Aminotransferase Deficiency (OAT Deficiency);Urea Cycle;Argininemia;Argininosuccinic Aciduria;Citr…
MW0104284	C4H6N2O2	N-Methylhydantoin	1-甲基乙内酰脲	Heterocyclic compounds	杂环化合物	Heterocyclic compounds	杂环化合物	1	0.849	616-04-6	6.44733e+06	2.62486e+06	4.0205e+06	6.68926e+06	3.91484e+06	2.42399e+06	3.09379e+06	6.78416e+06	5.09662e+06	695023	1.66384e+06	1.80862e+06	8.79887e+06	3.98985e+06	4.46461e+06	2.68475e+06	2.56359e+06	2.56408e+06	2.57296e+06	HMDB0003646	--	--
MW0001245	C24H34O2	1,1'-[1,12-Dodecanediylbis(oxy)]bisbenzene	1,1'-[1,12-十二烷二基双(氧基)]双苯	Benzene and substituted derivatives	苯及其衍生物	Phenolics	苯酚类	3	0.5084	61575-03-9	10415.1	8896.29	9231.13	13330.7	5501.69	8100.27	8843.05	6635.64	5274.67	11889.5	7765.39	8404.2	6674.34	7228.48	7514.99	4749.67	5721.67	5720.23	5671.41	HMDB0039760	--	--
MW0006544	C6H5ClO2	Chlorohydroquinone	1，4-二羟基-2-氯苯	Benzene and substituted derivatives	苯及其衍生物	Phenolics	苯酚类	4	0.6489	615-67-8	9984.6	15951.4	11095.4	10690.4	10479.6	11119.1	11016.2	11626.5	10681.9	10026.7	4167.28	12124.3	11799	11295.2	10495.8	10285.1	18759	16702.9	17874.6	--	--	--
MW0104770	C9H8O3	2-Hydroxycinnamic acid	2-羟基肉桂酸	Benzene and substituted derivatives	苯及其衍生物	Phenolic acids	酚酸类	1	0.8954	614-60-8	427340	176755	206969	269529	66639.4	85893.1	138599	382231	120909	6506.22	32486.8	62433.6	164938	129281	153924	85543.8	84772.8	84823.8	84752.1	HMDB0002641	--	--
MW0110660	C14H31NO3	2-(Dipentylamino)-2-(hydroxymethyl)propane-1,3-diol	2-(二戊氨基)-2-(羟甲基)丙烷-1,3-二醇	Alcohol and amines	醇、胺类	Alcohols	醇类	4	0.8271	61206-64-2	6473.3	4242.83	4064.87	5426.03	2375.33	3794.86	3562.23	3259.3	2386.4	3507.14	2901.28	3374.93	3532.75	2902.39	3044.59	3022.74	5507.99	5477.44	5538.85	--	--	--
MW0169632	C7H8N4O2	Paraxanthine	1,7-二甲基黄嘌呤	Nucleotide And Its metabolites	核苷酸及其代谢物	Nucleotide and Its metabolites	核苷酸及其代谢物	1	0.6243	611-59-6	3158.44	2153.44	3711.86	10207	10898.1	8509.59	11678.4	17462.5	4491.62	3479.69	3185.13	5192.88	15843.7	8727.44	11996.5	6929.65	18774.7	19085.8	18953.6	HMDB0001860	SMP0000028	Caffeine Metabolism
MW0107786	C6H13NO2	L-Leucine	L-亮氨酸	Amino acid and Its metabolites	氨基酸及其代谢物	Amino acids	氨基酸	3	0.9523	61-90-5	9137.36	26419.7	26019.9	9150.25	12006.6	13045.9	21197.9	10090	6746.64	1577.35	5546.43	11702.8	11161.2	20710	23051.9	13688.3	16616.7	16518.6	16614.7	HMDB0000687	SMP0000032;SMP0000173;SMP0000137;SMP0000236;SMP0000138;SMP0000199;SMP0000237;SMP0000139;SMP0000140;SMP0000384;SMP0000200;SMP0000238;SMP0000141;SMP0000262;SMP0000247;SMP0000248;SMP0000249;SMP0000250;SMP0000251;SMP0000252;SMP0000253;SMP0000254;SMP0000255;SMP0000256;SMP0000257;SMP0000258;SMP0000259;SMP0000290;SMP0000291;SMP0000292;SMP0000293;SMP0000294;SMP0000295;SMP0000521;SMP0000522;SMP0000523;SMP…	Valine, Leucine, and Isoleucine Degradation;beta-Ketothiolase Deficiency;2-Methyl-3-hydroxybutryl-CoA Dehydrogenase Deficiency;Propionic Acidemia;3-Hydroxy-3-methylglutaryl-CoA Lyase Deficiency;Maple Syrup Urine Disease;3-Methylcrotonyl-CoA Carboxylase Deficiency Type I;3-Methylglutaconic Aciduria Type I;3-Methylglutaconic Aciduria Type III;Methylmalonate Semialdehyde Dehydrogenase Deficiency;Met…
MW0007573	C15H15NO2	Mefenamic acid	甲灭酸	Benzene and substituted derivatives	苯及其衍生物	Benzene and substituted derivatives	苯及其衍生物	2	0.8278	61-68-7	54178.8	53362	47793.4	54732.6	52468.7	49345.9	49808.5	51393.5	54550.9	32474.9	31287.9	39058.7	53923	49784.3	42177.3	39129.5	47118.9	47115.3	46903.3	HMDB0014922	SMP0000109	Mefenamic Acid Action Pathway
MW0125521	C12H16N2	N,N-Dimethyltryptamine	二甲基色胺	Tryptamines,Cholines,Pigments	色胺、胆碱、色素	Tryptamines	色胺	2	0.5375	61-50-7	19898.3	20717.8	20623.7	18637.5	21777.2	21191.9	20907.6	21125.6	21895.7	32345.1	28016.8	25802.1	22677.1	22304.5	24637	23600.6	23324.1	23405.4	23406.7	HMDB0005973	--	--
MW0054285	C25H39NO4	Latanoprost ethyl amide	拉坦前列素乙酰胺	Hormones and hormone related compounds	激素及激素相关物质	Hormones and hormone related compounds	激素及激素相关物质	4	0.62	607351-44-0	129037	120026	136529	94950.7	142964	116019	118880	123522	107735	115305	122258	129450	108640	119519	137675	114828	78695.1	78295.6	78587	--	--	--
MW0122854	C10H9N3O	Amrinone	氨力农	Aldehyde,Ketones,Esters	醛、酮、酯类	Ketones	酮类	4	0.6677	60719-84-8	53784.5	8492.19	24813.5	117056	3047.06	466.026	22169.4	90732.9	82619.3	216172	130246	40087.6	26627.8	435.098	1664.33	11976.2	13785.9	12723.1	13023.7	HMDB0015496	--	--
MW0054544	C28H50NO7P	1-Arachidonoyl-sn-glycero-3-phosphocholine	LysoPC(20:4(5Z,8Z,11Z,14Z))	GP	甘油磷脂类	LPC	溶血磷脂酰胆碱	3	0.9167	60701-99-7	1568.25	918.945	1167.47	978.798	455.95	1111.98	1834.12	2454.67	1426.7	2403.61	3078.45	2554.01	1869.93	1571.24	1126.86	716.063	1701.28	1684.77	1664.74	HMDB0010395	--	--
MW0124031	C11H8Cl2N2O3	Ethyl 6,7-dichloro-3-hydroxyquinoxaline-2-carboxylate	6,7-二氯-3-羟基喹喔啉-2-甲酸乙酯	Aldehyde,Ketones,Esters	醛、酮、酯类	Esters	酯类	4	0.5459	60578-70-3	38188	36480.6	18579.1	39540.2	20477.5	23868.3	16546.6	29340.5	14981.9	3407.55	4054.79	10428.1	17698.2	35365.9	22402.2	16808.7	19068.2	19064.2	18928.4	--	--	--
MW0000982	C9H15NO6P2	[Benzyl(phosphonomethyl)amino]methylphosphonic acid	[苄基(膦酰基甲基)氨基]甲基膦酸	Benzene and substituted derivatives	苯及其衍生物	Benzene and substituted derivatives	苯及其衍生物	4	0.5744	6056-53-7	4216.5	3791.74	4064.2	4065.15	3625.57	3916.9	4314.51	4759.69	3484.51	3135.16	3305.38	4542.14	5465.31	4729.39	5042.17	4978.2	4137.49	4141.65	4188.05	--	--	--
MW0125406	C18H20FN3OS	N-(4-fluorophenyl)-4-(2-methoxyphenyl)piperazine-1-carbothioamide	N-(4-氟苯基)-4-(2-甲氧基苯基)哌嗪-1-硫代碳酰胺	Alcohol and amines	醇、胺类	Amines	胺类	4	0.6974	6046-23-7	372022	6.48193e+06	206968	133310	6.06282e+06	234957	6.09191e+06	6.71156e+06	6.70331e+06	6.31978e+06	6.3348e+06	6.30096e+06	7.15714e+06	6.65926e+06	6.45285e+06	6.45511e+06	86730.6	86941.9	85182.2	--	--	--
MW0112260	C5H12O	2-Pentanol	2-戊醇	Alcohol and amines	醇、胺类	Alcohols	醇类	2	0.6601	6032-29-7	740.712	5186.24	4277.58	655.263	20884.1	13932.5	3584.76	223.946	1690.01	12748.7	15948	25981.5	1064.72	7583.68	18791.9	30706.5	16767.5	16623.8	16347.4	HMDB0031599	--	--
MW0055414	C47H95N2O6P	C24 Sphingomyelin	C24 鞘磷脂	SL	鞘脂类	SM	鞘磷脂	4	0.9362	60037-60-7	3116.33	2965.04	2428.74	1952.07	2097.05	1434.78	1407.99	1298.67	952.959	807.026	731.86	682.951	408.386	335.163	356.613	269.259	2316	1993.01	2405.43	HMDB0011697	--	--
MW0104824	C4H6O3	2-Ketobutyric acid	2-氧代丁酸	Organic acid And Its derivatives	有机酸及其衍生物	Organic acid And Its derivatives	有机酸及其衍生物	4	0.5808	600-18-0	49231.5	14836	4621.65	17834.3	29305	37862.1	11567.8	6901.05	11362.7	25173.9	29446.4	14486.3	20174.1	44393.9	41804.9	18602.9	27121.3	20827.8	24823	HMDB0000005	SMP0000029;SMP0000455;SMP0000033;SMP0000177;SMP0000341;SMP0000214;SMP0000222;SMP0000340;SMP0000221;SMP0000016;SMP0000004;SMP0000452;SMP0000242;SMP0000179;SMP0000244;SMP0000198;SMP0000201;SMP0000223;SMP0000484;SMP0000485;SMP0000502;SMP0000514;SMP0000515;SMP0000570;SMP0000721	Selenoamino Acid Metabolism;Homocysteine Degradation;Methionine Metabolism;Cystathionine beta-Synthase Deficiency;Hypermethioninemia;S-Adenosylhomocysteine (SAH) Hydrolase Deficiency;Glycine N-Methyltransferase Deficiency;Methylenetetrahydrofolate Reductase Deficiency (MTHFRD);Methionine Adenosyltransferase Deficiency;Propanoate Metabolism;Glycine and Serine Metabolism;Threonine and 2-Oxobutanoat…
MW0169657	C15H14O5	Phloretin	根皮苷	Flavonoids	黄酮	Chalcones	查耳酮	2	0.7218	60-82-2	11219.8	12123.7	12403.3	11267.3	12746.9	11674.3	12147.9	12592	11902.9	12688.7	12300.1	12878.7	11335.7	12143.6	13693.7	13434.1	11900.7	11830.3	11831.7	HMDB0003306	--	--
MW0054784	C4H6N2S	Methimazole	甲巯咪唑	Heterocyclic compounds	杂环化合物	Heterocyclic compounds	杂环化合物	1	0.5707	60-56-0	4467.31	12595.7	8466.94	4657.78	31089	15014	7196.4	2327.31	8040.03	28701	33952.6	53659.3	5711.05	13874.3	27526.2	59424	26563.3	26262.2	25987.7	HMDB0014901	--	--
MW0105405	C2H5NO	Acetamide	乙酰胺	Alcohol and amines	醇、胺类	Amines	胺类	3	0.7161	60-35-5	2756	25751.4	20873.9	21765.6	31434.3	43844.8	37294.4	3180.81	2647.88	64062.9	13732.2	90169	20458.6	26675.6	68171.2	74828.5	18187	17671	17595.2	HMDB0031645	--	--
MW0015756	C6H13NO2	Aminocaproic acid	6-氨基己酸	Amino acid and Its metabolites	氨基酸及其代谢物	Amino acid derivatives	氨基酸衍生物	1	0.5989	60-32-2	91461.4	204120	52765.6	93594.2	85156.6	181817	265065	89977.3	241137	95205.7	108275	352697	219927	109733	90330.7	88887.7	163555	147253	151177	HMDB0001901	SMP0000286	Aminocaproic Acid Action Pathway
MEDN0006	C9H11NO3	L-Tyrosine	L-酪氨酸	Amino acid and Its metabolites	氨基酸及其代谢物	Amino acids	氨基酸	1	0.9519	60-18-4	3.07256e+06	1.21339e+06	1.48875e+06	1.92752e+06	427817	565925	977028	2.76146e+06	801948	44838.3	209390	400021	1.14691e+06	839051	1.00098e+06	551273	577704	573672	576557	HMDB0000158	SMP0000012;SMP0000008;SMP0000170;SMP0000206;SMP0000369;SMP0000370;SMP0000006;SMP0000169;SMP0000190;SMP0000218;SMP0000429;SMP0000494;SMP0000497;SMP0000498;SMP0000533;SMP0000716;SMP0119304	Catecholamine Biosynthesis;Phenylalanine and Tyrosine Metabolism;Aromatic L-Aminoacid Decarboxylase Deficiency;Phenylketonuria;Tyrosinemia Type 2 (or Richner-Hanhart Syndrome);Tyrosinemia Type 3 (TYRO3);Tyrosine Metabolism;Alkaptonuria;Hawkinsinuria;Tyrosinemia Type I;Disulfiram Action Pathway;Tyrosinemia, Transient, of the Newborn;Tyrosine Hydroxylase Deficiency;Dopamine beta-Hydroxylase Deficie…
MW0119981	C14H15N3	4-(Dimethylamino)azobenzene	对-(二甲基氨基）偶氮苯[甲基黄]	Benzene and substituted derivatives	苯及其衍生物	Benzene and substituted derivatives	苯及其衍生物	3	0.8543	60-11-7 | 25548-37-2 | 25548-36-1	4790.99	4942.55	4507.81	4771.27	4520.84	4811.56	3837.15	4374.46	4513.86	4346.18	4675.58	4047.1	4825.11	3997.07	4054.03	4357.37	4537.53	4572.11	4572.15	HMDB0032141	--	--
MW0104381	C5H10NO7P	N-(Carboxymethyl)-N-(phosphonomethyl)glycine	N-(羧甲基)-N-(膦酰基甲基)甘氨酸	Benzene and substituted derivatives	苯及其衍生物	Benzene and substituted derivatives	苯及其衍生物	4	0.719	5994-61-6	37649.5	35499	35636.4	35963	29875.3	36511.9	15265.8	29752.1	40171.1	33495.3	20533.9	36770.3	21267.8	35904.1	54774	34127	37371.4	38251.9	38562.4	--	--	--
MW0052439	C10H16	D-Limonene	柠檬烯	Aldehyde,Ketones,Esters	醛、酮、酯类	Ketones	酮类	2	0.6459	5989-27-5	60.4544	55.9792	131.323	43.2983	554.87	196.056	210.671	531.264	80.9103	45.0306	48.8138	142.661	88.2832	54.6534	360.642	50.6755	1385.34	1385.01	1395.06	HMDB0003375	--	--
MEDL02339	C4H11O4P	Diethyl hydrogen phosphate	磷酸二乙酯	Aldehyde,Ketones,Esters	醛、酮、酯类	Esters	酯类	2	0.705	598-02-7	315663	313361	308653	296321	297375	295017	318629	322602	345659	367690	356626	360697	361094	365443	380093	364130	345083	346351	346329	HMDB0012209	--	--
MW0107563	C11H21N3O4	Ile-Gln	L-异亮氨酸-L-谷氨酰胺	Amino acid and Its metabolites	氨基酸及其代谢物	Small Peptide	小肽	2	0.6707	59652-60-7	2634.4	2614.33	2344.12	2159.02	2651.4	2774.06	2786.96	2232.21	2633.96	2969.3	3398.69	2949.93	2500.4	3164.22	2888.67	3181.04	3429.64	3358.7	3398.97	HMDB0028905	--	--
MW0003799	C11H9NO2	3-Amino-2-naphthoic acid	3-氨基-2-萘甲酸	Benzene and substituted derivatives	苯及其衍生物	Benzene and substituted derivatives	苯及其衍生物	1	0.5942	5959-52-4	96438.3	122562	128693	57630.8	25751.2	30183	94828.2	128715	24868.9	12494.1	107893	137023	49780.6	100202	176271	108532	118222	117776	118230	--	--	--
MW0054179	C12H18O3	Jasmonic acid	茉莉酸	Hormones and hormone related compounds	激素及激素相关物质	Hormones and hormone related compounds	激素及激素相关物质	2	0.6914	59366-47-1	1149.89	1553.63	1103.25	891.543	690.2	1486.96	1467.43	919.124	1048.1	1308.56	1241.06	1915.19	1328.45	1322.42	1890.66	1524.73	1350.25	1238.03	1339.92	HMDB0032797	--	--
MW0121274	C6H8BrN3	5-Bromo-6-methylpyridine-2,3-diamine	5-溴-6-甲基吡啶-2,3-二胺	Heterocyclic compounds	杂环化合物	Heterocyclic compounds	杂环化合物	4	0.7001	59352-90-8	8067.26	7807.38	8445.65	7865.96	7324.97	6929.26	9190.46	10338.9	7412.45	7859.92	15398.1	8493.24	10369.4	9132.56	7855.09	15199.4	12612.8	12434.6	11915	--	--	--
MW0168471	C10H6N4O2	2-(1h-1,2,4-triazol-5-yl)-1h-isoindole-1,3(2h)-dione	2-(1h-1,2,4-三唑-5-基)-1h-异吲哚-1,3（2h)-二酮	Heterocyclic compounds	杂环化合物	Indole and Its derivatives	吲哚及其衍生物	2	0.724	59208-47-8	225377	226341	187746	239790	207144	216352	233919	236533	171038	207084	198558	214601	244548	238237	225244	215743	207200	207748	206990	--	--	--
MW0014489	C4H8O3	4-Hydroxybutyric acid	4-羟基丁酸	Organic acid And Its derivatives	有机酸及其衍生物	Organic acid And Its derivatives	有机酸及其衍生物	3	0.9057	591-81-1	12407.2	21735.4	21561.5	12300.7	3023.09	13973.3	9451.27	4284.84	22601.2	973.211	4440.98	5324.96	6129.13	6271.22	4725.34	3428.75	11421.1	11263.9	11427.2	HMDB0000710	--	--
MW0112917	C3H7O6P	3-Phosphoglyceraldehyde	3-磷酸​​甘油醛	Carbohydrates and Its metabolites	碳水化合物及其代谢物	Sugar derivatives	糖衍生物	2	0.7021	591-59-3 | 142-10-9	105614	107430	101931	111652	116333	112139	111672	116187	119860	92050.9	108372	93689	140402	143386	50223.2	125392	111952	114625	113479	HMDB0001112	SMP0000064;SMP0000124;SMP0000031;SMP0000040;SMP0000128;SMP0000355;SMP0000374;SMP0000518;SMP0000519;SMP0000520;SMP0000531;SMP0000560;SMP0000561;SMP0000562;SMP0000563;SMP0000572;SMP0000573;SMP0000574;SMP0000581;SMP0000654;SMP0000725	Fructose and Mannose Degradation;Glycerol Phosphate Shuttle;Pentose Phosphate Pathway;Glycolysis;Gluconeogenesis;Mitochondrial Electron Transport Chain;Glycogen Storage Disease Type 1A (GSD1A) or Von Gierke Disease;Glucose-6-phosphate Dehydrogenase Deficiency;Ribose-5-phosphate Isomerase Deficiency;Transaldolase Deficiency;Glycogenosis, Type VII. Tarui Disease;Phosphoenolpyruvate Carboxykinase De…
MW0120354	C9H5ClIN	4-Chloro-3-iodoquinoline	4-氯-3-碘喹啉	Heterocyclic compounds	杂环化合物	Heterocyclic compounds	杂环化合物	4	0.7212	590371-90-7	10619.8	949.371	2953.29	9973.56	82248.6	81987.1	82643.2	5192.07	16850.9	85734.5	85937.7	85479.2	7497.62	90339.9	87539.8	87570.4	82749.6	83007.5	82966.3	--	--	--
MW0146707	C7H17ClN2O2	Bethanechol chloride	氯化贝胆碱	Aldehyde,Ketones,Esters	醛、酮、酯类	Esters	酯类	4	0.6993	590-63-6	899.877	1371.99	1069.92	521.723	1238.84	1028.85	915.542	986.66	1803.66	834.351	798.497	1048.95	974.437	930.561	957.207	579.165	1089.98	1040.8	1083.85	HMDB0015154	--	--
MW0007401	C12H13N3O2	Isocarboxazid	异卡波肼	Benzene and substituted derivatives	苯及其衍生物	Benzene and substituted derivatives	苯及其衍生物	4	0.6287	59-63-2	10412.8	28916.2	30948.5	14709.4	28441.7	26590.6	28254.6	19070.5	21607.1	16442.4	20190.4	27640.7	16241.1	41788.3	26637	63254.8	12018.3	15111.3	15904.1	HMDB0015377	--	--
MW0009518	C13H20N2O2	Procaine	普鲁卡因	Benzene and substituted derivatives	苯及其衍生物	Benzene and substituted derivatives	苯及其衍生物	3	0.5887	59-46-1	14046.2	13500	14006.2	14016.9	15643	14590.9	14940.7	15316.6	13799.4	17391.9	18731	16078.2	14698	15126.1	15520.3	15751.2	18026.8	18061.1	18111	HMDB0014859	SMP0000402	Procaine Action Pathway
MW0010676	C10H7NO4	Xanthurenic acid	黄尿酸	Amino acid and Its metabolites	氨基酸及其代谢物	Amino acid derivatives	氨基酸衍生物	1	0.8039	59-00-7	5630.8	8519.37	6309.67	2725.16	288.673	119.309	4235.53	6420.75	8410.92	1620.64	992.164	3783.44	4281.3	3328.05	10949.7	8701.33	6042.4	5976	5969.97	HMDB0000881	SMP0000063	Tryptophan Metabolism
MW0147771	C8H14N2O4	Coprine	鬼伞毒素	Amino acid and Its metabolites	氨基酸及其代谢物	Small Peptide	小肽	4	0.6572	58919-61-2	3503.9	4287.61	4562.21	1682.47	663.432	1188.54	2197.47	2295.79	870.517	254.503	502.646	948.07	161.421	2246.5	2695.53	981.643	1525.37	1538.69	1552.18	HMDB0034266	--	--
MW0148126	C9H18NO8P	Phosphopantothenic acid	D-4'-磷酸泛酸;（R)-4'-磷酸泛酸	Organic acid And Its derivatives	有机酸及其衍生物	Organic acid And Its derivatives	有机酸及其衍生物	3	0.5767	5875-50-3	811.297	439.71	429.246	476.109	395.894	423.935	791.264	598.69	8978.6	426.865	426.805	310.683	449.528	465.769	232.143	141.314	975.181	988.908	986.095	HMDB0001016	SMP0000027	Pantothenate and CoA Biosynthesis
MW0108964	C4H11O3PS	O,O-Diethyl hydrogen thiophosphate	O，O-二乙基硫代磷酸酯	Aldehyde,Ketones,Esters	醛、酮、酯类	Esters	酯类	2	0.8962	5871-17-0	1.30204e+07	1.2495e+07	1.18791e+07	1.20497e+07	1.29739e+07	1.39647e+07	1.45648e+07	1.40976e+07	1.58012e+07	1.42791e+07	1.39106e+07	1.48998e+07	1.62395e+07	1.64983e+07	1.58619e+07	1.52985e+07	1.41943e+07	1.43437e+07	1.43499e+07	HMDB0001460	--	--
MW0141949	C27H26O5	2,2-Dimethyl-3,4-bis(4-methoxyphenyl)-2H-1-benzopyran-7-ol acetate	2，2-二甲基-3，4-双（4-甲氧基苯基)-2H-1-苯并吡喃-7-醇乙酸酯	Benzene and substituted derivatives	苯及其衍生物	Benzene and substituted derivatives	苯及其衍生物	4	0.7486	5867-70-9	21919.9	4909	5783.7	7843.93	1703.9	2155.39	1390.26	16597.8	318.213	496.57	178718	742.934	1704.91	1653.38	2280.53	709.098	711.273	858.363	829.605	--	--	--
MW0109014	C12H25NO3	(2S,3R)-tert-Butyl 2-amino-3-(tert-butoxy)butanoate	(2S,3R)-2-氨基-3-(叔丁氧基)丁酸叔丁酯	Amino acid and Its metabolites	氨基酸及其代谢物	Amino acid derivatives	氨基酸衍生物	4	0.723	5854-78-4	4583.87	5304.89	5133.11	5002.05	5611.63	4472.56	4176.22	5226.87	3642.85	4053.24	5007.73	4533.96	4109.27	4408.78	3545.43	3750.15	4790.63	4746.79	4776.73	--	--	--
MW0123574	C18H19NO	Desmethyldoxepin	去甲多虑平	Heterocyclic compounds	杂环化合物	Heterocyclic compounds	杂环化合物	2	0.6981	58534-46-6	19977	19719.6	23214.5	20179.5	22688.5	27067.3	19821.1	21388.1	19496.1	29072.6	22010.9	20230.7	19780.9	21691.8	19317.6	19302.1	21348.5	21340.8	21560.9	HMDB0060840	SMP0000641	Doxepin Metabolism Pathway
MW0118914	C18H28N2	2-undecyl-1H-benzimidazole	2-十一烷基-1H-苯并咪唑	Benzene and substituted derivatives	苯及其衍生物	Benzene and substituted derivatives	苯及其衍生物	4	0.6777	5851-51-4	1764.34	1864.3	2553.95	1750.22	2127.16	1574.04	2142.14	2321.49	1920.43	2880.23	3211.68	2739.5	1866.57	1899.63	2431.48	2171.21	1965.19	1936.12	1940.2	--	--	--
MW0105631	C10H16N4O3	Anserine	鹅肌肽	Amino acid and Its metabolites	氨基酸及其代谢物	Small Peptide	小肽	1	0.8542	584-85-0	742.726	230.376	1191.87	98.6413	17129.9	4027.01	288.122	125.464	2919.33	5889.07	28102	709.644	12481.2	2126.63	33476.7	19442.6	9918.25	9916.72	9856.6	HMDB0000194	SMP0000007;SMP0000044;SMP0000351;SMP0000191;SMP0000493	beta-Alanine Metabolism;Histidine Metabolism;GABA-Transaminase Deficiency;Histidinemia;Carnosinuria, Carnosinemia
MW0007242	C17H26O4	Gingerol	生姜油	Benzene and substituted derivatives	苯及其衍生物	Phenolics	苯酚类	2	0.7218	58253-27-3	11.6881	15.1669	15.4744	5.13296	12.7213	14.6751	30.1594	31.8917	5.57012	43.7692	13.4687	19.3953	4.61259	37.5939	37.1939	10.6309	407.137	399.56	400.181	HMDB0005783	--	--
MW0112865	C11H14O	Isovalerophenone	3-甲基-1-苯基-1-丁酮	Aldehyde,Ketones,Esters	醛、酮、酯类	Ketones	酮类	2	0.6877	582-62-7	40636	40139.8	37863.6	41019.3	40920.7	42259.6	40113.5	38791.1	47804.8	29548.3	27584.8	34648.5	50059	46915.7	42153.9	38847.1	38456.3	38581	38454.6	--	--	--
MW0120983	C9H10N2	5,6-Dimethylbenzimidazole	5,6-二甲基苯并咪唑	Benzene and substituted derivatives	苯及其衍生物	Benzene and substituted derivatives	苯及其衍生物	1	0.7303	582-60-5	7807.7	8962.89	8803.61	7403.72	7415.48	8145.84	8248.72	10444.6	6986.58	26756.9	25864.1	20245.7	7168.9	9263.08	13279.4	13848.8	14391.4	14478.7	14452.6	HMDB0003701	SMP0000070	Riboflavin Metabolism
MEDP2113	C9H13N	2-Phenylpropylamine	2-苯丙胺	Benzene and substituted derivatives	苯及其衍生物	Benzene and substituted derivatives	苯及其衍生物	1	0.7402	582-22-9	10426.9	29415.8	12976.4	4996.84	9149.48	28815.8	7224.42	4134.98	6763.15	19982.8	110.357	7071.68	6769.5	112.347	3320.87	1991.99	8071.7	8143.13	8086.89	--	--	--
MW0106172	C8H9NO5	Clavulanate	克拉维酸	Organic acid And Its derivatives	有机酸及其衍生物	Organic acid And Its derivatives	有机酸及其衍生物	4	0.6953	58001-44-8	34002.3	32815.4	35214	17481.6	31511.5	30650	32167.7	31554	29801.7	47488.6	23183.6	42052.6	28313.3	51734.4	24885.6	24029.2	30165.6	29747.7	30172.7	HMDB0014904	--	--
MW0169991	C9H12N2O6	Uridine	尿嘧啶核苷	Nucleotide And Its metabolites	核苷酸及其代谢物	Nucleotide and Its metabolites	核苷酸及其代谢物	1	0.8685	58-96-8	13464.2	25135.1	36639.4	9623.15	33438.3	75885.9	8956.33	6498.72	8228.53	6898.3	6653.1	3176.63	1274.14	1733.33	4307.62	16430.5	16273.3	16146.5	16276.9	HMDB0000296	SMP0000046;SMP0000172;SMP0000219;SMP0000178;SMP0000202	Pyrimidine Metabolism;beta-Ureidopropionase Deficiency;UMP Synthase Deficiency (Orotic Aciduria);Dihydropyrimidinase Deficiency;MNGIE (Mitochondrial Neurogastrointestinal Encephalopathy)
MW0159913	C10H12N4O5	Inosine	肌苷	Nucleotide And Its metabolites	核苷酸及其代谢物	Nucleotide and Its metabolites	核苷酸及其代谢物	1	0.9597	58-63-9	504.12	1193.85	1980.91	793.569	177598	131731	564.677	819.827	626.998	43642.3	3299.05	17297	6931.63	758.285	688.395	817.377	20062.5	20098.2	20099.6	HMDB0000195	SMP0000050;SMP0000144;SMP0000167;SMP0000365;SMP0000364;SMP0000203;SMP0000220;SMP0000210;SMP0000168;SMP0000427;SMP0000428;SMP0000430;SMP0000512;SMP0000513;SMP0000535;SMP0000536;SMP0000537	Purine Metabolism;Adenosine Deaminase Deficiency;Adenylosuccinate Lyase Deficiency;Gout or Kelley-Seegmiller Syndrome;Lesch-Nyhan Syndrome (LNS);Molybdenum Cofactor Deficiency;Xanthine Dehydrogenase Deficiency (Xanthinuria);Purine Nucleoside Phosphorylase Deficiency;AICA-Ribosiduria;Azathioprine Action Pathway;Mercaptopurine Action Pathway;Thioguanine Action Pathway;Xanthinuria Type I;Xanthinuria…
MW0168692	C10H13N5O4	Adenosine	腺苷	Nucleotide And Its metabolites	核苷酸及其代谢物	Nucleotide and Its metabolites	核苷酸及其代谢物	1	0.9526	58-61-7	163721	133781	240213	36816.5	163854	202953	163451	85047.3	211917	318498	55756	131381	189304	149032	145570	90689	153492	153418	153256	HMDB0000050	SMP0000029;SMP0000123;SMP0000050;SMP0000033;SMP0000144;SMP0000167;SMP0000365;SMP0000364;SMP0000203;SMP0000220;SMP0000210;SMP0000168;SMP0000177;SMP0000341;SMP0000214;SMP0000222;SMP0000340;SMP0000221;SMP0000427;SMP0000428;SMP0000430;SMP0000320;SMP0000321;SMP0000512;SMP0000513;SMP0000535;SMP0000536;SMP0000537;SMP0000570	Selenoamino Acid Metabolism;Betaine Metabolism;Purine Metabolism;Methionine Metabolism;Adenosine Deaminase Deficiency;Adenylosuccinate Lyase Deficiency;Gout or Kelley-Seegmiller Syndrome;Lesch-Nyhan Syndrome (LNS);Molybdenum Cofactor Deficiency;Xanthine Dehydrogenase Deficiency (Xanthinuria);Purine Nucleoside Phosphorylase Deficiency;AICA-Ribosiduria;Cystathionine beta-Synthase Deficiency;Hyperme…
MEDP1029	C15H10O4	Hispidol	(Z)-4',6-二羟基呋喃酮	Heterocyclic compounds	杂环化合物	Heterocyclic compounds	杂环化合物	1	0.8981	5786-54-9	41159.6	4230.55	30772.9	4233.63	18957.6	15122.6	31177.5	3811.04	202829	9458.07	28633.8	13348.4	3327.68	6428.87	25104.4	12392.4	30415.8	30425.9	30626.4	HMDB0033153	--	--
MW0122688	C14H8BrN3	9-Bromo-6H-indolo[2,3-b]quinoxaline	9-溴-6H-吲哚[2,3-b]喹喔啉	Heterocyclic compounds	杂环化合物	Heterocyclic compounds	杂环化合物	4	0.7001	57743-36-9	9.22234e+06	8.62505e+06	8.21887e+06	8.68904e+06	8.06738e+06	8.04172e+06	8.10606e+06	8.92565e+06	8.92286e+06	174844	89427.4	100841	9.25898e+06	8.86101e+06	24180.4	105742	80800.8	82708.6	84362.9	--	--	--
MW0155474	C19H22N2O4	Phenisopham	苯酚	Benzene and substituted derivatives	苯及其衍生物	Benzene and substituted derivatives	苯及其衍生物	4	0.5191	57375-63-0	1795.94	2487.55	2567.56	2823.62	2038.41	1935.95	2378.64	1863.31	1815.77	1480.77	1580.48	2185.51	1785.63	2019.05	2057.85	1677.47	2141.57	2117.26	2148.63	--	--	--
MW0127046	C7H12O2	Dihydro-5-propyl-2(3H)-furanone	二氢-5-丙基-2(3H)-呋喃酮	Aldehyde,Ketones,Esters	醛、酮、酯类	Ketones	酮类	2	0.5601	57129-71-2	56786.1	75342	32436.6	46742.4	19827.5	22948.1	26233.5	27181.7	15780.3	11545.9	16450.7	23885.9	19889.4	27597.5	34744.9	28221.6	26464.5	26738	26728.2	HMDB0031681	--	--
MW0111350	C20H35NO2	Alpha-Linolenoyl ethanolamide	α-亚麻酸乙醇酰胺	Alcohol and amines	醇、胺类	Amines	胺类	2	0.6164	57086-93-8	27308.3	26846.6	28737.3	34426.9	28230.9	26963.9	26075.2	26652.6	34624.1	25246.6	28008	30350	28558	27713.9	25902.9	25703.1	29173.3	28504.2	29186.2	HMDB0013624	--	--
MW0126986	C12H22O2	xi-Dihydro-5-octyl-2(3H)-furanone	xi-二氢-5-辛基-2(3H)-呋喃酮	Aldehyde,Ketones,Esters	醛、酮、酯类	Esters	酯类	2	0.8063	57084-18-1	47898.1	46677.3	49233.8	48181.8	51260.8	52371.6	48755.6	49034.8	45626	52466	49456.7	49553.4	46215.3	45314.2	46006	47665	52646.4	52288.5	52297.6	HMDB0031683	--	--
MW0127498	C12H20N4OS	Isomethiozin	异硫辛	Others	其他	Others	其他	4	0.7366	57052-04-7	2955.29	2780.58	2866.78	3209.72	2463.87	2782.87	3223.09	2702.64	3131.26	2569.42	2223.44	2822.27	2923.2	2995.97	2738.22	3156.79	2624.98	2641.93	2667.52	--	--	--
MW0122540	C14H15N5O2	1H-Purine-2,6-dione, 3,7-dihydro-1,3-dimethyl-8-((phenylmethyl)amino)-	1H-嘌呤-2,6-二酮, 3,7-二氢-1,3-二甲基-8-((苯甲基)氨基)-	Benzene and substituted derivatives	苯及其衍生物	Benzene and substituted derivatives	苯及其衍生物	4	0.7153	57000-13-2	1353.26	1615.23	1487.07	1472.72	1143.87	1432.78	1451.24	1387.18	1500.86	1324.3	1543.42	1666	1527.97	1941.26	1942.38	1557.13	1473.53	1510.1	1507.68	--	--	--
MEDP1620	C18H24O2	17alpha-Estradiol	17α-雌二醇	Hormones and hormone related compounds	激素及激素相关物质	Hormones and hormone related compounds	激素及激素相关物质	3	0.5165	57-91-0	3854.62	4058.65	3844.05	3535.7	3610.59	3403.48	3750.6	3980.73	3012.16	4976.08	4079.14	3916.74	4269.77	4066.15	4000.54	3902.17	3805.69	3737.52	3786.15	HMDB0000429	--	--
MW0110322	CH4N2O	Urea	尿素	Alcohol and amines	醇、胺类	Amines	胺类	2	0.7121	57-13-6	40341.7	26088.3	24756.8	58749.6	63136.5	54237.7	160322	64437.2	645503	5660.98	17181.6	34892.5	54642.8	46306.5	83685.6	46140.8	102619	102817	102620	HMDB0000294	SMP0000020;SMP0000036;SMP0000207;SMP0000362;SMP0000360;SMP0000361;SMP0000208;SMP0000188;SMP0000363;SMP0000483;SMP0000059;SMP0000357;SMP0000003;SMP0000001;SMP0000205;SMP0000002;SMP0000184;SMP0000189;SMP0000193;SMP0000197;SMP0000078;SMP0000080;SMP0000081;SMP0000088;SMP0000090;SMP0000091;SMP0000097;SMP0000100;SMP0000103;SMP0000105;SMP0000108;SMP0000110;SMP0000115;SMP0000118;SMP0000121;SMP0000122;SMP…	Arginine and Proline Metabolism;D-Arginine and D-Ornithine Metabolism;Prolidase Deficiency (PD);Arginine: Glycine Amidinotransferase Deficiency (AGAT Deficiency);Hyperprolinemia Type II;Hyperprolinemia Type I;Prolinemia Type II;Guanidinoacetate Methyltransferase Deficiency (GAMT Deficiency);Ornithine Aminotransferase Deficiency (OAT Deficiency);Kidney Function;Urea Cycle;Argininemia;Argininosucci…
MW0063582	C3H9O6P	sn-Glycerol 3-phosphate	甘油 3-磷酸	GP	甘油磷脂类	GP	甘油磷脂类	3	0.7765	57-03-4	1.50342e+06	361298	566748	1.80775e+06	105631	135732	354330	1.10414e+06	1.2069e+06	10988.7	15359.6	39740.2	773568	244541	93719.8	58760.3	69066.9	69972.7	69913.3	HMDB0000126	SMP0000124;SMP0000025;SMP0000039;SMP0000355;SMP0000187;SMP0000529;SMP0000530;SMP0015896;SMP0020986;SMP0074684	Glycerol Phosphate Shuttle;Phospholipid Biosynthesis;Glycerolipid Metabolism;Mitochondrial Electron Transport Chain;Glycerol Kinase Deficiency;D-Glyceric Acidura;Familial Lipoprotein Lipase Deficiency;De Novo Triacylglycerol Biosynthesis;Cardiolipin Biosynthesis;Cardiolipin Biosynthesis (Barth Syndrome)
MEDN0305	C4H9N3O2	Creatine	肌酸	Organic acid And Its derivatives	有机酸及其衍生物	Organic acid And Its derivatives	有机酸及其衍生物	3	0.9694	57-00-1	920599	210911	402044	1.02538e+06	246166	121123	329885	1.7417e+06	502601	258654	12646.6	19718.9	2.68474e+06	517171	304054	38579.8	47027.8	47296.3	47163.2	HMDB0000064	SMP0000020;SMP0000207;SMP0000362;SMP0000360;SMP0000361;SMP0000208;SMP0000188;SMP0000363;SMP0000004;SMP0000242;SMP0000179;SMP0000244;SMP0000223;SMP0000484;SMP0000485;SMP0000504;SMP0000505;SMP0000506;SMP0000507;SMP0000721	Arginine and Proline Metabolism;Prolidase Deficiency (PD);Arginine: Glycine Amidinotransferase Deficiency (AGAT Deficiency);Hyperprolinemia Type II;Hyperprolinemia Type I;Prolinemia Type II;Guanidinoacetate Methyltransferase Deficiency (GAMT Deficiency);Ornithine Aminotransferase Deficiency (OAT Deficiency);Glycine and Serine Metabolism;Dimethylglycine Dehydrogenase Deficiency;Dihydropyrimidine D…
MW0169518	C6H14N2O	N-Acetylputrescine	N-乙酰腐胺	Alcohol and amines	醇、胺类	Amines	胺类	1	0.6509	5699-41-2	43175.9	19865.2	23155.5	50263	13637.9	17952.5	26610.5	36263.8	20636.2	4542.48	1534.14	6202.38	21453.6	20726.8	20441	9698.89	14095.4	13895.4	14005.7	HMDB0002064	--	--
MW0124772	C10H10O4	Meconin	麦可宁	Heterocyclic compounds	杂环化合物	Heterocyclic compounds	杂环化合物	2	0.7239	569-31-3	9719.49	9077.23	10196.1	10368.2	9541.45	10434.2	11087.4	11497.2	10830.2	11262.2	10819.6	11964.9	10969.4	11972.9	11032.8	11161.2	10999.1	11199.2	11253.9	HMDB0032652	--	--
MW0108403	C7H7NO4	N-(2-Furoyl)glycine	2-呋喃酰甘氨酸	Amino acid and Its metabolites	氨基酸及其代谢物	Amino acid derivatives	氨基酸衍生物	1	0.7127	5657-19-2	18795.2	27199.6	42945	27023.5	763.291	6711.08	40531.8	60575.8	2600.27	2266.75	10398.4	3649.18	5515.3	23587.2	47170.1	28082.6	32595.5	32449.6	32452.5	HMDB0000439	--	--
MW0010698	C12H20O2	Bornyl acetate	乙酸冰片酯	Terpenoids	萜类	Terpene	萜类	4	0.5798	5655-61-8	266.013	588.743	393.717	106.489	337.251	724.363	213.553	590.701	424.001	155.995	584.318	127.03	848.005	146.768	246.882	623.75	463.607	435.507	500.962	HMDB0040397	--	--
MW0107620	C11H18N2O2	3-Isobutylhexahydropyrrolo[1,2-a]pyrazine-1,4-dione	环(L-亮氨酸-L-脯氨酸)	Amino acid and Its metabolites	氨基酸及其代谢物	Amino acid and Its metabolites	小肽	4	0.5119	5654-86-4	4488.18	3057.1	472.575	1548.85	3934.55	3857.98	2704.73	1862.77	49447.7	2879.87	208.889	406.326	334.827	997.591	283.089	3812.52	874.601	1020.41	942.677	HMDB0034276	--	--
MW0007197	C15H15F3N2O2	Flurprimidol	氟吡啶醇	Benzene and substituted derivatives	苯及其衍生物	Benzene and substituted derivatives	苯及其衍生物	2	0.6379	56425-91-3	1859.37	7584.71	5580.94	1612.1	17859.4	10710.4	5101.19	2235.32	4735.7	1618.12	8114.65	15918.1	4672.14	10963.4	16250.9	19478.1	12346	12230.1	12318.3	--	--	--
MW0007805	C34H56N2O12	Metoprolol tartrate	酒石酸美托洛尔	Benzene and substituted derivatives	苯及其衍生物	Phenolics	苯酚类	4	0.8303	56392-17-7	1431.77	1486.27	1561.43	1261.28	2779.42	1711.54	1972.68	1930.45	2090.99	2440.69	1295.36	1722.77	3139.88	2673.73	3271.18	2879.51	2189.78	2187.88	2220.42	--	--	--
MW0142013	C8H7NO2	2,3-Dihydroxyindole	2,3-二羟基吲哚;二羟基吲哚	Heterocyclic compounds	杂环化合物	Indole and Its derivatives	吲哚及其衍生物	2	0.7446	5638-85-7	2171.66	273.544	1048.31	103.558	533.258	874.903	1152.07	1346.66	38702.6	619.41	743.143	887.168	388.287	1244.42	2791.07	1369.5	3874.13	3878.39	3878.36	--	--	--
MW0120761	C10H8ClN3	5-(2-Chlorophenyl)pyrimidin-4-amine	5-(2-氯苯基)嘧啶-4-胺	Heterocyclic compounds	杂环化合物	Heterocyclic compounds	杂环化合物	4	0.6737	56239-12-4	10260	87934.2	1836.35	19381.9	82248.6	81987.1	5458.36	20700.6	1535.79	85734.5	85937.7	85479.2	7025.97	90339.9	87539.8	87570.4	82749.6	83007.5	82966.3	--	--	--
MADP0489	C14H30O8	Heptethylene glycol	七甘醇	Alcohol and amines	醇、胺类	Alcohols	醇类	4	0.9958	5617-32-3	19229.7	16291.8	11045.6	16092.4	12522.8	14974.4	12226.1	12960.2	10222.2	10613.3	8632.5	9547.43	10688.6	11522.2	9906.36	9045.78	6958.41	6986.77	7052.14	HMDB0061835	--	--
MW0110462	C15H20N2O	Verruculotoxin	疣毒素	Heterocyclic compounds	杂环化合物	Heterocyclic compounds	杂环化合物	2	0.5606	56092-63-8	10833.1	10211.2	5938.94	10987.8	5292.12	7723.65	7100.78	5604.78	5490.71	9422.02	5715.98	6449.7	4650.21	5308.07	4840.49	4684.5	3484.99	3541.96	3518.99	--	--	--
MW0169369	C6H14N2O2	L-Lysine	L-赖氨酸	Amino acid and Its metabolites	氨基酸及其代谢物	Amino acids	氨基酸	1	0.7887	56-87-1	25040.8	42962	40167.3	13363.6	10814.8	15208.5	23804	12728.3	10060.6	1188.64	4835.92	15486	14375.2	31950.2	25961.7	13128	20403.7	20413.5	20178.6	HMDB0000182	SMP0000066;SMP0000465;SMP0000037;SMP0000174;SMP0000186;SMP0000239;SMP0000527;SMP0000528;SMP0000564;SMP0000571;SMP0000719;SMP0111874	Biotin Metabolism;Carnitine Synthesis;Lysine Degradation;Biotinidase Deficiency;Glutaric Aciduria Type I;Saccharopinuria/Hyperlysinemia II;Hyperlysinemia I, Familial;Hyperlysinemia II or Saccharopinuria;Multiple Carboxylase Deficiency, Neonatal or Early Onset Form;Pyridoxine Dependency with Seizures;2-Aminoadipic 2-Oxoadipic Aciduria;tRNA Charging: Lysine
FDATN01488	C5H9NO4	L-Glutamic acid	L-谷氨酸	Amino acid and Its metabolites	氨基酸及其代谢物	Amino acids	氨基酸	1	0.9508	56-86-0	1.38819e+06	1.8174e+06	1.47028e+06	2.65472e+06	996369	1.26495e+06	1.11994e+06	1.16635e+06	623946	100987	213241	689657	1.06161e+06	1.10772e+06	855725	653523	909025	908903	907990	HMDB0000148	SMP0000055;SMP0000067;SMP0000072;SMP0000015;SMP0000045;SMP0000009;SMP0000020;SMP0000007;SMP0000013;SMP0000053;SMP0000037;SMP0000129;SMP0000008;SMP0000044;SMP0000075;SMP0000127;SMP0000032;SMP0000050;SMP0000352;SMP0000350;SMP0000173;SMP0000137;SMP0000236;SMP0000138;SMP0000199;SMP0000237;SMP0000139;SMP0000140;SMP0000384;SMP0000200;SMP0000243;SMP0000385;SMP0000339;SMP0000337;SMP0000143;SMP0000144;SMP…	Alanine Metabolism;Aspartate Metabolism;Glutamate Metabolism;Glutathione Metabolism;Amino Sugar Metabolism;Ammonia Recycling;Arginine and Proline Metabolism;beta-Alanine Metabolism;Cysteine Metabolism;Folate Metabolism;Lysine Degradation;Malate-Aspartate Shuttle;Phenylalanine and Tyrosine Metabolism;Histidine Metabolism;Arachidonic Acid Metabolism;Glucose-Alanine Cycle;Valine, Leucine, and Isoleu…
MW0106988	C5H10N2O3	Glutamine	L-谷氨酰胺	Amino acid and Its metabolites	氨基酸及其代谢物	Amino acids	氨基酸	1	0.9546	56-85-9	1.02924e+06	472233	897578	1.26719e+06	384515	400947	664788	743260	339902	61053.8	108587	59870.6	271546	300461	497274	359641	422065	422082	423527	HMDB0000641	SMP0000067;SMP0000072;SMP0000045;SMP0000009;SMP0000126;SMP0000050;SMP0000243;SMP0000385;SMP0000339;SMP0000144;SMP0000167;SMP0000365;SMP0000364;SMP0000203;SMP0000220;SMP0000210;SMP0000168;SMP0000175;SMP0000192;SMP0000216;SMP0000240;SMP0000048;SMP0000046;SMP0000059;SMP0000357;SMP0000003;SMP0000001;SMP0000205;SMP0000172;SMP0000219;SMP0000178;SMP0000202;SMP0000002;SMP0000136;SMP0000390;SMP0000427;SMP…	Aspartate Metabolism;Glutamate Metabolism;Amino Sugar Metabolism;Ammonia Recycling;Phenylacetate Metabolism;Purine Metabolism;4-Hydroxybutyric Aciduria/Succinic Semialdehyde Dehydrogenase Deficiency;Homocarnosinosis;Hyperinsulinism-Hyperammonemia Syndrome;Adenosine Deaminase Deficiency;Adenylosuccinate Lyase Deficiency;Gout or Kelley-Seegmiller Syndrome;Lesch-Nyhan Syndrome (LNS);Molybdenum Cofac…
MW0105914	C4H7NO4	L-Aspartic acid	L-天冬氨酸	Amino acid and Its metabolites	氨基酸及其代谢物	Amino acids	氨基酸	1	0.7127	56-84-8	179609	63762.8	72124.1	118742	22883	27065.6	45219	171608	43616.2	2301.84	9003.08	21812.4	82209.9	43097.1	45785.3	24113.9	31299.5	31443.1	31297	HMDB0000191	SMP0000067;SMP0000072;SMP0000009;SMP0000020;SMP0000007;SMP0000129;SMP0000050;SMP0000243;SMP0000385;SMP0000339;SMP0000144;SMP0000167;SMP0000365;SMP0000364;SMP0000203;SMP0000220;SMP0000210;SMP0000168;SMP0000207;SMP0000362;SMP0000360;SMP0000361;SMP0000208;SMP0000188;SMP0000363;SMP0000175;SMP0000192;SMP0000351;SMP0000006;SMP0000059;SMP0000169;SMP0000190;SMP0000218;SMP0000357;SMP0000003;SMP0000001;SMP…	Aspartate Metabolism;Glutamate Metabolism;Ammonia Recycling;Arginine and Proline Metabolism;beta-Alanine Metabolism;Malate-Aspartate Shuttle;Purine Metabolism;4-Hydroxybutyric Aciduria/Succinic Semialdehyde Dehydrogenase Deficiency;Homocarnosinosis;Hyperinsulinism-Hyperammonemia Syndrome;Adenosine Deaminase Deficiency;Adenylosuccinate Lyase Deficiency;Gout or Kelley-Seegmiller Syndrome;Lesch-Nyha…
MW0007258	C3H8O3	Glycerol	甘油	Alcohol and amines	醇、胺类	Alcohols	醇类	2	0.6922	56-81-5	2283.38	832780	1145.25	839910	7248.47	2446.63	2399.03	7707.25	861220	811948	813872	809530	897359	855334	829045	829334	86629.7	85870	85584.7	HMDB0000131	SMP0000039;SMP0000043;SMP0000182;SMP0000187;SMP0000529;SMP0000530	Glycerolipid Metabolism;Galactose Metabolism;Galactosemia;Glycerol Kinase Deficiency;D-Glyceric Acidura;Familial Lipoprotein Lipase Deficiency
MW0109669	C3H7NO3	L-Serine	L-丝氨酸	Amino acid and Its metabolites	氨基酸及其代谢物	Amino acids	氨基酸	1	0.928	56-45-1	401644	266245	286611	231703	90949.6	107759	156666	142744	114990	11764.7	25958.3	82327.6	89953.3	151419	144562	112838	138708	138460	138661	HMDB0000187	SMP0000029;SMP0000009;SMP0000455;SMP0000033;SMP0000177;SMP0000341;SMP0000214;SMP0000222;SMP0000340;SMP0000221;SMP0000034;SMP0000004;SMP0000242;SMP0000179;SMP0000244;SMP0000349;SMP0000348;SMP0000347;SMP0000223;SMP0000484;SMP0000485;SMP0000514;SMP0000515;SMP0000525;SMP0000526;SMP0000570;SMP0000721;SMP0002313;SMP0029731;SMP0119294	Selenoamino Acid Metabolism;Ammonia Recycling;Homocysteine Degradation;Methionine Metabolism;Cystathionine beta-Synthase Deficiency;Hypermethioninemia;S-Adenosylhomocysteine (SAH) Hydrolase Deficiency;Glycine N-Methyltransferase Deficiency;Methylenetetrahydrofolate Reductase Deficiency (MTHFRD);Methionine Adenosyltransferase Deficiency;Sphingolipid Metabolism;Glycine and Serine Metabolism;Dimethy…
MW0105531	C3H7NO2	L-Alanine	L-丙氨酸	Amino acid and Its metabolites	氨基酸及其代谢物	Amino acids	氨基酸	1	0.7286	56-41-7	20787.4	254789	62930.5	615282	167237	97784	42810.9	89955.7	1652.32	44667	3418.9	110648	273920	14367.7	2583.91	3163.9	101263	101271	101225	HMDB0000161	SMP0000055;SMP0000072;SMP0000029;SMP0000127;SMP0000352;SMP0000350;SMP0000243;SMP0000385;SMP0000339;SMP0000313;SMP0000004;SMP0000059;SMP0000063;SMP0000357;SMP0000003;SMP0000001;SMP0000205;SMP0000002;SMP0000242;SMP0000179;SMP0000244;SMP0000223;SMP0000136;SMP0000262;SMP0000247;SMP0000248;SMP0000249;SMP0000250;SMP0000251;SMP0000252;SMP0000253;SMP0000254;SMP0000255;SMP0000256;SMP0000257;SMP0000258;SMP…	Alanine Metabolism;Glutamate Metabolism;Selenoamino Acid Metabolism;Glucose-Alanine Cycle;Primary Hyperoxaluria Type I;Pyruvate Carboxylase Deficiency;4-Hydroxybutyric Aciduria/Succinic Semialdehyde Dehydrogenase Deficiency;Homocarnosinosis;Hyperinsulinism-Hyperammonemia Syndrome;Lactic Acidemia;Glycine and Serine Metabolism;Urea Cycle;Tryptophan Metabolism;Argininemia;Argininosuccinic Aciduria;C…
MW0125165	C5H6N2OS	Methylthiouracil	甲基硫氧嘧啶	Heterocyclic compounds	杂环化合物	Heterocyclic compounds	杂环化合物	2	0.6698	56-04-2 | 1123-10-0 | 91795-77-6	643.842	121.873	695.532	2643.86	3745.06	2526.38	1103.62	466.613	862.177	1318.47	3067.46	5049.69	1564.73	814.466	2968.57	5931.47	2317.41	2397.8	2208.81	--	--	--
MW0120663	C9H9N3	4-phenyl-1H-pyrazol-5-amine	4-苯基-1H-吡唑-5-胺	Heterocyclic compounds	杂环化合物	Heterocyclic compounds	杂环化合物	4	0.657	5591-70-8 | 57999-06-1	21053	50412.9	11225	13988.6	16717.5	13852.6	29318.5	14993.5	19324.5	32787.9	20370.4	23279.5	31624.7	33888.6	12680.2	60909.9	27687.8	33701.9	33736.3	--	--	--
MW0007650	C9H9F2NO4S	methyl N-[4-(difluoromethylsulfonyl)phenyl]carbamate	N-[4-(二氟甲基磺酰基)苯基]氨基甲酸甲酯	Benzene and substituted derivatives	苯及其衍生物	Benzene and substituted derivatives	苯及其衍生物	4	0.6932	5571-32-4 | 303788-62-7	347.121	469.492	478.963	539.827	224.979	398.524	493.621	250.452	926.301	139.028	482.434	407.003	492.711	747.732	745.288	457.664	584.315	605.464	576.07	--	--	--
MW0117359	C9H11N3	Benzimidazole, 1-(2-aminoethyl)-	苯并咪唑，1-(2-氨基乙基)-	Benzene and substituted derivatives	苯及其衍生物	Benzene and substituted derivatives	苯及其衍生物	4	0.708	55661-34-2 | 112947-93-0	23857.2	10776.5	38406.6	29616.8	13142.5	10818.8	11535.6	12308.2	11818.1	11915.8	9422.76	11152.6	10236.2	10612	7578.75	10478.9	13383.3	14430	14278.9	--	--	--
MW0112869	C5H10O	Prenol	异戊二烯	Alcohol and amines	醇、胺类	Alcohols	醇类	2	0.83	556-82-1	119171	61214.4	67445	78066.6	26074.7	29057.2	45525.2	102948	34364	4233.04	11976.7	24908.2	53405.5	43026.2	41948.8	26178.5	34695	34233.6	34215.6	HMDB0030124	--	--
MW0003330	C8H9NO	N-Acetylarylamine	乙酰苯胺	Benzene and substituted derivatives	苯及其衍生物	Benzene and substituted derivatives	苯及其衍生物	3	0.9541	55576-55-1	15228.9	16029.9	17249.1	15478.8	15075.8	14680.1	15765	14507.6	15713.5	14977.7	17144.2	16885.3	16456.3	22065.2	17928.5	19496.8	15966.9	15824.9	15915.1	HMDB0001250	--	--
MEDP1685	C18H39NO3	Phytosphingosine	植物鞘氨醇	SL	鞘脂类	SPH	鞘氨醇	1	0.8045	554-62-1	19341.2	15810.3	97856.8	28692.4	3058.4	22910.7	28494.9	26241.8	18100	91227.9	13430.4	30516	117432	16668.8	95047	18111.1	69415.1	72145.8	49775.4	HMDB0004610	--	--
MW0168643	C5H7N3O	5-Methylcytosine	5-甲基胞嘧啶	Nucleotide And Its metabolites	核苷酸及其代谢物	Nucleotide and Its metabolites	核苷酸及其代谢物	4	0.6437	554-01-8	177294	6644.73	27052.8	38793.9	5582.01	4227.87	1963.6	23578.6	29486.1	5968.38	3310.25	5688.19	61042	12753.8	9413.58	5563.61	7572.68	7427.61	7415.6	HMDB0002894	--	--
MW0154261	C21H25NO3	Nalmefene	纳美芬	Benzene and substituted derivatives	苯及其衍生物	Benzene and substituted derivatives	苯及其衍生物	4	0.7164	55096-26-9	1842.72	1466.01	1543.54	1665.58	833.375	1335.42	1398.82	1059.97	1401.67	834.09	186.081	112.707	2005.22	1669.51	1768.54	1083.5	1291.94	1361.61	1213.39	--	--	--
MW0111224	C4H10N2O	N-nitrosodiethylamine	N-亚硝基二乙胺	Alcohol and amines	醇、胺类	Amines	胺类	4	0.6549	55-18-5	28984.8	22415	13507.5	25493.8	23017.5	26930.6	56965.6	98405	12720.9	30114.4	67751.9	18990	87790	22760	34264.5	30661.4	28255.6	35011.5	35507.4	HMDB0041878	--	--
MW0114365	C22H22FN3O2	Droperidol	氟哌利多	Alcohol and amines	醇、胺类	Alcohols	醇类	4	0.7259	548-73-2	39179.7	19436.5	46682.9	26402	3519.84	598.046	24805.3	23634.2	1146.5	429755	430774	4581.27	9321.72	11828.7	4547.69	1294.19	1570.73	1954.91	1785.53	HMDB0014593	--	--
MW0003256	C14H14O	2-Methylbenzhydrol	邻甲基苯酚	Benzene and substituted derivatives	苯及其衍生物	Benzene and substituted derivatives	苯及其衍生物	2	0.7143	5472-13-9	29637.3	25066.9	25084.1	26066.9	26847.4	24508.6	25110.2	25458.8	26549	16205.9	16800.4	19923.6	28319	25053.7	22154.9	22553	23927	23905.1	23982.1	--	--	--
MW0004471	C16H10O4	4,5-Phenanthrenedicarboxylic acid	菲-4，5-二羧酸	Benzene and substituted derivatives	苯及其衍生物	Benzene and substituted derivatives	苯及其衍生物	4	0.885	5462-82-8	21365.2	19050.9	28601.5	15012.2	4578.23	7507.75	18988.6	16424.2	6816.5	228.603	991.609	1522.21	9575.39	15809	7944.36	1717.94	4762.72	4689.71	4766.99	--	--	--
MW0168969	C24H40N2	Conessine	甜菜	Heterocyclic compounds	杂环化合物	Heterocyclic compounds	杂环化合物	2	0.6356	546-06-5	183153	186936	182350	179868	183438	179582	186222	184811	184231	201958	202275	197560	194883	194233	193279	192972	189258	188905	189823	--	--	--
MW0052489	C28H44O2	Doxercalciferol	多克钙化醇	Alcohol and amines	醇、胺类	Alcohols	醇类	2	0.5556	54573-75-0	8390.53	8636.79	8568.02	8115.76	8717.89	9426.7	7338.22	7907.2	8967.38	8452.71	9467.11	8052.38	6839.05	8135.83	10472.8	9630.59	8566.09	8459.32	8561.3	--	--	--
MW0116148	C9H7ClN2O2S	[(5-chloro-1H-benzimidazol-2-yl)sulfanyl]acetic acid	[(5-氯-1H-苯并咪唑-2-基)硫烷基]乙酸	Organic acid And Its derivatives	有机酸及其衍生物	Organic acid And Its derivatives	有机酸及其衍生物	4	0.7301	5450-31-7	1455.58	448.625	207.935	1918.4	2346.01	1175.03	225.822	1668.26	154.113	900.951	1507.61	2590.16	2254.99	382.801	1873.24	3607	1522.21	1484.67	1477.85	--	--	--
MW0055180	C14H28O2	Myristic acid	肉豆蔻酸	FA	脂肪酰类	Others	其他	2	0.7189	544-63-8	18829.5	14868.8	21052.9	34130.1	18671.3	20018.8	24483.9	21306.9	12439.6	25324.4	20185.2	24073.4	21013.1	16201.2	16738.7	16968.4	26652.6	26590.1	26686.8	HMDB0000806	SMP0000456	Fatty Acid Biosynthesis
MEDL02767	C18H37NO2	Palmitoylethanolamide	棕榈酰乙醇酰胺	FA	脂肪酰类	Others	其他	3	0.7779	544-31-0	14006.5	15170.5	16493.4	8025.21	4697.15	36314.3	5632.39	8667.33	3833.2	2597.95	4766.94	2926.33	4681.19	5467.95	4479.1	3464.26	9672.33	9693.18	9693.36	HMDB0002100	--	--
FDATP01719	C8H19N	Octodrine	Octodrine (2-Amino-6-methylheptan)	Others	其他	FDA	药物	1	0.6022	543-82-8	244718	246367	242455	242551	246514	247254	247784	244051	247132	248816	253164	255819	252268	246384	251186	248429	257460	256369	256891	--	--	--
MW0103748	C5H3FN2O2	3-Fluoro-2-nitropyridine	3-氟-2-硝基吡啶	Heterocyclic compounds	杂环化合物	Heterocyclic compounds	杂环化合物	4	0.7411	54231-35-5	34472.2	31089.4	30327.1	31267	34564.4	33877.9	34372.5	37005.4	37352.4	31579.6	38865.8	50081.8	32001.8	35881.8	36998.1	41048.6	38278.1	38739.3	38629.9	--	--	--
MW0105414	C4H6O3	Acetoacetic acid	乙酰乙酸	Organic acid And Its derivatives	有机酸及其衍生物	Organic acid And Its derivatives	有机酸及其衍生物	2	0.7497	541-50-4	59047.1	54900.1	48393.3	62041.2	48110.5	48070.8	70354.5	69726.8	40358.1	31813.8	49466.1	38254.4	99250.5	87785.7	81535.5	41863.8	42045.5	42531.9	42525.2	HMDB0000060	SMP0000073;SMP0000071;SMP0000008;SMP0000032;SMP0000173;SMP0000137;SMP0000236;SMP0000138;SMP0000199;SMP0000237;SMP0000139;SMP0000140;SMP0000384;SMP0000200;SMP0000238;SMP0000206;SMP0000369;SMP0000370;SMP0000006;SMP0000456;SMP0000169;SMP0000190;SMP0000218;SMP0000141;SMP0000429;SMP0000494;SMP0000498;SMP0000521;SMP0000522;SMP0000523;SMP0000524;SMP0000533;SMP0000569	Butyrate Metabolism;Ketone Body Metabolism;Phenylalanine and Tyrosine Metabolism;Valine, Leucine, and Isoleucine Degradation;beta-Ketothiolase Deficiency;2-Methyl-3-hydroxybutryl-CoA Dehydrogenase Deficiency;Propionic Acidemia;3-Hydroxy-3-methylglutaryl-CoA Lyase Deficiency;Maple Syrup Urine Disease;3-Methylcrotonyl-CoA Carboxylase Deficiency Type I;3-Methylglutaconic Aciduria Type I;3-Methylglut…
MEDP1759	C22H28O2	Etonogestrel	依托诺孕酮	CoEnzyme and vitamins	辅酶和维生素	CoEnzyme and vitamins	辅酶和维生素	4	0.5153	54048-10-1	3746.44	4049.83	3903.06	3381.46	5571.73	4052.34	6068.12	9035.15	3674.27	3357.61	4613.79	3934.44	4483.37	3900.97	4083.1	6501.83	2937.58	2959.81	2893.54	HMDB0014439	--	--
MW0009907	C9H9HgNaO2S	Thimerosal	硫柳汞	Benzene and substituted derivatives	苯及其衍生物	Benzene and substituted derivatives	苯及其衍生物	4	0.673	54-64-8	500.813	1115.65	1565.62	466.587	3505.61	3459.52	1781.4	742.5	377.889	100.771	113.93	990.906	427.074	1587.97	2430.44	1776.7	1792.22	1737.34	1729.35	--	--	--
MW0114873	C14H14N2O	Metyrapone	美替拉酮	Aldehyde,Ketones,Esters	醛、酮、酯类	Ketones	酮类	2	0.7069	54-36-4	1499.54	956.672	1362.27	1975.55	2193.2	2326.89	3315.09	3774.45	322.809	1334.23	2710.65	2395.08	3021.6	3180.1	2894.86	2049.81	3421.07	3512.35	3447.89	HMDB0015146	--	--
MW0014794	C10H9NO3	5-Hydroxyindoleacetic acid	5-羟基吲哚-3-乙酸	Organic acid And Its derivatives	有机酸及其衍生物	Organic acid And Its derivatives	有机酸及其衍生物	1	0.8705	54-16-0	8011.45	47528.2	17794.1	5235.05	1262.31	227.364	4033.29	25865.4	14805.3	3931.34	282.033	6869.14	11575.4	4937.96	10116.5	7279.12	13455.4	13545.2	13427.6	HMDB0000763	SMP0000063	Tryptophan Metabolism
MW0108931	C32H41N5O6	Nummularine B	香豆素 B	Heterocyclic compounds	杂环化合物	Heterocyclic compounds	杂环化合物	3	0.6032	53947-96-9	4495.12	5219.18	4195.26	5232.92	3977.79	4701.53	6200.44	5511.97	3369.73	5289.61	2847.99	7284.91	7174.03	3673.01	3164.09	7728.29	5231.68	5061.92	5515.21	HMDB0029334	--	--
MW0000002	C5H8O	4-Pentyn-1-ol	4-戊炔-1-醇	Others	其他	Hydrocarbon derivatives	烃衍生物	2	0.7465	5390-04-5 | 390-04-5	2590.06	773.528	962.04	625.313	1036.22	607.326	1170.04	1758.16	765.472	481.167	431.98	634.448	430.869	385.049	487.169	523.165	5716.27	5667.47	5689.07	--	--	--
MEDL02295	C10H15NO	Hordenine	大麦芽碱	Benzene and substituted derivatives	苯及其衍生物	Phenolics	苯酚类	1	0.6597	539-15-1	13324.3	12777.1	12446	11422.8	15142.7	15903.8	15962.9	16426.5	17207.4	16811.4	16554.9	18944.1	17787.6	19080.1	19897.2	18910.6	16448	16805.4	16694.8	HMDB0004366	--	--
MEDL01803	C8H15NO	Pelletierine	-	Heterocyclic compounds	杂环化合物	Heterocyclic compounds	杂环化合物	1	0.5639	539-00-4	875.017	4801.49	924.273	2595.21	2794.42	2890.01	3215.83	3552.58	1195.75	506.356	277.455	1559.32	3884.82	2713.38	3438.83	1541.03	5346.38	5446.71	5402.24	HMDB0030325	--	--
MW0054600	C21H44NO7P	LysoPE 16:0	溶血磷脂酰乙醇胺 16:0	GP	甘油磷脂类	LPE	溶血磷脂酰乙醇胺	1	0.8164	53862-35-4	55673.6	27729.7	56582.9	56376.7	52365.7	44127	28246.2	38186.9	23077.4	11326.3	9255.81	9044.1	17652.4	13823.8	9600.4	10525.2	36919.4	36955	37091.9	HMDB0011503	SMP0000025	Phospholipid Biosynthesis
MW0118512	C7H11NO	2-Ethyl-4,5-dimethyloxazole	2-乙基-4,5-二甲基恶唑	Heterocyclic compounds	杂环化合物	Heterocyclic compounds	杂环化合物	4	0.6948	53833-30-0	5667.58	5851.9	5156.17	1608.24	2096.86	4022.96	4584.69	5249.54	1351.7	1312.02	3318.76	3756.99	3143.82	4990.72	6329.69	4728.75	4148.24	4156.55	4247.16	HMDB0037865	--	--
MW0108647	C11H13NO4	N-Acetyl-L-tyrosine	乙酰基L-酪氨酸	Amino acid and Its metabolites	氨基酸及其代谢物	Amino acid derivatives	氨基酸衍生物	2	0.6888	537-55-3	164395	189886	252230	135539	48653	122172	271706	110010	81308.8	23700	265815	278223	69816.8	282672	213716	156586	102821	103014	103297	HMDB0000866	--	--
MW0142177	C23H38O4	Nordeoxycholic acid	23-脱甲脱氧胆酸	Bile acids	胆汁酸	Bile acids	胆汁酸	4	0.6907	53608-86-9	1432.44	1306.81	566.628	1150.75	1513.79	996.291	891.086	259.292	1274.71	8106.43	3163.32	1481.33	1380.9	299.8	2370.54	1325.39	1517.5	1578.27	1580.9	--	--	--
MW0001273	C6H6O3	1,2,4-Benzenetriol	1,2,4-苯三醇	Benzene and substituted derivatives	苯及其衍生物	Phenolics	苯酚类	2	0.6386	533-73-3	8067.22	7846.35	5842.79	6277.07	9172.7	6209.57	7395.46	8165.53	5942.21	5770.52	7780.33	6952.36	6779.09	6221.28	6741.42	9221.59	7386.66	7396.38	7530.82	HMDB0124831	--	--
MW0011597	C15H20O	(R)-ar-Turmerone	（R)-ar-姜黄酮	Aldehyde,Ketones,Esters	醛、酮、酯类	Ketones	酮类	2	0.7038	532-65-0	750.092	42.6536	1260.15	42.1403	409.411	469.783	1764.52	665.768	8577.63	223.817	448.385	303.266	85.8578	174.202	1728.5	893.427	2059.19	2093	2108.28	HMDB0035612	--	--
MW0124399	C12H18O4	Butopyronoxyl	丁吡酮	Heterocyclic compounds	杂环化合物	Heterocyclic compounds	杂环化合物	4	0.7192	532-34-3	2135.35	2228.7	1858.72	2572.16	2719.24	2920.26	2584.4	2693.57	2285.25	1957.47	2432.08	1864.99	2573.94	2095	2486.06	2392.32	2491.24	2596.6	2465.99	--	--	--
MW0008371	C11H16N2OS	3-(4-Ethoxyphenyl)-1,1-dimethylthiourea	3-(4-乙氧基苯基)-1,1-二甲基硫脲	Benzene and substituted derivatives	苯及其衍生物	Benzene and substituted derivatives	苯及其衍生物	4	0.7101	5304-13-2	875.932	1219.36	2166.75	1279.63	1686.97	1884.63	1873.69	1900.78	2047.98	1267.86	1658.82	922.872	1236.4	1317.5	1410.36	1421.26	1384.72	1352.04	1466.85	--	--	--
MEDL02569	C13H8O4	Euxanthone	1,7-二羟基氧杂蒽酮	Flavonoids	黄酮	Xanthone	口山酮	4	0.7058	529-61-3	5898.07	5444.4	4043.55	5882.6	5000.17	5741.2	5321.98	5438.67	3756.04	5237.95	4473.77	5208.04	6147.52	6873.9	5986.35	4845.14	5221.09	5221.35	5204.07	HMDB0030724	--	--
MW0010416	C9H14	Santene	圣腾	Others	其他	Hydrocarbon derivatives	烃衍生物	3	0.7033	529-16-8	18919.4	31669.3	22289.8	28358	30680.7	24616.2	24787.9	25747	25176.4	19558.1	16076.5	14342.2	20204.1	28021.6	22941.7	33024.1	28590.4	28825.4	29525.2	HMDB0038140	--	--
MW0169715	C14H21NOS	Prosulfocarb	磺胺威	Benzene and substituted derivatives	苯及其衍生物	Benzene and substituted derivatives	苯及其衍生物	2	0.708	52888-80-9	14920.5	14745.9	15713.2	16438.4	16390.7	16736.8	15374.8	14704.9	16350.8	14133.5	13556.1	14790.4	14426.1	15383.7	15527	14673.2	16258.8	16352.2	16260.9	--	--	--
MW0112831	C8H16OSi	2-Methyl-4-(trimethylsilyl)but-3-yn-2-ol	2-Methyl-4-(trimethylsilyl)but-3-yn-2-ol	Others	其他	Hydrocarbon derivatives	烃衍生物	4	0.6936	5272-33-3	431.274	952.41	1503.6	899.094	942.698	909.456	456.811	965.304	363.037	729.814	519.833	854.815	1248.56	1167.34	760.021	994.624	1208.95	1313.97	1304.77	--	--	--
MW0012825	C24H52NO6P	1-O-Hexadecyl-sn-glycero-3-phosphocholine	PC(O-16:0/0:0)	GP	甘油磷脂类	PC	磷脂酰胆碱	1	0.9004	52691-62-0 | 97288-09-0	35489.1	16738.3	28769.5	33178.1	44378.5	21347.8	20315.6	33324.2	4284.19	11530.1	8760.74	11322.9	8773.39	6740.66	8181.84	8373.44	19699.2	19730.2	19849.6	--	--	--
MW0004090	C9H8O5	7-Methoxy-2H-1,3-benzodioxole-5-carboxylic acid	7-甲氧基-2H-1,3-苯并二氧戊环-5-羧酸	Benzene and substituted derivatives	苯及其衍生物	Benzene and substituted derivatives	苯及其衍生物	3	0.5381	526-34-1	37833.6	27991.7	26982.8	37354.2	24221.3	29718	23854.9	28934.5	41756	29797.7	54464.9	32937.1	35286.6	33979.7	43176	30742.3	34387	35394.7	35449	HMDB0030800	--	--
MW0169356	C10H9N5O	Kinetin	激动素	Hormones and hormone related compounds	激素及激素相关物质	Hormones and hormone related compounds	激素及激素相关物质	2	0.7551	525-79-1	29098.5	28171.1	30674.5	31251.5	30333.6	29992.2	29390.9	30008.4	30279.6	22446.5	20425.9	23408.6	28367.7	28518.4	27229.8	25236	26767.3	27004.3	26795.3	HMDB0012245	--	--
MEDP0327	C13H16N2O4	N-γ-Acetyl-N-2-Formyl-5-Methoxykynurenamine	N-γ-乙酰基-N-2-甲酰基-5-甲基犬尿氨酸	Amino acid and Its metabolites	氨基酸及其代谢物	Amino acid derivatives	氨基酸衍生物	1	0.5495	52450-38-1	82413.2	80072.5	76542.2	85676.8	79578.2	79207.5	80265.5	80646	82985.9	61909.6	64239.1	71373.9	85822.5	83435.4	75214.7	74625.4	77682.7	77312.6	77426	HMDB0004259	SMP0000063	Tryptophan Metabolism
MW0002708	C14H16BNO	2-Aminoethyl diphenylborinate	2-氨基乙基二苯基硼酸酯；2-APB	Benzene and substituted derivatives	苯及其衍生物	Benzene and substituted derivatives	苯及其衍生物	4	0.7353	524-95-8	120.79	7390.38	3441.8	164.639	947.24	6851.7	851.397	369.852	737.546	94.8141	529.164	339.149	1454.68	1573.98	939.97	646.953	972.133	929.028	974.517	--	--	--
MW0012015	C15H22O4	10-Hydroxymyoporone	10-羟基肌孔素	Heterocyclic compounds	杂环化合物	Heterocyclic compounds	杂环化合物	4	0.7382	52259-61-7	1787.36	1231.78	1670.89	1598.73	1615.59	1702.59	1296.36	1452.8	1606.41	1825.35	1853.9	1667.88	1939.49	1698.27	1556.49	1607.43	1497.47	1483.16	1517.24	HMDB0035210	--	--
MW0125899	C19H11NO4	Norsanguinarine	去甲血根碱	Heterocyclic compounds	杂环化合物	Heterocyclic compounds	杂环化合物	4	0.7381	522-30-5	892.971	1017.79	512.148	981.28	725.023	739.309	1295.81	1197.54	629.119	579.616	654.224	134.918	795.906	295.234	1035.87	1030.74	903.123	871.203	899.951	HMDB0030176	--	--
MW0015233	C7H14O2S	7-Mercaptoheptanoic acid	7-巯基庚酸	Organic acid And Its derivatives	有机酸及其衍生物	Organic acid And Its derivatives	有机酸及其衍生物	2	0.6466	52000-32-5	492951	572141	764483	414283	131132	363951	809154	323563	230942	65289.8	721754	801128	203662	858358	645858	448397	296582	299218	299142	--	--	--
MEDL02630	C15H10O5	Apigenin	芹菜素	Flavonoids	黄酮	Flavonoid	黄酮	1	0.8311	520-36-5	3560.01	4848.6	3754.05	4511.1	1744.37	1450.92	1967.82	4369.69	53244.8	156.589	3196.91	1509.3	636.51	551.209	1489.77	1344.81	4081.45	4100.13	4087.64	HMDB0002124	--	--
MW0149433	C9H20ClNO2	4-Ethoxy-N,N,N-trimethyl-4-oxo-1-butanaminium chloride	4-Ethoxy-N,N,N-trimethyl-4-oxo-1-butanaminium chloride	Tryptamines,Cholines,Pigments	色胺、胆碱、色素	Cholines	胆碱类	2	0.7685	51963-62-3	3868.02	4136	3826.33	2792.29	3139.19	2968.88	3280.06	3371.24	2672.67	3702.57	3210.05	3587.13	3261.31	3328.38	3207.96	3448.65	3358.26	3290.26	3295.32	--	--	--
MW0124068	C9H12N4O3	Etofylline	茶碱	Nucleotide And Its metabolites	核苷酸及其代谢物	Nucleotide and Its metabolites	核苷酸及其代谢物	2	0.6988	519-37-9	69352	69681.2	66855.9	69976.5	71943.7	72657.4	70058.7	76232.1	75857.9	68545.5	72126.6	77979.6	74902.5	76152.1	76556.7	71710.3	72095.1	72185.2	71592	--	--	--
MW0000195	C22H27NO4	Corydaline	紫堇	Alkaloids	生物碱	Alkaloids	生物碱	4	0.5933	518-69-4 | 6018-35-5	1047.41	1890.55	2260.92	1242.49	575.789	991.157	1340.58	1702.31	398.151	740.138	886.045	2296.77	190.607	1566.29	3110.54	1921.82	1514.42	1546.09	1533.76	--	--	--
MW0117743	C7H4N2OS	2,1,3-Benzothiadiazole-4-carbaldehyde	2,1,3-苯并噻二唑-4-甲醛	Benzene and substituted derivatives	苯及其衍生物	Benzene and substituted derivatives	苯及其衍生物	4	0.9658	5170-68-3	67341.5	61119.1	59307.7	65367.5	56213	53719.9	62811.1	68114.6	68281.3	50477.4	51810	57714.3	70125.5	67528.4	63749.5	58940.9	58911.1	58991.3	58585.2	--	--	--
MW0002908	C13H9ClO	2-Chlorobenzophenone	2-氯二苯甲酮	Benzene and substituted derivatives	苯及其衍生物	Benzene and substituted derivatives	苯及其衍生物	4	0.6807	5162-03-8 | 51330-06-4	67072.4	281315	57862.2	45961	47569.7	41105.4	62957.2	35782.8	92087.8	73742.4	126654	57898.6	181333	192505	379712	272221	65604.8	68695	68203.5	--	--	--
FDATP00657	C23H27Cl2F3N2OS	Flupentixol dihydrochloride	-	Others	其他	FDA	药物	4	0.61	51529-01-2 | 2413-38-9	1504.14	87654.6	184.35	1296.4	81987.1	81726.4	859.728	1585.78	2875.2	85461.9	85664.4	85207.4	3847.35	956.823	87261.5	87292	82486.4	82743.6	82702.5	--	--	--
MW0106488	C3H8N2O2	2,3-Diaminopropionic acid	2,3-二氨基丙酸	Organic acid And Its derivatives	有机酸及其衍生物	Organic acid And Its derivatives	有机酸及其衍生物	1	0.65	515-94-6	915.979	132.134	1278.53	1955.48	8086.77	4568.44	6531.54	131.804	667.673	4815.89	5079.09	7194.4	582.116	2263.68	4317.88	8232.32	4855.51	4869.57	4715.93	--	--	--
MW0168576	C6H7N5	3-Methyladenine	3-甲基腺嘌呤	Nucleotide And Its metabolites	核苷酸及其代谢物	Nucleotide and Its metabolites	核苷酸及其代谢物	2	0.7035	5142-23-4 | 60192-57-6	24020.9	28949.1	24113.3	26457	29848.5	26232.7	24933.4	17646.6	32072.4	38685.9	39292.9	35663.7	23158.8	27821	30087.9	33468.3	32394.1	32379.6	32294.9	HMDB0011600	--	--
MEDN0137	C6H7N5	1-Methyladenine	1-甲基腺嘌呤	Nucleotide And Its metabolites	核苷酸及其代谢物	Nucleotide and Its metabolites	核苷酸及其代谢物	1	0.509	5142-22-3 | 4121-42-0	83563.3	91514.5	88609.6	50264.3	53223.2	61403.5	70513.9	73372.7	36806.5	23141.3	36688	60187.9	49904.1	76006.2	96019.5	74369.8	68361.8	68266.4	68265.9	HMDB0011599	--	--
MW0113848	C4H8O2	Acetoin	3-羟基-2-丁酮	Aldehyde,Ketones,Esters	醛、酮、酯类	Ketones	酮类	2	0.795	513-86-0	50611.1	48355.2	47022.2	47267.5	49699.8	51169.8	51315	50334.2	49317.6	57214.1	52764.6	53013	51827.6	51715	49872.9	50494.6	54859.7	54588.7	55106.3	HMDB0003243	--	--
MEDL01937	C4H10O2	2,3-Butanediol	2,3-丁二醇	Others	其他	Saccharides and Alcohols	糖及醇类	1	0.826	513-85-9	62830	304310	139614	106848	250232	178832	97097.2	78897.9	167872	86746.2	84254.9	187254	189276	78601.3	72956	190321	210698	171037	180279	HMDB0003156	--	--
MW0006679	C17H25NO3	Cyclopentolate	环戊醇	Benzene and substituted derivatives	苯及其衍生物	Benzene and substituted derivatives	苯及其衍生物	3	0.5118	512-15-2	12134.1	18760.6	17036.9	17227.3	12596.6	17614.6	11471.8	17952.5	16576.6	16978.1	11439.7	13970.2	13050.3	16658.4	16326.7	10706.9	14170.2	13776.3	14234.9	HMDB0015114	--	--
MEDP2105	C16H34O9	3,6,9,12,15,18,21-Heptaoxatricosane-21,23-diol	3,6,9,12,15,18,21-七氧杂二十三烷-21,23-二醇	Benzene and substituted derivatives	苯及其衍生物	Benzene and substituted derivatives	苯及其衍生物	1	0.8833	5117-19-1	407258	333473	223529	306363	218184	263596	219518	228522	185008	227796	190354	187191	188709	209217	185287	166461	138842	139401	138965	--	--	--
MW0122247	C16H12N2O2	6-Methyl-2-pyridin-2-ylquinoline-4-carboxylic acid	6-甲基-2-吡啶-2-基喹啉-4-羧酸	Organic acid And Its derivatives	有机酸及其衍生物	Organic acid And Its derivatives	有机酸及其衍生物	4	0.7424	5110-01-0	1435.23	1731.46	364.516	230.201	1733.98	200.56	597.711	382.211	586.55	1154.91	188.226	580.128	237.253	139.87	201.793	93.717	580.397	576.907	552.601	--	--	--
MEDP1002	C7H16NO2+	Acetylcholine	乙酰胆碱	Aldehyde,Ketones,Esters	醛、酮、酯类	Esters	酯类	1	0.6286	51-84-3	43642.9	17976.1	52637.2	35678.2	56902.5	56167.7	33234.4	74540.7	8553.89	14371.2	10333.4	19258.1	27035	11263.4	34205.8	41871.3	40234.3	39595.6	40200.2	HMDB0000895	SMP0000025;SMP0000225;SMP0000226;SMP0000227;SMP0000228;SMP0000229;SMP0000230;SMP0000231;SMP0000232;SMP0000233;SMP0000246;SMP0000589;SMP0000734;SMP0000735;SMP0000736;SMP0051038	Phospholipid Biosynthesis;Esomeprazole Action Pathway;Omeprazole Action Pathway;Lansoprazole Action Pathway;Pantoprazole Action Pathway;Rabeprazole Action Pathway;Ranitidine Action Pathway;Famotidine Action Pathway;Cimetidine Action Pathway;Nizatidine Action Pathway;Pirenzepine Action Pathway;Gastric Acid Production;Roxatidine Acetate Action Pathway;Metiamide Action Pathway;Betazole Action Pathwa…
MW0169268	C5H9N3	Histamine	组胺	Amino acid and Its metabolites	氨基酸及其代谢物	Amino acid derivatives	氨基酸衍生物	1	0.9371	51-45-6	6237.67	26934.5	24864.4	2786.17	41740.7	30104.3	13011.8	3502.11	6267.77	46972	22360	35796.2	4801.16	18033.5	71810.7	51292.1	44048.3	43893.3	43795.7	HMDB0000870	SMP0000044;SMP0000191;SMP0000225;SMP0000226;SMP0000227;SMP0000228;SMP0000229;SMP0000230;SMP0000231;SMP0000232;SMP0000233;SMP0000246;SMP0000335;SMP0000358;SMP0000589;SMP0000734;SMP0000735;SMP0000736;SMP0051038;SMP0056661;SMP0056662;SMP0056811;SMP0057579;SMP0057580;SMP0057581;SMP0057582;SMP0057583;SMP0057584;SMP0057585;SMP0057586;SMP0057587;SMP0058732;SMP0058741;SMP0058769;SMP0058785;SMP0058797;SMP…	Histidine Metabolism;Histidinemia;Esomeprazole Action Pathway;Omeprazole Action Pathway;Lansoprazole Action Pathway;Pantoprazole Action Pathway;Rabeprazole Action Pathway;Ranitidine Action Pathway;Famotidine Action Pathway;Cimetidine Action Pathway;Nizatidine Action Pathway;Pirenzepine Action Pathway;Intracellular Signalling Through Histamine H2 Receptor and Histamine;Fc Epsilon Receptor I Signal…
MW0157037	C15H22O6	Sesamex	-	Heterocyclic compounds	杂环化合物	Heterocyclic compounds	杂环化合物	4	0.7116	51-14-9	3417.95	2622.99	3638.22	2317.5	4336.53	1491.35	3162.6	3255.17	5132.99	2689.47	3210.74	3530.1	3027.36	4049.85	3016.77	4431.07	1279.56	1350.59	1255.59	--	--	--
ZINC2560567	C6H12S	Allyl isopropyl sulfide	烯丙基异丙基硫醚	Others	其他	Others	其他	4	0.6897	50996-72-0	4487.88	3597.91	1640.27	1550.41	11304.9	9776.26	10007.3	1701.93	8739.45	7496.58	20368.3	20008.8	2314.92	7957.65	22556.2	19342.8	20085.6	19742.8	21153	--	--	--
MW0012806	C25H52NO7P	1-Heptadecanoyl-sn-glycero-3-phosphocholine	1-十七碳酰基-sn-甘油-3-磷酸胆碱	GP	甘油磷脂类	PC	磷脂酰胆碱	1	0.8887	50930-23-9	210549	199053	228704	210557	217884	192328	187822	182343	195090	217575	214617	215144	209370	188300	197628	185371	227810	227293	227914	HMDB0012108	--	--
MW0109832	C2H4OS	Ethanethioic acid	齐墩果酸	Organic acid And Its derivatives	有机酸及其衍生物	Organic acid And Its derivatives	有机酸及其衍生物	3	0.5393	507-09-5	738404	441599	691011	825412	359049	466479	667095	820618	738862	10878.3	16656.8	60609.5	782028	509084	229665	104473	172983	172251	170146	HMDB0031188	--	--
MW0112095	C4H8O	Crotyl alcohol	巴豆醇	Alcohol and amines	醇、胺类	Alcohols	醇类	2	0.703	504-61-0 | 6117-91-5	157.548	49.1773	186.214	200.494	851.806	481.189	591.539	1135.32	154.712	43.4158	294.638	371.753	388.145	227.164	823.598	207.402	2461.93	2464.34	2494.11	HMDB0033858	--	--
ZINC599985	C5H6N2	4-Aminopyridine	安皮拉	Heterocyclic compounds	杂环化合物	Heterocyclic compounds	杂环化合物	2	0.724	504-24-5 | 916979-36-7	2366.1	5336.02	4181.6	895.13	5569.94	4742.76	2229.56	2206.65	3161.06	4565.37	3670.18	905.007	3270.35	3206.8	11961.2	8447.35	7710.58	7715.69	7715.72	--	--	--
MEDN0722	C7H8O2	Orcinol	5-甲基间苯二酚	Benzene and substituted derivatives	苯及其衍生物	Phenolics	苯酚类	2	0.7194	504-15-4	2314.71	3634.67	5502.42	1055.75	6532.42	11046.1	5851.75	1893.47	10926.1	3942.24	4253.14	2884.88	1250.78	4524.82	6697.08	3837.12	7698.98	7498.61	7528.45	HMDB0039777	--	--
MW0054155	C5H10O2	Isovaleric acid	3-甲基丁酸酯	FA	脂肪酰类	FFA	游离脂肪酸	2	0.5666	503-74-2	377182	378631	366258	366263	370857	372551	372102	371186	373081	379254	393171	395580	393773	383262	379826	370892	391517	389564	390540	HMDB0000718	--	--
MW0106090	C9H8O4	Caffeic acid	咖啡酸	Organic acid And Its derivatives	有机酸及其衍生物	Organic acid And Its derivatives	有机酸及其衍生物	1	0.5023	501-16-6	35260.3	21904.4	22617.4	33362.7	19463.1	24644.1	43922.9	46796.8	29614.1	7300.26	6323.36	14764.9	60408.5	41442.5	31200.3	27279.4	15809	16066.1	16192.7	HMDB0001964	--	--
MW0009082	C13H8Cl2N2O4	Niclosamide	氯硝柳胺	Benzene and substituted derivatives	苯及其衍生物	Benzene and substituted derivatives	苯及其衍生物	2	0.6949	50-65-7	13857	12339.9	12327.4	13042.9	11503	11518.7	12719.8	13632.1	14433.3	8011.25	7967.77	9344.53	14358.5	12755.9	11861.9	11178.1	11365.9	11378.7	11483.7	HMDB0015679	--	--
MW0007369	C19H24N2	Imipramine	丙咪嗪	Heterocyclic compounds	杂环化合物	Heterocyclic compounds	杂环化合物	4	0.6884	50-49-7	969.317	349.825	892.936	1281.31	2090.81	1017.12	129.477	557.314	507.091	491.166	356.774	958.96	663.796	121.579	548.762	2000.75	1053.56	997.324	1047.97	HMDB0001848	SMP0000422;SMP0000625	Imipramine Action Pathway;Imipramine Metabolism Pathway
MW0006639	C17H21NO4	Cocaine	可卡因	Aldehyde,Ketones,Esters	醛、酮、酯类	Esters	酯类	3	0.5536	50-36-2	8370.59	2399.07	9539.15	2590.88	24300.2	24049.9	6835.63	24082.4	7276.25	48267.7	4006.28	10705.2	4251.93	7047.56	11147.3	8393.88	6651.85	6598.44	6528.41	HMDB0015043	SMP0000395	Cocaine Action Pathway
MW0009315	C21H34NO3+	Oxyphenonium	氧苯鎓	Benzene and substituted derivatives	苯及其衍生物	Benzene and substituted derivatives	苯及其衍生物	2	0.6462	50-10-2	1.01559e+06	939862	1.12878e+06	714486	1.2913e+06	908397	990720	985428	904798	984864	1.07683e+06	1.13116e+06	893880	959361	1.1656e+06	940019	542697	540609	540665	HMDB0014364	--	--
MEDP2133	C7H5NO4	2,6-Pyridinedicarboxylic acid	2,6-吡啶二羧酸	Heterocyclic compounds	杂环化合物	Heterocyclic compounds	杂环化合物	1	0.6993	499-83-2	826.572	1869.9	956.06	1034.39	11704.9	9841.23	2231.94	1014.75	1128.97	14616.9	2590.45	2922.59	96.8553	12241.9	19086.9	13987.6	4565.71	4566.01	4585.06	HMDB0033161	--	--
MW0114557	C14H19NO9S2	[(2S,3R,4S,5S,6R)-3,4,5-trihydroxy-6-(hydroxymethyl)oxan-2-yl] 2-phenyl-N-sulfooxyethanimidothioate	促肾上腺皮质激素	Benzene and substituted derivatives	苯及其衍生物	Benzene and substituted derivatives	苯及其衍生物	4	0.5613	499-26-3	3062.03	2961.88	1914.1	2980.95	1870.16	1870.12	1747.43	287.813	2419.23	2325.93	1543.47	1903.14	2829.07	1708.66	228.881	1130.81	686.801	875.319	825.969	HMDB0038419	--	--
MW0011610	C10H18O	4-Hexen-1-ol, 5-methyl-2-(1-methylethenyl)-	4-Hexen-1-ol, 5-methyl-2-(1-methylethenyl)-	Alcohol and amines	醇、胺类	Alcohols	醇类	2	0.6242	498-16-8	169.085	522.021	1395.46	166.168	985.764	1177.46	258.987	155.648	4642.21	326.083	221.631	237.427	172.21	384.061	294.25	92.7579	2327.03	1895.85	1759.39	HMDB0036041	--	--
MW0150240	C8H15NO9S2	Glucocapparin	葡糖苷酸；甲基芥子油苷	Benzene and substituted derivatives	苯及其衍生物	Benzene and substituted derivatives	苯及其衍生物	4	0.739	497-77-8	2933.48	1890.26	2312.71	1557.34	1259.47	210.713	1394.27	1752.01	268.668	3251.38	642.57	927.91	1193.06	1234.78	2120.82	226.766	600.179	635.558	668.97	HMDB0038429	--	--
MEDP0437	C9H15N3O2S	Ergothioneine	麦角硫因	Organic acid And Its derivatives	有机酸及其衍生物	Organic acid And Its derivatives	有机酸及其衍生物	1	0.6993	497-30-3	122833	10817.4	1396	135643	17579.4	47251.3	6559.36	96514.9	106949	229330	367317	142559	77593	11299.9	23713.6	68324.4	45624.3	45255.3	45290.9	HMDB0003045	--	--
MW0002155	C8H8O	2,3-Dihydrobenzofuran	2,3-二氢苯并呋喃	Benzene and substituted derivatives	苯及其衍生物	Benzene and substituted derivatives	苯及其衍生物	1	0.9179	496-16-2	233119	254500	252200	140877	140408	165587	194431	203327	103191	67815.8	102209	172775	141120	216999	285817	213084	196845	195935	196901	HMDB0013815	--	--
MW0007319	C9H9NO3	Hippuric acid	马尿酸	Organic acid And Its derivatives	有机酸及其衍生物	Organic acid And Its derivatives	有机酸及其衍生物	1	0.8701	495-69-2	18773.1	2840.19	11301	3933.74	6201.89	4353.41	29203.7	6267.79	319168	9780.35	16089.4	5573.06	3556.5	3555.96	13800.6	4726.17	30606.5	30633.7	30652.1	HMDB0000714	--	--
MW0169364	C10H7NO3	Kynurenic acid	犬尿酸	Organic acid And Its derivatives	有机酸及其衍生物	Organic acid And Its derivatives	有机酸及其衍生物	1	0.8505	492-27-3	73919.6	9062.25	4431.27	1654.8	42909.9	8037.25	39164.8	6659.15	34696.3	39537.3	32947.8	35839.9	10773.4	29488.6	20256.7	16188.4	27674.9	27667.9	27760.6	HMDB0000715	SMP0000063	Tryptophan Metabolism
MW0003876	C13H9BrO3	5-Bromo-4-hydroxy-[1,1'-biphenyl]-3-carboxylic acid	5-溴-4-羟基-[1,1'-联苯]-3-羧酸	Benzene and substituted derivatives	苯及其衍生物	Benzene and substituted derivatives	苯及其衍生物	4	0.6156	4906-68-7	585.854	2777.38	1456.92	1420.36	1308.55	827.432	2452.04	393.341	989.114	1056.22	937.656	732.562	1930.73	3427.38	2029.56	1590.13	1691.85	1715.67	1696.43	--	--	--
MEDL01948	C11H16O	Jasmone	顺式-茉莉酮	Aldehyde,Ketones,Esters	醛、酮、酯类	Ketones	酮类	1	0.7251	488-10-8	4.55634e+06	4.20269e+06	3.46754e+06	4.85745e+06	3.11771e+06	2.91347e+06	2.51811e+06	2.7832e+06	5.4988e+06	5.44353e+06	6.45369e+06	5.12692e+06	2.8092e+06	2.98752e+06	3.79551e+06	4.91057e+06	3.78721e+06	3.78919e+06	3.78934e+06	HMDB0035601	--	--
MW0049085	C15H24O2	Curcumol	姜黄素	Alcohol and amines	醇、胺类	Alcohols	醇类	2	0.6305	4871-97-0	3485.21	4392.21	4277.2	4522.26	5891.31	4715.03	4035.87	5599.28	4159.41	4610.6	3771.18	3854.99	4323.19	3828.03	4598.32	3966.73	5864.4	5817.95	5820.49	HMDB0038122	--	--
MW0168567	C9H7NO	Indole-3-carboxaldehyde	吲哚-3-甲醛	Heterocyclic compounds	杂环化合物	Indole and Its derivatives	吲哚及其衍生物	1	0.8191	487-89-8	669396	699081	706913	979751	683452	722477	722842	1.00603e+06	709055	773327	782486	739533	1.00153e+06	1.00174e+06	754116	734566	723588	724512	720809	HMDB0029737	--	--
MEDN0623	C9H9NO4	Salicyluric acid	水杨酸	Benzene and substituted derivatives	苯及其衍生物	Benzene and substituted derivatives	苯及其衍生物	1	0.5221	487-54-7	8262.51	8976.95	7262.77	10011.2	8189.08	7166.57	8699.9	9921.71	6701.2	8164.63	8750.96	8307.31	10237.9	7752.55	9175.7	9481.22	7962.95	8084.73	8091.62	HMDB0000840	--	--
MW0169254	C12H10N2O	Harmol	哈莫尔	Heterocyclic compounds	杂环化合物	Indole and Its derivatives	吲哚及其衍生物	3	0.8495	487-03-6	1925.09	1477.7	2008.68	1887.95	2233.13	2179.94	1482.03	1467.49	1329.77	3245.45	3109.97	2480	2256.91	1839.72	2215.93	2743.75	2244.46	2169.68	2247.35	HMDB0034217	--	--
MW0000324	C10H19NO	Lupinine	羽扇豆碱	Alkaloids	生物碱	Alkaloids	生物碱	2	0.7216	486-70-4 | 10248-30-3	35252.5	36584.7	35567.5	36764.8	36996.3	36503.6	48609.3	40131.9	38483.7	38896.1	39660.3	51935.7	41327.5	44046	45296.3	62010.7	41243.1	42898.8	42715.7	--	--	--
MW0169017	C15H10O4	Daidzein	黄豆苷元	Flavonoids	黄酮	Isoflavones	异黄酮	2	0.593	486-66-8	2867.96	3364.34	3038.5	3195.95	2501.03	2087.77	2057.7	1823.68	2789.59	2754.96	1554.98	3188.83	2950.87	1832.56	3337.35	3237.63	3575.11	3600.51	3537.88	HMDB0003312	--	--
MW0169318	C11H10O5	Isofraxidin	异氟草醚	Heterocyclic compounds	杂环化合物	Heterocyclic compounds	杂环化合物	2	0.6611	486-21-5	682088	637912	607879	642644	8283.17	2097.83	6161.04	5541.9	659699	621954	623428	900.107	688282	655364	635051	635273	87108.2	87203.4	85556	--	--	--
MW0112119	C12H22O	2-Dodecenal	2-十二烯醛	Aldehyde,Ketones,Esters	醛、酮、酯类	Aldehydes	醛类	2	0.6635	4826-62-4	31119.9	30904.7	29066.5	33247.6	20005.9	22723.5	21789.5	27749.2	26746.5	15630.2	16798.3	18356	25966.4	23454.6	19501.7	17891	19813.8	19818.5	19974.2	HMDB0031020	--	--
MW0000241	C9H15NO3	3-Hydroxy-8-methyl-8-azabicyclo[3.2.1]octane-2-carboxylic acid	3-羟基-8-甲基-8-氮杂双环[3.2.1]辛烷-2-羧酸	Alkaloids	生物碱	Tropan alkaloids	莨菪烷类生物碱	2	0.5209	481-37-8	322216	327040	317614	315464	313829	311388	317270	332596	291498	372312	378156	373758	364646	358727	365467	357608	339327	340462	340445	HMDB0006548	--	--
MW0110676	C5H16N4	2,2-Bis(aminomethyl)propane-1,3-diamine	2,2-双(氨基甲基)丙烷-1,3-二胺	Alcohol and amines	醇、胺类	Amines	胺类	4	0.6643	4742-00-1	13039.5	10035.5	28048.7	9313.26	41536.9	3467.02	492.821	12170.5	727.244	1650.41	13001.1	5014.72	609.307	4268.21	3417.88	458.471	867.297	820.85	773.695	--	--	--
MW0114562	C3H6O4	Glyceric acid	甘油酸	Organic acid And Its derivatives	有机酸及其衍生物	Organic acid And Its derivatives	有机酸及其衍生物	4	0.6589	473-81-4 | 600-19-1 | 118916-26-0	2.83869e+06	777221	1.14595e+06	3.53207e+06	55215.5	171995	736231	484469	4.06784e+06	2.66933e+06	4.56545e+06	1.64609e+06	2.13826e+06	545991	113460	31891.2	25974.1	31892	32632	HMDB0000139	SMP0000039;SMP0000004;SMP0000242;SMP0000179;SMP0000244;SMP0000187;SMP0000223;SMP0000484;SMP0000485;SMP0000529;SMP0000530;SMP0000721	Glycerolipid Metabolism;Glycine and Serine Metabolism;Dimethylglycine Dehydrogenase Deficiency;Dihydropyrimidine Dehydrogenase Deficiency (DHPD);Sarcosinemia;Glycerol Kinase Deficiency;Non-Ketotic Hyperglycinemia;Dimethylglycine Dehydrogenase Deficiency;Hyperglycinemia, Non-Ketotic;D-Glyceric Acidura;Familial Lipoprotein Lipase Deficiency;3-Phosphoglycerate Dehydrogenase Deficiency
MW0108971	C10H13NO3	O-benzyl-L-serine	邻苄基-1-丝氨酸	Amino acid and Its metabolites	氨基酸及其代谢物	Amino acid derivatives	氨基酸衍生物	1	0.7842	4726-96-9 | 30916-68-8	28198.4	28713.9	27980.9	19774.5	12370.5	13375.2	30714.6	36351.1	15087.1	1792.39	15772.6	29003.3	28128.4	39363.9	45009.3	29067.4	27589.3	27552.8	27034.4	--	--	--
MEDL01794	C30H48O3	Betulinic acid	白桦脂酸	Terpenoids	萜类	Triterpene	三萜	2	0.58	472-15-1	82137.3	83027.3	80947.1	78447.1	81618.3	78402.9	83347	83113.5	80283.1	87920.4	88548.9	89320.4	84562.2	84398.5	85366.7	88418.8	83986.4	84627.6	84609.1	HMDB0030094	--	--
MEDP1610	C7H13NO2	Proline betaine	水苏碱	Amino acid and Its metabolites	氨基酸及其代谢物	Amino acid and Its metabolites	氨基酸及其代谢物	1	0.7706	471-87-4	36314.4	28232.5	31462.6	142749	123190	117652	72820.7	48860.6	208565	16252.4	19953.2	28290.1	27256.4	25881	31126.7	17050.4	59188.5	59276.7	59595.5	HMDB0004827	--	--
MW0111094	C2H7N3	Methylguanidine	1-甲胍盐酸盐	Alcohol and amines	醇、胺类	Amines	胺类	1	0.6506	471-29-4	25611.7	28370.1	26562.5	24680	27448.1	28121.3	28889.5	27584	28509.7	31631.6	32124.2	31789.7	31822.6	31378.8	31910.3	30617.3	28911.5	29047.6	29021.1	HMDB0001522	--	--
MW0055356	C15H22O	Nookatone	-	Terpenoids	萜类	Sesquiterpenoids	倍半萜	4	0.5558	4674-50-4	1594.1	1716.39	1647.13	1909.95	1586.52	1167.18	1780.98	1337.74	1643.44	1315.9	756.267	1537.19	1734.44	1517.89	1203.2	1579.4	1529.36	1517.77	1532.77	HMDB0013687	--	--
MW0012382	C16H32O2	Isopalmitic acid	14-甲基十五烷酸	FA	脂肪酰类	FFA	游离脂肪酸	2	0.5195	4669-02-7	18228.4	17600.3	17808.2	16826.9	18414.7	16248.6	15915.5	16897.6	18031.5	21554.1	21566.2	20149.2	18714.8	18182.4	19556.9	19940.7	18960.6	18913.1	19045.4	HMDB0031068	--	--
MW0103055	C23H34O4	Uzarigenin	乌扎里金素	Steroids	甾体	Steroid	甾体	4	0.5275	466-09-1	2318.77	2733.01	2563.53	2438.15	1737.67	2255.37	2316.65	2488.97	2315.84	1186.31	1958.38	1259.13	2687.89	2488.64	2589.55	2326.3	2659.61	2660.22	2640.11	--	--	--
MW0015058	C8H16O	(R)-Sulcatol	6-甲基-5-庚烯-2-醇	Benzene and substituted derivatives	苯及其衍生物	Benzene and substituted derivatives	苯及其衍生物	2	0.6914	4630-06-2	15159	14755.9	13889.8	13175.7	15454.6	14043.7	16208.1	16998.3	17576	19448.9	20423.1	19729.1	18765.6	19633.5	20527.8	19632.1	17463.8	17528.1	17529.2	HMDB0030030	--	--
MW0106105	CH3NO2	Carbamic acid	氨基甲酸	Organic acid And Its derivatives	有机酸及其衍生物	Organic acid And Its derivatives	有机酸及其衍生物	4	0.6554	463-77-4	35157	37382.1	31567.4	31368	32804.2	43015.6	42730.9	34352.8	41136.8	39233.4	40612.4	20704.6	46656.8	56477.8	47828.4	44148.2	43524.7	45141.3	45312.9	HMDB0003551	--	--
MW0105212	C5H11N3O2	4-Guanidinobutyric acid	4-胍基丁酸	Organic acid And Its derivatives	有机酸及其衍生物	Organic acid And Its derivatives	有机酸及其衍生物	2	0.6673	463-00-3	29768.2	26098.4	26152.7	27350.5	29344.8	31661.5	30105.4	33074.9	34423.6	33031.6	33713.9	34393.7	35543	36174.1	34703.8	31674.7	35610.5	39615.5	40570.5	HMDB0003464	--	--
MW0000748	C15H12BrClO2	(5-Bromo-2-chlorophenyl)(4-ethoxyphenyl)methanone	(5-溴-2-氯苯基)(4-乙氧基苯基)甲酮	Benzene and substituted derivatives	苯及其衍生物	Benzene and substituted derivatives	苯及其衍生物	4	0.6512	461432-22-4	1381.09	1997.29	1918.81	1738.78	1763.67	1795.09	987.934	2001.97	2093.72	2527.62	1256.35	1772.11	2368.09	2278.43	2790	2443.01	1563.18	1574.57	1486.2	--	--	--
MW0052879	C15H26O	Farnesol	金合欢醇	Alcohol and amines	醇、胺类	Alcohols	醇类	2	0.594	4602-84-0	10414.3	11190.2	9269.54	15701.8	10497	15769.9	10096.9	9120.32	14430.7	9835.19	9146.47	8678.17	8945.13	14291.7	7121.81	9337.36	9154.79	9305.76	9365.73	HMDB0004305	--	--
MW0116828	C4H3BrN2	5-Bromopyrimidine	11-过氧二十二碳六烯酸	Aldehyde,Ketones,Esters	醛、酮、酯类	Esters	酯类	3	0.5734	4595-59-9	15838.8	15104.8	15218.3	14794.7	15622.5	15052.7	15620.1	15765.7	16098.4	15761.8	14365.5	15286.1	17460.1	17157.9	16379.2	15926.9	16700	16446.7	16598.8	HMDB0062285	--	--
MEDN0428	C14H17N5O8	N6-Succinyl Adenosine	N6-琥珀酰腺苷	Nucleotide And Its metabolites	核苷酸及其代谢物	Nucleotide and Its metabolites	核苷酸及其代谢物	1	0.9088	4542-23-8	13227.1	4347.82	9676.94	14903.5	21691.5	20694.3	7346.87	18724.1	2166.65	2461.45	3130.77	6444.09	1184.55	2548.8	7429.2	3028.49	11016.8	11041	11078.4	HMDB0000912	--	--
MW0120684	C9H11N3S2	4-propyl-5-thien-2-yl-4H-1,2,4-triazole-3-thiol	4-丙基-5-噻吩-2-基-4H-1,2,4-三唑-3-硫醇	Heterocyclic compounds	杂环化合物	Heterocyclic compounds	杂环化合物	4	0.7161	451501-84-1	26527.2	24126.6	38992.8	26495.2	74019.1	24313.1	24571.9	27378.5	26169.6	17683	23204.8	9600.16	25024.4	24105.7	27008.9	57839.5	22238.8	23252.3	24046.4	--	--	--
MW0142773	C9H19ClN2O	(3-Acrylamidopropyl)trimethylammonium Chloride	(3-丙烯酰胺丙基)三甲基氯化铵	Benzene and substituted derivatives	苯及其衍生物	Benzene and substituted derivatives	苯及其衍生物	2	0.6809	45021-77-0	19990.4	17684.6	20685.6	17253	13801.9	17740	19567.8	19400.6	19594.5	18987.1	19723.5	20397.5	19413.2	19391.6	18915.3	18622.1	18959.4	18890	18975.6	--	--	--
MW0110896	C7H16NOS+	Acetylthiocholine	乙酰硫代胆碱	Others	其他	Others	其他	4	0.627	4468-05-7	928.707	88356.1	548.927	739.293	82643.2	82380.4	83039.7	935.074	142.671	86145.9	86350	85889.3	95332.8	90773.3	192.88	87990.5	83146.6	83405.8	83364.4	--	--	--
MW0127402	C9H7N7O2S	Azathioprine	硫唑嘌呤	Heterocyclic compounds	杂环化合物	Heterocyclic compounds	杂环化合物	4	0.6807	446-86-6	129.489	257.767	263.751	614.343	377.333	160.149	483.698	1237.38	294.129	614.038	479.801	141.975	1143.08	377.817	521.148	133.737	939.377	965.05	941.932	HMDB0015128	SMP0000427;SMP0000645	Azathioprine Action Pathway;Azathioprine Metabolism Pathway
MW0111217	C17H37N	N-Methyldioctylamine	N-甲基二辛胺	Alcohol and amines	醇、胺类	Amines	胺类	2	0.7212	4455-26-9	4052.67	6907.12	4616.31	4098.97	1294.66	3933.57	1626.15	1158.87	1266.84	1767.65	1855.27	1667.52	927.992	867.362	1051.11	2162.45	4825.25	4907.86	4870.56	--	--	--
MW0168405	C6H13NO2	(±)-erythro-Isoleucine	L-别异亮氨酸	Amino acid and Its metabolites	氨基酸及其代谢物	Amino acids	氨基酸	1	0.8913	443-79-8	2.90528e+07	2.17332e+07	2.43955e+07	1.82715e+07	6.66663e+06	9.12268e+06	1.63792e+07	2.68035e+07	8.18126e+06	694758	2.5415e+06	5.6849e+06	1.37232e+07	1.38327e+07	1.45724e+07	6.85638e+06	9.64053e+06	9.726e+06	9.72444e+06	HMDB0033923	--	--
MW0169480	C6H9N3O3	Metronidazole	2-甲基-5-硝基咪唑-1-乙醇	Heterocyclic compounds	杂环化合物	Heterocyclic compounds	杂环化合物	1	0.5563	443-48-1	41370	43124.4	43744.6	42547	41553	44325.5	44362.3	44060.2	44594.4	50230.6	51128.8	50489.7	46584.4	47052.8	48068.1	47646.7	45974.1	45828.4	45971.8	HMDB0015052	--	--
MADN0500	C4H11BO2	N-Butyl Boric Acid	正丁基硼酸	Organic acid And Its derivatives	有机酸及其衍生物	Organic acid And Its derivatives	有机酸及其衍生物	4	0.9039	4426-47-5	19433.2	11116.2	17602.5	8788.25	20215.8	25139.2	5953.71	7674.64	1409.09	7786.63	8456.82	9682.55	24046	17571.9	12479.1	8268.25	8676.23	8702.87	8641.52	--	--	--
MW0000277	C13H12N2O	Harmine	去氢骆驼蓬碱	Alkaloids	生物碱	Alkaloids	生物碱	3	0.5047	442-51-3	8282.02	485.57	1097.88	714.075	924.214	1018.08	169.628	21712.5	5157.19	647.162	1305.82	2981.19	278.274	2916.91	577.368	1039.6	2453.11	2448.58	2415	HMDB0030311	--	--
MW0109260	C2H5O5P	Phosphonoacetate	磷酰乙酸	Organic acid And Its derivatives	有机酸及其衍生物	Organic acid And Its derivatives	有机酸及其衍生物	2	0.553	4408-78-0	220056	209547	206996	210726	200049	202250	208409	219366	215516	186113	183852	203379	219998	219388	216212	211070	210276	209854	210390	HMDB0004110	--	--
MW0143172	C12H7Cl3O	3,4',5-Trichloro-4-biphenylol	3,4',5-三氯-4-联苯醇	Benzene and substituted derivatives	苯及其衍生物	Benzene and substituted derivatives	苯及其衍生物	4	0.7051	4400-06-0	21811.9	8095.28	11895.5	28511.6	1947.01	4548.78	4796.94	19154.6	8332.46	38759.7	37043.6	17967.4	10149.2	649.154	4575.16	8363.9	7327.92	7556.3	7542.06	--	--	--
MEDP0510	C9H17NO4	Carnitine C2:0	肉碱 C2:0	FA	脂肪酰类	CAR	酰基肉碱	1	0.9615	4398-79-2	856889	1.39689e+06	1.43142e+06	1.69528e+06	1.58128e+06	1.43851e+06	2.58896e+06	2.40808e+06	1.23477e+06	743277	1.47092e+06	1.03248e+06	3.38473e+06	3.05206e+06	3.03113e+06	1.18852e+06	1.26799e+06	1.27906e+06	1.26884e+06	HMDB0000201	SMP0000030;SMP0000052;SMP0000516;SMP0000517	Oxidation of Branched-Chain Fatty Acids;Beta Oxidation of Very Long Chain Fatty Acids;Adrenoleukodystrophy, X-Linked;Carnitine-Acylcarnitine Translocase Deficiency
MW0103783	C6H4F3N3O2	5-Nitro-2-(trifluoromethyl)pyridin-4-amine	5-硝基-2-(三氟甲基)吡啶-4-胺	Heterocyclic compounds	杂环化合物	Heterocyclic compounds	杂环化合物	4	0.7161	438564-36-4	115340	98746	105368	813024	106108	126308	167737	496443	515596	70081.7	76368.3	73778.9	764804	763921	126135	769393	114382	115109	119326	--	--	--
MW0143541	C19H32	5alpha-Androstane	5α-雄甾烷	Hormones and hormone related compounds	激素及激素相关物质	Hormones and hormone related compounds	激素及激素相关物质	4	0.5384	438-22-2	2267.67	2948.94	3312.84	3567.75	3074.4	2661.21	2924.79	3145.02	2930.71	1984.25	1642.69	1642.68	2479.93	2951.94	2709.94	3699.7	3124.42	3154.54	3206.53	--	--	--
MW0112276	C6H7NOS	2-Propanoylthiazole	2-丙酰基噻唑	Heterocyclic compounds	杂环化合物	Heterocyclic compounds	杂环化合物	2	0.7052	43039-98-1	1286.97	5575.67	8413.39	2341.4	38767.1	27183.9	6959.2	1919.12	4135.98	31079.7	35376.8	48695.2	2055.07	12290.3	29586.1	54950.1	28821.6	28823.2	28100.1	HMDB0037168	--	--
MW0062272	C20H32O5	Prostaglandin h2	前列腺素 h2	Hormones and hormone related compounds	激素及激素相关物质	Hormones and hormone related compounds	激素及激素相关物质	4	0.9427	42935-17-1	4427.89	4235.68	6716.09	3138.73	257.758	1824.32	2634.67	10083.2	93.7284	539.25	963.364	1157.27	2075.66	2143.3	1697.94	99.1431	2514.75	2538.86	2547.8	HMDB0001381	SMP0000075;SMP0000353;SMP0000077;SMP0000083;SMP0000084;SMP0000085;SMP0000086;SMP0000087;SMP0000093;SMP0000094;SMP0000096;SMP0000098;SMP0000101;SMP0000102;SMP0000104;SMP0000109;SMP0000113;SMP0000114;SMP0000120;SMP0000289;SMP0000106;SMP0000116;SMP0000692;SMP0000693;SMP0000694;SMP0000695;SMP0000696;SMP0000697;SMP0000698;SMP0000699;SMP0000700;SMP0000701;SMP0000702;SMP0000703;SMP0000704;SMP0000705;SMP…	Arachidonic Acid Metabolism;Leukotriene C4 Synthesis Deficiency;Piroxicam Action Pathway;Acetylsalicylic Acid Action Pathway;Etodolac Action Pathway;Ketoprofen Action Pathway;Ibuprofen Action Pathway;Rofecoxib Action Pathway;Diclofenac Action Pathway;Sulindac Action Pathway;Celecoxib Action Pathway;Ketorolac Action Pathway;Suprofen Action Pathway;Bromfenac Action Pathway;Indomethacin Action Pathw…
MADP0492	C5H6N2O	2-pyrimidine methanol	2-嘧啶甲醇	Heterocyclic compounds	杂环化合物	Heterocyclic compounds	杂环化合物	1	0.5778	42839-09-8	8493.85	8501.49	8365.29	7163.76	7923.72	8551.13	9071.26	9915.9	10323.1	11492.8	11482.2	12790.9	10800.2	11712.4	12916.2	11752.5	9444.61	9661.88	9469.28	--	--	--
MW0142724	C7H12N4O3	3,6,8-Trimethylallantoin	3,6,8-三甲基尿囊素	Heterocyclic compounds	杂环化合物	Heterocyclic compounds	杂环化合物	3	0.54	42794-72-9	2726.88	4643.78	3553.91	2281.43	2339.28	2536.59	2715.37	3453.9	1535.2	2083.53	575.531	468.965	3662.47	4187.63	554.601	1355.27	1742.2	1515.51	1709.06	--	--	--
MW0149443	C8H14N2O5	L-gamma-glutamyl-D-alanine	γ-L-谷氨酰-D-丙氨酸;L-γ-谷氨酰-D-丙氨酸	Amino acid and Its metabolites	氨基酸及其代谢物	Amino acids	氨基酸	3	0.5193	42592-56-3	82462.5	67442.3	69237.8	42937.3	127366	69102.8	63090.4	79116.1	77292.5	56437.4	81559.6	79388.9	85010.5	69213.2	89048.2	84126.1	29013.6	29064.2	29264.6	--	--	--
MW0107567	C12H24N2O3	Ile-Ile	L-异亮氨酸-L-异亮氨酸	Amino acid and Its metabolites	氨基酸及其代谢物	Small Peptide	小肽	3	0.7066	42537-99-5	5761.04	1752.98	1323.61	298.874	69000.8	57499.9	360.403	394.892	6974.14	871.55	11283.1	4798.81	5475.45	53.356	4589.1	7168.69	10651.6	10702.5	10718.8	HMDB0028910	--	--
MW0105431	C5H7ClN2O3	Acivicin	阿西维星	Others	其他	Others	其他	2	0.6604	42228-92-2 | 76898-56-1	91283.2	101661	93269.4	116316	116073	91198.4	128300	98135.1	107251	97254.4	97178.4	98221.8	111095	106118	105987	132166	108601	111289	111073	--	--	--
MW0009955	C11H12O4	Sinapaldehyde	芥子醛	Benzene and substituted derivatives	苯及其衍生物	Phenolics	苯酚类	3	0.7646	4206-58-0 | 20649-43-8	1738.79	911.563	1525.14	850.647	1769.18	1901.02	2202.44	1105.17	2700.39	856.822	1420.45	1250.79	1734.73	1263.48	1460.62	1473.79	1638.41	1602.55	1607.83	--	--	--
MW0015399	C19H32O2	Methyl alpha-eleostearate	-	FA	脂肪酰类	Oxidized lipids	氧化脂质	2	0.5829	4175-47-7	6216.22	6037.3	8330.12	6792.11	9879.11	6182.46	6046.11	8987.05	6291.36	6448.76	4606.54	4187.38	6518.44	6808.56	6202.37	6424.81	7606.89	7740.52	7624.65	--	--	--
MW0062226	C20H32O5	prostaglandin D2	前列腺素D2	Hormones and hormone related compounds	激素及激素相关物质	Hormones and hormone related compounds	激素及激素相关物质	1	0.7674	41598-07-6	46373.5	41950	72329.1	32172.6	7547.97	20592.7	25788.5	103888	3789.85	7722.65	2330.86	14444.6	22601.5	18720.9	17420.4	5406.6	28464.8	28384.3	28391.9	HMDB0001403	SMP0000075;SMP0000353;SMP0000077;SMP0000083;SMP0000084;SMP0000085;SMP0000086;SMP0000087;SMP0000093;SMP0000094;SMP0000096;SMP0000098;SMP0000101;SMP0000102;SMP0000104;SMP0000109;SMP0000113;SMP0000114;SMP0000120;SMP0000289;SMP0000106;SMP0000116;SMP0000343;SMP0000358;SMP0000692;SMP0000693;SMP0000694;SMP0000695;SMP0000696;SMP0000697;SMP0000698;SMP0000699;SMP0000700;SMP0000701;SMP0000702;SMP0000703;SMP…	Arachidonic Acid Metabolism;Leukotriene C4 Synthesis Deficiency;Piroxicam Action Pathway;Acetylsalicylic Acid Action Pathway;Etodolac Action Pathway;Ketoprofen Action Pathway;Ibuprofen Action Pathway;Rofecoxib Action Pathway;Diclofenac Action Pathway;Sulindac Action Pathway;Celecoxib Action Pathway;Ketorolac Action Pathway;Suprofen Action Pathway;Bromfenac Action Pathway;Indomethacin Action Pathw…
MW0148206	C17H20O	Dehydrofalcarinone	去氢镰刀菌酮	Aldehyde,Ketones,Esters	醛、酮、酯类	Ketones	酮类	3	0.7792	4117-05-9	17059.2	14118	17028.2	25479.2	18617.6	22029.5	32889	49590.4	50117.4	8744.59	9506.53	11814.2	31888.6	21248.8	28495.9	8728.32	17559.7	17551.3	17680.6	HMDB0033693	--	--
MW0148167	C9H11NO2	(s)-3-Amino-3-phenylpropanoic acid	(s)-3-氨基-3-苯基丙酸	Aldehyde,Ketones,Esters	醛、酮、酯类	Esters	酯类	3	0.8967	40856-44-8	10560.9	11185.2	9187.77	9983.78	11133.9	11504.3	11138.7	9578.8	9304	13775.5	13973.9	14510.5	12395.6	11513.1	12072.3	11908.6	11304.7	11306.6	11373.1	--	--	--
MW0112815	C7H16O	xi-3-Heptanol	xi-3-庚醇	Alcohol and amines	醇、胺类	Alcohols	醇类	2	0.5918	40617-58-1	896060	869792	873008	905832	909898	917855	945410	914716	913516	1.05697e+06	1.00066e+06	966275	942702	944441	944469	935725	970290	966334	959551	HMDB0031481	--	--
MW0109035	C3H11NO7P2	Pamidronate	帕米膦酸盐	Organic acid And Its derivatives	有机酸及其衍生物	Organic acid And Its derivatives	有机酸及其衍生物	2	0.7436	40391-99-9	19375.5	18303.4	17686.3	18158.2	21717.3	21771.8	19081.1	19321.2	19798.8	23159.8	19903.4	22951.4	25304.1	23962.5	20324.5	24069.3	20279.3	20220.4	20182.1	HMDB0014427	SMP0000117	Pamidronate Action Pathway
MEDP1211	C6H11NO	N-Acetylpyrrolidine	N-乙酰基吡咯烷	Heterocyclic compounds	杂环化合物	Heterocyclic compounds	杂环化合物	1	0.5647	4030-18-6	18254.7	7710.45	9309	4368.15	21754.6	9410.87	12827.9	8890.57	9636.99	289872	192999	141043	8624.25	9319.93	16075.9	18062.3	45786.4	45846.8	45826.9	--	--	--
MW0010901	C10H20O4	(1S,2S,4R,8R)-p-Menthane-1,2,8,9-tetrol	-	Alcohol and amines	醇、胺类	Alcohols	醇类	4	0.7401	402593-46-8	2337.34	2571.35	1806.57	1749.77	1978.67	2759.4	1783.53	2201.09	2352.48	1969.01	2428.33	2290.86	2275.57	2235.43	2683.34	2140.83	2172.78	2222.37	2213.57	HMDB0039974	--	--
MW0150461	C11H18N4O5	Gly-Pro-Asn	甘氨酸-脯氨酸-天门冬酰氨	Amino acid and Its metabolites	氨基酸及其代谢物	Small Peptide	小肽	4	0.6533	401570-00-1	11785.7	1853.76	12684.7	1752.21	22739	22085.4	10842.1	29889.6	10471	47880.4	2844.69	11370.4	4303.09	9989.4	12849.5	7835.69	6991.77	7083.36	6997.87	--	--	--
MW0124420	C11H9NO3	Indolepyruvate	吲哚-3-丙酮酸	Organic acid And Its derivatives	有机酸及其衍生物	Organic acid And Its derivatives	有机酸及其衍生物	3	0.7089	392-12-1	6040.03	6832.09	6945.66	6688.48	6731.21	10383.5	7474.49	7926	6495.1	5828.02	7310.85	7022.54	6912.71	6123.12	7899.2	8196.18	6739.52	6612.44	6642.7	HMDB0060484	--	--
MEDP1879	C12H16N2O3	Phe-ala	L-苯丙氨酸基-L-丙氨酸	Amino acid and Its metabolites	氨基酸及其代谢物	Small Peptide	小肽	1	0.6205	3918-87-4	99.6162	180.852	323.141	265.753	9194.37	2909.44	1617.55	394.889	930.96	1179.36	7003.03	1769.51	76.3557	1113.82	64.7805	430.72	2477.49	2495.8	2454.65	HMDB0028988	--	--
MW0110854	C5H10N4	5-(2-aminoethyl)-1H-imidazol-2-amine	5-(2-氨基乙基)-1H-咪唑-2-胺	Alcohol and amines	醇、胺类	Amines	胺类	4	0.571	39050-13-0	34748.6	191823	39647	23358	52391.9	35675.7	17568.9	81395.5	31693.4	44665.3	47714.7	45976.8	42525.6	47690.2	36150.5	52233.3	27874.8	30242.6	29045.3	--	--	--
MW0007640	C11H17NO3	Methoxamine	甲氧明	Benzene and substituted derivatives	苯及其衍生物	Benzene and substituted derivatives	苯及其衍生物	2	0.6967	390-28-3	12509.6	11989.6	12144	11877.2	12807.7	12812.9	12042.7	11744.5	17232.2	9950.46	10716.6	10051.8	11620.4	12192.3	11224.2	11147.4	11856.5	11920.4	11979.5	HMDB0014861	--	--
MW0158330	C5H6O3	Tulipalin B	郁金香素B	Aldehyde,Ketones,Esters	醛、酮、酯类	Esters	酯类	3	0.9079	38965-80-9	134388	47298.9	74369.7	84749.4	56828.9	60688.3	63992	99592.2	62467.7	96858.3	87952.5	92272.4	64847.2	133825	106437	76765	67722.6	71429.1	73213.1	--	--	--
MEDP1390	C25H47NO4	Carnitine C18:1(Acylcarnitine C18:1)	肉碱 C18:1	FA	脂肪酰类	CAR	酰基肉碱	1	0.819	38677-66-6	22339.6	38274.2	16544.3	37017.2	47109.9	30662.9	10427.5	27541.7	16090	51815.7	36402.5	86734.3	65250.7	47013.9	31999.5	17107	39984.4	40058.6	40063.5	HMDB0005065	--	--
MW0108024	C23H36N6O4	Lys-Trp-Lys	L-赖氨酸-L-色氨酸-L-赖氨酸	Amino acid and Its metabolites	氨基酸及其代谢物	Small Peptide	小肽	2	0.721	38579-27-0	18770.9	11271.2	18647	13552.4	12700.8	7226.75	8081.11	11447.5	6508.74	5227.43	7149.45	5048.89	7080.93	7174.27	5699.47	4533.22	11009.5	11044.6	11001.3	--	--	--
MW0141976	C12H7Cl3	2,3',5-Trichlorobiphenyl	2,3',5-三氯联苯	Benzene and substituted derivatives	苯及其衍生物	Benzene and substituted derivatives	苯及其衍生物	3	0.7074	38444-81-4	4356.48	1256.3	5830.44	6137.96	8472.39	4622.63	5739.58	7289.68	4864.47	5235.51	6787.38	10771.2	4554.67	10500.5	4845.76	6157.8	14556.9	16013.3	19886.9	--	--	--
MW0106623	C13H23N3O2S	Ethyl (3-thioxo-1,2,4-triazaspiro[4.7]dodec-2-yl)acetate	(3-thioxo-1,2,4-triazaspiro[4.7]dodec-2-yl) 乙酸乙酯	Aldehyde,Ketones,Esters	醛、酮、酯类	Esters	酯类	4	0.7439	384369-43-1	1117.12	1240.86	1215.54	1558.23	1227.64	822.552	1210.66	1404.46	1310.22	725.736	462.083	407.716	1960.79	1309.1	1130.41	1385.67	1089.16	1029.68	1112.27	--	--	--
MW0009348	C18H29NO2	(+)-Penbutolol	(+)-喷丁洛尔	Benzene and substituted derivatives	苯及其衍生物	Phenolics	苯酚类	4	0.6801	38363-41-6	6359.07	5615.63	5604.15	5694.64	5250.04	5763.66	5137.46	5336.06	2427.24	8244.04	7943.17	7099.85	7885.3	6806.72	6829.49	6133.79	5393.77	5400.87	5437.09	HMDB0015447	SMP0000305	Penbutolol Action Pathway
MW0120291	C9H9BrN2S	4-Bromo-6,7-dimethyl-1,3-benzothiazol-2-amine	4-溴-6,7-二甲基-1,3-苯并噻唑-2-胺	Benzene and substituted derivatives	苯及其衍生物	Benzene and substituted derivatives	苯及其衍生物	4	0.7428	383131-01-9	12712.4	6776.7	7415.51	11816.5	7856.4	7485.91	7470.43	5861.19	7896.13	7384.97	7713.91	7892.81	8009.77	7191.96	12848.9	5706.51	10772.1	10242.5	10342.7	--	--	--
MW0126354	C13H19N3O3	Pyroxamide	吡虫酰胺	Alcohol and amines	醇、胺类	Amines	胺类	4	0.9072	382180-17-8	18016.6	4524.01	8139.11	20352.8	25261.8	21574.4	7715.36	17063.7	677.128	106.351	1458.2	1922.47	2390.19	3937.12	5397.44	1929.34	6388.84	6497.01	6397.68	--	--	--
MW0110546	C7H16N2	Cimemoxin	西莫新	Alcohol and amines	醇、胺类	Polyamines	多胺	4	0.7287	3788-16-7	5305.52	11305.3	1871.42	411.72	38667.9	32088.5	1681.68	324.207	49839.9	21278.6	25410.5	62355.2	5189.19	2005.35	7326.59	27607	19455.6	19084.1	19049.8	--	--	--
MW0151878	C15H20O2	Isovelleral	异黄酮	Aldehyde,Ketones,Esters	醛、酮、酯类	Aldehydes	醛类	4	0.7098	37841-91-1	1697.71	1287.57	1462.54	1699.07	1586.45	1877.37	2205.21	1689.13	1773.59	1935.22	2048.98	2058.61	1737.08	1894.67	1942.39	2285.08	1827.63	1769.35	1787.85	--	--	--
MW0137272	C18H19NO3	Aegeline	爱格琳	Heterocyclic compounds	杂环化合物	Heterocyclic compounds	杂环化合物	2	0.604	37791-13-2	3932.93	4614.22	4320.79	4193.57	4156.8	4184.33	4226.24	4680.27	4579.48	4719.71	4237.57	4809.92	4729.69	4762.16	4790.79	4818.4	4720.24	4679.7	4723.53	HMDB0033435	--	--
MW0111100	C6H13N5O	Moroxydine	吗啡定	Alcohol and amines	醇、胺类	Amines	胺类	4	0.7494	3731-59-7	27531	15900.4	32472.5	5750.78	759.219	4346.02	4631.47	9400.49	2361.99	4102.78	168.271	2860.4	3021.25	4915.88	9515.7	3322.83	4143.42	4300.2	4317.93	--	--	--
MW0049055	C4H6O2	Crotonic acid	巴豆酸	Organic acid And Its derivatives	有机酸及其衍生物	Organic acid And Its derivatives	有机酸及其衍生物	2	0.7372	3724-65-0	373932	374403	366462	374548	383044	391317	383549	378239	376894	388065	402492	400768	386164	384002	378724	387942	397226	394936	395214	HMDB0010720	SMP0000456	Fatty Acid Biosynthesis
MW0106169	C6H13N3O3	Citrulline	L-瓜氨酸	Amino acid and Its metabolites	氨基酸及其代谢物	Amino acids	氨基酸	1	0.7275	372-75-8	127580	70686.5	71007.1	141170	34600.3	55221.1	60054.4	110023	38698.8	20862.5	13901.1	30610.2	44939.7	44181.7	47078.9	34265.4	46673.7	46716	46627.9	HMDB0000904	SMP0000067;SMP0000020;SMP0000207;SMP0000362;SMP0000360;SMP0000361;SMP0000208;SMP0000188;SMP0000363;SMP0000175;SMP0000192;SMP0000059;SMP0000357;SMP0000003;SMP0000001;SMP0000205;SMP0000002;SMP0000504;SMP0000505;SMP0000506;SMP0000507;SMP0063777	Aspartate Metabolism;Arginine and Proline Metabolism;Prolidase Deficiency (PD);Arginine: Glycine Amidinotransferase Deficiency (AGAT Deficiency);Hyperprolinemia Type II;Hyperprolinemia Type I;Prolinemia Type II;Guanidinoacetate Methyltransferase Deficiency (GAMT Deficiency);Ornithine Aminotransferase Deficiency (OAT Deficiency);Canavan Disease;Hypoacetylaspartia;Urea Cycle;Argininemia;Argininosuc…
MW0154534	C11H19N	N-Methyl-1-adamantanamine	N-甲基-1-金刚烷胺	Others	其他	Hydrocarbon derivatives	烃衍生物	4	0.5439	3717-38-2	3235.46	3905.64	3689.66	3447.2	4849.58	4395.81	3965.17	3033.77	5102.88	10149.4	4474.3	4647.63	3582.95	3564.8	4625.69	5300.42	5275.82	5178.6	5173.77	--	--	--
MW0127316	C7H7F3N2S	4-((Trifluoromethyl)thio)benzene-1,2-diamine	4-((三氟甲基)硫代)苯-1,2-二胺	Benzene and substituted derivatives	苯及其衍生物	Benzene and substituted derivatives	苯及其衍生物	4	0.6802	370-46-7	11444.7	6769.32	5408.52	10788.8	5585.79	6500.25	13822.7	16761.2	3339.88	494.754	1471.83	2705.18	15501.2	6968.22	6453.9	7736.29	2615.63	2165.58	2520.79	--	--	--
MW0160374	C16H20N2O3	N-(indole-3-acetyl)-L-leucine	N-(吲哚-3-乙酰)-L-亮氨酸	Organic acid And Its derivatives	有机酸及其衍生物	Organic acid And Its derivatives	有机酸及其衍生物	3	0.6629	36838-63-8	6914.96	7678.78	8723.98	7291.99	8309.08	8033.21	7715.49	8210.8	7460.16	15123.2	14459.8	11579.2	8029.73	8486.98	11371	9659.34	9334.53	9315.59	9363.26	--	--	--
MEDP1391	C25H45NO4	O-linoleyl-L-carnitine	O-亚油基-L-肉碱	FA	脂肪酰类	CAR	酰基肉碱	1	0.8454	36816-10-1	3296.45	7882.19	2131.52	8962.2	9520.34	7166.44	1700.95	6434.63	2929.51	12511	11310.5	36198.7	13696.7	8036.52	5040.2	3086.67	10360.1	10452.5	10519.5	HMDB0006469	--	--
MW0105103	C7H11N3O2	3-Methyl-L-histidine	3-甲基-L-组氨酸	Amino acid and Its metabolites	氨基酸及其代谢物	Amino acid derivatives	氨基酸衍生物	1	0.921	368-16-1	9335.08	2403.67	4369	8701.26	6068.87	942.358	6587.59	8762.09	17659.3	4606.67	2296.68	22861.3	23959.3	15690.2	27564.6	4850.61	22979.1	22928.6	22959.9	HMDB0000479	SMP0000007;SMP0000044;SMP0000351;SMP0000191;SMP0000493;SMP0000715	beta-Alanine Metabolism;Histidine Metabolism;GABA-Transaminase Deficiency;Histidinemia;Carnosinuria, Carnosinemia;Methylhistidine Metabolism
MW0106465	C2H6S3	Dimethyl trisulfide	二甲基三硫	Others	其他	Others	其他	3	0.6883	3658-80-8	181708	139640	196185	145040	195094	230238	183201	242293	57470	167696	135383	178066	220645	194125	55847.5	170057	215622	216596	207476	HMDB0013780	--	--
MEDP1667	C14H18N2O5	Phe-Glu	L-苯丙氨酰-L-谷氨酸	Amino acid and Its metabolites	氨基酸及其代谢物	Small Peptide	小肽	1	0.7683	3617-45-6	7317.39	4273.67	6673.53	7524.72	2337.78	5325.42	14148.7	11037.2	6751.62	665.546	2240.4	9327.81	11446.5	17013.7	14355.8	9111.39	8572.35	8643.58	8574.55	HMDB0028994	--	--
MW0111256	C5H15NO4P+	Phosphocholine	磷酸胆碱	Organic acid And Its derivatives	有机酸及其衍生物	Phosphoric acids	磷酸类化合物	2	0.6749	3616-04-4	21505.7	29562.8	65381.6	39284.1	67389.4	41965.2	10432.9	50353.2	46356.8	35532.4	11889.1	12498.3	55453.6	38526.3	54535.6	56235.3	39195.4	27565.9	38691.9	HMDB0001565	SMP0000025;SMP0000034;SMP0000349;SMP0000348;SMP0000347;SMP0000525;SMP0000526;SMP0000649;SMP0014212	Phospholipid Biosynthesis;Sphingolipid Metabolism;Gaucher Disease;Globoid Cell Leukodystrophy;Metachromatic Leukodystrophy (MLD);Fabry Disease;Krabbe Disease;Lamivudine Metabolism Pathway;Phosphatidylcholine Biosynthesis
MW0117967	C5H2Cl2O2S	2,5-Dichlorothiophene-3-carboxylic acid	2,5-二氯噻吩-3-羧酸	Organic acid And Its derivatives	有机酸及其衍生物	Organic acid And Its derivatives	有机酸及其衍生物	4	0.5092	36157-41-2	4.44447e+06	4.35694e+06	4.27547e+06	4.37439e+06	4.33818e+06	4.29683e+06	4.42545e+06	4.47934e+06	4.51942e+06	4.20833e+06	4.21408e+06	4.41637e+06	4.57344e+06	4.46599e+06	4.59186e+06	4.47042e+06	4.38407e+06	4.37892e+06	4.38402e+06	--	--	--
MW0006081	C15H16O5	Ascochitine	甲壳素	Benzene and substituted derivatives	苯及其衍生物	Benzene and substituted derivatives	苯及其衍生物	4	0.7039	3615-05-2	683.846	886.472	520.382	231.439	759.974	746.352	359.063	693.691	433.541	1642.09	2037.65	1134.55	892.283	167.681	182.746	1691.02	1629.02	1696.65	1638.99	--	--	--
MW0052505	C27H44O6	Ecdysone	蜕皮激素	Organic acid And Its derivatives	有机酸及其衍生物	Organic acid And Its derivatives	有机酸及其衍生物	2	0.6544	3604-87-3	40569	22893.1	44573.7	30674.1	26803.7	10862	12047.2	16414.2	9836.52	8078.85	8941.47	6600.59	8416.01	7744.53	5900.92	6988.9	20734.9	20917.2	20910.8	--	--	--
MW0055244	C28H44O3	Nandrolone decanoate	癸酸诺龙	Hormones and hormone related compounds	激素及激素相关物质	Hormones and hormone related compounds	激素及激素相关物质	2	0.6616	360-70-3	3395.51	2714.99	3594.73	3516.95	2086.03	3149.65	3368.9	3377.87	2694.41	3272.73	2336.72	2743.56	4766.51	2627.97	3309.99	3080.44	4774.16	4773.58	4792.69	HMDB0015694	--	--
ZINC13282466	C20H16N2O3	(R)-4-Ethyl-1H-pyrano(3',4':6,7)indolizino(1,2-b)quinoline-3,14(4H,12H)-dione	（R)-4-乙基-1H-吡喃并（3′，4′:6，7）中氮茚并（1，2-b）喹啉-3，14（4H，12H)-二酮	Aldehyde,Ketones,Esters	醛、酮、酯类	Ketones	酮类	4	0.9943	35903-41-4	10777	11055.4	11213.3	10783.3	10392.3	10808	11467.8	10717.4	11414	11026.8	11509.7	12131.1	11813	11476.8	12051.9	10639.1	11081.1	11154.4	11045.8	--	--	--
MW0049063	C19H20O3	Cryptotanshinone	隐丹参酮	Aldehyde,Ketones,Esters	醛、酮、酯类	Ketones	酮类	4	0.5627	35825-57-1 | 4733-35-1	10114.9	8863.52	5759.16	7410.83	7582.56	7467.52	6809.61	6626.62	5128.62	6740.59	6420.28	5325.16	5264.59	5067.78	5526.76	4798.71	3372.74	3345.95	3371.92	--	--	--
MW0054114	C5H12O7P2	Isopentenyl pyrophosphate	异戊烯焦磷酸	Organic acid And Its derivatives	有机酸及其衍生物	Phosphoric acids	磷酸类化合物	2	0.6311	358-71-4	32896.9	31412.3	30702	33257.4	28644.9	27315.5	30977.2	33744.8	33193.7	24153.9	25497.6	28318.3	34403.2	33877.8	32250.7	31213.4	29996.3	30062.4	30414.2	HMDB0001347	SMP0000023;SMP0000389;SMP0000387;SMP0000386;SMP0000388;SMP0000319;SMP0000079;SMP0000082;SMP0000089;SMP0000092;SMP0000095;SMP0000209;SMP0000099;SMP0000107;SMP0000111;SMP0000112;SMP0000117;SMP0000119;SMP0000131;SMP0000508;SMP0000509;SMP0000510;SMP0000511	Steroid Biosynthesis;Smith-Lemli-Opitz Syndrome (SLOS);CHILD Syndrome;Desmosterolosis;Chondrodysplasia Punctata II, X-Linked Dominant (CDPX2);Lysosomal Acid Lipase Deficiency (Wolman Disease);Ibandronate Action Pathway;Simvastatin Action Pathway;Pravastatin Action Pathway;Rosuvastatin Action Pathway;Alendronate Action Pathway;Hypercholesterolemia;Lovastatin Action Pathway;Zoledronate Action Pathw…
MW0001924	C14H15FN2	2-(4-fluorophenyl)-N-(pyridin-3-ylmethyl)ethanamine	2-(4-氟苯基)-N-(吡啶-3-基甲基)乙胺	Benzene and substituted derivatives	苯及其衍生物	Benzene and substituted derivatives	苯及其衍生物	4	0.9372	355816-18-1	29303.2	22466.2	20235.7	32266.2	27972.4	20959.6	21373	20259.1	16676.5	15257.2	31090.1	20162.8	25821.6	22727.2	19564.3	19170	14226.5	14365.5	14352	--	--	--
MW0127259	C10H22OS	2-(Octylthio)ethanol	2-(辛硫基)乙醇	Alcohol and amines	醇、胺类	Alcohols	醇类	2	0.5161	3547-33-9	342672	165268	175696	102875	230712	227808	107955	166505	207372	156258	173156	216484	237550	226104	214082	241311	164493	173028	171870	--	--	--
MW0127575	C17H14ClN3O2S	Tiazuril	噻唑啉	Others	其他	Others	其他	4	0.7182	35319-70-1	17710.7	9393.44	11094.6	16484.6	5051.63	4360.61	10780.9	19900.8	21869.1	948.247	771.145	1709.7	21280.3	8655.19	4279.9	3669.46	4117.68	4191.17	4162.22	HMDB0031833	--	--
MW0127445	C4H10S	Diethyl sulfide	二乙硫醚	Others	其他	Others	其他	3	0.7497	352-93-2	7371.25	3625.13	9443.64	2953.38	7849.12	5320.43	14362.9	6636.88	85628.7	7627.83	7586.54	5948.74	4059.98	5308.24	10529.6	5299.22	14334.4	14424.1	14429.6	HMDB0031666	--	--
MW0112755	C3H7NO	3-Aminopropionaldehyde	3-氨基丙醛；β-氨基丙醛	Aldehyde,Ketones,Esters	醛、酮、酯类	Aldehydes	醛类	3	0.634	352-92-1	20647.8	18163.5	10993.9	19648.1	19088.7	11057.6	10263.4	9341.09	15483.6	37025.9	41586.6	54094.3	12647	14728.4	24615.7	57343.6	25982	25635.8	25499.8	HMDB0001106	SMP0000007;SMP0000351;SMP0000493	beta-Alanine Metabolism;GABA-Transaminase Deficiency;Carnosinuria, Carnosinemia
MW0005721	C25H44O2	5-Nonadecyl-1,3-benzenediol	5-Nonadecyl-1,3-苯二醇	Benzene and substituted derivatives	苯及其衍生物	Phenolics	苯酚类	4	0.5754	35176-46-6	68403.5	69691.1	46471.8	58635	64703	52216.2	59454.9	53841.3	58848.1	60762.6	51149	50535.6	50745.8	66132.1	68228.6	56599.4	59713.7	60082.3	59825.3	HMDB0030956	--	--
MW0062275	C20H32O5	Epoprostenol	依前列醇	Hormones and hormone related compounds	激素及激素相关物质	Hormones and hormone related compounds	激素及激素相关物质	2	0.7753	35121-78-9	48259.8	22989.2	44343.9	21050.6	12690.8	13395.3	38039.9	23409.2	12378.9	1248.38	11068.3	5236.27	12099	29712.2	25008.8	20807.1	21771.8	21748.6	21625.3	HMDB0001335	SMP0000075;SMP0000353;SMP0000077;SMP0000083;SMP0000084;SMP0000085;SMP0000086;SMP0000087;SMP0000093;SMP0000094;SMP0000096;SMP0000098;SMP0000101;SMP0000102;SMP0000104;SMP0000109;SMP0000113;SMP0000114;SMP0000120;SMP0000289;SMP0000106;SMP0000116;SMP0000354;SMP0000692;SMP0000693;SMP0000694;SMP0000695;SMP0000696;SMP0000697;SMP0000698;SMP0000699;SMP0000700;SMP0000701;SMP0000702;SMP0000703;SMP0000704;SMP…	Arachidonic Acid Metabolism;Leukotriene C4 Synthesis Deficiency;Piroxicam Action Pathway;Acetylsalicylic Acid Action Pathway;Etodolac Action Pathway;Ketoprofen Action Pathway;Ibuprofen Action Pathway;Rofecoxib Action Pathway;Diclofenac Action Pathway;Sulindac Action Pathway;Celecoxib Action Pathway;Ketorolac Action Pathway;Suprofen Action Pathway;Bromfenac Action Pathway;Indomethacin Action Pathw…
MW0114924	C16H28N2O11	N,N'-diacetylchitobiose	N,N-二乙酰基壳二糖	Carbohydrates and Its metabolites	碳水化合物及其代谢物	Sugars	糖类	3	0.5144	35061-50-8	3208.19	4242.08	4402.06	2025.87	141.632	1274.49	3234.47	5039.66	159.953	471.623	918.985	1807.5	1627.04	3472.75	5052.35	2602.77	2800.28	2836.69	2802	HMDB0062702	--	--
MEDL00860	C5H12N2O2	D-Ornithine	D-鸟氨酸	Amino acid and Its metabolites	氨基酸及其代谢物	Amino acids	氨基酸	1	0.8022	348-66-3	398649	421329	409471	403252	22633.8	395882	397497	399796	399067	387882	258581	415172	14758.4	593763	822233	416698	491783	476890	502274	HMDB0003374	SMP0000036	D-Arginine and D-Ornithine Metabolism
MW0120569	C6H6N2O2	Urocanic acid	尿刊酸	Organic acid And Its derivatives	有机酸及其衍生物	Organic acid And Its derivatives	有机酸及其衍生物	1	0.772	3465-72-3	328024	61509.7	166938	85325.3	91186.3	93092.6	178191	98441.1	659889	32120.7	44648.5	82685.9	80896.9	99442.5	99591.8	72900.2	128015	128240	128232	HMDB0000301	SMP0000009;SMP0000044;SMP0000191	Ammonia Recycling;Histidine Metabolism;Histidinemia
MW0108369	C12H23NO7	N-(1-Deoxy-1-fructosyl)leucine	N-（1-脱氧-1-果糖基）亮氨酸	Heterocyclic compounds	杂环化合物	Heterocyclic compounds	杂环化合物	4	0.6136	34393-18-5	1457.63	1359	946.597	1131.57	942.488	1175.07	1305.23	1492.07	1410.49	1180.03	1445.56	1227.78	1379.47	1329.75	1437.22	1474.4	1288.88	1286.7	1309.1	HMDB0037840	--	--
MW0169873	C42H60O2	Spirilloxanthin	螺旋黄质	Terpenoids	萜类	Tetraterpenes	四萜	3	0.607	34255-08-8	45118.1	29152.8	30693.6	29395.4	25320.1	24262.7	27432.7	20921.4	20959.6	30401.7	20086.8	25925.2	27697.1	29545.4	28772	27089.5	28923.5	29477.4	28964.4	--	--	--
MW0154544	C7H15NO	N-Methylhexanamide	N-甲基己酰胺	FA	脂肪酰类	Others	其他	3	0.6696	3418-05-1	2981.83	3638.94	4735.06	4013.33	4712.04	3351.69	2969.61	4050.66	3613.03	4648.29	2594.26	1915.11	2859.43	3498.9	4408.16	5339.7	5258.2	5318.04	5387.67	--	--	--
MW0122352	C16H14FN3O	7-Aminoflunitrazepam	7-氨基氟硝西泮	Heterocyclic compounds	杂环化合物	Heterocyclic compounds	杂环化合物	2	0.7014	34084-50-9	5795.15	9604.37	17640.3	800.223	9489.74	19684.9	16219.4	2846.35	3442.19	2470.27	1177	2624.23	2046.14	889.394	4137.16	2331.15	4444.06	5172.05	5220.38	HMDB0041818	--	--
FDATN00555	C3H6N2O2	L-Cycloserine	-	Others	其他	FDA	药物	1	0.6055	339-72-0	111593	95034.9	105666	126929	82087.3	84960.1	105972	116940	182099	68653.9	66809.4	70116.2	177899	105256	84720.3	76423.3	76540.8	76568.1	76950.3	--	--	--
MW0063397	C10H16	Sabinene	桧烯	Heterocyclic compounds	杂环化合物	Heterocyclic compounds	杂环化合物	2	0.7179	3387-41-5	17.616	177.958	91.5611	61.3253	826.589	227.751	313.274	818.984	44.9479	18.449	190.048	134.812	104.008	16.1028	353.155	7.75805	2418.48	2625.44	2593.32	--	--	--
MW0143727	C19H12Cl3N3OS	Citco	奇科	Benzene and substituted derivatives	苯及其衍生物	Benzene and substituted derivatives	苯及其衍生物	4	0.6907	338404-52-7	763.921	1153.4	248.428	1441.71	1065.66	520.344	1024.06	2028.29	1664.15	447.045	703.084	1858.53	1885	1703.91	1114.3	1762.33	1013.34	1013.38	1002.56	--	--	--
MW0007424	C15H23N3O4	Isopropalin	异丙醇	Benzene and substituted derivatives	苯及其衍生物	Benzene and substituted derivatives	苯及其衍生物	2	0.5918	33820-53-0	20843.1	21319.6	23404.7	25277.5	22144.9	19202	20803.4	21505.3	23710.8	13264.1	10192	10746.4	20929.7	21769	21860.2	22393.5	18980.7	19149	19467.9	--	--	--
MW0104793	C2H6O3S2	2-Mercaptoethanesulfonic acid	2-巯基乙磺酸	Organic acid And Its derivatives	有机酸及其衍生物	Organic acid And Its derivatives	有机酸及其衍生物	2	0.6443	3375-50-6	107350	114519	102294	111634	107118	111639	81043.6	123455	71854.9	115990	133555	133902	121039	139199	80697.9	142141	96313.6	101667	93721.6	HMDB0003745	--	--
MW0147302	C16H16N3NaO7S2	Cefoxitin sodium	头孢西丁钠	Aldehyde,Ketones,Esters	醛、酮、酯类	Esters	酯类	4	0.5282	33564-30-6	395.784	232.389	106.745	406.157	546.792	657.311	380.604	469.978	370.629	357.938	393.496	372.775	610.483	116.763	535.863	216.735	568.855	573.752	563.833	--	--	--
MW0116769	C26H34N2O	Adamantan-1-yl(1-((1-methylpiperidin-2-yl)methyl)-1H-indol-3-yl)methanone	金刚烷-1-基(1-((1-甲基哌啶-2-基)甲基)-1H-吲哚-3-基)甲酮	Heterocyclic compounds	杂环化合物	Indole and Its derivatives	吲哚及其衍生物	4	0.5986	335160-66-2	628.574	260.601	271.376	589.112	627.952	612.409	223.181	552.371	468.956	918.632	812.083	701.965	229.049	372.935	643.273	639.977	597.846	598.08	587.802	--	--	--
MW0002028	C8H7NO3	Formylanthranilic acid	2-(甲酰氨基)苯甲酸	Benzene and substituted derivatives	苯及其衍生物	Benzene and substituted derivatives	苯及其衍生物	1	0.5547	3342-77-6	43023.3	44117.7	40802.9	40573.9	39681.5	41609.9	41352.1	41348.7	41978.3	49292.7	48226.9	48790.5	46860.6	45693.3	45643.9	43595.3	42907.3	42891.9	42971.3	HMDB0004089	SMP0000063	Tryptophan Metabolism
FDATN00689	C13H19NO8	Metaraminol bitartrate	-	Others	其他	FDA	药物	4	0.6876	33402-03-8 | 17171-57-2	2068.39	7071.42	374.819	1964.09	9476.44	8958.45	5392.2	843.063	265.861	529.462	4940.53	8663.28	58293.1	8925.36	11518.5	9733.66	5601	5581.65	5650.76	--	--	--
MW0009872	C11H15N3O6S	1-Boc-2-(4-nitrobenzenesulfonyl)hydrazine	1-Boc-2-(4-硝基苯磺酰基)肼	Benzene and substituted derivatives	苯及其衍生物	Benzene and substituted derivatives	苯及其衍生物	4	0.7403	333440-71-4	711.025	542.076	217.462	657.691	905.411	956.706	1117.94	959.583	315.197	551.249	800.911	851.823	1306.46	1146.42	1044.63	893.117	1106.22	1112.66	1142.03	--	--	--
MW0116677	C3H4O2S	1,3-Oxathiolan-2-one	1,3-Oxathiolan-2-one	Aldehyde,Ketones,Esters	醛、酮、酯类	Ketones	酮类	4	0.7303	3326-89-4	537694	528684	524490	526132	515183	495777	506428	542372	524171	480063	482059	516147	544661	540420	533782	531223	525222	522748	525179	--	--	--
MW0107145	C11H14N2O3	Glycyl-L-phenylalanine	甘氨酰-苯丙氨酸	Amino acid and Its metabolites	氨基酸及其代谢物	Small Peptide	小肽	1	0.8239	3321-03-7	2297.18	8150.93	5877.52	2386.35	12304.5	14939.1	7154.81	2759.74	675.392	797.026	4462.17	4673.62	96.876	726.846	16104.3	13999.4	5541.73	5909.03	5624.44	HMDB0028848	--	--
MW0126922	C23H15ClF4N4O2	N-[4-Chloro-3-(trifluoromethyl)phenyl]-N'-[[3-(4-fluorophenyl)-3,4-dihydro-4-oxo-2-quinazolinyl]methyl]urea	N-[4-氯-3-(三氟甲基)苯基]-N'-[[3-(4-氟苯基)-3,4-二氢-4-氧代-2-喹唑啉基]甲基]脲	Heterocyclic compounds	杂环化合物	Heterocyclic compounds	杂环化合物	4	0.6194	330796-24-2	669.748	1018.94	687.983	559.242	712.611	784.314	352.385	665.215	842.954	555.599	674.076	818.828	925.567	988.443	1496.58	756.553	1029.38	993.843	1022.83	--	--	--
MW0152613	C12H24N2O3	Leu-Leu	L-亮氨酰-L-亮氨酸	Amino acid and Its metabolites	氨基酸及其代谢物	Small Peptide	小肽	2	0.7369	3303-31-9	2315.42	215.688	176.286	68.7699	35188.2	24465.1	106.467	58.4546	1401.01	3164.54	12432.8	2490.41	1887.33	2559.06	3169.86	4823.18	5707.67	5677.7	5707.06	--	--	--
MW0148874	C12H21NO2	Elaeokanine C	桐花碱C	Benzene and substituted derivatives	苯及其衍生物	Benzene and substituted derivatives	苯及其衍生物	4	0.7359	33023-03-9	65945.1	36621.9	36404.2	30925	35527.6	35464.7	30779	30837.1	38953.9	68423.9	36059	35668.1	31800	34789.5	33399.4	118994	55955	53830.9	51996.2	--	--	--
MW0127056	C9H16O2	6-Butyltetrahydro-2H-pyran-2-one	6-丁基四氢-2H-吡喃-2-酮	Aldehyde,Ketones,Esters	醛、酮、酯类	Ketones	酮类	2	0.7017	3301-94-8	24360.6	23593.3	24920.4	23641.6	26644.1	22532.9	24147.4	22313	21709.2	24703.5	27312.2	25986	24087.1	23297.1	24629.3	24104.2	24910	24843.9	25011.7	HMDB0031514	--	--
MW0119522	C9H6ClFN2OS	3-Chloro-6-fluoro-1-benzothiophene-2-carbohydrazide	3-氯-6-氟-1-苯并噻吩-2-碳酰肼	Benzene and substituted derivatives	苯及其衍生物	Benzene and substituted derivatives	苯及其衍生物	4	0.7104	329219-36-5	3997.97	2602.27	4014.22	2417.62	2149.01	1013.89	3140.81	2705.91	3942.94	442.635	1464.24	6586.71	4131.21	4333.41	2480	2350.71	819.75	783.534	668.923	--	--	--
MW0006644	C10H12O3	Coniferyl alcohol	松柏醇	Benzene and substituted derivatives	苯及其衍生物	Phenolics	苯酚类	3	0.7399	32811-40-8	5226.24	5758.89	5325.21	5527.68	4989.05	5796.99	6135.72	6092.56	6054.39	5671.63	6534.25	6272.21	6300.11	6026.27	6917.29	6676.43	5927.43	5998.66	6030.5	HMDB0012915	--	--
MW0125873	C20H22N2O4	Nomifensine maleate	马来酸诺米芬新	Benzene and substituted derivatives	苯及其衍生物	Benzene and substituted derivatives	苯及其衍生物	2	0.6307	32795-47-4 | 24524-90-1	14.591	6.80353	16.046	16.4906	102.266	20.4111	73.976	107.551	32.9108	13.4673	5.60389	14.3564	19.948	9.69766	30.5049	18.6378	379.917	380.86	378.865	--	--	--
MW0009972	C10H12Cl3O2PS	Trichloronat	三氯酸钠	Benzene and substituted derivatives	苯及其衍生物	Benzene and substituted derivatives	苯及其衍生物	4	0.5541	327-98-0	32409.5	37264.5	43993.6	45445.2	37554.5	29088.7	36871.6	30941.2	30470.1	29757.5	31223.4	31251.1	39128.8	33700.6	40358.5	30679.6	35707.6	36267.7	35558.8	--	--	--
MW0121661	C8H4F3N3O2	5-nitro-2-(trifluoromethyl)-1H-benzimidazole	5-硝基-2-(三氟甲基)-1H-苯并咪唑	Benzene and substituted derivatives	苯及其衍生物	Benzene and substituted derivatives	苯及其衍生物	4	0.6677	327-19-5	5541.31	5658.34	5876.4	5922.57	5201.75	4880.86	5588.8	5605.89	6149.23	4114.92	3435.72	4047.47	5348.49	5376.45	4862.04	4627.07	4842.16	4864.78	4836.19	--	--	--
MW0127113	C4H12P+	Phosphonium, tetramethyl-	鏻，四甲基-	Others	其他	Others	其他	4	0.6474	32589-80-3	109.299	836.672	1417.28	3733.11	3087.95	2104.01	3786	4988.55	902.568	2967.93	2845.52	4912.69	5216.64	1054.66	4659.62	29724.4	3481.02	3431.5	3434.01	--	--	--
pme2617	C5H11NO3S	L-methionine sulfoxide	L-甲硫氨酸亚砜	Amino acid and Its metabolites	氨基酸及其代谢物	Amino acid and Its metabolites	氨基酸及其衍生物	2	0.6578	3226-65-1	172.724	3122.99	1758.76	1040.2	13542.1	10765.9	2184.61	147.458	362.174	12361.9	14371.2	20024.1	1120.51	2595.4	13290.4	23264.1	11152.3	10768.1	10749.7	HMDB0002005	SMP0000033;SMP0000177;SMP0000341;SMP0000214;SMP0000222;SMP0000340;SMP0000221;SMP0000570	Methionine Metabolism;Cystathionine beta-Synthase Deficiency;Hypermethioninemia;S-Adenosylhomocysteine (SAH) Hydrolase Deficiency;Glycine N-Methyltransferase Deficiency;Methylenetetrahydrofolate Reductase Deficiency (MTHFRD);Methionine Adenosyltransferase Deficiency;Homocystinuria-Megaloblastic Anemia Due to Defect in Cobalamin Metabolism, cblG Complementation Type
MW0111048	C17H37NO2	(2S,3R)-2-aminoheptadecane-1,3-diol	(2S,3R)-2-氨基十七烷-1,3-二醇	SL	鞘脂类	SPH	鞘氨醇	4	0.619	32164-02-6	9290.08	6262.79	8191.36	6065.92	6107.29	6304.16	7421.98	5628.33	6576.81	6433.49	8342.68	8010.86	6427.06	7271.82	8348.47	6837.44	8765.79	8645.64	8764.81	--	--	--
MW0007110	C13H22NO5PS	Fenamiphos sulfone	苯胺磷砜	Benzene and substituted derivatives	苯及其衍生物	Benzene and substituted derivatives	苯及其衍生物	4	0.6578	31972-44-8	5873.15	1178.3	1638.61	4649.46	81750.7	81490.8	948.172	4546.87	5790.13	85215.6	85417.5	84961.8	5530.45	894.919	87009.9	87040.3	82248.6	82505.1	82464.1	--	--	--
MW0007108	C13H22NO4PS	Fenamiphos sulfoxide	苯胺磷亚砜	Benzene and substituted derivatives	苯及其衍生物	Benzene and substituted derivatives	苯及其衍生物	4	0.7326	31972-43-7	259.949	184.97	67.4236	314.3	436.664	994.559	366.483	580.243	354.432	75.6858	272.387	319.482	533.774	267.801	725.226	299.985	563.278	625.815	625.137	--	--	--
MW0169424	C5H12N2O2	Ornithine	L-鸟氨酸	Amino acid and Its metabolites	氨基酸及其代谢物	Amino acids	氨基酸	2	0.7654	3184-13-2	50038.1	96790.6	42737	46851.2	43904.4	31067.6	27404.3	40759	42002.1	40576.8	111013	43525	48219.6	50998.8	52090.1	47053.5	47084.8	46565.6	47970.5	HMDB0000214	SMP0000020;SMP0000445;SMP0000207;SMP0000362;SMP0000360;SMP0000361;SMP0000208;SMP0000188;SMP0000363;SMP0000059;SMP0000357;SMP0000003;SMP0000001;SMP0000205;SMP0000002;SMP0000504;SMP0000505;SMP0000506;SMP0000507	Arginine and Proline Metabolism;Spermidine and Spermine Biosynthesis;Prolidase Deficiency (PD);Arginine: Glycine Amidinotransferase Deficiency (AGAT Deficiency);Hyperprolinemia Type II;Hyperprolinemia Type I;Prolinemia Type II;Guanidinoacetate Methyltransferase Deficiency (GAMT Deficiency);Ornithine Aminotransferase Deficiency (OAT Deficiency);Urea Cycle;Argininemia;Argininosuccinic Aciduria;Citr…
MW0119160	C9H8O3	3',4'-(Methylenedioxy)acetophenone	3'，4'-(亚甲二氧基）苯乙酮	Aldehyde,Ketones,Esters	醛、酮、酯类	Ketones	酮类	2	0.6698	3162-29-6	3165.19	35572.3	36950.9	15561.5	39257.2	33853.3	135015	22488.8	122471	155386	28120.8	58662	32241.1	33533.4	69166	51844.7	26917.4	28032.2	28042.1	--	--	--
MW0117755	C13H23NO2	2,2,6,6-Tetramethyl-4-piperidyl methacrylate	2,2,6,6-四甲基-4-哌啶甲基丙烯酸酯	Aldehyde,Ketones,Esters	醛、酮、酯类	Esters	酯类	4	0.6846	31582-45-3 | 40404-82-8	2234.61	1172.25	2565.84	1651.32	1940.47	407.213	124.272	2364.13	787.837	600.067	1488.56	1353.94	1265.45	1361.53	938.977	676.93	1512.2	1773.75	1730.02	--	--	--
MW0007809	C12H18N2O2	Mexacarbate	甲碳酸盐	Benzene and substituted derivatives	苯及其衍生物	Benzene and substituted derivatives	苯及其衍生物	4	0.8979	315-18-4	23105.4	22384.3	22784.6	23829.2	22161.2	22626.2	24396.5	25362.5	24707.6	23282.6	22169.2	24926.7	25270.1	29188.2	28265.9	26075.5	25013.4	24833.6	24979.1	--	--	--
MW0121970	C13H10BrNO2	6-Bromo-2-cyclopropylquinoline-4-carboxylic acid	6-溴-2-环丙基喹啉-4-羧酸	Organic acid And Its derivatives	有机酸及其衍生物	Organic acid And Its derivatives	有机酸及其衍生物	4	0.7191	313241-16-6	1342.62	87654.6	110.827	1574.97	81987.1	81726.4	1211.22	2501.44	2224.05	85461.9	85664.4	85207.4	2850.42	792.141	87261.5	87292	82486.4	82743.6	82702.5	--	--	--
MW0122387	C8H3BrClNO2	7-Bromo-5-chloroindoline-2,3-dione	7-Bromo-5-chloroindoline-2,3-dione	Heterocyclic compounds	杂环化合物	Indole and Its derivatives	吲哚及其衍生物	4	0.5293	312590-29-7	100423	30941.2	39569.2	50821.5	930.209	1890.26	27743.5	79529.1	100255	1976.85	2127.23	2788.7	89363.2	31555.2	875.375	829.36	1467.7	1582.47	1499.07	--	--	--
MW0062192	C10H20NO4PS	Propetamphos	丙胺磷	Others	其他	Others	其他	2	0.7472	31218-83-4 | 58995-37-2	5183.91	3326.22	3725.07	4771.84	1585.76	2990.68	4955.27	3345.04	2029.81	844.697	15412	12966.9	512.002	5441.75	8004.02	6136.05	5832.19	5950.79	5941.22	--	--	--
MW0009336	C10H14NO6P	Paraoxon	对氧磷	Benzene and substituted derivatives	苯及其衍生物	Benzene and substituted derivatives	苯及其衍生物	3	0.6086	311-45-5	1653.79	1264.36	1216.33	1491.23	2458.94	2339.33	3244.27	3523.98	1583.06	1912.01	1777.46	2182	2947.09	3488.15	3043.18	2629.67	3285.95	3242.09	3284.3	HMDB0013035	--	--
MW0110908	C5H14N2S	2-((3-Aminopropyl)amino)ethanethiol	2-((3-氨基丙基)氨基)乙硫醇	Alcohol and amines	醇、胺类	Alcohols	醇类	2	0.757	31098-42-7	18542.7	18092.4	17974	19834.7	20347.8	19239.1	18097.7	19715.1	20577.1	19475.2	16536	17459.4	22039.1	21063.7	19582.6	20433.6	20812.8	20684.2	20813.5	--	--	--
MW0107942	C6H11NO2	L-Pipecolic acid	L-哌可酸	Organic acid And Its derivatives	有机酸及其衍生物	Organic acid And Its derivatives	有机酸及其衍生物	3	0.8542	3105-95-1	442.149	977.684	99.2205	218.675	138.27	111.629	567.98	213.881	10793.7	609.458	226.72	152.949	222.983	371.104	557.979	209.098	909.607	925.954	907.706	HMDB0000716	SMP0000037;SMP0000186;SMP0000239;SMP0000527;SMP0000528;SMP0000571;SMP0000719	Lysine Degradation;Glutaric Aciduria Type I;Saccharopinuria/Hyperlysinemia II;Hyperlysinemia I, Familial;Hyperlysinemia II or Saccharopinuria;Pyridoxine Dependency with Seizures;2-Aminoadipic 2-Oxoadipic Aciduria
MEDP0618	C12H23NO4	Carnitine-2-methyl-C4	2-甲基丁酰肉碱	FA	脂肪酰类	CAR	酰基肉碱	1	0.906	31023-25-3	74080.7	46989.2	73293.9	51241.8	85193.2	117247	44308.2	140237	24464.5	24812.8	44781	38058.9	67513.9	95720.5	105090	43635.6	68251.9	68866.5	69076.9	HMDB0000378	--	--
MW0124456	C8H15N3O2	Isocarbamid	异脲	Heterocyclic compounds	杂环化合物	Heterocyclic compounds	杂环化合物	2	0.765	30979-48-7	7529.09	7775.63	7584.34	6881.39	8011.02	8401.13	7228.37	7152.1	7032.77	7535.92	7228.03	7293.82	7880.75	6837.65	6716.27	6291.04	7201.78	7182.52	7176.25	--	--	--
MW0007841	C12H14O4	Monoisobutyl phthalate	邻苯二甲酸单异丁酯	Aldehyde,Ketones,Esters	醛、酮、酯类	Esters	酯类	2	0.8126	30833-53-5	7269.57	8093.77	9377.92	5645.12	6124.4	12518.5	8227.19	7363.82	7409.63	7236.81	9714.13	10879	7072.63	7216.32	5449.84	9751.95	8069.35	8125.47	8124.09	HMDB0002056	--	--
MW0110897	C5H14N4	Agmatine	胍基丁胺	Alcohol and amines	醇、胺类	Polyamines	多胺	3	0.8974	306-60-5	240.359	100.916	986.421	1103.14	451.418	696.421	367.052	271.013	1288.94	124.846	442.563	436.266	357.029	499.343	589.464	244.035	540.766	521.931	524.384	HMDB0001432	--	--
MW0120782	C13H22N4O	5-Tert-pentyl-4,5,6,7-tetrahydro-1H-indazole-3-carbohydrazide	5-叔戊基-4,5,6,7-四氢-1H-吲唑-3-碳酰肼	Heterocyclic compounds	杂环化合物	Heterocyclic compounds	杂环化合物	4	0.9218	305337-88-6	8400.79	9024.16	9512.95	7626.73	10558	9679.35	10733.1	12055.3	8480.85	8813.03	9893.56	10347.9	11169.2	9665.09	11176.4	10328.6	12513.3	12661.2	12583.2	--	--	--
MW0127054	C12H22O2	xi-5-Dodecanolide	xi-5-十二内酯	Aldehyde,Ketones,Esters	醛、酮、酯类	Esters	酯类	2	0.6831	3051-22-7	45888.3	50746.3	47453.5	48284.1	50948.9	50670.8	45135	46059.2	45313.8	47916.8	73991.7	46777.5	45166.6	45241.5	43820.2	45618.6	46989	46862	46975.2	HMDB0037742	--	--
MW0016406	C9H14N4O3	Carnosine	L-肌肽	Amino acid and Its metabolites	氨基酸及其代谢物	Amino acid derivatives	氨基酸衍生物	2	0.7203	305-84-0	2076.96	12507.7	189.273	2839.02	17806.9	17794.8	17479.1	14109.6	4188.01	2320.41	27567.7	17954.5	280021	14571	39204.7	35094.8	11148.4	11155.3	11128.5	HMDB0000033	SMP0000007;SMP0000044;SMP0000351;SMP0000191;SMP0000493	beta-Alanine Metabolism;Histidine Metabolism;GABA-Transaminase Deficiency;Histidinemia;Carnosinuria, Carnosinemia
MW0106489	C4H10N2O2	2,4-Diaminobutyric acid	2,4-二氨基丁酸	Organic acid And Its derivatives	有机酸及其衍生物	Organic acid And Its derivatives	有机酸及其衍生物	2	0.6678	305-62-4	743326	762558	753686	714278	749476	742584	728759	727184	723122	1.01789e+06	1.00357e+06	897524	761125	755079	851119	843781	830446	827316	830502	HMDB0002362	--	--
MW0108500	C8H18N4O2	N,N-dimethylarginine	N，N-二甲基精氨酸	Amino acid and Its metabolites	氨基酸及其代谢物	Amino acid derivatives	氨基酸衍生物	1	0.8074	30315-93-6	67587.7	69620.6	78389.6	22891.5	5516.77	10025.8	37460.9	33857.6	15133.8	1279.82	201.544	5672.71	17591.9	34659.7	15924	3533.64	13357.7	13470.9	13338.4	HMDB0001539	--	--
MW0144265	C7H16N4O	Acetylagmatine	乙酰胍丁胺	Amino acid and Its metabolites	氨基酸及其代谢物	Amino acid derivatives	氨基酸衍生物	3	0.5666	3031-89-8	314872	156311	158733	94797.7	156427	62080.1	184775	156186	143838	155643	150044	156342	170687	200688	120099	157573	158823	160704	160626	--	--	--
MW0006714	C22H26ClN7O2S	Dasatinib	达沙替尼	Benzene and substituted derivatives	苯及其衍生物	Benzene and substituted derivatives	苯及其衍生物	4	0.7143	302962-49-8	99.7902	181.166	192.844	265.142	102.187	105.964	369.619	668.967	101.718	536.932	130.979	158.898	208.479	234.476	467.377	115.26	553.486	566.671	560.439	HMDB0015384	SMP0031696	Dasatinib Inhibition of BCR-ABL
MW0159826	CH2NO2-	Carbamate	氨基甲酸酯	Organic acid And Its derivatives	有机酸及其衍生物	Organic acid And Its derivatives	有机酸及其衍生物	4	0.7284	302-11-4 | 7224-09-1	17084.3	17299.5	8313.05	3980.55	16578.3	14726.7	16119.7	5709.92	4332.07	24033.5	15209.8	15821.2	26142.3	4309.2	25361.6	15118.8	19391.3	20005.6	20011.6	--	--	--
MW0055459	C18H35NO	Oleamide	油酰胺	FA	脂肪酰类	FFA	游离脂肪酸	1	0.7701	301-02-0	76543.4	64569	134261	58562.6	304440	33556.7	17176.9	87472.8	19965.1	28083.8	101777	65439.3	29347.5	38893	93398.4	32077.7	26649.7	27066.4	27520.1	HMDB0002117	--	--
MW0143914	C10H5Cl2NO3	7,8-dichloro-4-oxo-1H-quinoline-3-carboxylic Acid	7,8-二氯-4-氧代-1H-喹啉-3-羧酸	Organic acid And Its derivatives	有机酸及其衍生物	Organic acid And Its derivatives	有机酸及其衍生物	2	0.5519	300675-28-9 | 144061-33-6	88008.3	83747.3	10350.8	134605	139290	65040.9	86602.8	76198	45731.7	106976	57748.5	42280.9	84832.8	154088	134356	125639	69924	71889.8	69550.6	--	--	--
MW0103945	C6H6N4O6	(5-methyl-3,4-dinitro-1H-pyrazol-1-yl)acetic acid	(5-甲基-3,4-二硝基-1H-吡唑-1-基)乙酸	Organic acid And Its derivatives	有机酸及其衍生物	Organic acid And Its derivatives	有机酸及其衍生物	4	0.6526	299405-25-7	163.47	402.795	409.922	92.4926	428.631	506.468	729.363	691.334	104.799	118.532	91.3701	378.806	672.103	662.741	673.011	524.733	760.325	800.338	807.4	--	--	--
MW0114240	C9H20O3	2-Propanol, 1-(1-methyl-2-propoxyethoxy)-	2-丙醇，1-（1-甲基-2-丙氧基乙氧基）-	Alcohol and amines	醇、胺类	Alcohols	醇类	4	0.6277	29911-27-1	159.56	66.5048	1231.42	120.855	30.9127	229.799	2500.39	305.5	7574.84	348.613	616.37	221.532	206.354	21.9592	854.342	330.041	1625.04	1604.5	1622.77	--	--	--
MW0115609	C12H8F17NO4S	N-Ethyl-N-[(heptadecafluorooctyl)sulphonyl]glycine	N-乙基-N-[(十七氟辛基)磺酰基]甘氨酸	Organic acid And Its derivatives	有机酸及其衍生物	Organic acid And Its derivatives	有机酸及其衍生物	4	0.5189	2991-50-6 | 1336-61-4	550.546	871.549	1445.65	331.22	1492.91	2077.88	1376.02	1026.64	164.926	447.754	568.456	454.612	572.115	870.746	1056.1	851.533	783.431	749.776	840.562	HMDB0061741	--	--
MW0138932	C12H8O4	Methoxsalen	花椒毒素	Heterocyclic compounds	杂环化合物	Heterocyclic compounds	杂环化合物	2	0.6999	298-81-7	21669	21558.9	17639.3	23250.6	19706.4	20438.8	22736.2	22843.3	15713.5	20462.1	19839.9	22350	24731.4	25527.2	24435.7	22920.4	20665.3	20665.7	20714.2	HMDB0014693	--	--
MW0113926	C3H7NO	Aminoacetone	氨基丙酮	Aldehyde,Ketones,Esters	醛、酮、酯类	Ketones	酮类	3	0.9849	298-08-8	106371	78874.6	78083.3	97940.4	26343.5	46971.5	50638.8	59089.7	27282.7	5744.09	8011.84	19551.6	26531.9	38782.6	39582.2	29348.2	39504.7	39282.6	38935.6	HMDB0002134	SMP0000004;SMP0000242;SMP0000179;SMP0000244;SMP0000223;SMP0000484;SMP0000485;SMP0000721	Glycine and Serine Metabolism;Dimethylglycine Dehydrogenase Deficiency;Dihydropyrimidine Dehydrogenase Deficiency (DHPD);Sarcosinemia;Non-Ketotic Hyperglycinemia;Dimethylglycine Dehydrogenase Deficiency;Hyperglycinemia, Non-Ketotic;3-Phosphoglycerate Dehydrogenase Deficiency
MW0105468	C9H18N2O3	Ala-ile	阿拉伊莱	Amino acid and Its metabolites	氨基酸及其代谢物	Small Peptide	小肽	3	0.762	29727-65-9	577.622	1089.46	2319.37	307.561	21353.2	34865.1	1452.98	2006.65	94.1088	1462.81	6876.42	3018.75	80.5412	191.845	4789.04	6075.77	8230.29	7855.32	7486.11	--	--	--
MW0109840	C8H13N2O3PS	Thionazin	硫嗪	Heterocyclic compounds	杂环化合物	Heterocyclic compounds	杂环化合物	4	0.6671	297-97-2	2315.55	5512.18	1855.5	4049.16	2839.53	2330.34	5919.43	5328.01	1933.95	334.195	4255.26	3554.78	4904.6	4684.34	4592.57	3821.21	2996.63	3058.07	3055.97	--	--	--
MW0108032	C12H26N6O3	Lys-Arg	Lys Arg	Amino acid and Its metabolites	氨基酸及其代谢物	Small Peptide	小肽	3	0.5281	29586-66-1	390.553	1627.96	758.737	1938.84	2044.3	5132.69	1905.29	1179.23	769.047	354.067	2627.6	1147.18	1384.28	1072.77	865.775	1223.63	1251.31	1278.28	1253.47	HMDB0028945	--	--
MEDP2175	C16H12O5	Baicalein 7-methyl ether	黄芩素-7-甲醚	Flavonoids	黄酮	Flavonoid	黄酮	1	0.592	29550-13-8	7716.89	820.269	8274.85	551.913	3453.52	2202.32	6339.16	1135.39	51142.6	1114	6612.57	1871.77	149.929	1285.97	5105.22	2002.75	6667.27	6636.52	6666.77	--	--	--
MW0120340	C15H10ClNO	Oxazole, 4-chloro-2,5-diphenyl-	恶唑，4-氯-2,5-二苯基-	Heterocyclic compounds	杂环化合物	Heterocyclic compounds	杂环化合物	4	0.8939	29431-45-6	8480.56	8414.87	8462.77	7912.8	7218.88	7249.78	7323.61	8614.15	7481.74	8420.33	7791.94	8369.14	8520.58	9319.7	9080.25	8470.41	8618.34	8604.55	8640.38	--	--	--
MW0054949	C26H34O8	Methylprednisolone hemisuccinate	甲基强的松龙半琥珀酸盐	Hormones and hormone related compounds	激素及激素相关物质	Hormones and hormone related compounds	激素及激素相关物质	4	0.5055	2921-57-5	904.264	364.683	505.618	645.926	1407.85	1362.9	1066.33	1246.14	281.152	684.414	1040.85	1370.77	1178.62	1532.96	1343.35	703.398	626.192	651.602	528.555	--	--	--
MW0104302	C5H7NO2	3,4-dihydro-2H-pyrrole-2-carboxylic acid	1-吡咯啉-5-羧酸	Organic acid And Its derivatives	有机酸及其衍生物	Organic acid And Its derivatives	有机酸及其衍生物	4	0.6241	2906-39-0	9098.28	6039	9083.69	9099.29	7103.48	7834.57	8685.05	11864.7	3198.78	1625.63	892.985	1954.06	11189.6	7540.19	6523.61	2517.34	4017.64	4091.52	3707.5	HMDB0001301	SMP0000072;SMP0000020;SMP0000243;SMP0000385;SMP0000339;SMP0000207;SMP0000362;SMP0000360;SMP0000361;SMP0000208;SMP0000188;SMP0000363;SMP0000136;SMP0000504;SMP0000505;SMP0000506;SMP0000507;SMP0000567	Glutamate Metabolism;Arginine and Proline Metabolism;4-Hydroxybutyric Aciduria/Succinic Semialdehyde Dehydrogenase Deficiency;Homocarnosinosis;Hyperinsulinism-Hyperammonemia Syndrome;Prolidase Deficiency (PD);Arginine: Glycine Amidinotransferase Deficiency (AGAT Deficiency);Hyperprolinemia Type II;Hyperprolinemia Type I;Prolinemia Type II;Guanidinoacetate Methyltransferase Deficiency (GAMT Defici…
MW0122558	C14H17N3O2	8-Benzyl-1,3,8-triazaspiro[4.5]decane-2,4-dione	8-Benzyl-1,3,8-triazaspiro[4.5]decane-2,4-dione	Benzene and substituted derivatives	苯及其衍生物	Benzene and substituted derivatives	苯及其衍生物	4	0.6432	28936-94-9	4374.51	2359.73	4729.12	881.222	1323.42	1736.33	2645.92	1338.83	6152.64	260.92	1502.13	831.161	1620.68	1753.13	1522.89	1269.58	1791.78	1806.6	1821.45	--	--	--
MW0116581	C2H4S3	1,2,4-Trithiolane	1,2,4-三硫杂环戊烷	Heterocyclic compounds	杂环化合物	Heterocyclic compounds	杂环化合物	4	0.6639	289-16-7	1425.19	1275.79	1213.86	1458.29	1471.99	1656.97	2500.44	2576.72	3599.16	2231.29	3310.04	2804.88	3683.6	3480	3166.82	3375.72	2158.23	2197.28	2296.82	HMDB0039433	--	--
MW0052460	C22H38O2	Docosatrienoic acid	二十二碳三烯酸	FA	脂肪酰类	FFA	游离脂肪酸	2	0.8311	28845-86-5	15442.3	13359.8	21920.3	23251.8	44766.1	25112.7	6922.74	66456.7	5122.72	21050.5	14599.5	8903.41	16616.9	5054.46	10396.7	11191.4	56189.5	56895.9	56903.1	HMDB0002823	--	--
MW0120816	C7H5N3S2	5-Pyridin-3-YL-1,3,4-thiadiazole-2-thiol	5-吡啶-3-YL-1,3,4-噻二唑-2-硫醇	Heterocyclic compounds	杂环化合物	Heterocyclic compounds	杂环化合物	4	0.6163	28819-38-7	1840.81	178.203	1007.48	2285.49	81750.7	81490.8	1083.01	2132.29	254.89	85215.6	85417.5	84961.8	772.092	143.877	87009.9	87040.3	82248.6	82505.1	82464.1	--	--	--
MW0116995	C3H4N2	Imidazole	咪唑	Heterocyclic compounds	杂环化合物	Heterocyclic compounds	杂环化合物	3	0.7814	288-32-4	6819.41	2328.56	4215.67	7245.47	4423.62	2800.98	3388.39	6563.27	5211.15	379.91	1536.09	1832.95	9335.46	3423.07	4526.4	3081.49	2794.19	2787.49	2826.54	HMDB0001525	--	--
MW0115277	C4H3F7O	Sevoflurane	-	Others	其他	Others	其他	3	0.537	28523-86-6	224650	206883	201778	211207	197801	184968	210375	224773	217098	174535	169890	199042	228245	223879	210319	207152	201725	201925	202474	HMDB0015366	--	--
MW0150782	C16H35NO2	Hexadecasphinganine	鸟嘌呤六水合物	SL	鞘脂类	SPH	鞘氨醇	4	0.9864	28457-97-8	6563.22	5161.42	8269.63	7897.99	5909.21	7161.58	7251.18	6128.05	5611.57	7071.52	6729.15	6577.64	7711.47	5871.6	5587.04	5334.12	9526.1	9493.37	9442.34	--	--	--
MW0063326	C33H44O2	Reticulataxanthin	网状紫杉素	Terpenoids	萜类	Triterpene	三萜	3	0.6564	28368-09-4	27306.4	22101.7	25072.6	34826.1	27568.9	17788.5	13930.9	16723.4	25978.3	39536.3	39826.2	37168.4	32721.9	23117.7	25250.9	21294	8729.17	8531.12	8833.3	HMDB0036882	--	--
mws0120	C8H20NO6P	Choline Alfoscerate	sn-甘油-3-磷酸胆碱	GP	甘油磷脂类	PC	磷脂酰胆碱	1	0.9149	28319-77-9	334029	457041	589184	214860	138821	115694	88810.3	65482.9	24604.8	62171.8	199533	37794.3	12555.2	40900.6	166861	86875.7	132302	132311	132729	HMDB0000086	SMP0000074;SMP0000336	Retinol Metabolism;Vitamin A Deficiency
MW0014099	C30H48O3	beta-Elemolic acid	β-榄香酸	Organic acid And Its derivatives	有机酸及其衍生物	Organic acid And Its derivatives	有机酸及其衍生物	2	0.5172	28282-54-4	6229.61	5324.99	6247.34	1113.61	5292.87	5272.8	3983.78	4936.21	4467.54	5500.85	7563.6	7754.15	5098.21	5637.76	5467.6	3510.68	3879.66	4097.73	4114.02	HMDB0034961	--	--
MW0169647	C13H16N2O4	Phenylacetylglutamine	苯乙酰-L-谷氨酰胺	Amino acid and Its metabolites	氨基酸及其代谢物	Amino acid derivatives	氨基酸衍生物	4	0.7496	28047-15-6	13068.4	8.17298e+06	30969.8	8.23361e+06	7.64453e+06	11407.2	100873	8.46252e+06	1.14037e+06	7.96853e+06	7.98741e+06	7.9448e+06	8.81832e+06	8.39657e+06	10682.7	8.1371e+06	84989.9	79062.6	80523.9	HMDB0006344	SMP0000126	Phenylacetate Metabolism
MW0151762	C17H26O11	Ipolamiide	伊泊拉胺	Heterocyclic compounds	杂环化合物	Heterocyclic compounds	杂环化合物	4	0.6651	27934-98-1	763.077	1166.2	1114.86	957.362	898.131	1112.05	898.909	1247.05	1178.14	1719.69	1605.57	1393	1513.62	1310.86	1575.64	1587.9	1411.68	1467.58	1465.68	--	--	--
MW0118514	C7H10O3	2-Ethyl-4-hydroxy-5-methyl-3(2H)-furanone	2-乙基-4-羟基-5-甲基-3（2H)-呋喃酮	Aldehyde,Ketones,Esters	醛、酮、酯类	Ketones	酮类	2	0.5579	27538-10-9	210870	246998	127634	81572.4	78629.5	290745	63958.4	148976	287901	88077.4	269940	120148	319716	131743	158425	78840.4	102418	104225	109896	HMDB0033736	--	--
MW0111302	C8H23N5	Tetraethylenepentamine	四乙烯五胺	Alcohol and amines	醇、胺类	Amines	胺类	4	0.7904	27233-92-7	8283.52	2629.81	9766.1	2099.73	26691.9	25769.9	8193.96	24961.6	7015.77	56026.9	2508.27	12444.5	5116.63	7258.84	12503.1	7771.18	7699.68	7707.03	7639.74	HMDB0032465	--	--
MW0007342	C13H13IO4S	[Hydroxy(tosyloxy)iodo]benzene	[羟基(甲苯磺酰氧基)碘]苯	Benzene and substituted derivatives	苯及其衍生物	Benzene and substituted derivatives	苯及其衍生物	4	0.6359	27126-76-7	1311.5	2375.18	1005.25	1117.46	3471.46	2415.5	2474.62	1028.46	1255.46	513.534	700.848	2795.18	1594.02	3829.46	6320.43	4571.41	3612.42	3570.85	3564.13	--	--	--
MW0113062	C13H16O2	4-Hydroxy-3-(3-methyl-2-butenyl)acetophenone	3-异戊二烯基-4-羟基苯乙酮	Aldehyde,Ketones,Esters	醛、酮、酯类	Ketones	酮类	2	0.6157	26932-05-8	13220.1	13115.6	13873.3	12879.2	13178.4	13629.8	13699.9	13836.4	12751	15851	14104.1	14780.9	14521	14816.7	15008	15061.2	14225.5	14265.3	14290.7	HMDB0030770	--	--
MW0114445	C20H15BrN6O	Etravirine	依曲韦林	Heterocyclic compounds	杂环化合物	Heterocyclic compounds	杂环化合物	4	0.7093	269055-15-4	1569.23	178.227	831.953	1385.35	81987.1	81726.4	511.204	1454.56	275.415	85461.9	85664.4	85207.4	304.075	90052.7	87261.5	87292	82486.4	82743.6	82702.5	--	--	--
MW0142555	C14H16N2OS	2-phenyl-N-(5-propan-2-yl-2-thiazolyl)acetamide	2-苯基-N-(5-丙-2-基-2-噻唑基)乙酰胺	Benzene and substituted derivatives	苯及其衍生物	Benzene and substituted derivatives	苯及其衍生物	2	0.7277	267654-00-2	14444	14562.4	15642	14442	15420.7	15925.4	15132.9	14509.8	13408.8	14412.1	15136.9	16144.9	15427.4	15860.1	15381.9	16351.4	15045.1	15091.4	15108.5	--	--	--
MW0052435	C18H36O3	(R)-2-hydroxystearic acid	(R)-2-羟基硬脂酸	FA	脂肪酰类	Oxidized lipids	氧化脂质	3	0.5568	26633-48-7	857681	806226	989623	967929	731269	877258	878774	813058	743744	928890	857581	916294	1.01818e+06	809881	881457	814431	1.24427e+06	1.24661e+06	1.2478e+06	--	--	--
MW0106995	C7H13N3O4	Gln-Gly	谷酰氨-甘氨酸	Amino acid and Its metabolites	氨基酸及其代谢物	Small Peptide	小肽	2	0.6	2650-65-9	12655.5	12552.1	12367	12245.7	12091.3	12078	12154.4	12111.5	12274.1	11119.4	10503.3	12454.7	11695.6	11941.3	13249.1	12221.4	13514.8	13374.8	13379.9	HMDB0028797	--	--
MW0003789	C7H8BrN3O	3-Amino-1-(4-bromophenyl)urea	3-氨基-1-(4-溴苯基)脲	Benzene and substituted derivatives	苯及其衍生物	Benzene and substituted derivatives	苯及其衍生物	4	0.5905	2646-26-6	452286	584110	260091	186657	83520.7	61612.1	96399.2	183195	763506	10269.8	2797.12	21626.6	187914	107802	32368.5	20651.6	42079.1	40740.1	42229.4	--	--	--
MW0007638	C11H15NO3S	Methiocarb sulfoxide	甲硫威亚砜	Benzene and substituted derivatives	苯及其衍生物	Benzene and substituted derivatives	苯及其衍生物	4	0.6769	2635-10-1	1078.25	1541.05	1030.18	717.351	1071.55	1442.26	1256.62	1107.43	1200.63	398.53	492.159	968.22	1041.14	1450.57	1545.81	1182.08	998.08	984.779	1039.36	--	--	--
MW0007423	C11H15NO2	Isoprocarb	异丙威	Benzene and substituted derivatives	苯及其衍生物	Benzene and substituted derivatives	苯及其衍生物	2	0.7091	2631-40-5	18183.1	11132.5	55840	21442.5	1152.1	1152.73	55922.5	81685.2	14060.2	7977.4	15429.5	2019.73	12089.5	23660.2	25104.6	13854.2	16977.5	17018.1	17162.3	HMDB0031797	--	--
MW0115792	C6H8N2O2	2-(1-methyl-1H-imidazol-4-yl)acetic acid	甲基咪唑乙酸	Organic acid And Its derivatives	有机酸及其衍生物	Organic acid And Its derivatives	有机酸及其衍生物	2	0.664	2625-49-2	51070	24621.3	33296.3	25778.9	26951.9	28716.2	19484.6	70747.1	30606.1	31917.7	8659.3	26150.3	26742.5	46076.4	26777.5	36119	36061.3	34025.3	36050.7	HMDB0002820	SMP0000044;SMP0000191	Histidine Metabolism;Histidinemia
MW0114590	C12H26O7	Hexaethylene glycol	六甘醇	Alcohol and amines	醇、胺类	Alcohols	醇类	1	0.8645	2615-15-8	484217	485887	328276	457506	346553	396829	316444	329630	282313	333493	299027	298062	302998	325123	270321	244360	174687	174834	174835	HMDB0061822	--	--
MW0109248	C7H17O3PS3	Phorate sulfoxide	甲拌磷亚砜	Aldehyde,Ketones,Esters	醛、酮、酯类	Esters	酯类	4	0.7342	2588-03-6	2862.27	3622.23	5481.56	2059.13	988.332	1563.48	7636.62	8123.1	7098.4	8409.92	6245.72	3983.73	2231.93	2660.02	4070.82	455.177	2873.55	2864.01	2831.59	--	--	--
MW0063662	C25H49NO4	Stearoylcarnitine	硬脂酰肉碱	FA	脂肪酰类	CAR	酰基肉碱	3	0.7246	25597-09-5	34848.7	54525	52172.7	17488.8	27123.7	46310.6	15978.8	22224.3	14124.8	19811.6	26355.9	18743.7	24181.9	29550.4	43115.5	20892.6	33031.4	33077.4	33038.7	HMDB0000848	SMP0000482	Mitochondrial Beta-Oxidation of Long Chain Saturated Fatty Acids
MW0149002	C15H21N3O3	Eseridine	依替利定	Heterocyclic compounds	杂环化合物	Heterocyclic compounds	杂环化合物	4	0.7076	25573-43-7	2067.12	2130.97	2381.89	1262.87	666.554	153.742	1814.45	2517.58	262.751	224.315	437.861	378.907	1400.34	1955.79	2651.52	1060.78	1217.81	1230.3	1221.19	--	--	--
MW0142350	C8H7NO2	N-(2-formylphenyl)formamide	2-甲酰基氨基苯甲醛	Benzene and substituted derivatives	苯及其衍生物	Benzene and substituted derivatives	苯及其衍生物	4	0.7303	25559-38-0	702427	104366	110482	144161	444359	538841	511360	721672	136991	167874	178945	263844	593017	490406	559111	323326	567130	563224	567042	--	--	--
MEDP0577	C11H21NO4	Carnitine isoC4:0	异丁酰肉碱	FA	脂肪酰类	CAR	酰基肉碱	1	0.882	25518-49-4	51838.7	86796.5	30838.9	95624.4	302791	277091	79624.1	115972	18733.7	61587.8	78327.2	67056	100918	146631	219020	69980.8	124953	124969	125284	HMDB0000736	--	--
MW0004126	C11H14O	3-Methyl-4-phenylbutan-2-one	3-甲基-4-苯基丁-2-酮	Benzene and substituted derivatives	苯及其衍生物	Benzene and substituted derivatives	苯及其衍生物	2	0.7162	2550-27-8	122.432	95.5695	64.3881	33.8001	80.7317	58.1424	63.4041	184.385	88.816	22.4848	33.1432	57.9985	41.3391	36.7004	49.0536	35.5294	688.314	680.595	687.376	HMDB0133676	--	--
MW0002450	C11H16FNO	2-((2-Fluorobenzyl)amino)-2-methylpropan-1-ol	2-((2-氟苄基)氨基)-2-甲基丙-1-醇	Benzene and substituted derivatives	苯及其衍生物	Benzene and substituted derivatives	苯及其衍生物	4	0.7252	25452-22-6	804.229	593.703	679.656	327.769	914.246	2930.52	116.712	201.987	90387	85215.6	85417.5	84961.8	117.846	89793	87009.9	87040.3	82248.6	82505.1	82464.1	--	--	--
MW0111694	C2H6O2	1,2-Ethanediol	乙二醇	Alcohol and amines	醇、胺类	Alcohols	醇类	2	0.6973	25322-68-3	759004	409162	976944	711436	349735	388617	461540	755745	678671	107834	116077	184863	927750	728310	371547	227938	271725	271712	270882	HMDB0037790	--	--
MW0116862	C10H12N4O2	1-Allyltheobromine	1-烯丙基可可溴	Aldehyde,Ketones,Esters	醛、酮、酯类	Ketones	酮类	4	0.6927	2530-99-6	9446.43	9243.17	13390.1	11152.7	14930.9	14695.9	16687.7	14560.8	11295.1	10177.3	7513.25	12176.5	13692.2	15774.7	17563.3	13204.5	5808.17	6176.12	5959.5	--	--	--
MW0109827	C12H24O3	Texanol	德士醇	Aldehyde,Ketones,Esters	醛、酮、酯类	Esters	酯类	4	0.7171	25265-77-4 | 77-68-9	44.6838	77.8329	59.0413	75.9086	85.151	18.5503	15.5035	115.396	98.2751	87.3605	89.658	99.652	17.8805	71.3704	16.3158	15.0812	582.288	580.044	582.253	--	--	--
MW0156251	C4H4N2	Pyrimidine	嘧啶	Nucleotide And Its metabolites	核苷酸及其代谢物	Nucleotide and Its metabolites	核苷酸及其代谢物	1	0.7269	25247-63-6	53928.2	6246.63	40532.4	8643.72	6080.44	11015.7	4453.95	4185.61	3760.04	1878.21	2135.04	2817.49	804.798	1064.28	3398.06	3285.37	8558.06	8595.92	8615.86	HMDB0003361	--	--
MEDP1310	C11H12N2O3	4-Hydroxy-l-tryptophan	4-羟基-L-色氨酸	Amino acid and Its metabolites	氨基酸及其代谢物	Amino acid derivatives	氨基酸衍生物	1	0.8153	25242-90-4	102579	111077	107727	78589.8	33159.9	38983.2	96959.5	105605	47409	314.842	30797.9	55524.5	81963.1	110660	112324	74388.7	72450.3	72669.6	72452.6	--	--	--
MADP0547	C6H12ClNO4	O-Acetyl-L-homoserine hydrochloride	O-乙酰-L-高丝氨酸盐酸盐，95％	Amino acid and Its metabolites	氨基酸及其代谢物	Amino acid derivatives	氨基酸衍生物	1	0.6164	250736-84-6 | 7540-67-2	421850	234771	460824	204955	260977	301162	319007	289603	215651	253494	280357	287978	347478	321542	320350	294014	251908	252852	236454	--	--	--
MEDP1505	C12H14N2O3	5-Methoxytryptophan	5-甲氧基色氨酸	Amino acid and Its metabolites	氨基酸及其代谢物	Amino acid derivatives	氨基酸衍生物	1	0.5248	2504-22-5	10635.5	11600.1	11713.5	9834.6	10320.5	10684.5	10981.3	9576.55	13725.1	10245.4	10408	10842.5	10173.9	11707.6	10384	10033.4	11748.2	11688.4	11900.6	HMDB0002339	--	--
FDATN00847	C31H42N6O3	Anamorelin	Anamorelin	Others	其他	FDA	药物	4	0.8519	249921-19-5	4847.81	3469.83	2594.83	4032.67	2037.57	2836.5	2970.91	2591.65	2301.92	3631.99	2302.99	2836.32	2754.69	2939.12	2856.07	1869.15	2240.91	2273.08	2256.7	--	--	--
MW0106484	C8H19O4PS3	Disulfoton sulfone	双磺胺砜	Organic acid And Its derivatives	有机酸及其衍生物	Sulfonic acids	磺酸类化合物	4	0.9246	2497-06-5	17286.5	16598.8	14968.6	16045	17862.8	16843.5	17931.4	18693	19459.3	17028.4	16342.7	18371	19979.7	19077.7	18394.6	16049.1	16946.2	17115.2	16987.8	--	--	--
MW0104828	C6H10O3	2-Ketohexanoic acid	2-酮己酸	Organic acid And Its derivatives	有机酸及其衍生物	Organic acid And Its derivatives	有机酸及其衍生物	3	0.9604	2492-75-3	9019.95	10316.8	9963.97	8861.95	4305.14	4447.28	9653.52	10419.6	4519.98	154.307	4946.4	7528.65	8471.1	10017.1	10526.2	7841.72	8642.14	8573.35	8640.2	HMDB0001864	--	--
MW0130745	C10H6F4O2	2-Fluoro-5-(trifluoromethyl)cinnamic acid	2-氟-5-(三氟甲基)肉桂酸	Organic acid And Its derivatives	有机酸及其衍生物	Organic acid And Its derivatives	有机酸及其衍生物	4	0.7134	247113-91-3	603.533	796.376	964.794	627.509	934.992	818.826	769.699	123.665	710.509	302.207	122.296	832.789	1017.35	439.535	721.498	735.327	763.652	783.503	704.978	--	--	--
MW0105082	C3H4O3S	3-Mercaptopyruvic acid	3-巯基-2-氧代丙酸	Organic acid And Its derivatives	有机酸及其衍生物	Organic acid And Its derivatives	有机酸及其衍生物	4	0.645	2464-23-5	1.09402e+06	398840	1.09121e+06	379866	246323	348828	244705	245181	265131	420663	232204	495700	405052	500687	541247	331387	602054	622572	649480	HMDB0001368	SMP0000013;SMP0000499;SMP0000722	Cysteine Metabolism;beta-Mercaptolactate-Cysteine Disulfiduria;Cystinosis, Ocular Nonnephropathic
MEDP0401	C11H15N5O3S	5'-Deoxy-5'-(Methylthio) Adenosine	5-脱氧-5-甲硫腺苷	Nucleotide And Its metabolites	核苷酸及其代谢物	Nucleotide and Its metabolites	核苷酸及其代谢物	1	0.9354	2457-80-9	46701.2	22127.8	51860.2	98879.7	48844.2	107676	32739.2	72908.8	6350.74	14751.7	1137.14	18239.5	26354.1	4611.87	13819.4	13155.5	28648.8	28768.3	28658.4	HMDB0001173	SMP0000445;SMP0000033;SMP0000177;SMP0000341;SMP0000214;SMP0000222;SMP0000340;SMP0000221;SMP0000570	Spermidine and Spermine Biosynthesis;Methionine Metabolism;Cystathionine beta-Synthase Deficiency;Hypermethioninemia;S-Adenosylhomocysteine (SAH) Hydrolase Deficiency;Glycine N-Methyltransferase Deficiency;Methylenetetrahydrofolate Reductase Deficiency (MTHFRD);Methionine Adenosyltransferase Deficiency;Homocystinuria-Megaloblastic Anemia Due to Defect in Cobalamin Metabolism, cblG Complementation…
MW0002412	C14H22O2	2,6-Di-tert-butylhydroquinone	2，6-二叔丁基-1，4-苯二醇	Benzene and substituted derivatives	苯及其衍生物	Benzene and substituted derivatives	苯及其衍生物	3	0.8986	2444-28-2	110048	114499	116287	109375	112357	116577	116079	108225	109999	111232	113483	113783	106941	110576	105413	106504	108129	108151	107374	HMDB0040178	--	--
MW0142233	C6H11NO3	2-Amino-5-oxohexanoic acid	2-氨基-5-氧代己酸酯	Organic acid And Its derivatives	有机酸及其衍生物	Organic acid And Its derivatives	有机酸及其衍生物	2	0.8696	24438-52-6	186939	187323	183824	175767	180805	185081	186835	197731	172705	218500	217052	220456	217442	220336	223303	218799	200184	200545	200200	--	--	--
MW0122702	C11H8N2	beta-Carboline	β-咔啉	Heterocyclic compounds	杂环化合物	Heterocyclic compounds	杂环化合物	2	0.9031	244-63-3	7072.73	17155.8	743.854	14971.1	225657	378991	3811.11	2101.73	23894.2	40747.4	2241.43	45299.5	27248	3027.43	1985.16	973.362	46866.1	46800.6	46509.5	HMDB0012897	--	--
MW0123629	C12H17NO4	Diethyl 3,5-dimethyl-1H-pyrrole-2,4-dicarboxylate	3,5-二甲基-1H-吡咯-2,4-二羧酸二乙酯	Aldehyde,Ketones,Esters	醛、酮、酯类	Esters	酯类	4	0.7351	2436-79-5 | 2199-55-5	220.905	184.839	228.718	41.1652	135.542	101.06	181.38	266.832	47.4547	209.748	162.568	111.367	46.3607	89.3353	302.964	88.5483	580.52	611.317	603.557	--	--	--
MW0126947	C10H13N5O4	Vidarabine	阿糖腺苷	Nucleotide And Its metabolites	核苷酸及其代谢物	Nucleotide and Its metabolites	核苷酸及其代谢物	2	0.6471	24356-66-9	15522.8	6593.35	23303.9	2203.81	5799.36	4351.35	7988.16	6508.75	8454.65	5887.03	2286.43	9810.18	5307.73	5214.51	3913.93	3326.55	7501.39	7442.93	7422.61	HMDB0014340	--	--
MEDTP01677	C12H22O2	cis-5-Dodecenoic acid	(5Z)​-5-​十二碳烯酸	FA	脂肪酰类	FFA	游离脂肪酸	2	0.6692	2430-94-6	8032.47	13993.7	8250.02	8390.6	10391.3	7915.09	13078.3	10099.4	7918.56	9161.61	7776.79	8588.85	8415.08	7506.75	7972.31	13185.8	12268.7	12619.8	11991.4	HMDB0000529	--	--
MW0007866	C17H20O6	Mycophenolic acid	霉酚酸	Organic acid And Its derivatives	有机酸及其衍生物	Organic acid And Its derivatives	有机酸及其衍生物	2	0.7294	24280-93-1	22744.7	21934.2	14716.9	22254.4	16513.3	18943.3	14914.6	16720.6	12796.3	13103.7	11916.2	12799.7	14243.2	14223.3	13004.9	10921.5	8121.25	8120.36	8074.87	HMDB0015159	SMP0000652	Mycophenolic Acid Metabolism Pathway
MW0013306	C33H54O2	24-Methylcycloart-23-en-3beta-yl acetate	24-Methylcycloart-23-en-3beta-yl acetate	Aldehyde,Ketones,Esters	醛、酮、酯类	Esters	酯类	3	0.5453	24278-47-5	68653.7	41831.7	53122.4	45377.9	38594.5	40241.7	56320.6	48831.8	50408.8	57257.7	55837.5	47398.2	53944.5	47997	50922.3	43973.5	55299.4	55295.9	55090.7	HMDB0035967	--	--
MW0114361	C5H12O11P2	D-Ribulose 1,5-bisphosphate	D-核糖-1,5-双磷酸酯	Organic acid And Its derivatives	有机酸及其衍生物	Organic acid And Its derivatives	有机酸及其衍生物	2	0.7497	24218-00-6 | 2002-28-0	10146.4	10163.5	11672.4	10081.7	10153.9	8346.94	9012.64	10664.4	8951.12	8093.69	8700.34	8097.11	9184.83	9604.17	7964.21	7949.15	9320.15	9192.43	9198.54	--	--	--
MW0127135	C6H9NOS2	Sulforaphene	萝卜硫素	Others	其他	Others	其他	2	0.6406	2404-46-8	1.60533e+06	1.90047e+06	749465	852987	1.77452e+06	1.60942e+06	1.59245e+06	1.8021e+06	1.46026e+06	1.58037e+06	1.56487e+06	2.35543e+06	1.80103e+06	1.68356e+06	876385	2.31297e+06	1.10778e+06	979123	1.11231e+06	HMDB0031573	--	--
MW0053496	C20H34O	Geranylgeraniol	香叶基香叶醇	Alcohol and amines	醇、胺类	Alcohols	醇类	2	0.6187	24034-73-9 | 7614-21-3	13166	7751.66	11515	13053	10776.2	9936.67	23572.7	11651.4	9427.06	11923.2	10585.6	10724.5	15667.4	11120.5	10511.7	9965.78	15255.8	15312.8	15348.5	--	--	--
MW0109330	C20H30N6O4	Prolylphenylalanylarginine	脯氨酰苯丙氨酸精氨酸	Amino acid and Its metabolites	氨基酸及其代谢物	Small Peptide	小肽	2	0.5428	23846-09-5	61454.7	25138.1	26062.6	30708.7	38742.3	28488.1	51423.3	60387.4	61068.7	40956.3	39384.9	20904	31106.8	22441.9	72727.5	30282	26876.3	26962.7	27689.3	--	--	--
MW0013078	C10H18S	2,3 or 10-Mercaptopinane	2,3 或 10-巯基平	Others	其他	Hydrocarbon derivatives	烃衍生物	4	0.6356	23832-18-0	420.612	78.1094	223.615	165.075	3144.8	3048.31	848.941	412.708	583.906	2561.14	501.298	1109.94	375.326	330.207	94.9769	239.063	787.469	713.088	741.568	HMDB0032377	--	--
MW0000731	C9H12O3	(4-Hydroxy-3-methoxyphenyl)ethanol	4-羟基-3-甲氧基苯乙醇	Benzene and substituted derivatives	苯及其衍生物	Phenolics	苯酚类	2	0.7204	2380-78-1	14064.6	14987.9	17063.7	14359	28053	11706.8	9316.06	11098.7	10982.7	7205.83	11402.1	8356.8	12320.7	11759.4	11050.5	9446.3	9802.83	9809.34	9669.54	HMDB0038925	--	--
MW0111076	C6H9N3O	Histidinal	L-组氨醛	Aldehyde,Ketones,Esters	醛、酮、酯类	Aldehydes	醛类	3	0.9188	23784-15-8	1441.44	636.242	1134.3	2421.98	2752.13	1665.23	1046.14	1375.46	551.637	2002.41	2379.2	3805	106.799	893.935	2653.17	4374.05	2346.57	2360.06	2251.86	HMDB0012234	--	--
MEDL02503	C23H45NO4	Carnitine C16:0	肉碱 C16:0	Alkaloids	生物碱	Alkaloids	生物碱	1	0.8926	2364-67-2	64723.8	77090.4	43546.9	65015.3	71036	77060.4	31306.8	69684.3	24659.9	54929.4	56161.6	118774	165685	71168.1	68666.3	32044.3	70596.1	70334.2	70413.6	HMDB0000222	SMP0000051;SMP0000181;SMP0000185;SMP0000235;SMP0000538;SMP0000539;SMP0000540;SMP0000541;SMP0000542;SMP0000545	Fatty Acid Metabolism;Ethylmalonic Encephalopathy;Glutaric Aciduria Type I;Short-Chain Acyl-CoA Dehydrogenase Deficiency (SCAD Deficiency);Carnitine Palmitoyl Transferase Deficiency I;Long Chain Acyl-CoA Dehydrogenase Deficiency (LCAD);Very-Long-Chain Acyl-CoA Dehydrogenase Deficiency (VLCAD);Carnitine Palmitoyl Transferase Deficiency II;Medium Chain Acyl-CoA Dehydrogenase Deficiency (MCAD);Trifu…
MW0107223	C9H12ClO4P	Heptenophos	七磷	Organic acid And Its derivatives	有机酸及其衍生物	Phosphoric acids	磷酸类化合物	2	0.6258	23560-59-0	370824	364062	303810	382438	337396	348004	379810	387229	270708	339484	319364	343360	396738	394094	372901	350580	338586	340190	339566	HMDB0031793	--	--
MW0120039	C4H7NS	4,5-Dihydro-2-methylthiazole	4,5-二氢-2-甲基噻唑	Heterocyclic compounds	杂环化合物	Heterocyclic compounds	杂环化合物	4	0.7064	2346-00-1	4.82622e+06	4.59549e+06	4.5482e+06	4.61279e+06	4.6952e+06	4.69143e+06	4.85222e+06	4.76634e+06	4.89388e+06	4.58244e+06	4.68082e+06	4.86506e+06	5.13347e+06	4.95251e+06	4.87138e+06	4.7756e+06	4.67672e+06	4.67646e+06	4.66073e+06	HMDB0029555	--	--
MW0111261	C11H18N4O2	Pirimicarb	嘧啶威	Heterocyclic compounds	杂环化合物	Heterocyclic compounds	杂环化合物	2	0.6351	23103-98-2	311869	313663	254720	333101	245195	274174	210243	200627	168284	214321	265759	183818	217444	212743	157714	193609	106873	107134	107517	--	--	--
MW0126119	C12H15ClNO4PS2	Phosalone	福松龙	Aldehyde,Ketones,Esters	醛、酮、酯类	Ketones	酮类	4	0.5879	2310-17-0	1782.2	1979.45	1713.18	885.93	881.465	179.406	1905.54	933.493	1108.36	596.731	1179.28	737.149	108.209	1208.99	822.702	1129.79	1126.88	1083.9	1090.35	HMDB0041985	--	--
MW0109763	C5H10OS	S-Propyl thioacetate	S-丙基硫代乙酸酯	Aldehyde,Ketones,Esters	醛、酮、酯类	Esters	酯类	4	0.651	2307-10-0	158826	155112	162762	117651	148205	140246	150913	153663	142105	20293.7	128535	54102.1	137330	38585.5	40611.9	136219	143791	140537	142353	HMDB0033856	--	--
MW0007840	C10H10O4	Monoethyl phthalate	邻苯二甲酸单乙酯	Benzene and substituted derivatives	苯及其衍生物	Benzene and substituted derivatives	苯及其衍生物	2	0.686	2306-33-4	19610.9	17561.2	18174.8	13785.3	9524.64	11510.6	13103.5	17492.4	10160	2456.39	3696.16	6974.24	12950	14509.9	14314.8	10273.9	9623.67	9612.4	9547.24	HMDB0002120	--	--
MW0062146	C19H24O3	Prallethrin	丙烯菊酯	FA	脂肪酰类	Others	其他	2	0.6664	23031-36-9	1532.04	1725.16	1897.8	1612.91	1932.12	1380.41	1616.85	1913.24	1983.75	1867.55	1887.95	1581.1	1719.06	1791.62	2197.1	2068.04	1931.5	1872.17	1937.48	--	--	--
MW0127577	C10H16Cl3NOS	Triallate	审判	Aldehyde,Ketones,Esters	醛、酮、酯类	Esters	酯类	2	0.7177	2303-17-5	13303.7	12348.7	12795.9	12950.4	12202.4	12635.5	11720.3	12792.2	13663.4	13663.6	13904.1	13739	14151.5	13981.8	14290.3	14385.3	13362.7	13281.5	13360.9	--	--	--
MW0168608	C16H14O2	4'-Methoxychalcone	4′-甲氧基查尔酮	Benzene and substituted derivatives	苯及其衍生物	Benzene and substituted derivatives	苯及其衍生物	2	0.6682	22966-19-4	18085	17410.4	17567.2	18329.4	15910.8	16573.9	16561.6	19179.6	14728.8	17341.4	16701.2	18422.8	19245.2	21300.4	17769	18015.2	17351.2	17451.4	17440.2	HMDB0032585	--	--
MW0015861	C23H37NO	Arachidonylcyclopropylamide	花生四烯基环丙酰胺	Benzene and substituted derivatives	苯及其衍生物	Benzene and substituted derivatives	苯及其衍生物	2	0.6038	229021-64-1	6979.17	6073.32	6055.3	5850.52	5911.64	7345.19	5418.48	5089.82	5770.66	5823.23	6923.86	5771.8	7189.1	5009.76	6608.47	6173.03	5767.73	5700.94	5710.1	--	--	--
MW0161350	C16H28O6	Geranyl beta-D-glucopyranoside	香叶基β-D-吡喃葡萄糖苷	Alcohol and amines	醇、胺类	Alcohols	醇类	4	0.7249	22850-13-1	808.828	218.124	868.218	741.904	535.288	805.144	599.152	275.625	757.505	1001.56	1086.39	147.444	859.231	701.328	626.173	630.448	742.944	621.446	693.078	--	--	--
MW0168810	C11H13NO4	Bendiocarb	苯甲醛	Benzene and substituted derivatives	苯及其衍生物	Benzene and substituted derivatives	苯及其衍生物	4	0.5745	22781-23-3	388.608	585.452	356.994	980.703	686.209	1094.73	1293.15	833	884.14	1734.38	274.157	1917.51	1640.74	2389.61	1987.69	1335.75	1310.97	1375	1312.5	--	--	--
MW0126842	C6H4O4	trans-4-Carboxymethylenebut-2-en-4-olide	-	Organic acid And Its derivatives	有机酸及其衍生物	Organic acid And Its derivatives	有机酸及其衍生物	3	0.6914	22752-92-7	197953	186097	196859	214261	225483	219043	184356	214770	205352	223966	205235	212588	221322	217413	203690	221273	157244	166178	151096	HMDB0060518	--	--
MW0145987	C10H20N4O4	L-Asparaginyl-L-lysine	L-天冬酰胺-L-赖氨酸	Amino acid and Its metabolites	氨基酸及其代谢物	Small Peptide	小肽	2	0.6648	22677-58-3	2.71057	9.57811	3.40206	3.33995	70.7387	16.2047	36.0777	50.4924	7.60626	2.76687	9.70232	2.39456	9.5263	11.0623	48.5785	6.3224	416.937	411.473	414.817	--	--	--
MW0053910	C13H25NO4	L-Hexanoylcarnitine	肉碱 C6:0	FA	脂肪酰类	CAR	酰基肉碱	1	0.8657	22671-29-0	3877.17	3019.51	1296.01	10671.9	25790.1	12767.6	4522.38	9635.04	3299.43	12764.3	9851.83	8700.33	10841.2	9352.24	14409.2	4754.06	9566.4	9605.96	9611.29	HMDB0000756	--	--
MW0014213	C8H18O	(S)-3-Octanol	3-辛醇	Alcohol and amines	醇、胺类	Alcohols	醇类	2	0.7882	22658-92-0	17980.7	17480.9	18798.6	17788	17578.7	18151	17774.7	17990.1	17054.1	18770.1	18238.7	21374.5	17819.8	18083.4	18217.2	17859.8	18583	18369.3	18359.7	HMDB0030070	--	--
MW0122418	C8H9ClN2O2S	7-Chloro-3-methyl-3,4-dihydro-2H-1,2,4-benzothiadiazine 1,1-dioxide	7-Chloro-3-methyl-3,4-dihydro-2H-1,2,4-benzothiadiazine 1,1-dioxide	Benzene and substituted derivatives	苯及其衍生物	Benzene and substituted derivatives	苯及其衍生物	4	0.5288	22503-72-6 | 163936-78-5 | 163936-79-6	29634.3	8226.28	13170.2	40004.6	81750.7	81490.8	6938.66	28007.9	15784.1	85215.6	85417.5	84961.8	15952.5	2763.4	87009.9	87040.3	82248.6	82505.1	82464.1	--	--	--
MW0123124	C33H42Cl2N4	9-Amino-1,2,3,4-tetrahydroacridine bis 1,7-heptylene dihydrochloride	9-氨基-1,2,3,4-四氢吖啶双1,7-庚烯二盐酸盐	Heterocyclic compounds	杂环化合物	Heterocyclic compounds	杂环化合物	2	0.7132	224445-12-9	20214.2	17402.4	21649	12269.2	18728.6	18877.3	13401.7	16286.3	21407.9	9816.52	11344.3	14857.7	15531.2	20059.4	17951.7	10102.1	19081.1	19034.7	19147.9	--	--	--
MW0154591	C11H20N4O6	Nopaline	胭脂碱	Organic acid And Its derivatives	有机酸及其衍生物	Organic acid And Its derivatives	有机酸及其衍生物	4	0.6758	22350-70-5	1090.14	262.996	520.205	746.714	449.137	694.184	720.644	1270.12	1314.21	1210.81	991.308	1112.97	889.157	1390.6	871.35	1098.15	1006.19	1018.1	1004.12	--	--	--
MW0123388	C16H13ClN2O2	Clobazam	氯巴占	Heterocyclic compounds	杂环化合物	Heterocyclic compounds	杂环化合物	2	0.5975	22316-47-8	10887.7	12613.9	11943.4	9468.17	10459.7	10078.2	11778.5	10764.9	6198.56	4453.62	5349.43	9894.59	7926.93	10632.8	12925.2	11300.2	10611.2	10620.5	10733.4	HMDB0014493	--	--
MW0104236	C5H9NO2	1-Aminocyclobutanecarboxylic acid	1-氨基环戊烷羧酸	Amino acid and Its metabolites	氨基酸及其代谢物	Amino acid derivatives	氨基酸衍生物	2	0.6274	22264-50-2 | 22264-16-0 | 117259-24-2	167784	181456	148095	124789	130728	136499	153699	141140	251072	133473	136398	137419	174072	155441	133662	152807	142819	140623	142570	--	--	--
MW0011495	C32H42O	(all-E)-6'-Apo-y-caroten-6'-al	(全-E)-6'-Apo-y-caroten-6'-al	Aldehyde,Ketones,Esters	醛、酮、酯类	Aldehydes	醛类	3	0.7886	22255-36-3	12792.6	10535.6	8842.88	9443.49	10678.8	10079.3	10778.7	13097	7262.46	9429.96	9903.39	6663.73	9579.11	8764.06	13987.6	14912.7	11453.6	12224.3	12146.1	HMDB0040118	--	--
MW0153243	C26H50NO7P	1-(9Z,12Z-octadecadienoyl)-sn-glycero-3-phosphocholine	LysoPC(18:2(9Z,12Z))	GP	甘油磷脂类	LPC	溶血磷脂酰胆碱	4	0.9761	22252-07-9	207296	101822	193195	141286	115439	175551	90434.5	217648	71873.9	216568	169898	139093	93642.7	70693.2	59875.8	50422.9	139049	139886	140047	HMDB0010386	--	--
MW0121917	C7H6N2O3S	6-Aminosaccharin	6-氨基糖精	Heterocyclic compounds	杂环化合物	Heterocyclic compounds	杂环化合物	4	0.6352	22094-62-8	1041.36	581.592	684.844	1531.26	1202.82	1818.45	2897.56	2216.96	916.267	339.869	351.457	1256.92	1612.58	3864.18	3523.4	2908.08	3191.66	3309.15	3255.34	--	--	--
MW0104240	C4H7NO2	1-Aminocyclopropanecarboxylic acid	1-氨基环丙烷-1-羧酸	Organic acid And Its derivatives	有机酸及其衍生物	Organic acid And Its derivatives	有机酸及其衍生物	3	0.9361	22059-21-8	6272.59	2376.4	5531.3	7942.23	2166.51	391.745	21655.8	4241.23	31597.9	1875.29	1506	571.185	2243.22	478.584	3033.99	947.887	956.536	843.95	898.497	HMDB0036458	--	--
MW0005554	C16H13N3O7S2	D&C Red No. 33 free acid	-	Organic acid And Its derivatives	有机酸及其衍生物	Sulfonic acids	磺酸类化合物	4	0.6225	2203-16-9	1.61166e+06	1.4594e+06	1.38004e+06	1.45959e+06	1.35516e+06	1.34989e+06	1.36166e+06	1.50016e+06	1.59804e+06	240476	238542	196508	1.55073e+06	1.48962e+06	7622.78	84046.7	82874	81309.6	84086	HMDB0033381	--	--
MW0124654	C13H18N2O2	Lenacil	乐那西尔	Others	其他	Others	其他	2	0.683	2164-08-1	23710.3	21547.5	22738.1	22476.8	23107.2	19284.8	24693	23712.4	17572.1	20197.1	26790.8	26313.5	18472	24398.1	23826.7	24540.7	21419.7	20589	21337.1	--	--	--
MW0124336	C8H15N5O	Hydroxyatrazine	羟嗪	Heterocyclic compounds	杂环化合物	Heterocyclic compounds	杂环化合物	2	0.5779	2163-68-0	13862.6	14150.9	14340.5	13359.9	14871.5	13899.6	14380.7	14012.5	14131.9	16822.9	17409.2	15953.2	15118.7	16363.4	16255.2	16592.8	16238.3	16079	16339.6	HMDB0062766	--	--
MW0001076	C11H14ClFN2	1-(2-Chloro-6-fluorobenzyl)piperazine	1-(2-氯-6-氟苄基)哌嗪	Benzene and substituted derivatives	苯及其衍生物	Benzene and substituted derivatives	苯及其衍生物	4	0.6938	215655-20-2	4238.95	7645.64	9532.2	277.802	8482.02	225.761	3693.01	5054.27	1664.85	1345.03	3290.81	1492.28	214.242	2182.52	1105.4	209.605	855.882	688.859	779.847	--	--	--
MW0103357	C11H15N5O4	2'-O-Methyladenosine	2'-O-甲基腺苷	Nucleotide And Its metabolites	核苷酸及其代谢物	Nucleotide and Its metabolites	核苷酸及其代谢物	1	0.6854	2140-79-6	3855.37	1086.21	3969.57	158.873	14738.8	26227.3	3446.03	3953.74	5175.12	3700.57	490.556	6010.95	1876.11	2993.3	522.699	940.343	3573.38	3588.71	3552.62	HMDB0004326	--	--
MW0103316	C12H17N5O5	N2,N2-Dimethylguanosine	2-(二甲基氨基）胍基	Nucleotide And Its metabolites	核苷酸及其代谢物	Nucleotide and Its metabolites	核苷酸及其代谢物	1	0.9356	2140-67-2	20485	20575.2	28369	8052.21	1530.19	10087.3	7788.55	6390.6	11666.2	310.341	913.094	5900.34	5228.33	6319.93	3563.01	911.131	10486.6	10466.2	10480.2	HMDB0004824	--	--
MW0158822	C10H12N4O7	Uric acid ribonucleoside	尿酸盐-3-核糖核苷；尿酸核糖核苷	Organic acid And Its derivatives	有机酸及其衍生物	Organic acid And Its derivatives	有机酸及其衍生物	4	0.7255	2124-54-1	129.756	1564.09	816.152	614.859	399.195	779.605	676.262	677.921	348.383	387.681	313.367	518.918	557.163	458.497	1180.29	929.016	686.582	715.844	697.067	HMDB0029920	--	--
MW0007019	C14H14O2	Ethyl 1-naphthaleneacetate	1-萘乙酸乙酯	Benzene and substituted derivatives	苯及其衍生物	Benzene and substituted derivatives	苯及其衍生物	4	0.7268	2122-70-5	587.572	3471.24	767.106	1056.07	1405.24	1582.47	2299.91	2212.14	521.615	5409.44	1340.41	202.407	705.781	1927.28	558.717	223.651	430.407	402.831	383.587	HMDB0032709	--	--
MW0146353	C24H32N2O5	Aspidoalbine	盾阿尔宾	Heterocyclic compounds	杂环化合物	Heterocyclic compounds	杂环化合物	4	0.5973	2122-25-0	11993.2	1276.37	10891.8	11062.6	12855.4	12635	1346.42	12891.6	9688.12	10265.2	11101.1	11597.2	14733	12137.2	10819.1	8844.98	12482.2	12402.8	12375	--	--	--
MW0121376	C5H4ClIN2	2-Amino-5-chloro-3-iodopyridine	2-氨基-5-氯-3-碘吡啶	Heterocyclic compounds	杂环化合物	Heterocyclic compounds	杂环化合物	4	0.679	211308-81-5	12831.7	5123.51	14005.5	36955.4	3597.1	12741.7	17198.5	21536.9	7390.12	453820	454895	452461	4179.74	605.925	1472.58	3150.67	1460.32	1239.51	1459.68	--	--	--
MW0106881	C8H14N2O5	Glu-Ala	谷氨酸-丙氨酸	Amino acid and Its metabolites	氨基酸及其代谢物	Small Peptide	小肽	1	0.6074	21064-18-6	4711.74	4167.4	8840.22	1402.04	2578.91	15056.1	519.072	1303.71	93.0826	962.903	941.342	246.285	2334.39	2975.61	379.65	290.889	3008.1	2909.69	3019.45	HMDB0003764	--	--
MW0143780	C23H32O5	6beta,17beta-Diacetoxyandrost-4-ene-3-one	6beta,17beta-Diacetoxyandrost-4-ene-3-one	Aldehyde,Ketones,Esters	醛、酮、酯类	Esters	酯类	4	0.5542	2098-51-3	123.722	368.43	141.367	459.359	88.7868	430.863	631.904	1243.67	282.874	345	335.4	401.92	197.307	269.307	660.205	441.996	616.569	615.741	604.174	--	--	--
MW0124821	C26H27NO	(1-heptyl-1H-indol-3-yl)(naphthalen-1-yl)methanone	(1-庚基-1H-吲哚-3-基)(萘-1-基)甲酮	Aldehyde,Ketones,Esters	醛、酮、酯类	Ketones	酮类	4	0.6525	209414-09-5	7870.92	7724.31	7665.98	7881.62	8838.58	8392.77	7611.97	6246.81	10058.9	4789.74	7199.26	5470.79	8814.14	7028.58	7496.59	7566.71	6771.14	6756.51	6583.48	--	--	--
MW0006146	C23H23N3O3	3-(dimethylamino)-N-(3-(4-hydroxybenzamido)-4-methylphenyl)benzamide	3-(二甲基氨基)-N-[3-[(4-羟基苯甲酰基)氨基]-4-甲基苯基]苯甲酰胺	Benzene and substituted derivatives	苯及其衍生物	Benzene and substituted derivatives	苯及其衍生物	2	0.7502	208260-29-1	19202.3	24255.3	29644.6	2196.23	4638.31	3843.2	8694.72	6663.95	12451.2	3118.4	1027.08	276.502	1460.69	2120.09	1950.54	2369.07	2337.84	2382.68	2421.86	--	--	--
MW0005059	C10H10O3	4-Hydroxy-3-methoxycinnamaldehyde	松柏醛	Benzene and substituted derivatives	苯及其衍生物	Phenolics	苯酚类	3	0.9351	20649-42-7	1228.19	719.298	1093.41	794.177	753.299	963.313	1474.1	1561.6	1350.66	1713.61	1864.86	1670.44	1114.34	1479.59	1472.09	1217.66	1296.51	1239.96	1305.05	HMDB0141782	--	--
MW0108610	C9H16N2O5S	N-Acetylcystathionine	N-乙酰半胱氨酸	Amino acid and Its metabolites	氨基酸及其代谢物	Amino acid derivatives	氨基酸衍生物	4	0.6398	20619-80-1	1974.26	1419.71	1235.87	1515.94	1652.31	1066.19	1592.12	1855.62	1682.23	1204.52	1264.34	1447.37	923.278	1599.14	1029.09	1517.39	1443.13	1442.39	1459.41	HMDB0002381	--	--
MEDL00902	C22H46NO7P	LPC(0:0/14:0)	LPC(0:0/14:0)	GP	甘油磷脂类	LPC	溶血磷脂酰胆碱	1	0.9246	20559-16-4	34281.2	18454.3	36241.4	23197.4	13863.8	52180.7	7413.93	43649.3	1710.2	2760.99	2172.02	3013.28	3569.59	2444.55	1808.94	1477.97	16794.8	16813.3	16813.3	HMDB0010379	SMP0000075;SMP0000353;SMP0000077;SMP0000083;SMP0000084;SMP0000085;SMP0000086;SMP0000087;SMP0000093;SMP0000094;SMP0000096;SMP0000098;SMP0000101;SMP0000102;SMP0000104;SMP0000109;SMP0000113;SMP0000114;SMP0000120;SMP0000289;SMP0000106;SMP0000116;SMP0000692;SMP0000693;SMP0000694;SMP0000695;SMP0000696;SMP0000697;SMP0000698;SMP0000699;SMP0000700;SMP0000701;SMP0000702;SMP0000703;SMP0000704;SMP0000705;SMP…	Arachidonic Acid Metabolism;Leukotriene C4 Synthesis Deficiency;Piroxicam Action Pathway;Acetylsalicylic Acid Action Pathway;Etodolac Action Pathway;Ketoprofen Action Pathway;Ibuprofen Action Pathway;Rofecoxib Action Pathway;Diclofenac Action Pathway;Sulindac Action Pathway;Celecoxib Action Pathway;Ketorolac Action Pathway;Suprofen Action Pathway;Bromfenac Action Pathway;Indomethacin Action Pathw…
MW0127439	C6H10S3	Diallyl trisulfide	二烯丙基三硫化物	Others	其他	Others	其他	2	0.6058	2050-87-5	102902	173608	182229	177087	182925	174857	153222	212673	261232	91072	193328	240555	209051	202252	180008	72757.1	183852	183774	181653	HMDB0031154	--	--
MEDN0181	C2H8NO3P	(2-Aminoethyl)phosphonic acid	2-氨基乙基膦酸	Aldehyde,Ketones,Esters	醛、酮、酯类	Esters	酯类	2	0.678	2041-14-7	125377	278425	114411	70351.4	158767	155712	82433.5	46381.6	164902	111851	106150	111147	116918	115870	113753	120441	115669	163348	171528	HMDB0011747	--	--
MW0004164	C14H10O3S	3-Phenanthrenesulfonic acid	3-菲磺酸	Benzene and substituted derivatives	苯及其衍生物	Benzene and substituted derivatives	苯及其衍生物	4	0.746	2039-95-4	902.075	752.884	726.807	539.203	670.075	502.943	592.683	1688.9	220.075	454.827	410.577	834.782	1612.29	865.655	973.174	127.727	641.954	622.537	627.61	--	--	--
MW0124785	C16H21ClN4	Mepiprazole	甲吡唑	Heterocyclic compounds	杂环化合物	Heterocyclic compounds	杂环化合物	2	0.7845	20326-12-9	101505	91080.2	60649.9	85578.8	64803.9	76872.8	64393.7	71695	60859.2	61953.3	55304.6	62243.4	70217	71131.3	58781.7	54475.5	35693.5	35806.1	35732.6	--	--	--
MW0007324	C19H31NO3	Homodihydrocapsaicin	高二氢辣椒碱 I	Benzene and substituted derivatives	苯及其衍生物	Phenolics	苯酚类	4	0.7135	20279-06-5	4206.43	4418.73	5043.12	4623.49	4598.25	4850	4439.5	4690.94	4263.2	4600.91	4888.35	5006.03	4349.01	4500.39	4150.78	3268.52	4600.79	4620.97	4637.81	HMDB0036330	--	--
MEDP1072	C11H15N5O5	N7-Methylguanosine	7-甲基鸟苷	Nucleotide And Its metabolites	核苷酸及其代谢物	Nucleotide and Its metabolites	核苷酸及其代谢物	1	0.9387	20244-86-4	53479	96538.4	150524	25955.1	9604.98	51119.7	28476.9	16070.1	14719.2	253	9326.12	45302.5	20236.2	25058.2	17808.2	12296.9	37857.9	37757	37758	HMDB0001107	--	--
MW0123104	C28H37N3O3	Bilastine	比拉斯汀	Heterocyclic compounds	杂环化合物	Indole and Its derivatives	吲哚及其衍生物	4	0.5259	202189-78-4	1688.44	1836.06	1415.78	2057.46	193.541	758.889	973.278	1238.2	2189.3	1377.94	3496.68	6195.8	2176.65	735.579	3748.55	917.928	807.602	895.69	915.702	HMDB0240232	SMP0060170	Bilastine H1-Antihistamine Action
MW0052703	C11H14O2	Ethyl 3-phenylpropanoate	3-苯丙酸乙酯	Aldehyde,Ketones,Esters	醛、酮、酯类	Esters	酯类	2	0.7154	2021-28-5	21236.6	20789.1	22163.1	22527.6	19892.5	19824.5	20510.2	20868.7	18976.4	20109.4	18931.5	20959	23550.1	22925.5	21231.9	21420.5	22066.4	21790.9	21820.8	HMDB0040411	--	--
MW0014037	C39H58N4O5	3-hexanoyl-NBD Cholesterol	3-己酰基-NBD胆固醇	Hormones and hormone related compounds	激素及激素相关物质	Hormones and hormone related compounds	激素及激素相关物质	2	0.5956	201731-19-3	22053.1	22281.5	20036.1	13634.6	10969.5	11965.5	42189.5	12948.2	13760.2	11730.9	9465.85	11757.4	16491.4	12675.5	90753.2	27748.5	14474.9	14285.7	15175.1	--	--	--
MW0122829	C6H8ClN7O	Amiloride	阿米洛利	Heterocyclic compounds	杂环化合物	Heterocyclic compounds	杂环化合物	2	0.5456	2016-88-8	13307.1	722.33	73.4267	33093.9	9062.56	6795.03	1732.51	23919.3	581.681	78020.6	75125.5	56682.6	6455.88	5634.89	15132.3	30365.6	25007.1	25148.3	24976.4	HMDB0014732	SMP0000133	Amiloride Action Pathway
MW0107580	C8H8N2O3	Isonicotinylglycine	异烟酰甘氨酸	Amino acid and Its metabolites	氨基酸及其代谢物	Amino acid derivatives	氨基酸衍生物	3	0.6557	2015-20-5	1429.21	7860.17	5706.57	1028.69	30108.8	16668.9	5631.13	1315.11	2605.08	17072.5	19859.7	33800.6	2287.54	12480.2	27520.1	39609.6	23735	23349.9	23283.3	HMDB0041912	--	--
ZINC6523021	C19H20O	12-Demethylmulticaulin	12-去甲基多考林	Benzene and substituted derivatives	苯及其衍生物	Phenolics	苯酚类	4	0.7148	199986-64-6	232.795	2354.18	1681.47	340.446	2167.9	3070.59	1335.29	154.787	915.195	429.112	923.768	595.397	824.701	1903.55	2726.94	3538.16	1487.56	1516.34	1483.58	--	--	--
MW0008852	C28H41NO3	N-Arachidonoyl dopamine	花生四烯酸多巴胺	Benzene and substituted derivatives	苯及其衍生物	Phenolics	苯酚类	4	0.8701	199875-69-9	6847.37	4225.27	7522.39	5785.37	9531.94	3354.28	4760.48	5863.09	1606.67	786.192	1712.39	721.708	2019.62	1222.11	730.811	1942.84	3631.8	3336.74	3436.07	--	--	--
MW0105249	C3H4N2O	4-Imidazolone	咪唑酮	Aldehyde,Ketones,Esters	醛、酮、酯类	Ketones	酮类	3	0.941	1968-28-1	34029.8	1731.68	5746.14	6568.11	2135.29	1104.44	6823.08	6179.37	26640.9	753.602	1427.17	2196.04	28474	3818.09	2228.83	2015.52	2210	2095.99	2129.66	HMDB0004363	--	--
MW0158055	C12H22O6	Etoglucid	胃泌素	Heterocyclic compounds	杂环化合物	Heterocyclic compounds	杂环化合物	4	0.6718	1954-28-5	2424.49	1473.43	1310.91	1629.85	2320.75	1799.49	926.858	601.907	1589.78	1657.06	1424.83	1646.69	1329.21	1224.67	639.515	675.145	1941.48	2020.05	1872.82	--	--	--
MEDP1656	C23H45NO5	Carnitine C16-OH	3-羟基十六烷酰基肉碱	FA	脂肪酰类	CAR	酰基肉碱	1	0.8851	195207-76-2	1908.57	1864	1988.71	2913.42	3431.28	1407.61	950.758	4917.95	825.49	1243.09	2428.6	2601.62	13032.5	2990	4684.03	509.6	3285.37	3249.86	3234.86	HMDB0013336	--	--
MW0105495	C6H12N2O3	L-Alanyl-L-alanine	Ala Ala	Amino acid and Its metabolites	氨基酸及其代谢物	Small Peptide	小肽	1	0.6388	1948-31-8	14350.8	72236.9	16251	1029.69	242.485	689.944	19649.4	14210.1	46185.2	238.108	2928.38	2074.71	9237.57	20831.5	9625.12	25347.3	13554	13494.4	13517.2	HMDB0028680	--	--
MW0012998	C26H54NO7P	LysoPC 18:0	LPC(18:0/0:0)	GP	甘油磷脂类	LPC	溶血磷脂酰胆碱	1	0.8848	19420-57-6	560265	337929	510952	594924	717819	598834	363892	361312	474163	946502	729415	732201	627470	338070	359289	352446	674990	673710	677690	HMDB0010384	--	--
MEDP0588	C13H17NO2	Ritalinic acid	利他宁酸	Organic acid And Its derivatives	有机酸及其衍生物	Organic acid And Its derivatives	有机酸及其衍生物	1	0.7169	19395-41-6	10078.4	9787.51	9799.49	9882.53	9666.16	8932.02	9343.59	9647.84	11915.9	5819.15	6932.04	7930.99	11223	10700.7	10700.2	10156.5	9660.91	9767.19	9802.17	HMDB0042008	--	--
MW0001099	C13H10Cl2N2S	1-(3,4-Dichlorophenyl)-3-phenylthiourea	1-(3,4-二氯苯基)-3-苯基硫脲	Benzene and substituted derivatives	苯及其衍生物	Benzene and substituted derivatives	苯及其衍生物	4	0.7392	1932-37-2	2027.51	286.45	1014.32	1547.1	81750.7	81490.8	892.518	1836.48	416.889	85215.6	85417.5	84961.8	180.552	207.992	87009.9	87040.3	82248.6	82505.1	82464.1	--	--	--
MW0125828	C6H3Cl4N	Nitrapyrin	硝草啶	Heterocyclic compounds	杂环化合物	Heterocyclic compounds	杂环化合物	2	0.6049	1929-82-4	8909.59	8292.04	7727.26	7196.92	7714.13	7773.45	8831.58	7714.97	8160.61	7979.69	7642.34	9198.68	9458.89	8745.27	8942.01	8563.07	8765.62	8762.58	8626.95	--	--	--
MW0160175	C12H10O4	[1,1'-Biphenyl]-2,2',3,3'-tetrol	[1,1'-联苯]-2,2',3,3'-四醇	Benzene and substituted derivatives	苯及其衍生物	Benzene and substituted derivatives	苯及其衍生物	3	0.6801	19261-03-1	3615.15	3613.4	3875.48	2966.02	2902.07	3869.55	3543.07	3024.91	5023.81	4048.66	3199.67	3554.04	3256.93	3896.52	3493.15	2833.97	3527.18	3500.38	3499.54	--	--	--
MW0009827	C8H7Cl2NO2	Methyl N-(3,4-dichlorophenyl)carbamate	N-(3,4-二氯苯基)氨基甲酸甲酯	Benzene and substituted derivatives	苯及其衍生物	Benzene and substituted derivatives	苯及其衍生物	2	0.5635	1918-18-9	13298.8	15427.9	10432.9	9815.13	11877.5	10914	12526.1	12723.1	16826.9	12875	15919.9	12887.3	12313.4	14820	16832.4	12580.7	13217.3	12519.2	12209.5	--	--	--
MW0111418	C4H10O2	(2S,3S)-butane-2,3-diol	(2S,3S)-丁烷-2,3-二醇	Alcohol and amines	醇、胺类	Alcohols	醇类	1	0.6119	19132-06-0	2356.38	353.306	1520.91	2187.02	2146.19	213.301	1733.43	3880.11	1825.01	2968.25	2750.78	3959.61	1368.75	589.876	535.531	4049.63	1076.32	1136.45	1055.98	--	--	--
MW0160111	HNO3	Peroxynitrite	过氧亚硝酸盐	Others	其他	Metal, Non-metal and related compounds	金属、非金属及相关物质	4	0.5032	19059-14-4	17468.9	13922.9	14276.5	15172.6	23185.8	19145.6	18825.7	17593.3	15240.7	14799.9	17748.6	26314	16171.5	15287.2	19533.4	21833.9	28135.4	27886.2	25628.1	HMDB0002179	--	--
MW0162017	C20H28N3O19P2-3	UDP-N-acetylmuramic acid	UDP-N-乙酰胞壁酸	Nucleotide And Its metabolites	核苷酸及其代谢物	Nucleotide and Its metabolites	核苷酸及其代谢物	4	0.793	18867-75-9	99870.7	31791.1	69288.7	36893.5	3333.44	11024.5	46650.8	65457.3	35856.7	1.01036e+06	1.01276e+06	4184.7	58991	27849.6	2156.4	3327.32	2802.06	2872.44	2539.67	--	--	--
MW0116891	C17H25N3O	1-Benzyl-4-(piperidin-4-ylcarbonyl)piperazine	1-Benzyl-4-(哌啶-4-基羰基)哌嗪	Benzene and substituted derivatives	苯及其衍生物	Benzene and substituted derivatives	苯及其衍生物	4	0.8336	188527-10-8	5027.66	5156.57	5705.33	5027.16	6542.57	5725.13	4499.02	4570.98	5117.78	4882.72	4606.38	4433.11	4861.45	5219.74	6006.77	5329.42	6230.34	6223.41	6115.92	--	--	--
MW0124660	C9H9NO4	Leucodopachrome	白多巴色素	Heterocyclic compounds	杂环化合物	Heterocyclic compounds	杂环化合物	3	0.5454	18766-67-1	26508.9	29896.6	29678.9	19108.3	8030.67	8331.53	26198.9	27705.5	10844.6	786.745	8594.49	16159.5	19681.9	29603.6	30671.8	21234.1	19988.1	20116	20048.1	HMDB0004067	SMP0000006;SMP0000169;SMP0000190;SMP0000218;SMP0000429;SMP0000494;SMP0000498;SMP0000533	Tyrosine Metabolism;Alkaptonuria;Hawkinsinuria;Tyrosinemia Type I;Disulfiram Action Pathway;Tyrosinemia, Transient, of the Newborn;Dopamine beta-Hydroxylase Deficiency;Monoamine Oxidase-A Deficiency (MAO-A)
MW0006021	C13H18Br2N2O	Ambroxol	氨溴索	Benzene and substituted derivatives	苯及其衍生物	Benzene and substituted derivatives	苯及其衍生物	2	0.5779	18683-91-5 | 107814-37-9 | 36557-04-7	10030	11197.1	11001.7	9224.94	8701.99	8916.25	8608.98	11861.7	10100.1	9232.49	9578.99	9856.26	10768	9289.72	9986.03	9534.67	9267.7	9210.93	9279.72	--	--	--
MW0116054	C19H26N6O	2-[[9-(1-Methylethyl)-6-[(phenylmethyl)amino]-9H-purin-2-yl]amino]-1-butanol	2-[[9-(1-甲基乙基)-6-[(苯基甲基)氨基]-9H-嘌呤-2-基]氨基]-1-丁醇	Heterocyclic compounds	杂环化合物	Heterocyclic compounds	杂环化合物	4	0.6809	186692-44-4	27323.4	2696.15	7107.52	4518.34	3059.56	8589.96	380.946	5673.6	18114	1803.82	1507.57	795.234	8853.69	2414.97	1906.88	2764.3	1204.98	1269.61	1182.62	--	--	--
MW0009705	C13H21NO3	Salbutamol	沙丁胺醇	Benzene and substituted derivatives	苯及其衍生物	Benzene and substituted derivatives	苯及其衍生物	2	0.7184	18559-94-9	42621.6	33319.4	40961.2	45942.4	43718.3	33926.5	37960.1	47153.4	39934.3	36187.2	40910.8	50477.2	42961.6	39368.7	36108.1	50158.4	50949.2	49476.3	49632.1	HMDB0001937	--	--
MW0105599	C5H7NO4	alpha-Ketoglutaramate	2-酮戊二酸	Organic acid And Its derivatives	有机酸及其衍生物	Organic acid And Its derivatives	有机酸及其衍生物	4	0.7202	18465-19-5	24402.3	57227.7	26814.5	22066.1	25326.4	30775.4	17798.6	20680.2	26547.2	32567.8	31160.3	26180.4	27981.1	26681.8	22239.5	25554.9	26587.6	26768.9	25311.9	HMDB0001552	--	--
MW0110771	C4H5F4N	3,3,4,4-Tetrafluoropyrrolidine	3,3,4,4-四氟吡咯烷	Heterocyclic compounds	杂环化合物	Heterocyclic compounds	杂环化合物	4	0.681	1841-00-5	1385.42	587.332	1029.04	405.752	1194.42	1816.9	1169.9	724.354	1350.82	1491.16	1196.41	2298.75	1799.13	952.683	1743.27	2141.31	1318.2	1240.86	1024.44	--	--	--
MW0111118	C9H15N	N-(prop-2-yn-1-yl)cyclohexanamine	N-(prop-2-yn-1-yl)环己胺	Alcohol and amines	醇、胺类	Amines	胺类	4	0.5708	18292-76-7	1180.66	5586.44	5557.23	1347.21	568.311	1733.54	4920.29	14936.2	18908.1	5607.19	5647.85	2649.94	5487.6	5555.12	1428	15066.1	3239.1	3358.09	3372.02	--	--	--
MW0104831	C5H8O3	2-Oxovaleric acid	2-戊酮酸	Organic acid And Its derivatives	有机酸及其衍生物	Organic acid And Its derivatives	有机酸及其衍生物	2	0.6244	1821-02-9	29809.7	27376.8	30260.1	30474.1	19468.2	20125.7	17119.3	27878.6	22299.6	23290.5	20428.8	25936.3	26144.3	19910.6	22962.5	22734	34402.1	35924.4	36246.1	HMDB0001865	--	--
MEDP1096	C32H64NO8P	1,2-Dilauroyl-sn-glycero-3-phosphocholine	PC(12:0/12:0)	GP	甘油磷脂类	PC	磷脂酰胆碱	1	0.7307	18194-25-7 | 127641-86-5	6383.93	1843.61	6344.93	8685.97	10662.5	5490.65	2604.32	4163.71	1759.49	2668.94	1919.55	2843.28	2676.29	1787.5	1257.07	1354.48	4427.72	4479.33	4486.92	--	--	--
MW0062224	C20H34O5	Prostaglandin D1	前列腺素 D1	Hormones and hormone related compounds	激素及激素相关物质	Hormones and hormone related compounds	激素及激素相关物质	2	0.695	17968-82-0	23208.3	30339.5	16175.1	7216.71	3979.62	29570	2533.14	90.7145	8466.06	3223.7	619.993	5087.12	1923.64	4366.37	6943.15	4468.41	8835.28	8804.94	8804.55	HMDB0005102	--	--
MW0125934	C6H11N3O2	O2-Vinyl 1-(Pyrrolidin-1-yl)diazen-1-ium-1,2-diolate	O2-乙烯基 1-(Pyrrolidin-1-yl)diazen-1-ium-1,2-diolate	Heterocyclic compounds	杂环化合物	Heterocyclic compounds	杂环化合物	4	0.6983	179344-98-0	768.158	758.599	1135.93	499.154	955.348	196.71	581.824	721.634	1143.75	860.892	665.446	702.582	747.747	717.652	832.053	811.171	843.783	849.05	834.707	--	--	--
MW0126633	C8H9FN2O3	Tegafur	替加氟	Heterocyclic compounds	杂环化合物	Heterocyclic compounds	杂环化合物	2	0.6946	17902-23-7 | 79107-97-4 | 82294-77-7	16573.9	15458	12501.5	16298.5	14246.7	17075.3	17228	17765.1	11207.9	19332.8	19315	18931.3	19020.4	18092.9	18296.2	19035.7	15596.8	15640.1	15590.9	--	--	--
MW0137085	C19H16O5	7-Hydroxywarfarin	7-羟基华法林	Heterocyclic compounds	杂环化合物	Heterocyclic compounds	杂环化合物	2	0.7176	17834-03-6	687778	724039	732168	673124	688394	694192	691800	690176	677610	810301	782407	766376	723998	739671	773943	768696	740555	743551	743584	HMDB0140988	--	--
MW0054956	C6H12O4	Mevalonic acid	甲羟戊酸	FA	脂肪酰类	Others	其他	2	0.7091	17817-88-8	32760.3	30705.8	19596.2	29275.7	24583.5	27520.2	25856.6	23839.9	18247.4	24069.7	21764.3	19224.3	17200.6	19660.7	18177.9	17134.4	13249.7	13357.8	13390.2	HMDB0000227	SMP0000023;SMP0000389;SMP0000387;SMP0000386;SMP0000388;SMP0000319;SMP0000079;SMP0000082;SMP0000089;SMP0000092;SMP0000095;SMP0000209;SMP0000099;SMP0000107;SMP0000111;SMP0000112;SMP0000117;SMP0000119;SMP0000131;SMP0000508;SMP0000509;SMP0000510;SMP0000511	Steroid Biosynthesis;Smith-Lemli-Opitz Syndrome (SLOS);CHILD Syndrome;Desmosterolosis;Chondrodysplasia Punctata II, X-Linked Dominant (CDPX2);Lysosomal Acid Lipase Deficiency (Wolman Disease);Ibandronate Action Pathway;Simvastatin Action Pathway;Pravastatin Action Pathway;Rosuvastatin Action Pathway;Alendronate Action Pathway;Hypercholesterolemia;Lovastatin Action Pathway;Zoledronate Action Pathw…
MW0154660	C15H25NO2	Nupharamine	诺帕拉明	Alkaloids	生物碱	Alkaloids	生物碱	3	0.5839	17812-38-3	9418.19	9766.22	10742	8104.29	12481	11456.5	11514.8	13868.7	9275.88	11921.6	11305.8	11595.8	11007.1	10407.8	12320.8	11761.7	15291.5	15065.8	15278.3	--	--	--
MW0056780	C20H38O2	Paullinic acid	顺式十三-二十碳烯酸	FA	脂肪酰类	FFA	游离脂肪酸	2	0.6804	17735-94-3	546.841	883.024	1426.2	705.916	3164.09	854.278	340.52	6385.76	204.077	1737.92	862.424	385.199	1306.21	250.722	782.961	470.802	5613.63	5797.53	5766.54	HMDB0035159	--	--
MW0108795	C11H19NO3	N-Heptanoylhomoserine lactone	N-庚酰基高丝氨酸内酯	Aldehyde,Ketones,Esters	醛、酮、酯类	Esters	酯类	4	0.9701	177158-20-2	99217.7	1241.47	86262	805.766	103856	224182	49933	60434.6	159801	424579	10575.3	19777.3	12479.1	37315.4	49857.3	43029.6	46933.7	47059.2	46973.4	--	--	--
MW0001257	C13H3F4NO3	1,2,3,4-Tetrafluoro-7-nitro-fluoren-9-one	1,2,3,4-Tetrafluoro-7-nitro-fluoren-9-one	Benzene and substituted derivatives	苯及其衍生物	Benzene and substituted derivatives	苯及其衍生物	4	0.6861	17533-03-8	2635.98	2572.41	2612.93	2735.06	2600.26	1748.7	2388.67	2584.42	3266.09	1654.55	1663.83	2032.18	2183.64	2662.34	1660.35	2108.51	1830.97	1748.76	1726.17	--	--	--
MW0003224	C10H11NO5	2-Methyl-2-(4-nitrophenoxy)propanoic acid	2-甲基-2-(4-硝基苯氧基)丙酸	Benzene and substituted derivatives	苯及其衍生物	Benzene and substituted derivatives	苯及其衍生物	4	0.6762	17431-97-9	2985.24	1992.01	1581.64	1870.91	2128.36	1781.18	2188.44	1401.05	1884.64	2713.32	2091.54	2866.15	2701.96	2182.3	2934.76	2768.12	2344.85	2436.03	2457.14	--	--	--
MW0143701	C11H14N4O4S	5'-Deoxy-5'-methylthioinosine	5'-脱氧-5'-甲基硫代肌苷	Nucleotide And Its metabolites	核苷酸及其代谢物	Nucleotide and Its metabolites	核苷酸及其代谢物	3	0.6998	17298-58-7	9363.83	1363.64	9554.07	14620.2	20234.5	16655.1	21109.6	14067.1	9350.95	6213.92	4056.58	8309.15	11381.6	17622.1	14537.2	7839.41	11594.8	11676.1	11675.2	--	--	--
MEDP1665	C10H19NO4	Carnitine C3:0	肉碱 C3:0	FA	脂肪酰类	CAR	酰基肉碱	1	0.8565	17298-37-2	60874.1	42459.9	48933.6	114793	69326.4	83441.8	85911.8	146740	15628.4	43629.2	48506.2	28193.8	103863	138366	97738.5	38248	39901.1	40063.5	40267.4	HMDB0062514	--	--
MW0105426	C6H11NO4	N-Acetylthreonine	N-乙酰基苏氨酸	Amino acid and Its metabolites	氨基酸及其代谢物	Amino acid derivatives	氨基酸衍生物	2	0.6373	17093-74-2	1.47994e+06	1.03277e+06	501207	1.43452e+06	1.59825e+06	921001	1.03791e+06	221330	1.5038e+06	701588	677564	798312	1.39459e+06	1.06606e+06	940567	1.55532e+06	879538	852212	790535	HMDB0062557	--	--
MW0012135	C30H46O4	11-Keto-beta-boswellic acid	11-酮基乳香酸	Organic acid And Its derivatives	有机酸及其衍生物	Organic acid And Its derivatives	有机酸及其衍生物	2	0.7244	17019-92-0	60155.6	47931.8	49357.3	46122.3	51126.3	50708.1	48942.1	44228.3	47078.2	51370.3	45826	49620.4	47175.4	48890.1	48330.8	48539.4	50269.8	50113.4	50339.1	HMDB0036671	--	--
MW0003731	C10H8O5	3-[(1-Carboxyvinyl)oxy]benzoic acid	3-[(1-羧基乙烯基)氧基]苯甲酸	Benzene and substituted derivatives	苯及其衍生物	Benzene and substituted derivatives	苯及其衍生物	2	0.6067	16929-37-6	7740.17	7792.32	6318.95	7430.29	6421.29	7585.78	7473.11	7116.91	8010.34	7030.98	10705.6	7906.86	8176.13	7967.49	7581.31	8374.53	7425.71	7443.77	7426.57	--	--	--
MW0169676	C18H30O2	Pinolenic acid	松油酸	FA	脂肪酰类	FFA	游离脂肪酸	2	0.7035	16833-54-8	4078.03	5605.61	6484.49	5189.72	6162.85	4662.63	5511.43	4576.94	4640.19	4417.58	3537.76	2946.82	4980.94	5553.86	5939.84	6969.54	5630.1	5808.07	5793.03	--	--	--
MW0104360	C12H23NO2	2-(Diisopropylamino)ethyl methacrylate	2-(二异丙基氨基)甲基丙烯酸乙酯	Aldehyde,Ketones,Esters	醛、酮、酯类	Esters	酯类	4	0.7425	16715-83-6 | 33479-56-0	162.354	71.7787	69.0186	204.327	97.8045	120.669	66.4084	62.5537	122.683	470.327	214.938	63.9177	165.113	206.584	286.587	61.4046	339.376	347.173	351.693	--	--	--
MW0126106	C12H15NO2	Phenyl piperidine-1-carboxylate	苯基哌啶-1-羧酸盐	Aldehyde,Ketones,Esters	醛、酮、酯类	Esters	酯类	4	0.9829	16641-71-7	1.67408e+06	323204	386324	1.05269e+06	191762	239732	394662	1.57253e+06	410395	21643.1	86720.5	170000	676586	391114	389340	187592	271390	273676	273693	--	--	--
MW0104500	C7H7NO5	2-Amino-3-(3-oxoprop-1-en-1-yl)but-2-enedioic acid	2-氨基-3-羧基粘康酸酯半醛	Organic acid And Its derivatives	有机酸及其衍生物	Organic acid And Its derivatives	有机酸及其衍生物	4	0.6194	16597-19-6	39527.3	42107.7	29695.3	47569.2	43413.1	46917	32935.5	38331.2	27742.2	90951.6	87771.1	33296.4	45156.8	30075.6	43285.3	30255.2	36372.7	33234.1	34292.6	HMDB0001330	SMP0000063	Tryptophan Metabolism
MW0117427	C13H8F2N2	2-(2,6-difluorophenyl)-1H-benzimidazole	2-(2,6-二氟苯基)-1H-苯并咪唑	Benzene and substituted derivatives	苯及其衍生物	Benzene and substituted derivatives	苯及其衍生物	4	0.7165	164593-05-9	136033	10986.1	23849.8	115824	3414.06	10197.1	22077.4	98734.7	37332.4	1727.23	10483.4	17398.1	30754.3	20270	15326.9	11306.2	5202.21	5406.6	5230.01	--	--	--
MW0126847	C10H13N5O	Trans-Zeatin	反式玉米素	Heterocyclic compounds	杂环化合物	Heterocyclic compounds	杂环化合物	3	0.8344	1637-39-4	5986.3	5786.23	6378.96	6826.54	4512.31	4529.75	7815.18	7195.43	6077.25	3005.09	3042.57	4905.43	3745.22	5174.91	8590.01	6177.96	6139.56	6139.71	6152.71	HMDB0012204	--	--
FDATN00483	C17H19FN2O7S	Pazufloxacin mesylate	-	Others	其他	FDA	药物	4	0.9822	163680-77-1	36992.8	23735.4	36623.1	15796.5	3960.27	6609.65	23608	24714.2	13651	41240.6	49237	8755.19	20005.2	22276.6	7827.49	829.329	4347.33	4322.02	4376.03	--	--	--
MW0160134	C10H12N2O4S	Serotonin O-sulfate	5-羟色胺 O-硫酸盐	Alcohol and amines	醇、胺类	Amines	胺类	3	0.9906	16310-20-6 | 124575-88-8	3213.47	3848.48	3787.49	1727.24	162.769	370.815	2728.74	4167.96	425.894	128.126	2214.17	2792.66	1218.35	2479.14	3642.89	2118.22	2870.42	2809.88	2827.63	--	--	--
MW0001581	C22H26N2O3	SKF-96365 free base	SKF-96365 游离碱	Benzene and substituted derivatives	苯及其衍生物	Benzene and substituted derivatives	苯及其衍生物	4	0.6087	162849-90-3	2942.65	4019.6	2977.7	1645.12	2142.53	3192.88	833.787	641.254	78.0612	323.465	768.587	879.195	620.96	191.141	799.845	568.931	1139.03	1184.71	1190.99	--	--	--
MW0107599	C7H13NO3	N-Isovaleroylglycine	N-异戊酰氨基乙酸	Amino acid and Its metabolites	氨基酸及其代谢物	Amino acid derivatives	氨基酸衍生物	1	0.6704	16284-60-9	127997	145921	127308	377941	124143	124842	106673	97327.8	123966	103902	114160	417846	119064	134023	153363	102988	129969	127305	128651	HMDB0000678	--	--
MW0054553	C30H50NO7P	1-(4Z,7Z,10Z,13Z,16Z,19Z-docosahexaenoyl)-sn-glycero-3-phosphocholine	LysoPC(22:6(4Z,7Z,10Z,13Z,16Z,19Z))	GP	甘油磷脂类	LPC	溶血磷脂酰胆碱	4	0.7289	162440-05-3	257.582	489.597	247.591	421.543	237.187	326.623	416.148	507.153	664.301	791.226	870.73	456.813	675.364	383.952	645.439	147.821	557.005	569.516	572.165	HMDB0010404	--	--
MW0120419	C9H6N2	4-Cyanoindole	4-氰基吲哚	Heterocyclic compounds	杂环化合物	Indole and Its derivatives	吲哚及其衍生物	2	0.7014	16136-52-0	19705.4	44972.6	21104	21222.7	25660.2	17251.3	29351	21080.3	47032	68166.6	79337.4	15954.4	31597.8	26253.3	29871.7	59193.2	28041.2	35706.2	34076.6	--	--	--
MW0115615	C2H4Cl2O2	2,2-dichloro-1,1-ethanediol	2，2-二氯-1，1-乙二醇	Alcohol and amines	醇、胺类	Alcohols	醇类	3	0.681	16086-14-9	1847.33	4146.79	2269.29	1454.86	4965.83	6042.06	3544.18	1353.69	78.4359	4401.5	12793.1	18070.8	82.8055	6860.94	9542.37	8633.51	7359.08	7423.37	7409.23	HMDB0062193	--	--
MW0109212	C12H16N2O4	Phenylalanylserine	Phe-Ser-OH	Amino acid and Its metabolites	氨基酸及其代谢物	Small Peptide	小肽	3	0.6774	16053-39-7	818.961	1933.68	801.688	227.195	10661.9	12989.7	2515.98	1731.48	213.421	1728.02	7416.99	6268.64	8384.16	240.475	6609.47	14851.4	4659.02	4638.33	4610.78	HMDB0029004	--	--
MW0149434	C8H15N	gamma-Coniceine	γ-锥花碱	Heterocyclic compounds	杂环化合物	Heterocyclic compounds	杂环化合物	3	0.6747	1604-01-9	12615.6	69995	95670.7	29539	1889.29	51092	130208	71384.7	65831.7	14813.8	10234.3	5280.85	126767	38273	76497.8	62379.5	43987.1	44146.4	43904.5	--	--	--
MW0104999	C11H18O3	Ethyl 3-cyclohexyl-3-oxopropanoate	3-环己基-3-氧代丙酸乙酯	Others	其他	Others	其他	4	0.7253	15971-92-3	2.40928e+06	2.25324e+06	2.14716e+06	3064.99	14080.8	2917	2.11766e+06	25795.8	2.3302e+06	2.19688e+06	2.20208e+06	7525.89	2.43116e+06	2.31488e+06	2.24313e+06	7399.46	81478.6	83810.2	84621.5	--	--	--
MW0063695	C6H12N2O3	Daminozide	氨基叠氮化物	FA	脂肪酰类	Others	其他	1	0.6844	1596-84-5	69668.7	24588.8	61823.1	71172.3	86734.7	61338.8	92844.9	132067	465443	74743.5	66806.4	54721.1	327443	142465	178384	52949.1	71097.9	71604.1	71129.3	--	--	--
MW0055335	C26H52NO6P	N-octanoylsphingosine 1-phosphate	C-8神经酰胺-1-磷酸	SL	鞘脂类	Cer	神经酰胺	2	0.653	158983-53-0	3475.23	3186.78	5870.19	2769.87	11055.7	1820.54	1152.49	1493.96	219.683	147.207	1944.96	1145.76	398.676	671.808	1132.62	1723.35	3301.87	3241.91	3263.62	--	--	--
MW0140070	C16H14O5	Vestitone	卫衣	Aldehyde,Ketones,Esters	醛、酮、酯类	Ketones	酮类	3	0.7965	158112-50-6	21607.1	19210.8	18322.6	20916.1	19736.3	19764.4	19272.6	20831.3	20024.7	14485.5	15215.6	17221.9	22188.5	20396.1	18050.1	16605.4	19111.3	19054.8	18863.6	--	--	--
MW0112262	C5H10O	cis-2-Penten-1-ol	（E)-2-戊烯-1-醇	Alcohol and amines	醇、胺类	Alcohols	醇类	2	0.8354	1576-96-1	2727.08	7224.5	4733.59	8579.98	14194	11532.7	13105.2	15614.5	6210.88	7998.85	6770.56	13078.9	14657	12220.8	20742.7	12552.3	30463.3	31119.7	30583.3	HMDB0031604	--	--
MW0116674	C19H14N2O	1,3-diphenyl-1H-indazol-5-ol	1,3-二苯基-1H-吲唑-5-醇	Heterocyclic compounds	杂环化合物	Heterocyclic compounds	杂环化合物	4	0.9764	1575-17-3	619963	632880	645059	643439	614440	627816	631271	630231	629633	537410	562293	549866	611215	617187	615778	578790	612748	617899	616705	--	--	--
MW0123579	C10H18N2O3	Desthiobiotin	脱硫生物素	Heterocyclic compounds	杂环化合物	Heterocyclic compounds	杂环化合物	1	0.555	15720-25-9	427.828	2340.93	1076.39	256.228	23431.6	29227.9	1339.68	244.486	3905.28	613.098	3696.54	1015.41	46.7707	270.912	6107.29	2826.5	5282.36	5213.08	5282.49	HMDB0003581	--	--
MW0121663	C13H9N3O2	6-Nitro-2-phenyl-1H-benzo[D]imidazole	6-硝基-2-苯基-1H-苯并[D]咪唑	Benzene and substituted derivatives	苯及其衍生物	Benzene and substituted derivatives	苯及其衍生物	4	0.9711	1571-85-3	671.372	23.5027	218.699	162.581	100.184	118.527	1191.3	275.266	8308.85	217.762	374.665	51.767	203.806	22.3485	407.589	29.3281	1080.13	1070.19	1069.43	--	--	--
MW0126292	C11H14N2S	Pyrantel	皮兰特尔	Heterocyclic compounds	杂环化合物	Heterocyclic compounds	杂环化合物	4	0.7358	15686-83-6 | 5686-02-2	4720.81	4423.28	3643.61	2957.25	5282.61	4782.17	7007.4	8176.3	4603.67	4329.18	3776.67	4336.28	4100.7	5594.68	4062.47	6240.77	4118.29	4210.44	4214.39	--	--	--
MW0123226	C12H15NO3	Carbofuran	呋喃丹	Benzene and substituted derivatives	苯及其衍生物	Benzene and substituted derivatives	苯及其衍生物	4	0.6807	1563-66-2	1534.83	923.424	148.023	1081.8	137.424	122.464	1160.35	140.824	113.575	1859.65	4114.84	7902.98	130.899	124.988	264.474	3215.81	719.158	749.572	744.04	HMDB0031770	--	--
MW0014532	C7H14O2	4-Methylhexanoic acid	4-甲基己酸	Organic acid And Its derivatives	有机酸及其衍生物	Organic acid And Its derivatives	有机酸及其衍生物	2	0.5774	1561-11-1	13487.3	12813.2	14763.6	13209.1	14656.2	12973.6	12429.7	19117.4	11230.5	13949.6	16261.9	16843.4	12456	12934.9	16325.8	13420.2	16236.8	15601.9	15855.5	--	--	--
MW0107874	C7H16N4O2	L-Homoarginine	高精氨酸	Amino acid and Its metabolites	氨基酸及其代谢物	Amino acid derivatives	氨基酸衍生物	1	0.7048	156-86-5	54286.3	55926.3	62276.2	51092.3	105792	43633	32330.9	40288.8	27733.7	34470.2	49846.2	34295	44985.3	45770.3	44991.2	40132.3	38910.9	38881.6	38820.7	HMDB0000670	--	--
MW0009432	C9H8O3	Phenylpyruvic acid	苯丙酮酸	Organic acid And Its derivatives	有机酸及其衍生物	Organic acid And Its derivatives	有机酸及其衍生物	4	0.7289	156-06-9	41348.2	33214.5	100968	92051.7	22591.7	60862	64802.7	91836.5	22553.5	57836.6	88038.4	12216.9	18460.9	41310.4	97879.8	86897.6	48912.4	60857.7	60057.9	HMDB0000205	SMP0000008;SMP0000206;SMP0000369;SMP0000370	Phenylalanine and Tyrosine Metabolism;Phenylketonuria;Tyrosinemia Type 2 (or Richner-Hanhart Syndrome);Tyrosinemia Type 3 (TYRO3)
MW0127213	C4H10S	Isopropyl methyl sulfide	异丙基甲基硫醚	Alcohol and amines	醇、胺类	Alcohols	醇类	3	0.7762	1551-21-9	30612.7	84030.5	29339.9	23271.5	31249.5	29890.2	61069.7	29666.5	22901.2	106077	51140.6	36126.8	29888.4	41725.2	37013.7	33290.7	33749.5	33833.9	34636.7	HMDB0040576	--	--
MW0126332	C9H13N2O2+	Pyridostigmine	吡啶斯的明	Heterocyclic compounds	杂环化合物	Heterocyclic compounds	杂环化合物	4	0.7318	155-97-5	1059.42	1088.36	446.624	256.361	870.633	958.539	694.287	589.409	970.465	910.5	923.213	775.493	739.227	587.647	1253.69	705.242	826.628	861.167	857.497	HMDB0014685	--	--
MW0105163	C5H6N2O4	4,5-Dihydroorotic acid	4,5-二氢乳清酸	Organic acid And Its derivatives	有机酸及其衍生物	Organic acid And Its derivatives	有机酸及其衍生物	4	0.8126	155-54-4	940491	876490	909451	843365	869350	917965	284861	921030	971497	940476	932482	944882	1.01733e+06	1.03213e+06	996106	972042	929235	930670	932061	HMDB0000528	--	--
MW0119045	C14H9FN2OS	3-(4-fluorophenyl)-2-thioxo-2,3-dihydroquinazolin-4(1H)-one	3-(4-氟苯基)-2-thioxo-2,3-dihydroquinazolin-4(1H)-one	Aldehyde,Ketones,Esters	醛、酮、酯类	Ketones	酮类	4	0.7476	1547-15-5	102.988	70.6069	80.8259	69.8152	113.077	87.4753	183.703	377.665	1705.62	390.302	396.715	353.236	216.535	62.9644	64.4021	320.514	363.699	348.284	351.28	--	--	--
MW0118069	C9H7NO2	2,8-Quinolinediol	2,8-喹啉二醇	Heterocyclic compounds	杂环化合物	Heterocyclic compounds	杂环化合物	2	0.7219	15450-76-7	47350.6	27406.3	42035.7	24702.8	29097.8	42749	33581	42706	35933.8	48022.5	41724.9	29170.9	45915	44265.6	28375.4	46362.3	34576.2	36600.5	37460	HMDB0240311	--	--
MW0169982	C8H11NO	Tyramine	酪胺	Benzene and substituted derivatives	苯及其衍生物	Phenolics	苯酚类	1	0.5391	154375-43-6	9552.43	4157.67	4414.64	100.573	14502.5	30048.3	81.3164	8235.68	13111.6	52385.8	1553.52	694.858	5190.91	4205.23	6944.77	104.409	8744.9	8675.02	8686.49	--	--	--
MW0106186	C6H14ClN3O2	Ethyl 2-(1-methylguanidino)acetate hydrochloride	2-(1-甲基胍基)乙酸乙酯盐酸盐	Aldehyde,Ketones,Esters	醛、酮、酯类	Esters	酯类	2	0.6014	15366-32-2	163452	154525	170591	162422	154578	141441	146291	72259.3	143030	123834	127905	112130	133600	123674	28072.2	133362	130787	133590	131002	--	--	--
MW0114927	C11H15NO	Metamfepramone	安非他酮	Benzene and substituted derivatives	苯及其衍生物	Benzene and substituted derivatives	苯及其衍生物	2	0.6836	15351-09-4	84508.4	83419.2	82539.4	77370.2	83918.5	85271.3	81341.4	80240.1	84302.9	117183	114013	104823	88997.3	88092.7	100401	98897.6	92629.3	92110.2	92654.9	--	--	--
MEDL02584	C16H22O8	Veranisatin A	八角莽草毒素 A	Others	其他	Others	其他	4	0.7178	153445-92-2	298.129	94.0059	231.409	79.5003	75.8557	105.874	198.626	63.1217	360.083	143.256	162.184	159.209	143.951	63.8379	311.113	71.7034	232.537	253.918	193.097	HMDB0040663	--	--
MW0124786	C7H16N+	Mepiquat	增效快	Heterocyclic compounds	杂环化合物	Heterocyclic compounds	杂环化合物	4	0.6056	15302-91-7	1204.22	1709.13	2160.11	1516.3	2861.02	833.245	1959.89	1379.09	1996.32	2645.97	2199.72	2958.05	2507.35	2011.8	3621.09	1803.13	2285.05	2218.48	2228.66	--	--	--
ZINC6017965	C18H13NO4	Pareirubrine B	副红B	Heterocyclic compounds	杂环化合物	Heterocyclic compounds	杂环化合物	4	0.6623	152845-78-8	2.03952e+07	22457.8	1.81763e+07	1.92158e+07	1.7841e+07	1.77843e+07	22001.9	1.97501e+07	1.97258e+07	376121	405776	193756	2.05805e+07	1.95962e+07	1.89888e+07	111119	86503	67440	79646.6	--	--	--
MW0114741	C17H22O9	Linusitamarin	林司他林	Heterocyclic compounds	杂环化合物	Heterocyclic compounds	杂环化合物	4	0.6212	152574-10-2	321.494	1930.39	2562.3	1230.86	170.911	1626.7	2568.47	146.858	1940.58	1910.32	2077.96	3932.05	1814.45	2976.13	3653.63	1782.89	1580.39	1571.98	1633.79	HMDB0040865	--	--
MW0106536	C10H13NO2	3-Amino-4-phenylbutanoic acid	DL-β-高苯丙氨酸	Amino acid and Its metabolites	氨基酸及其代谢物	Amino acids	氨基酸	2	0.7263	15099-85-1	15041.3	10399.3	19352.2	12861.7	27707.4	22336.2	15432.8	21837.7	3755.18	6661.52	5181.18	7579.53	11973.5	5974.29	16715.7	17970.2	16943.1	17044.9	16938.5	HMDB0000159	SMP0000008;SMP0000206;SMP0000369;SMP0000370;SMP0111876	Phenylalanine and Tyrosine Metabolism;Phenylketonuria;Tyrosinemia Type 2 (or Richner-Hanhart Syndrome);Tyrosinemia Type 3 (TYRO3);tRNA Charging: Phenylalanine
MW0110882	C24H41NO2	Adrenoyl ethanolamide	肾上腺素乙醇酰胺	Alcohol and amines	醇、胺类	Amines	胺类	2	0.8512	150314-35-5	2414.79	2349.91	3037.93	3482.29	6220.63	4575.71	1276.53	7251.56	790.541	4766.06	2642.96	1329.86	2463.43	992.741	1913.41	2274.01	6446.26	6446.29	6342.16	HMDB0013626	--	--
MW0061660	C20H40O	Phytol	植物醇	Terpenoids	萜类	Tetraterpenes	四萜	2	0.7686	150-86-7	197827	77706.3	84935.3	106833	107187	134903	133806	48199.9	181548	50637.5	532184	133125	98486.5	89506.3	66481.9	88250.5	133598	130250	133354	HMDB0002019	--	--
MW0004631	C7H7NO2	p-Aminobenzoic acid	4-氨基苯甲酸	Organic acid And Its derivatives	有机酸及其衍生物	Organic acid And Its derivatives	有机酸及其衍生物	3	0.5228	150-13-0	23697.4	20980.1	12282	21275.4	16060.8	18191.1	16444.5	16816.5	13100.6	11524.8	9498.99	11601.3	15027.7	13709.2	12672.3	11613	8302.28	8208.77	8306.04	HMDB0001392	--	--
MW0168263	H3O3P	Phosphite	亚磷酸盐	Others	其他	Metal, Non-metal and related compounds	金属、非金属及相关物质	3	0.6126	14901-63-4	303.258	2050.08	722.112	401.599	9838.74	6320.89	936.043	157.683	100.927	8321.65	8940.16	12760.5	453.788	2688.08	7241.61	14274.4	7665.43	7502.86	7673.13	HMDB0001443	--	--
MW0054761	C10H20O	Menthol	薄荷脑	Terpenoids	萜类	Terpene	萜类	2	0.6406	1490-04-6	201827	233870	183681	202385	152525	174503	190518	212253	283461	95954.9	109241	136289	285531	230420	171390	169096	157488	158434	157807	HMDB0035765	--	--
MW0106528	C5H7NO3	DL-Pyroglutamic acid	DL-焦谷氨酸	Organic acid And Its derivatives	有机酸及其衍生物	Organic acid And Its derivatives	有机酸及其衍生物	4	0.9643	149-87-1 | 16891-48-8	161287	70096.5	184021	184564	79596.3	97288.2	170888	207859	93751.1	15027.5	16141.2	61523	209062	162637	93524.8	52509.1	89345.7	89073.6	89292.5	HMDB0000805	SMP0000015;SMP0000337;SMP0000143;SMP0000183;SMP0000500;SMP0000501	Glutathione Metabolism;Glutathione Synthetase Deficiency;5-Oxoprolinuria;gamma-Glutamyltransferase Deficiency;5-Oxoprolinase Deficiency;gamma-Glutamyltranspeptidase Deficiency
MW0107876	C4H9NO5S	L-Homocysteic acid	L-高半胱氨酸	Organic acid And Its derivatives	有机酸及其衍生物	Organic acid And Its derivatives	有机酸及其衍生物	3	0.9348	14857-77-3	11842.7	5272.73	6593.93	11350.6	4328.15	3587.6	8766.35	7988.05	10316.4	2216.93	2293.12	3198.24	3177.05	8873.38	7168.37	14292.2	4511.08	4505.52	4576.65	HMDB0002205	--	--
MEDP1060	C9H7NO	Hydroxyquinoline	羟喹啉	Heterocyclic compounds	杂环化合物	Heterocyclic compounds	杂环化合物	1	0.8146	148-24-3	65726.3	23287.2	21211.4	16689.1	33973.3	16762.8	35559	25677.3	25484.8	27539.5	33465.2	51547.7	28558.8	39507.5	37405.4	30342.7	29795.1	29877.6	29962	--	--	--
MW0159873	NO3-	Nitrate	硝酸盐	Others	其他	Metal, Non-metal and related compounds	金属、非金属及相关物质	3	0.7096	14797-55-8	3.40814e+06	3.62776e+06	3.34509e+06	3.51141e+06	4.00742e+06	3.86896e+06	3.49562e+06	3.35529e+06	3.91683e+06	3.56638e+06	3.59023e+06	3.98211e+06	3.9353e+06	3.89362e+06	4.24036e+06	4.16338e+06	3.97615e+06	3.99358e+06	3.99398e+06	HMDB0002878	--	--
MW0114930	C22H29NO9S	(Z)-N-[(4-hydroxyphenyl)methyl]ethoxycarbothioamide 4'-(tri-acetylrhamnoside)	N-[（4-羟苯基）甲基]乙氧基碳硫代酰胺4'-(三乙酰鼠李糖苷）	Alcohol and amines	醇、胺类	Amines	胺类	4	0.7346	147821-50-9	3060.74	87401.9	825.354	5571.44	124.222	81490.8	1462.49	1554.52	1738.37	85215.6	85417.5	84961.8	1105.62	344.632	87009.9	87040.3	82248.6	82505.1	82464.1	HMDB0031946	--	--
MW0001883	C8H8BrNS	2-(4-Bromophenyl)ethanethioamide	2-(4-溴苯基)乙硫代酰胺	Benzene and substituted derivatives	苯及其衍生物	Benzene and substituted derivatives	苯及其衍生物	4	0.7485	147111-30-6	6858.07	15459.5	10191.8	4373.78	11222.3	9375.7	8749.01	4582.79	11989.4	10985.6	12098	16653.6	10531.8	17221.9	13261.4	15402.6	15203.5	14471.1	15322.4	--	--	--
MW0169367	C5H9NO2	L-Proline	L-脯氨酸	Amino acid and Its metabolites	氨基酸及其代谢物	Amino acids	氨基酸	1	0.8695	147-85-3	3.5807e+06	2.50339e+06	2.71672e+06	2.24429e+06	588447	1.13326e+06	1.45883e+06	2.49578e+06	650911	66432.9	171279	429940	884720	1.17189e+06	1.005e+06	485527	921917	923779	923120	HMDB0000162	SMP0000020;SMP0000207;SMP0000362;SMP0000360;SMP0000361;SMP0000208;SMP0000188;SMP0000363;SMP0000262;SMP0000247;SMP0000248;SMP0000249;SMP0000250;SMP0000251;SMP0000252;SMP0000253;SMP0000254;SMP0000255;SMP0000256;SMP0000257;SMP0000258;SMP0000259;SMP0000290;SMP0000291;SMP0000292;SMP0000293;SMP0000294;SMP0000295;SMP0000504;SMP0000505;SMP0000506;SMP0000507;SMP0000711;SMP0000712;SMP0000713;SMP0000714;SMP…	Arginine and Proline Metabolism;Prolidase Deficiency (PD);Arginine: Glycine Amidinotransferase Deficiency (AGAT Deficiency);Hyperprolinemia Type II;Hyperprolinemia Type I;Prolinemia Type II;Guanidinoacetate Methyltransferase Deficiency (GAMT Deficiency);Ornithine Aminotransferase Deficiency (OAT Deficiency);Clomocycline Action Pathway;Azithromycin Action Pathway;Clarithromycin Action Pathway;Clin…
MW0111937	C10H20O7	2,3-Butanediol glucoside	2,3-丁二醇葡糖苷	Alcohol and amines	醇、胺类	Alcohols	醇类	4	0.994	146763-54-4	14964.8	16662.5	10394.4	14451.8	13666.9	15766.8	13085.1	10961.8	8975.86	13762.4	11567.8	11796.4	9621.2	10855.5	10305.4	10148.9	7050.56	7080.86	7133.04	HMDB0040822	--	--
MW0106208	C31H44N4O6	Cyclo(L-Leu-L-Pip-L-Aoe-D-Phe)	-	Amino acid and Its metabolites	氨基酸及其代谢物	Small Peptide	小肽	4	0.9963	146556-41-4	298281	281021	303245	234420	333600	283698	300132	315316	256458	297148	318560	329765	281148	299736	340443	297734	193039	192517	192711	--	--	--
MW0152577	C10H19N3O4	Leu-Asn	亮氨酸	Amino acid and Its metabolites	氨基酸及其代谢物	Small Peptide	小肽	1	0.6954	14608-81-2	268556	143786	170445	172517	37431	51212.5	112014	238286	78875.8	1230.79	10091	25005.6	138913	91094.1	77866.4	31193.3	44725.8	45045	44816.6	--	--	--
MW0170020	C10H12N4O6	Xanthosine	黄嘌呤核苷	Nucleotide And Its metabolites	核苷酸及其代谢物	Nucleotide and Its metabolites	核苷酸及其代谢物	1	0.7623	146-80-5	6455.89	42736.4	117495	15648.6	18845.2	59689.8	14638.4	22660.9	10350.1	3385.66	15372.7	19098.1	27473	35568	57753	31021	21525.3	21757.7	21521.4	HMDB0000299	SMP0000050;SMP0000144;SMP0000167;SMP0000365;SMP0000364;SMP0000203;SMP0000220;SMP0000210;SMP0000168;SMP0000427;SMP0000428;SMP0000430;SMP0000512;SMP0000513;SMP0000535;SMP0000536;SMP0000537	Purine Metabolism;Adenosine Deaminase Deficiency;Adenylosuccinate Lyase Deficiency;Gout or Kelley-Seegmiller Syndrome;Lesch-Nyhan Syndrome (LNS);Molybdenum Cofactor Deficiency;Xanthine Dehydrogenase Deficiency (Xanthinuria);Purine Nucleoside Phosphorylase Deficiency;AICA-Ribosiduria;Azathioprine Action Pathway;Mercaptopurine Action Pathway;Thioguanine Action Pathway;Xanthinuria Type I;Xanthinuria…
MW0121851	C9H5F2N	6,8-Difluoroquinoline	6,8-二氟喹啉	Heterocyclic compounds	杂环化合物	Heterocyclic compounds	杂环化合物	4	0.7497	145241-75-4	144.754	290.814	70.3832	88.4471	64.6684	281.069	467.055	290.493	160.645	240.653	246.339	150.76	160.065	434.478	564.823	462.269	520.927	527.038	548.39	--	--	--
MW0126634	C16H23N5O	Tegaserod	替加色罗	Heterocyclic compounds	杂环化合物	Heterocyclic compounds	杂环化合物	2	0.7321	145158-71-0 | 189188-57-6	95.12	39033.4	7808.43	4706.71	10068.7	40600.4	7018.68	4569.69	6557.93	38331.7	1640.4	8318.28	7054.91	126.445	98.0243	2229.98	8928.57	8728.63	8916.88	--	--	--
MW0145031	C22H47NO5	Aminopentol	氨基戊醇；AP1语言	Alcohol and amines	醇、胺类	Alcohols	醇类	4	0.7245	145040-09-1	318.227	149.123	53.4597	148.701	61.8314	82.1236	445.014	629.437	118.352	388.514	288.274	73.9049	607.069	71.785	145.491	288.144	577.37	575.479	588.766	--	--	--
MW0009247	C15H23NO2	O-Desmethyltramadol	O-去甲基曲马多	Benzene and substituted derivatives	苯及其衍生物	Benzene and substituted derivatives	苯及其衍生物	2	0.7386	144830-14-8	278562	277968	275835	269603	291246	285201	262294	271421	245356	282040	278737	298113	271129	250843	252484	255897	293125	293353	289125	HMDB0060997	SMP0000637	Tramadol Metabolism Pathway
MW0116332	C11H7N3O2	1-(2-Furoyl)-1H-benzotriazole	1-(2-Furoyl)-1H-苯并三唑	Benzene and substituted derivatives	苯及其衍生物	Benzene and substituted derivatives	苯及其衍生物	4	0.5599	144223-33-6	481.679	641.179	61.0106	48539.1	689.582	129.597	132.327	141.895	598.454	62.5746	209.8	1592.49	83.5489	64.1087	1006.99	1910.1	1099.94	1100.02	1101.25	--	--	--
MW0054288	C12H24O2	Dodecanoic acid	十二烷酸(月桂酸)	FA	脂肪酰类	FFA	游离脂肪酸	2	0.6494	143-07-7	25660.7	17375.4	25096.2	25965	11917.1	20077.2	21053.9	16305.9	11541.7	17496.6	14539.5	16336.5	17195.4	14488.1	14394.5	15350.5	23787.2	23822.4	23978.1	HMDB0000638	SMP0000052;SMP0000456;SMP0000481;SMP0000516;SMP0000517	Beta Oxidation of Very Long Chain Fatty Acids;Fatty Acid Biosynthesis;Mitochondrial Beta-Oxidation of Medium Chain Saturated Fatty Acids;Adrenoleukodystrophy, X-Linked;Carnitine-Acylcarnitine Translocase Deficiency
MEDN1709	C10H19NO3	2-Octanamidoacetic acid	辛酰甘氨酸	Amino acid and Its metabolites	氨基酸及其代谢物	Amino acid derivatives	氨基酸衍生物	1	0.5317	14246-53-8	9042.33	1597.12	253.044	789.552	2277.07	3252.84	3838.27	3023.13	23608.2	1918.19	4699.53	12992.6	1358.28	5760.88	9046.83	4176.74	5453.57	5439.15	5459.32	HMDB0000832	--	--
MW0118853	C9H12N2S	Protionamide	丙硫异烟胺	Alcohol and amines	醇、胺类	Amines	胺类	4	0.6979	14222-60-7	2609.35	1856.75	2101.08	2653.63	1962.43	2251.01	2325.56	2071.96	1181.06	1918	1755.17	1998.2	2712.58	2454.46	2330.17	2325.9	2145.17	2166.9	2178.68	--	--	--
MW0168516	C5H5NO	2-Hydroxypyridine	2-羟基吡啶	Heterocyclic compounds	杂环化合物	Heterocyclic compounds	杂环化合物	2	0.6701	142-08-5	366635	331634	321832	337881	306388	399637	433660	426695	372101	470936	317751	451141	382203	485118	459475	394439	401798	400176	376521	HMDB0013751	--	--
MW0147343	C20H31NO2S	Cetiedil	西泰地尔	Others	其他	Medicine	药物	4	0.5748	14176-10-4	232.169	907.16	992.048	442.746	548.985	880.319	202.86	211.596	87.8813	832.399	1493.41	1090.75	472.691	150.288	381.472	533.63	733.698	694.415	740.215	--	--	--
MW0157900	C30H50N8O7	Thrombin Receptor Activator for Peptide 5 (TRAP-5)	肽 5 (TRAP-5) 的凝血酶受体激活剂	Amino acid and Its metabolites	氨基酸及其代谢物	Small Peptide	小肽	4	0.7032	141685-53-2	1106.49	1263.73	1142.17	1550.83	904.481	1188.64	1406.86	1113.65	521.426	1830.79	558.18	865.8	1114.66	933.558	1042.03	236.328	716.172	722.393	679.88	--	--	--
MW0052431	C33H52O8	Disogluside	脱硫苷	Heterocyclic compounds	杂环化合物	Heterocyclic compounds	杂环化合物	4	0.665	14144-06-0	5161.76	2378.31	5764.72	3077.93	1740.02	3731.05	1219.62	4174	1602.64	428.173	381.047	519.885	2584.5	1558.05	1113.77	778.504	2219.51	2198.72	2192.63	HMDB0029310	--	--
MW0114564	C2H4O2	Glycolaldehyde	乙醇醛	Aldehyde,Ketones,Esters	醛、酮、酯类	Aldehydes	醛类	3	0.5674	141-46-8	1.07063e+06	1.29793e+06	1.10645e+06	675238	790934	682803	986549	897033	1.82858e+06	247715	286915	540415	2.31098e+06	1.81612e+06	933801	648901	652164	644481	652496	HMDB0003344	SMP0000017;SMP0000503	Vitamin B6 Metabolism;Hypophosphatasia
MW0052334	C10H18O4	Diethyl adipate	己二酸二乙酯	Aldehyde,Ketones,Esters	醛、酮、酯类	Esters	酯类	2	0.5779	141-28-6 | 68201-71-8	504.285	429.331	703.999	915.686	2944	2017.88	2085.29	3130.09	378.92	551.7	1015.03	1185.18	1033.06	631.273	2377.28	644.92	5914.35	5901.17	5943.77	--	--	--
MW0143319	C5H11N3O	4-Guanidinobutanal	4-胍基丁醛	Aldehyde,Ketones,Esters	醛、酮、酯类	Aldehydes	醛类	4	0.7031	14049-14-0	3585.57	4730.49	4681.14	2928.12	5046.9	4731.58	4399.62	3947.49	4073.44	4423.2	3802.76	4574.08	3434.31	4954.59	4121.55	5853.03	2963.93	3220.66	3214.84	--	--	--
MW0119693	C9H8N2O	2-Hydroxy-3-methylquinoxaline	2-羟基-3-甲基喹喔啉	Heterocyclic compounds	杂环化合物	Heterocyclic compounds	杂环化合物	2	0.6133	14003-34-0	56986.1	55934.2	55705.3	55681.9	56297	54317	59926.6	56328.7	56889.6	55816.1	55616.1	57740.6	62348	60795.8	60525.1	56634.8	57788	57677.7	57878.2	--	--	--
MW0137489	C15H13FO	NF-kB Activation Inhibitor IV	NF-kB 激活抑制剂 IV	Benzene and substituted derivatives	苯及其衍生物	Benzene and substituted derivatives	苯及其衍生物	4	0.6936	139141-12-1	719.301	445.637	691.148	908.933	998.123	1081.46	95.2053	761.428	641.712	1131.84	1258.06	1618.49	593.252	857.368	1666.07	1582.85	1510.95	1518.62	1452.38	--	--	--
MW0154518	C6H8N4O3S	Nithiazide	噻嗪类	Heterocyclic compounds	杂环化合物	Heterocyclic compounds	杂环化合物	4	0.9575	139-94-6	129.297	1691.48	1049.16	492.716	4220.43	1999.46	762.259	224.979	891.904	1927.73	2209.57	6136.74	757.126	3340.9	5217.72	7211.56	3959.22	3898.56	3947.54	--	--	--
MW0053726	C12H20O6	Glycerol tripropanoate	-	GL	甘油脂类	TG	甘油三酯	4	0.6919	139-45-7	1914.17	1438.21	1253.97	1816.61	595.391	200.588	1512.16	2468.87	1318.44	172.259	481.62	480.033	1117.09	957.52	2089.11	827.044	1104.41	1060.43	1099.49	HMDB0032857	--	--
MW0126463	C26H26N4O4	Bisindolylmaleimide VIII	双吲哚马来酰亚胺 VIII	Benzene and substituted derivatives	苯及其衍生物	Benzene and substituted derivatives	苯及其衍生物	4	0.8378	138516-31-1	4235.89	4570.3	4824.81	4077.22	4111.86	3993.16	3986.21	4007.98	5274.32	3952.48	3339.21	3764.41	5101.77	5162.31	4392.03	3918.43	4248.92	4249.91	4259.78	--	--	--
MW0130091	C14H14O4	2-(2-Hydroxypropan-2-yl)-2,3-dihydrofuro[3,2-g]chromen-7-one	2-(2-Hydroxypropan-2-yl)-2,3-dihydrofuro[3,2-g]chromen-7-one	Aldehyde,Ketones,Esters	醛、酮、酯类	Ketones	酮类	2	0.6768	13849-08-6	8732.89	14985.9	15017.5	8290.44	35567.1	28701.3	15409.1	8421.79	9518.08	4125.81	6248.85	14269.5	9081.65	15993	23591.8	22881.3	20152.1	20193.6	19668.6	HMDB0030786	--	--
MW0006916	C8H11NO3	4-(2-Amino-1-hydroxyethyl)benzene-1,2-diol	4-(2-氨基-1-羟乙基)苯-1,2-二醇	Benzene and substituted derivatives	苯及其衍生物	Phenolics	苯酚类	2	0.6963	138-65-8 | 104655-07-4	17954.2	17743.2	18527.1	17156.6	18058.6	16896	18326.6	19195.6	19050.7	21258	21560.3	21520.4	20994.3	19734.4	20425.6	19533.6	19409.7	19405.3	19468.3	HMDB0000216	SMP0000012;SMP0000170;SMP0000006;SMP0000169;SMP0000190;SMP0000218;SMP0000392;SMP0000393;SMP0000394;SMP0000395;SMP0000396;SMP0000397;SMP0000398;SMP0000399;SMP0000400;SMP0000401;SMP0000402;SMP0000403;SMP0000404;SMP0000405;SMP0000406;SMP0000408;SMP0000409;SMP0000410;SMP0000411;SMP0000412;SMP0000413;SMP0000414;SMP0000415;SMP0000416;SMP0000417;SMP0000422;SMP0000423;SMP0000424;SMP0000425;SMP0000426;SMP…	Catecholamine Biosynthesis;Aromatic L-Aminoacid Decarboxylase Deficiency;Tyrosine Metabolism;Alkaptonuria;Hawkinsinuria;Tyrosinemia Type I;Benzocaine Action Pathway;Bupivacaine Action Pathway;Chloroprocaine Action Pathway;Cocaine Action Pathway;Dibucaine Action Pathway;Levobupivacaine Action Pathway;Lidocaine (Local Anaesthetic) Action Pathway;Mepivacaine Action Pathway;Oxybuprocaine Action Pathw…
MW0109254	C3H5O6P	Phosphoenolpyruvate	磷酸烯醇丙酮酸盐	Organic acid And Its derivatives	有机酸及其衍生物	Organic acid And Its derivatives	有机酸及其衍生物	2	0.7193	138-08-9	98762	69765.8	93101.4	85739.1	65204.8	98596.1	104078	104265	117557	96262.7	71695.3	118257	118057	97600.1	116866	106783	105780	104275	107803	HMDB0000263	SMP0000045;SMP0000060;SMP0000196;SMP0000334;SMP0000212;SMP0000216;SMP0000240;SMP0000040;SMP0000128;SMP0000374;SMP0000390;SMP0000531;SMP0000534;SMP0000558;SMP0000559;SMP0000560;SMP0000562;SMP0000563;SMP0000572;SMP0000573;SMP0000574;SMP0000581;SMP0000654	Amino Sugar Metabolism;Pyruvate Metabolism;Leigh Syndrome;Pyruvate Decarboxylase E1 Component Deficiency (PDHE1 Deficiency);Pyruvate Dehydrogenase Complex Deficiency;Sialuria or French Type Sialuria;Salla Disease/Infantile Sialic Acid Storage Disease;Glycolysis;Gluconeogenesis;Glycogen Storage Disease Type 1A (GSD1A) or Von Gierke Disease;Tay-Sachs Disease;Glycogenosis, Type VII. Tarui Disease;G(…
MW0108961	C9H20N4O2	N-omega-Propyl-L-arginine	N-ω-丙基-L-精氨酸	Amino acid and Its metabolites	氨基酸及其代谢物	Amino acid derivatives	氨基酸衍生物	2	0.7141	137361-05-8	37347.2	35232.8	36634.3	35311.5	37342.7	34773.1	34747.6	34250.8	32120.7	38390	39572.4	37748.8	35554.6	35668.7	37418.7	36833.7	37371.9	37339.9	37946	--	--	--
MW0108941	C11H22N2O4	Boc-Lys-OH	Boc-赖氨酸-OH	Amino acid and Its metabolites	氨基酸及其代谢物	Amino acid derivatives	氨基酸衍生物	4	0.5955	13734-28-6	2215.39	1986.9	2518.46	1967.44	3438.3	3212.22	2736.49	2574.12	2201.17	1113.35	2635.39	4865.94	3043.48	3300.42	3586.11	2431.82	2236.59	2319.61	2314.48	--	--	--
MW0118552	C30H46Cl2N6O2	(2R)-2-[[4-(2,6-dipyrrolidin-1-ylpyrimidin-4-yl)piperazin-1-yl]methyl]-2,5,7,8-tetramethyl-3,4-dihydrochromen-6-ol;dihydrochloride	-	Others	其他	Others	其他	2	0.718	137018-55-4 | 122003-11-6	1.46622e+06	1.59236e+06	1.52911e+06	1.31573e+06	1.42461e+06	1.27523e+06	1.37687e+06	1.21943e+06	1.85172e+06	1.75021e+06	2.11369e+06	1.91877e+06	1.93913e+06	1.82027e+06	1.95012e+06	1.81857e+06	2.0477e+06	2.03533e+06	2.05977e+06	--	--	--
MEDN1558	C22H38O7	Ascorbyl palmitate	L-抗坏血酸6-棕榈酸酯	Aldehyde,Ketones,Esters	醛、酮、酯类	Esters	酯类	2	0.6434	137-66-6	12746.2	12658	11035	15692.2	6351.69	9872.47	11554.6	9602.69	5532.07	14931.4	9257.61	8859.18	9010.39	9184.44	7990.37	5433.04	6527.15	6597.78	6600.54	HMDB0039883	--	--
MW0007503	C14H22N2O	Lidocaine	利多卡因	Benzene and substituted derivatives	苯及其衍生物	Benzene and substituted derivatives	苯及其衍生物	2	0.9768	137-58-6	8.00242e+06	8.16662e+06	8.14484e+06	8.16974e+06	8.19542e+06	7.94196e+06	8.02899e+06	8.11582e+06	7.95464e+06	8.96474e+06	8.67604e+06	8.62466e+06	8.58313e+06	8.50601e+06	8.54927e+06	8.60888e+06	8.5295e+06	8.51324e+06	8.53906e+06	HMDB0014426	SMP0000328;SMP0000398;SMP0000620	Lidocaine (Antiarrhythmic) Action Pathway;Lidocaine (Local Anaesthetic) Action Pathway;Lidocaine (Local Anaesthetic) Metabolism Pathway
MW0004837	C12H9ClN2O4S	Benzenesulfonamide, 4-chloro-3-nitro-N-phenyl-	苯磺酰胺，4-氯-3-硝基-N-苯基-	Benzene and substituted derivatives	苯及其衍生物	Benzene and substituted derivatives	苯及其衍生物	4	0.5592	137-49-5	11270.2	383.551	10456.9	13171.9	972.05	1570.06	5868.58	7971.1	9850.39	293392	294087	291193	3705.54	3232.45	1569.61	1000.37	1060.75	1069.48	1111.62	--	--	--
MW0010168	H2O3S2	Thiosulfuric acid	-	Others	其他	Metal, Non-metal and related compounds	金属、非金属及相关物质	3	0.7112	13686-28-7	22263	90514.5	719223	431280	32914.9	474599	104641	213188	475999	99825.6	618412	98528.6	386605	552652	89540.6	618110	628842	664429	670093	HMDB0000257	--	--
MW0120395	C11H6ClFN2	4-Chloro-7-fluoropyrrolo[1,2-a]quinoxaline	4-氯-7-氟吡咯并[1,2-a]喹喔啉	Heterocyclic compounds	杂环化合物	Heterocyclic compounds	杂环化合物	4	0.506	136773-69-8	1964.13	1183.45	1373.6	4037.19	1726.51	2317.08	4900.46	5240.35	1172.17	386.368	432.219	1412.76	7279.37	6834.34	4957.39	3448.77	3614.28	3729.48	3635.12	--	--	--
MW0124145	C16H8Cl2FN5O	Fluquinconazole	氟喹康唑	Heterocyclic compounds	杂环化合物	Heterocyclic compounds	杂环化合物	4	0.6909	136426-54-5	2232.56	2334.01	2824.38	2233.31	2074.73	2884.24	3327.28	3079.36	3387.83	3199.54	2507.87	3212.09	4274.85	4236.91	2931.72	3729.44	2762.36	2807.75	2725.65	--	--	--
MW0109329	C14H18N2O3	Pro-Phe	L-脯氨酰-L-苯丙氨酸	Amino acid and Its metabolites	氨基酸及其代谢物	Small Peptide	小肽	2	0.776	13589-02-1	3386.39	10827	11680.5	1069.44	8358.18	6406.2	8307.03	3756.64	653.403	753.617	8434.03	14837	735.121	4323.38	21109.9	27380	8046.07	8047.7	8074.51	HMDB0011179	--	--
MW0125505	C5H8IN3O2S	4-Iodo-N,N-dimethyl-1H-imidazole-1-sulfonamide	4-碘-N,N-二甲基-1H-咪唑-1-磺酰胺	Alcohol and amines	醇、胺类	Amines	胺类	4	0.63	135773-25-0	108806	227.078	1256.73	2804.13	392.475	265.972	2143.35	1682.43	847.303	720.2	1062.13	1816.53	4559.9	1392.11	701.589	1873.72	1009.81	982.139	978.535	--	--	--
MW0155665	C11H12N2O6	(2S)-4-[(E)-2-(carboxymethylamino)vinyl]-2,3-dihydropyridine-2,6-dicarboxylic acid	(2S)-4-[(E)-2-(羧甲基氨基)乙烯基]-2,3-二氢吡啶-2,6-二羧酸	Organic acid And Its derivatives	有机酸及其衍生物	Organic acid And Its derivatives	有机酸及其衍生物	3	0.5237	135545-99-2	6.20143	15.4461	7.53399	19.3431	43.1687	24.9086	32.9802	38.2807	16.5896	14.0159	45.205	4.03581	8.24814	14.0012	5.09144	7.44396	482.317	481.44	487.333	--	--	--
MW0125010	C9H11Cl2N3O4S2	Methyclothiazide	甲基噻嗪	Heterocyclic compounds	杂环化合物	Heterocyclic compounds	杂环化合物	4	0.5459	135-07-9 | 96783-15-2 | 96783-14-1	877.243	286.007	1312.93	972.279	1136.11	680.184	971.371	1288.95	1042.74	1153.44	1183.87	1498.64	1480.66	1541.79	1310.17	1102.73	1110.84	1155.46	1076.08	HMDB0014377	SMP0000081	Methyclothiazide Action Pathway
MW0014651	C20H28O2	5,8,11-Eicosatriynoic Acid	5,8,11-二十碳三烯酸	FA	脂肪酰类	FFA	游离脂肪酸	4	0.6951	13488-22-7	2198.55	3255.63	1373.56	625.283	160.83	2970.61	72.2578	306.404	142.992	63.7318	347.861	300.878	377.003	437.406	561.733	91.4771	710.473	707.3	732.683	--	--	--
MW0118806	C15H9N5	(3Z)-2-amino-4-(1H-indol-5-yl)buta-1,3-diene-1,1,3-tricarbonitrile	(3Z)-2-amino-4-(1H-indol-5-yl)buta-1,3-diene-1,1,3-triccarbonitrile	Heterocyclic compounds	杂环化合物	Heterocyclic compounds	杂环化合物	4	0.7374	134036-53-6	1080.72	1464.1	871.949	434.294	864.821	1010.83	225.098	1012.45	243.714	618.719	648.163	449.809	521.986	1044.91	813.915	184.132	355.913	335.478	357.007	--	--	--
MW0140054	C20H18O4	Phaseolin	（-)-菜豆油素；菜豆素	Heterocyclic compounds	杂环化合物	Heterocyclic compounds	杂环化合物	4	0.665	13401-40-6 | 91110-20-2	166.063	490.037	1310.39	164.47	674.664	2460.76	84361.9	867.381	92828.7	87517.5	87724.9	87256.9	96850.7	92218.6	89360.4	89391.6	84470.4	84733.8	84691.7	HMDB0034173	--	--
MW0155003	C16H13ClO6	Peonidin chloride	氯化牡丹苷	Flavonoids	黄酮	Anthocyanidins	花青素	4	0.6949	134-01-0	1769.08	939.564	2042.72	2460.57	1332.32	1383.01	1144.01	1933.36	890.161	1056.55	913.369	935.097	1646.67	1313.65	783.471	235.614	772.878	643.14	746.322	--	--	--
MW0116251	C12H11NO5	1-(1,3-Benzodioxol-5-yl)-5-oxopyrrolidine-3-carboxylic acid	1-(1,3-Benzodioxol-5-yl)-5-oxopyrrolidine-3-羧酸	Organic acid And Its derivatives	有机酸及其衍生物	Organic acid And Its derivatives	有机酸及其衍生物	4	0.7068	133748-06-8	480.518	107.145	440.116	201.978	745.619	751.818	1350.3	1284.19	919.963	509.939	522.122	534.955	986.428	1148.7	996.459	795.406	971.414	968.435	934.758	--	--	--
ZINC1708386	C15H30	1-Pentadecene	十五碳烯	Others	其他	Hydrocarbon derivatives	烃衍生物	4	0.6389	13360-61-7	12692.5	9910.61	15360.7	23264.5	61124.8	8247.52	5140.22	8754.45	3043.18	2858.07	18689.5	3592.77	12114.7	4064.47	13208.9	8088.2	5602.07	5605.5	5596.96	HMDB0031082	--	--
MW0107899	C25H39N3O5	Z-LL-Nva-CHO	Z-LL-Nva-CHO	Alcohol and amines	醇、胺类	Amines	胺类	4	0.6973	133407-86-0	1552.89	617.838	1590.22	943.392	843.799	62.1814	210.811	214.767	157.565	129.406	323.916	207.847	123.974	68.0967	451.671	65.3211	579.38	558.687	581.243	--	--	--
MW0116183	C5H4F3NOS	(2-(Trifluoromethyl)thiazol-4-yl)methanol	(2-(三氟甲基)噻唑-4-基)甲醇	Heterocyclic compounds	杂环化合物	Heterocyclic compounds	杂环化合物	4	0.9109	133046-47-6	254110	48677.6	164951	162162	181713	142048	320414	185243	140563	208107	785795	777421	184766	227811	248231	810509	490611	532485	424717	--	--	--
MW0139323	C15H14O4	Peucedanin	前胡素	Heterocyclic compounds	杂环化合物	Heterocyclic compounds	杂环化合物	4	0.7029	133-26-6	45479.5	38711.7	41547.6	44361.4	41671.3	40291.8	36369.5	28889	45097.9	17671.4	17466.3	22051.8	41709.4	38720.7	35977.9	29511.2	65431.7	77428.7	78157.5	--	--	--
MW0122224	C12H14O3	6-methoxy-2,2-dimethyl-3,4-dihydro-2H-1-benzopyran-4-one	6-甲氧基-2,2-二甲基-3,4-二氢-2H-1-苯并吡喃-4-酮	Aldehyde,Ketones,Esters	醛、酮、酯类	Ketones	酮类	2	0.8968	13229-59-9	77700.2	77238.7	75617.5	75532.4	78468.6	74142.8	75722.7	72923.8	72516.6	74681.7	74849.4	76940.9	73998.7	74051.8	73292.4	75837.7	74654.6	74044.6	74567	HMDB0041410	--	--
MW0161413	C33H50O9	Spinosyn A 17-pseudoaglycone	Spinosyn A 17-假苷元	Aldehyde,Ketones,Esters	醛、酮、酯类	Ketones	酮类	4	0.6212	131929-68-5	3250.84	2445.28	2334.96	3262.49	1635.81	1919.88	2663.51	1984.49	1230.74	2644.45	1818.94	1947.66	2030.05	2278.68	1737.75	1501.96	1330.17	1343.73	1333.45	--	--	--
MW0108101	C12H26N4O3	Lys-Lys	赖氨酰赖氨酸	Amino acid and Its metabolites	氨基酸及其代谢物	Small Peptide	小肽	1	0.6251	13184-13-9	1.0686e+06	1.05117e+06	1.05249e+06	1.04474e+06	1.05028e+06	1.04655e+06	1.02996e+06	1.03906e+06	987336	1.16026e+06	1.19407e+06	1.1986e+06	1.12882e+06	1.09521e+06	1.10681e+06	1.07062e+06	1.06217e+06	1.05841e+06	1.05851e+06	HMDB0028956	--	--
MW0109250	C10H19ClNO5P	Phosphamidon	磷酰胺	Alcohol and amines	醇、胺类	Amines	胺类	2	0.7207	13171-21-6 | 23783-98-4	111922	79621.6	88664.4	79583.6	42110.7	48452	59498.4	90900.5	50637.9	11619.8	15480.9	24947.1	60154.6	54739	53134.2	36220.2	38113	38260.8	38057.1	--	--	--
MW0004585	C17H24O	Celestolide	芹菜内酯	Benzene and substituted derivatives	苯及其衍生物	Benzene and substituted derivatives	苯及其衍生物	4	0.5083	13171-00-1	3892.44	3460.95	2894.61	4801.64	3670.03	3669.59	4104.05	3704.99	3627.97	4367.74	4281.79	3757.09	4391.5	3475.52	3598.22	3817.41	3747.26	3740.45	3611.29	HMDB0031867	--	--
MW0143440	C9H11D3O2	4-oxo 2-Nonenal-d3	4-氧代- 2-壬醛-D3	Aldehyde,Ketones,Esters	醛、酮、酯类	Aldehydes	醛类	4	0.8793	1313400-91-7	2490.26	2030.77	2241.93	2523.52	5448.87	3421.14	5072.82	6544.22	1852.79	3441.17	2974.29	3368.71	3377.7	3322.92	3763.22	3330.77	10873.9	10891.5	10909.2	--	--	--
MW0011989	C10H21NO2	10-Aminodecanoic acid	10-氨基癸酸	FA	脂肪酰类	FFA	游离脂肪酸	4	0.7359	13108-19-5 | 27306-05-4	6896.65	7982.02	7635.71	7476.83	8035.7	7996.85	7218.91	7841.32	7733.73	8475.16	9100.4	7802.2	7459.57	7312.14	8325.5	7844.41	8420.73	8333.9	8341.1	--	--	--
MW0111271	C13H14N4	4-(2-Pyridylazo)-N,N-dimethylaniline	吡啶-2-偶氮对二甲基苯胺	Heterocyclic compounds	杂环化合物	Pyridine and pyridine derivatives	吡啶及其衍生物	2	0.6987	13103-75-8	571835	544425	539109	545938	570303	575118	585206	581457	613718	601795	626720	634633	633422	632759	626897	605206	611136	609801	609793	--	--	--
MW0006885	C14H12O4	Dioxybenzone	2，2-二羟基-4-甲氧基二苯甲酮；二氧苯宗	Benzene and substituted derivatives	苯及其衍生物	Benzene and substituted derivatives	苯及其衍生物	4	0.6615	131-53-3	23575.2	32895	33402.1	17837.5	2356.86	13098.4	37059.5	40281.1	19814.5	568.447	2058.29	1875.9	16305.6	36512.6	36550.9	25116.1	23170.3	23166.2	23198.8	--	--	--
MW0159643	Mg(OH)2	Magnesium hydroxide	-	Others	其他	Metal, Non-metal and related compounds	金属、非金属及相关物质	4	0.568	1309-42-8	8682.13	23009.2	23780.9	13310.9	25231.1	33942.7	22387.8	32177.1	18368.9	7920.88	398.829	3936.14	20737.9	21488.9	40402.9	7001.21	6983.04	6393.68	6866.64	--	--	--
MW0052423	C13H23NO3	4-(5-Hydroxy-2-methyl-2-azabicyclo[2.2.2]octan-5-yl)-3-methylbutanoic acid	-	Organic acid And Its derivatives	有机酸及其衍生物	Organic acid And Its derivatives	有机酸及其衍生物	4	0.7373	128637-87-6	11118.8	13151.1	12182.4	10682.3	12556	12464.9	11841.9	10788.6	11128.2	11145.5	11736.4	11456.4	10622.7	11899	11361.3	10373.5	13156.1	13035.4	13154.8	HMDB0038588	--	--
MW0160575	C2H5NO2	2-Azaniumylacetate	2-乙酸氮铵	Aldehyde,Ketones,Esters	醛、酮、酯类	Esters	酯类	3	0.9236	127883-08-3	66944.4	32917.5	37031.5	37624	8530.42	7888.64	37002.9	41033.4	64910.6	1498.62	3798.34	4215.24	95603.9	49039.5	9611.37	6109.72	3658.69	3607.24	3661.4	--	--	--
MW0107412	CH4N2O2	Hydroxyurea	羟基脲	Alcohol and amines	醇、胺类	Amines	胺类	1	0.7342	127-07-1	107365	45930.2	50921.5	70326.7	19004.9	25024.6	35210	93920	30664.1	2290.5	9839.8	16820.6	44460.2	35812.8	41342.3	24345.9	23224.6	23074.7	23224.2	HMDB0015140	--	--
MW0105628	C40H54N8O8	Angiotensin IV	血管紧张素IV	Benzene and substituted derivatives	苯及其衍生物	Benzene and substituted derivatives	苯及其衍生物	4	0.6719	12676-15-2	5661.93	3543.44	3846.37	4883.29	5036.58	4704.45	4550.39	5110.13	5749.55	4537.73	4475.11	5243.41	4779.29	5765.05	5031.72	4981.03	6413.34	6371.71	6442.72	HMDB0001038	--	--
MW0127100	C8H19O3PS2	Demeton-S	-	Others	其他	Others	其他	2	0.7093	126-75-0	9546	9958.24	9505.1	9770.57	9610.86	9387.94	9196.15	9762.94	9350.19	9453.64	11274.4	10121	10351.8	10096.8	9881.18	9939.42	9895.17	9751.13	9898.48	--	--	--
MW0007673	C8H5F2NO4	Methyl 2,4-difluoro-5-nitrobenzoate	2,4-二氟-5-硝基苯甲酸甲酯	Benzene and substituted derivatives	苯及其衍生物	Benzene and substituted derivatives	苯及其衍生物	4	0.7102	125568-71-0	2500.17	1587.95	545.932	2900.66	827.719	922.563	1124.29	1952.53	670.546	190.821	561.987	524.819	2547.34	1427.58	855.592	1762.81	591.417	611.996	623.408	--	--	--
FDATP01539	C19H15N3O2	3-(3-Aminophenyl)-4-(1-methylindol-3-yl)pyrrole-2,5-dione	CP21R7 (CP21)	Others	其他	FDA	药物	4	0.6607	125314-13-8	175.51	902.084	1045.45	303.765	568.141	421.197	578.999	487.153	10593.9	848.41	379.693	86.8421	2421.63	82.0503	119.203	293.989	860.554	823.57	865.297	--	--	--
MW0125166	C10H17NO2	Methyprylon	甲基丙烯酰胺	Heterocyclic compounds	杂环化合物	Heterocyclic compounds	杂环化合物	4	0.7456	125-64-4	295.383	221.234	151.379	225.903	283.486	131.551	292.242	131.314	308.633	91.9679	731.778	152.427	161.08	166.141	261.533	156.471	427.491	446.799	409.267	HMDB0015239	--	--
MW0147812	C11H12O3	trans-Coumaryl acetate	香豆醇乙酸酯	Benzene and substituted derivatives	苯及其衍生物	Benzene and substituted derivatives	苯及其衍生物	3	0.6889	124389-48-6	17563.8	18923.4	19122.2	17191.9	18838.2	17517.8	18944.9	20102.3	19429.1	23437.4	24417.3	22931.7	20144.6	20479.4	22534.8	22405.3	20336.6	20410.2	20507.3	--	--	--
MEDL02028	C7H19N3	Spermidine	亚精胺	Alkaloids	生物碱	Phenolamine	酚胺	1	0.9189	124-20-9	1504.94	60058.9	27351.3	4625.28	236006	193386	18300.4	3946.01	98729.6	118314	144086	329718	15019.9	17022.2	68852.9	238323	146234	141997	143254	HMDB0001257	SMP0000445;SMP0000033;SMP0000177;SMP0000341;SMP0000214;SMP0000222;SMP0000340;SMP0000221;SMP0000570	Spermidine and Spermine Biosynthesis;Methionine Metabolism;Cystathionine beta-Synthase Deficiency;Hypermethioninemia;S-Adenosylhomocysteine (SAH) Hydrolase Deficiency;Glycine N-Methyltransferase Deficiency;Methylenetetrahydrofolate Reductase Deficiency (MTHFRD);Methionine Adenosyltransferase Deficiency;Homocystinuria-Megaloblastic Anemia Due to Defect in Cobalamin Metabolism, cblG Complementation…
MW0052740	C16H32O2	Ethyl tetradecanoate	肉豆蔻酸乙酯	Aldehyde,Ketones,Esters	醛、酮、酯类	Esters	酯类	2	0.7185	124-06-1	1.44814e+06	1.31445e+06	1.73687e+06	1.68068e+06	1.17751e+06	1.57653e+06	1.59563e+06	1.46975e+06	1.25262e+06	1.65064e+06	1.49069e+06	1.47535e+06	1.77304e+06	1.37052e+06	1.40125e+06	1.36999e+06	2.10012e+06	2.09895e+06	2.10458e+06	HMDB0034153	--	--
MW0109152	C15H23N5O3	Phe-arg	苯丙氨酸	Amino acid and Its metabolites	氨基酸及其代谢物	Small Peptide	小肽	3	0.7775	1238-09-1	1659.82	2247.65	2092.65	1013.16	813.709	1008.77	1449	1566.07	150.57	535.522	541.297	791.365	1166.23	2333.32	2544.29	1160.63	1044.12	1072.55	1040.74	HMDB0028989	--	--
MW0127092	C10H22NO2P	3-Aminopropyl-cyclohexylmethylphosphinic acid	3-氨基丙基-环己基甲基次膦酸	Organic acid And Its derivatives	有机酸及其衍生物	Organic acid And Its derivatives	有机酸及其衍生物	4	0.6305	123691-14-5	1314.36	1105.84	1248.11	1345.21	727.046	920.262	1103.32	938.505	1400.02	452.069	302.326	987.898	926.513	1200.23	1006.29	820.316	933.242	1009.72	1015.07	--	--	--
MW0009684	C14H22N2O2	Rivastigmine	卡巴拉汀	Benzene and substituted derivatives	苯及其衍生物	Benzene and substituted derivatives	苯及其衍生物	2	0.6978	123441-03-2	15799.1	1116.07	12707.4	20822.8	27317.7	10449.2	12073.5	29175.1	25140.8	22366	19340.5	38684.3	645.764	199.593	1086.58	16192	8396.93	8089.94	8396.86	HMDB0015124	--	--
MW0160121	C12H21N5O5	N-Acetylglutaminylglutamine amide	N-乙酰谷氨酰胺基谷氨酰胺	Alcohol and amines	醇、胺类	Amines	胺类	4	0.7335	123199-99-5	23042.4	1796.08	3938.26	47209.2	2665.51	769.544	12135.3	18625.9	21328.7	606656	608094	604849	12639.2	3534.23	1173.01	619647	1747.58	1790.95	1546.89	--	--	--
MW0122996	C17H20ClN3O3	Azasetron	阿扎司琼	Heterocyclic compounds	杂环化合物	Heterocyclic compounds	杂环化合物	2	0.6916	123040-69-7 | 123039-99-6	15943.6	17087.5	15833	18094.2	16987	29195.3	36370.3	36023	11292.3	8026.42	10242	17854.2	15566.3	19757.3	26196.3	17223.8	23912.1	24050.7	23858.2	--	--	--
MW0016262	C22H44O2	Butyl octadecanoate	十八酸丁酯	Aldehyde,Ketones,Esters	醛、酮、酯类	Esters	酯类	3	0.6054	123-95-5	55841.9	16756.5	32409.2	40030.2	56562.4	41614.6	35113.1	33044.3	49445.8	89587.3	89579.6	62881.8	53729.5	42072.1	59681.4	53366.5	89399.9	89408.1	89850.6	HMDB0040290	--	--
MW0053741	C21H42O4	Glyceryl monostearate	单硬脂酸甘油酯	GL	甘油脂类	MG	单甘油酯	2	0.5655	123-94-4 | 31566-31-1 | 22610-63-5 | 83138-62-9 | 85666-92-8 | 342394-34-7	15165.4	23489.3	11776.3	25371.5	12954.8	14351.8	36070.8	23060.3	12683.9	17179.5	33695.6	51770.2	15047.1	34736.1	21356.4	28726.3	15753.3	17020.3	17208.5	--	--	--
MW0111288	C18H37NO2	Sphingosine	鞘氨醇	SL	鞘脂类	SM	鞘磷脂	1	0.8237	123-78-4	32710.7	40454.5	45093.2	10667.2	7798.79	36349	9229.56	7667.67	9957.89	13552.9	17365.3	19071.5	14897.6	7508.82	11250.9	16448.3	22073.8	22052.4	22052.3	HMDB0000252	SMP0000034;SMP0000349;SMP0000348;SMP0000347;SMP0000525;SMP0000526	Sphingolipid Metabolism;Gaucher Disease;Globoid Cell Leukodystrophy;Metachromatic Leukodystrophy (MLD);Fabry Disease;Krabbe Disease
MW0114026	C4H8O	Butanal	丁醛	Aldehyde,Ketones,Esters	醛、酮、酯类	Aldehydes	醛类	2	0.6369	123-72-8	7256.12	36982.5	55003.5	57630.7	2568.77	8667.85	1346.47	9659.3	10014.8	9644.5	18232.3	9206.76	37036	9160.18	9628.67	8895.75	29722.5	34219.6	24423.7	HMDB0003543	--	--
MW0119245	C6H13NO	3,5-Dimethylmorpholine	3,5-二甲基吗啉	Heterocyclic compounds	杂环化合物	Heterocyclic compounds	杂环化合物	4	0.5426	123-57-9 | 67804-26-6	1415.92	87934.2	743.942	1785.36	82248.6	81987.1	82643.2	1403.61	1183.31	85734.5	85937.7	85479.2	285.95	138.366	87539.8	87570.4	82749.6	83007.5	82966.3	--	--	--
MEDN0730	C8H10O	4-Ethylphenol	4-乙基苯酚	Benzene and substituted derivatives	苯及其衍生物	Phenolics	苯酚类	3	0.8588	123-07-9	72940.9	78000.8	76327.2	76120.9	92957	75486.1	80083.5	70334.8	70801.4	67358	73223.5	76939.3	72510.2	71714.2	71011.1	70833.9	73181.3	73209.2	72955.8	HMDB0029306	--	--
MW0115645	C7H10F2O2	4,4-Difluorocyclohexanecarboxylic acid	4,4-二氟环己烷羧酸	Organic acid And Its derivatives	有机酸及其衍生物	Organic acid And Its derivatives	有机酸及其衍生物	4	0.685	122665-97-8	10052.7	10172.3	10311.7	7730.24	1832.42	3187.9	10304.2	9210.51	3593.24	128.155	2924.58	5594.82	7961.16	10519.3	9896.8	6311.43	6575.55	6709.17	6648.73	--	--	--
MW0009321	C9H9NO2	4-Acetamidobenzaldehyde	对乙酰氨基苯甲醛	Benzene and substituted derivatives	苯及其衍生物	Benzene and substituted derivatives	苯及其衍生物	4	0.6557	122-85-0 | 34-24-2	17240.6	3921.69	8493.03	24023	2990.6	3649.45	7579.14	21766.2	14178.5	603.87	459.72	1376.05	16285.1	4270.82	1222.86	1532	2330.86	2387.38	2119.48	--	--	--
MW0005943	C8H8O2	Phenyl acetate	乙酸苯酯	Benzene and substituted derivatives	苯及其衍生物	Benzene and substituted derivatives	苯及其衍生物	3	0.8211	122-79-2	242997	134840	153858	181266	175441	180231	164480	227061	104894	207331	124133	125267	237987	238998	242239	130012	160977	145987	162304	HMDB0040733	--	--
MW0115886	C16H10ClN3O2S	(3-Chloroquinoxalin-2-yl)(phenylsulfonyl)acetonitrile	(3-Chloroquinoxalin-2-yl)(苯磺酰基)乙腈	Heterocyclic compounds	杂环化合物	Heterocyclic compounds	杂环化合物	4	0.5449	121512-58-1	1220.74	1291.1	134.343	1760.74	581.099	650.698	1634.97	2933.17	1802.37	14849	9815.94	5517.84	2092.55	1885.02	1047.89	2381.8	1576.97	1593.15	1611.31	--	--	--
MW0121922	C12H11N5	6-Benzylaminopurine	6-苄基氨基嘌呤	Nucleotide And Its metabolites	核苷酸及其代谢物	Nucleotide and Its metabolites	核苷酸及其代谢物	3	0.937	1214-39-7	4105.74	1994.38	1760.86	1828.96	2380.31	1941.15	3713.43	3281.96	6957.96	2253.59	2088.22	3029.33	2145.47	3301.43	2244.96	3186.44	2839.81	2827.88	2717.51	HMDB0039238	--	--
MW0000929	C10H12F3NO	2-Isopropoxy-5-trifluoromethyl-phenylamine	2-异丙氧基-5-三氟甲基苯胺	Benzene and substituted derivatives	苯及其衍生物	Benzene and substituted derivatives	苯及其衍生物	4	0.7439	121307-23-1	1985.73	2749.92	2672.41	1906.69	2261.62	2575.5	2063.27	2531.19	3372.02	1844.7	2311.09	2184.78	2287.03	2387.44	1990.05	2289.86	2571.89	2556.41	2510.74	--	--	--
MW0001203	C14H17N	1-(4-Methylphenyl)cyclohexanecarbonitrile	1-(4-甲基苯基)环己腈	Benzene and substituted derivatives	苯及其衍生物	Benzene and substituted derivatives	苯及其衍生物	4	0.5571	1206-13-9	622.093	526.008	1153.63	604.834	1092.81	997.582	1405.37	1706.26	1269	585.449	609.731	899.257	622.716	897.819	732.154	455.827	3716.89	3716.13	3683.23	--	--	--
MW0108274	C10H11NO3	Methyl hippurate	2-苯甲酰胺基乙酸甲酯	Aldehyde,Ketones,Esters	醛、酮、酯类	Esters	酯类	3	0.9534	1205-08-9	926.514	1546.92	1139.4	966.837	1088.14	975.248	1564.36	1988.62	901.041	1006.18	619.551	1429.21	1223.83	1758.81	1481.15	1627.45	1417.09	1417.96	1398.16	HMDB0000859	--	--
MW0006514	C6H6O2	Pyrocatechol	苯二酚	Benzene and substituted derivatives	苯及其衍生物	Phenolics	苯酚类	3	0.7779	120-80-9	1336.66	1349.66	779.925	192.099	305.954	995.375	1910.46	441.65	16252	608.982	844.676	196.857	168.357	62.0123	858.552	502.839	2018.74	2028.51	2028.67	HMDB0000957	SMP0000006;SMP0000169;SMP0000190;SMP0000218;SMP0000429;SMP0000494;SMP0000498;SMP0000533	Tyrosine Metabolism;Alkaptonuria;Hawkinsinuria;Tyrosinemia Type I;Disulfiram Action Pathway;Tyrosinemia, Transient, of the Newborn;Dopamine beta-Hydroxylase Deficiency;Monoamine Oxidase-A Deficiency (MAO-A)
MW0107537	C8H7N	Indole	吲哚	Heterocyclic compounds	杂环化合物	Indole and Its derivatives	吲哚及其衍生物	3	0.8678	120-72-9	34387.2	38539.3	36504.2	21811.6	13531.6	16704.5	43916	47984.4	18294.6	3633.57	30861.4	45618.8	32678.3	48538.6	61410.5	41733.1	37434	37449.9	36673.5	HMDB0000738	--	--
MEDP2143	C16H33NO3	N,N-Bis(2-hydroxyethyl)dodecanamide	二乙醇胺月桂酸	Alcohol and amines	醇、胺类	Amines	胺类	4	0.6888	120-40-1	283.644	642.266	749.026	531.321	1002.12	963.852	699.496	754.516	320.175	905.868	706.507	794.521	701.882	583.362	657.686	676.173	913.987	905.964	859.547	HMDB0032358	--	--
MEDP1332	C28H52NO7P	LPC(20:3/0:0)	LPC(20:3/0:0)	GP	甘油磷脂类	LPC	溶血磷脂酰胆碱	1	0.7179	1199257-41-4	4694.34	1311.07	6761.61	10344.1	2537.88	7471.03	1130.22	8033.76	904.426	9121.79	7130.88	3473.67	4184.22	1104.77	845.741	1401.12	3062.03	3176.65	3164.75	HMDB0010393	--	--
MW0013819	C9H8O2	3,4-Dihydrocoumarin	二氢香豆素	Aldehyde,Ketones,Esters	醛、酮、酯类	Ketones	酮类	4	0.7239	119-84-6	11742.4	6342.33	9253.03	7163.34	3072.97	3022.07	5776.86	6664.51	5277.28	166.96	758.723	1174.22	5865.11	4486.47	3578.84	2920.27	2346.74	2287.7	2352.14	HMDB0036626	--	--
MEDN1753	C7H14O2	2,2-Dimethylpentanoic acid	2,2-二甲基戊酸	Organic acid And Its derivatives	有机酸及其衍生物	Organic acid And Its derivatives	有机酸及其衍生物	2	0.8703	1185-39-3	179231	173524	153924	130252	189361	152406	221613	239870	171694	156736	147946	146476	149077	162964	171204	171586	131027	131495	131505	--	--	--
MW0111340	C3H9NO	Trimethylamine N-oxide	氧化三甲胺	Alcohol and amines	醇、胺类	Amines	胺类	1	0.8769	1184-78-7	360672	291323	252527	375650	189306	195593	206451	178068	472541	115985	125920	175652	218457	231768	199277	239531	209947	210444	209898	HMDB0000925	--	--
MW0115315	C18H35NO2	Spiroxamine	螺胺	Alcohol and amines	醇、胺类	Amines	胺类	4	0.6793	118134-30-8	4541.88	1548.99	4178.85	1158.28	521.612	802.387	2405.98	2021.16	1284.01	1951.61	4322.4	3338.23	1820.43	2089.5	2829.48	3648.64	2862.47	2927.29	2932.13	--	--	--
MW0103577	C10H13N5O5	Guanosine	鸟苷	Nucleotide And Its metabolites	核苷酸及其代谢物	Nucleotide and Its metabolites	核苷酸及其代谢物	1	0.9153	118-00-3 | 26578-09-6 | 197227-95-5 | 103654-69-9 | 103654-70-2 | 146849-94-7 | 197227-93-3 | 202933-46-8 | 244769-87-7 | 247226-75-1 | 250586-91-5 | 250586-97-1 | 30747-23-0	20703.7	11124.5	40748.5	4531.3	98387.8	148500	4229.42	6358.55	1701.18	18143.7	2328.06	31304.3	14842.9	1829.36	1972.67	1900.24	23205.7	23331.9	23184.3	HMDB0000133	SMP0000050;SMP0000144;SMP0000167;SMP0000365;SMP0000364;SMP0000203;SMP0000220;SMP0000210;SMP0000168;SMP0000427;SMP0000428;SMP0000430;SMP0000512;SMP0000513;SMP0000535;SMP0000536;SMP0000537	Purine Metabolism;Adenosine Deaminase Deficiency;Adenylosuccinate Lyase Deficiency;Gout or Kelley-Seegmiller Syndrome;Lesch-Nyhan Syndrome (LNS);Molybdenum Cofactor Deficiency;Xanthine Dehydrogenase Deficiency (Xanthinuria);Purine Nucleoside Phosphorylase Deficiency;AICA-Ribosiduria;Azathioprine Action Pathway;Mercaptopurine Action Pathway;Thioguanine Action Pathway;Xanthinuria Type I;Xanthinuria…
MW0108018	C15H28N4O5	Lysyl-D-prolylthreonine	Lys Pro Thr	Amino acid and Its metabolites	氨基酸及其代谢物	Small Peptide	小肽	4	0.6409	117027-34-6	3.07088e+07	2.87199e+07	2.73678e+07	2.8933e+07	37923.5	2.67775e+07	2.69918e+07	2.97374e+07	2.97008e+07	346387	317368	599191	3.09877e+07	2.95056e+07	211042	231575	85449.6	88311.8	75642.2	--	--	--
MW0006368	C24H38O4	Bis(2-ethylhexyl) phthalate	2-邻苯二甲酸-乙基己酯	Aldehyde,Ketones,Esters	醛、酮、酯类	Esters	酯类	1	0.7616	117-81-7 | 15495-94-0 | 8033-53-2 | 50885-87-5 | 82208-43-3	6580.94	5215.12	5052.23	4751.6	5903.93	6118.64	4591.16	5516.59	7396.45	6214.52	6889.49	6544.4	6887.57	6776.29	7017.47	7205.41	5543.3	5552.7	5711.39	--	--	--
MW0005674	C10H8O4S	5-Hydroxynaphthalene-1-sulfonic acid	5-羟基萘-1-磺酸	Benzene and substituted derivatives	苯及其衍生物	Benzene and substituted derivatives	苯及其衍生物	4	0.6237	117-59-9	20188	8091.18	5907.87	5517.41	9851.01	8393.45	9136.47	31709.1	6966.66	9730.08	9622.94	10910	11283.7	9632.46	10367.9	10676.7	9083.77	8040.5	8869.29	--	--	--
MW0012609	C21H32O4	17alpha,21-Dihydroxypregnenolone	17α,21-二羟基孕烯醇酮	Aldehyde,Ketones,Esters	醛、酮、酯类	Ketones	酮类	3	0.9318	1167-48-2	3920.22	4001.68	3619.72	3983.58	3927.77	3486.13	3761.7	3944.01	3511.36	4865.8	4185.6	4353.99	4398.46	4187.49	3853.33	4394.45	3827.05	3895.1	3891.38	HMDB0006762	SMP0000130;SMP0000373;SMP0000371;SMP0000372;SMP0000566;SMP0000575;SMP0000576;SMP0000577;SMP0000578;SMP0000717;SMP0000718	Steroidogenesis;Adrenal Hyperplasia Type 3 or Congenital Adrenal Hyperplasia Due to 21-Hydroxylase Deficiency;Congenital Lipoid Adrenal Hyperplasia (CLAH) or Lipoid CAH;Adrenal Hyperplasia Type 5 or Congenital Adrenal Hyperplasia Due to 17 alpha-Hydroxylase Deficiency;17-alpha-Hydroxylase Deficiency (CYP17);11-beta-Hydroxylase Deficiency (CYP11B1);21-Hydroxylase Deficiency (CYP21);Corticosterone …
MW0063327	C20H28O	Retinal	全反式视黄醛	CoEnzyme and vitamins	辅酶和维生素	CoEnzyme and vitamins	辅酶和维生素	2	0.6577	116-31-4	6127.34	6049.95	7294.06	6088.64	6941.19	6392.63	5822.85	5350.08	6867.74	6410.02	6268.42	5723.71	5612.81	6091.13	5842.07	6172.1	6354.39	6285.07	6357.36	HMDB0001358	SMP0000074;SMP0000336	Retinol Metabolism;Vitamin A Deficiency
MW0120797	C26H27ClN2O3S2	Verlukast	维鲁司特	Organic acid And Its derivatives	有机酸及其衍生物	Organic acid And Its derivatives	有机酸及其衍生物	2	0.531	115104-28-4 | 778545-32-7	7206.29	6659.48	7395.74	7406.1	7093.72	7440.94	7347.82	7342.45	8018.98	6952.97	7075.82	7824.17	8084.28	7910.64	7725.12	7431.98	7052.64	7040.48	7072.05	--	--	--
MW0115698	C4F8	Octafluorocyclobutane	八氟环丁烷	Others	其他	Others	其他	4	0.6035	115-25-3	14223.1	11505.8	11252.1	10313.7	10661.4	10716.4	11531.4	13221.4	17940.1	62153.2	11621.5	13667.5	13683.2	36148	11953.5	1047.35	15202	15238.4	14642.7	HMDB0031292	--	--
MW0112209	C5H10O	Isoprenyl alcohol	异戊烯醇	Alcohol and amines	醇、胺类	Alcohols	醇类	2	0.6709	115-18-4	76733.7	78160.4	81647	77684.9	80501.7	68200.1	73727.9	76242.6	84582.3	82363.2	85608.7	87050.2	83592.9	89189.5	86784.6	80127.7	84939.8	85090	86091.3	HMDB0033854	--	--
MW0055194	C30H51N5O6	N-(1,3-Dihydroxyoctadecan-2-YL)-6-[(7-nitro-2,1,3-benzoxadiazol-4-YL)amino]hexanamide	C-6 NBD-二氢神经酰胺	SL	鞘脂类	Cer	神经酰胺	2	0.5175	114301-95-0	8882.11	9204.72	9476.56	8543.81	9586.77	8424.99	10076.6	9684.37	12389.7	12645.6	15076.1	12075.7	14101.8	11235.6	13307.4	12044.2	12225.1	12326.7	12463.9	--	--	--
MW0111252	C10H15N5	Phenformin	苯乙双胍	Benzene and substituted derivatives	苯及其衍生物	Benzene and substituted derivatives	苯及其衍生物	2	0.7027	114-86-3	87397.6	86720.2	88138.8	87708	88914.8	87075.8	87346.4	81878.3	82549.3	84521	82213	85430	80268.5	78961	78111.6	82413.1	84782.3	84786.7	85103.2	HMDB0015050	--	--
MW0008966	C10H11NO4	N-Benzyloxycarbonylglycine	N-苄氧基羰基甘氨酸	Benzene and substituted derivatives	苯及其衍生物	Benzene and substituted derivatives	苯及其衍生物	3	0.9275	1138-80-3	1598.09	8742.87	3709.27	1571.16	925.339	582.813	1146.68	5270.23	2140.13	456.835	354.258	309.638	3190.31	1170.31	2233.79	1633.26	3207.81	3179.96	3209.53	--	--	--
MW0123500	C10H13N3	Debrisoquine	地布喹	Heterocyclic compounds	杂环化合物	Heterocyclic compounds	杂环化合物	4	0.7467	1131-64-2	5365.72	2409.95	5643.02	2064.58	220.686	931.258	918.892	1215.9	862.297	1277.9	761.416	1319.71	971.856	862.336	880.822	1082.8	590.563	506.195	636.88	HMDB0006543	--	--
MW0012828	C29H40N2O3	1-(6-((3-Methoxyestra-1,3,5(10)-trien-17-yl)amino)hexyl)-1H-pyrrole-2,5-dione	1-(6-((3-Methoxyestra-1,3,5(10)-trien-17-yl)amino)hexyl)-1H-pyrrole-2,5-dione	Aldehyde,Ketones,Esters	醛、酮、酯类	Ketones	酮类	2	0.5484	112648-68-7	18818.7	10621.5	24103.9	10652.3	6218.99	20600.8	2413.29	6002.19	3075.87	4101.11	2784.72	3814.58	5688.43	4544.85	4573.51	3680.17	5968.11	5977.68	5885.93	--	--	--
MW0127351	C5H5IN2S	4-Iodo-2-(methylthio)pyrimidine	4-Iodo-2-(甲硫基)嘧啶	Heterocyclic compounds	杂环化合物	Heterocyclic compounds	杂环化合物	4	0.5859	1122-74-3	2484.33	2784.52	1501.96	3192.7	4763.69	5563.92	3184.71	2101.32	4430.16	1255.81	1512.35	4826.65	3231.27	7531.59	6706.43	10850.9	7593.63	7550.95	7836.3	--	--	--
MW0121306	C6H6BrN3O	5-Bromopyridine-3-carbohydrazide	5-溴吡啶-3-碳酰肼	Heterocyclic compounds	杂环化合物	Heterocyclic compounds	杂环化合物	4	0.7243	112193-41-6	1579.52	1609.4	2211.88	1812.58	1933.16	2254.54	1803.24	2153.32	1206.03	1739.48	1076.69	1009.23	871.652	1683.12	1076.12	783.832	1818.43	1819.71	1738.66	--	--	--
MW0012353	C22H43NO	13-Docosenamide	13-多考酰胺	Alcohol and amines	醇、胺类	Amines	胺类	2	0.8823	112-84-5	9846.29	1689.58	2069.74	1913.6	1667.62	4362.33	4408.3	324.187	8452.49	1086.9	37761.7	6667.79	4675.73	4034.11	2547.13	3828.23	6102.33	5643.41	6029.49	--	--	--
MW0013015	C14H30O	Tetradecanol	1-十四醇	Alcohol and amines	醇、胺类	Alcohols	醇类	4	0.5623	112-72-1	8009.17	6121.28	10026.9	4670.34	71990.3	80034.5	88.33	7466.55	7123.69	6047.06	237.208	17948.6	8137.07	312.069	637.452	2720.42	14559.7	14481	14157.3	HMDB0011638	--	--
MW0111751	C11H20O	10-Undecenal	10-十一碳烯	Aldehyde,Ketones,Esters	醛、酮、酯类	Aldehydes	醛类	4	0.6197	112-45-8	69453.5	76142	75052.2	70711.8	76309.5	74527.5	76225.4	75783.3	59942.1	68774.4	78250.7	83903.7	89929.1	92862.7	63769.2	70074.8	69968.1	70528.4	70594.4	HMDB0031128	--	--
MW0103035	C11H20O2	Undecylenic acid	10C-十一烯酸	FA	脂肪酰类	FFA	游离脂肪酸	2	0.7511	112-38-9	98484.4	97854.8	107851	100832	110547	106931	103268	97231.7	104267	108872	114841	105428	94563.8	97119.3	91418.2	92403.2	103404	103511	103589	HMDB0033724	--	--
MW0113123	C6H12O	4-Methylpentanal	4-甲基戊醛	Aldehyde,Ketones,Esters	醛、酮、酯类	Aldehydes	醛类	4	0.6485	1119-16-0	7540.65	7801.25	12018.7	9474.21	7795.61	6796.26	18695.3	21187.5	6262.64	4402.49	8279.62	6591.16	22804.5	20987.1	17664.6	9510.41	8280.33	8225.47	8243.46	HMDB0001318	SMP0000130;SMP0000373;SMP0000371;SMP0000372;SMP0000566;SMP0000575;SMP0000576;SMP0000577;SMP0000578;SMP0000717;SMP0000718	Steroidogenesis;Adrenal Hyperplasia Type 3 or Congenital Adrenal Hyperplasia Due to 21-Hydroxylase Deficiency;Congenital Lipoid Adrenal Hyperplasia (CLAH) or Lipoid CAH;Adrenal Hyperplasia Type 5 or Congenital Adrenal Hyperplasia Due to 17 alpha-Hydroxylase Deficiency;17-alpha-Hydroxylase Deficiency (CYP17);11-beta-Hydroxylase Deficiency (CYP11B1);21-Hydroxylase Deficiency (CYP21);Corticosterone …
FDATP00245	C4H12ClN5	Metformin hydrochloride	Metformin HCl	Others	其他	FDA	药物	4	0.5486	1115-70-4 | 15537-72-1	1918.58	1027.16	920.742	1621.78	1028.32	1760.64	1968.91	1406.61	1512.17	2194.48	2160.95	1688.46	1999.85	1712.42	1392.72	1850.11	2103.19	2135.24	2093.46	HMDB0001921	--	--
MW0108615	C7H13NO3S	N-Acetyl-DL-methionine	N-乙酰基-DL-蛋氨酸	Amino acid and Its metabolites	氨基酸及其代谢物	Amino acid derivatives	氨基酸衍生物	4	0.6586	1115-47-5	180.766	416.901	440.593	408.676	390.969	510.049	400.258	152.879	1952.82	586.173	402.276	117.841	675.098	512.072	345.225	125.417	462.85	461.889	448.53	--	--	--
MW0127003	C11H12N2O2S	Zileuton	齐留顿	Heterocyclic compounds	杂环化合物	Heterocyclic compounds	杂环化合物	1	0.5396	111406-87-2	37270.7	37048	35522.9	37154.1	35201.6	37251.1	39316	38899.2	38917.5	37167.2	38171.5	39720.4	52507.3	53724	40086.5	41632.7	38651.5	38696.2	38817.8	HMDB0014882	--	--
MW0110547	C7H14N4	Guancydine	关西定	Alcohol and amines	醇、胺类	Amines	胺类	4	0.6003	1113-10-6	2650.48	2424.67	2694.23	3374.29	3181.59	3043.77	3345.56	2705.55	2874.06	2458.22	2540	3168.92	2639.45	3131.35	2445.8	2851.29	2800.75	2792.42	2731.18	--	--	--
MW0108987	C5H12NO4PS	Omethoate	氧化乐果	Organic acid And Its derivatives	有机酸及其衍生物	Organic acid And Its derivatives	有机酸及其衍生物	2	0.6693	1113-02-6	2667.94	1528.69	2651.07	3119.86	1849.96	1109.36	2326.5	3667.01	1513.74	1831.1	3295.83	3903.43	2515.73	1861.21	899.249	5831.08	1425.66	1387.85	1037.08	--	--	--
MW0117183	C4H7N3O2S	1-Methylimidazole-4-sulfonamide	1-甲基咪唑-4-磺酰胺	Alcohol and amines	醇、胺类	Amines	胺类	4	0.697	111124-90-4	9667.49	18165.6	12315.9	11775.2	12404.7	7293.56	13871.3	10982.5	11557.6	11727.9	11231.1	23916.6	10882.5	11357.7	12613.8	16003.6	11723.5	11556.5	11644.2	--	--	--
MW0112097	C6H14O2	2-Butoxyethanol	2-丁氧基乙醇	Alcohol and amines	醇、胺类	Alcohols	醇类	2	0.6645	111-76-2	1395.33	39634.6	21967.4	14495	60520.1	49230.4	44989.1	15042.3	27680.1	44439	46815.1	41996.7	16086.3	30624.9	38782.7	48533.9	51021.6	51002.1	50461.9	HMDB0031327	--	--
MW0012808	C7H16O	1-Heptanol	1-庚醇	Alcohol and amines	醇、胺类	Alcohols	醇类	2	0.7813	111-70-6	81349.1	76312.8	79763.3	81541.1	79988.8	81965.1	81820.6	81467.3	79758.3	83407.3	87929.1	87620.4	85773.5	82888.1	85325.4	84272.5	88143.8	87700.3	87547.7	HMDB0031479	--	--
MW0111232	C20H39NO2	n-Oleoylethanolamine	正油酰乙醇胺	Alcohol and amines	醇、胺类	Amines	胺类	1	0.8073	111-58-0	18831.8	20722.6	17149.3	10270.3	5075.96	28105.1	7711.17	13235.5	2581.66	1930.35	3562.26	2704.66	4947.76	4840.33	3546.55	2929.52	8632.7	8739.03	8637.87	HMDB0002088	--	--
MW0111290	C20H41NO2	Stearoylethanolamide	硬脂酰乙醇酰胺	Alcohol and amines	醇、胺类	Amines	胺类	1	0.8752	111-57-9	2357.16	3112.2	2929.92	1052.63	865.364	6437.61	704.329	637.001	672.047	451.287	1180.4	447.413	940.155	1036.23	895.001	1483.51	2522.88	2475.38	2519.86	HMDB0013078	--	--
MW0110995	C4H11NO2	Diethanolamine	二乙醇胺	Alcohol and amines	醇、胺类	Amines	胺类	1	0.8398	111-42-2	762938	535229	580022	481657	143280	262184	325944	536109	154172	15770.7	46027.2	107150	209812	263481	233572	119114	216050	216802	217771	HMDB0004437	--	--
MW0169263	C6H15N	Hexylamine	正己胺	Organic acid And Its derivatives	有机酸及其衍生物	Organic acid And Its derivatives	有机酸及其衍生物	1	0.603	111-26-2	56969.1	57452.8	69235.8	53407.4	111973	48536.2	36006.5	43270.7	29500	37936.4	56609.3	40152	47600.8	48994.9	48907.1	44035.6	37567.7	37744.2	37588.9	HMDB0032323	--	--
MW0054831	C9H14O2	Methyl 2-octynoate	2-辛酸甲酯	FA	脂肪酰类	Others	其他	4	0.8277	111-12-6	190212	336668	377822	327299	481728	349076	311840	221764	318014	334590	391489	364318	336987	329725	371778	363492	340689	338867	339776	HMDB0031302	--	--
MW0054875	C9H18O2	Methyl caprylate	辛酸甲酯	FA	脂肪酰类	Others	其他	2	0.6419	111-11-5	795572	779609	774000	789476	791207	780690	785989	777529	794443	799895	833244	837777	824662	800101	803648	803287	829061	826635	828870	HMDB0031291	--	--
MW0149131	C10H16N2O2	Fasoracetam	法索拉西坦	Heterocyclic compounds	杂环化合物	Heterocyclic compounds	杂环化合物	4	0.5466	110958-19-5	3617.17	930.781	2998.07	5402.14	3057.52	1674.46	2820.49	6325.91	2803.42	6512.53	2769.73	9990.82	2180.96	536.997	383.275	2832.82	901.616	1100.54	1010.09	--	--	--
MW0015651	C32H44O2	all-trans-Carophyll yellow	全反式叶绿素黄	Aldehyde,Ketones,Esters	醛、酮、酯类	Esters	酯类	3	0.6847	1109-11-1	25893.7	27649.1	26049.7	25324.2	29105	25454	29043	25687.9	28093.3	27271.4	28959.7	28253.8	29071.9	30456.4	30996.5	31938.4	27674.2	27814.8	27870.6	HMDB0032879	--	--
MW0103064	C20H30O4	(8a-hydroxy-3a,6-dimethyl-3-oxo-1-propan-2-yl-2,4,7,8-tetrahydro-1H-azulen-4-yl) (E)-2-methylbut-2-enoate	(8a-hydroxy-3a,6-dimethyl-3-oxo-1-propan-2-yl-2,4,7,8-tetrahydro-1H-azulen-4-yl) (E)-2-methylbut-2 -烯酸	Aldehyde,Ketones,Esters	醛、酮、酯类	Esters	酯类	2	0.7295	11053-21-7	4579.08	2325.23	4668.21	1617.71	392.464	1263.37	1274.37	6336.26	105.403	250.185	936.166	1151.47	1769.66	1463.4	1216.27	117.317	1567.39	1595.27	1652.8	HMDB0035286	--	--
MW0113755	C8H14O	6-Methyl-5-hepten-2-one	6-甲基-5-庚烯-2-酮	Aldehyde,Ketones,Esters	醛、酮、酯类	Ketones	酮类	2	0.7362	110-93-0	15937.1	12216.5	13630.8	12970.2	22291.6	18207.9	24163.8	27176.9	13349	19914.2	17569.8	22772.1	22870.9	23988.9	34344.4	23440.4	26597	26998.1	26630	HMDB0035915	--	--
MW0112125	C4H10O2	2-Ethoxyethanol	2-乙氧基乙醇	Alcohol and amines	醇、胺类	Alcohols	醇类	2	0.7055	110-80-5	842593	873345	878852	885000	845482	824637	758214	798353	732871	687591	672045	721516	719043	778475	736462	809474	788182	787818	796096	HMDB0031213	--	--
MW0127180	C4H10S	1-Butanethiol	1-丁硫醇	Others	其他	Others	其他	4	0.7269	109-79-5	30.0744	44.6244	39.1128	50.224	181.809	25.4524	29.8289	200.275	43.2698	89.9912	19.6474	26.8859	74.8703	90.8294	113.411	9.11724	688.651	702.128	689.565	HMDB0031322	--	--
MW0110598	C3H10N2	1,3-Diaminopropane	1,3-丙二胺	Alcohol and amines	醇、胺类	Polyamines	多胺	4	0.5278	109-76-2	5312.55	5247.52	5911.85	5461.93	5679.7	4819.1	5859.02	5898.77	5917.07	5593.02	6380.28	5466.93	5672.72	6151.87	5988.21	6215.31	5449.39	5543.47	5459.31	HMDB0000002	SMP0000007;SMP0000351;SMP0000493	beta-Alanine Metabolism;GABA-Transaminase Deficiency;Carnosinuria, Carnosinemia
MW0103073	C5H10O2	Valeric acid	正戊酸	Organic acid And Its derivatives	有机酸及其衍生物	Organic acid And Its derivatives	有机酸及其衍生物	2	0.6705	109-52-4	277.354	3744	1183.4	919.687	9678.94	10973.7	58.9557	249.341	8304.08	1942.24	180.392	107.952	48.6898	57.3061	299.892	456.703	2097.04	2116.18	2116.69	HMDB0000892	--	--
MW0153888	C6H10Li4O10P2	Tetralithium 3-hydroxy-3-methyl-5-{[(phosphonatooxy)phosphinato]oxy}pentanoate	3-羟基-3-甲基-5-{[(膦酸氧基)膦酸基]氧基}戊酸四锂	Organic acid And Its derivatives	有机酸及其衍生物	Organic acid And Its derivatives	有机酸及其衍生物	4	0.8434	108869-00-7	7263.45	6069.02	6612.07	9857.07	4010.93	3768.77	8412.38	11103.4	7707.07	545.242	955.49	2618.12	5730.02	4620.27	7204.06	4563.02	4990.07	5028.74	5067.27	--	--	--
MW0124723	C12H10N4O2	Lumichrome	荧光色	Heterocyclic compounds	杂环化合物	Heterocyclic compounds	杂环化合物	1	0.772	1086-80-2	20095.3	16021.6	16555.7	19877.6	28024.6	23277.2	32277.9	35695	13954.9	22784.6	23983.2	27442.9	28958.6	27998.5	29542.6	27271.3	32296.8	32502.3	32437.3	--	--	--
MW0006784	C9H11Cl2FN2O2S2	Dichlofluanid	双氯氟烃	Benzene and substituted derivatives	苯及其衍生物	Benzene and substituted derivatives	苯及其衍生物	2	0.7224	1085-98-9	5011.52	6244.38	6638.03	5734.73	6577.75	6042.03	6600.41	6780.22	6221.07	8074.89	8109.98	7365.24	7217.55	7085.8	8604.58	7260.69	7062.3	7065.42	7140.58	--	--	--
MW0007303	C14H20O3	Heptyl 4-hydroxybenzoate	4-羟基苯甲酸庚酯	Benzene and substituted derivatives	苯及其衍生物	Benzene and substituted derivatives	苯及其衍生物	4	0.5259	1085-12-7	1268.79	1050.79	1320.69	1245.23	1329.76	1228	1679.52	1665.58	1688.43	1414.21	1216.61	1586.39	1712.44	1838.64	1472.4	1520.71	1590.2	1591.68	1599.23	HMDB0034462	--	--
ZINC5133329	C6H6O	Phenol	苯酚	Benzene and substituted derivatives	苯及其衍生物	Phenolics	苯酚类	2	0.7131	108-95-2	23.2899	34.7812	26.3077	10.9104	124.422	70.9875	64.4875	141.506	91.6336	30.065	29.8838	24.9071	30.9386	19.1466	101.034	25.3314	460.937	474.663	476.025	HMDB0000228	SMP0000041;SMP0000532	Sulfate/Sulfite Metabolism;Sulfite Oxidase Deficiency
MW0009944	C7H8	Toluene	甲苯	Benzene and substituted derivatives	苯及其衍生物	Benzene and substituted derivatives	苯及其衍生物	4	0.5688	108-88-3	20602	13383.6	19516.9	30200.7	9366.17	12031.3	14441	16128.8	7470.03	924.409	2841.82	2364.31	8930.51	8809.09	11036.8	7931.12	9987.39	9805.59	9935.54	HMDB0034168	--	--
MW0009662	C6H6O2	1,3-Benzenediol	间苯二酚	Benzene and substituted derivatives	苯及其衍生物	Phenolics	苯酚类	2	0.5812	108-46-3	3511.1	4741.25	3019.86	3714.04	8041.89	7684.19	4632.81	3546.84	4228.33	9961.18	8874.21	9846.15	3822.46	7810.24	8852.46	9604.27	9557.52	9399.28	9570.72	HMDB0032037	--	--
MW0156167	C4H8OS2	Proxan	普罗克生	Others	其他	Others	其他	3	0.502	108-25-8	805773	775319	749641	813037	762012	589675	817902	814381	593201	797558	829701	843893	914364	385558	854689	833931	812694	814450	809912	HMDB0034413	--	--
MW0118937	C6H8N2O2	Imidazolepropionic acid	3-(咪唑-4-基)丙酸	Heterocyclic compounds	杂环化合物	Heterocyclic compounds	杂环化合物	3	0.5861	1074-59-5	11815.1	10633.8	10787.7	11224.7	11352	11317.3	11948.5	11751.5	12083.2	12169.8	11311.4	12798.8	13361.6	12869.5	12111.8	11579.4	11727.3	11678.2	11738.7	HMDB0002271	--	--
MW0002240	C7H5Cl2F3N2	(2,4-Dichloro-6-(trifluoromethyl)phenyl)hydrazine	(2,4-二氯-6-(三氟甲基)苯基)肼	Benzene and substituted derivatives	苯及其衍生物	Benzene and substituted derivatives	苯及其衍生物	4	0.681	107047-29-0	1034.61	11904.1	9672.18	1357.77	12202.6	13333.3	23621.3	1769.39	7136.69	108.768	691.476	1259.86	12289.1	17683.5	15594.4	6977.87	11388.7	11358.9	11328.5	--	--	--
MEDL02021	C3H7NO2	Sarcosine	肌氨酸	Amino acid and Its metabolites	氨基酸及其代谢物	Amino acids	氨基酸	3	0.8391	107-97-1	1.82193e+06	822582	1.12612e+06	1.9163e+06	451372	681779	722971	1.34788e+06	532457	58398.2	121037	250352	717505	587878	593466	320199	500871	502275	503243	HMDB0000271	SMP0000033;SMP0000177;SMP0000341;SMP0000214;SMP0000222;SMP0000340;SMP0000221;SMP0000004;SMP0000242;SMP0000179;SMP0000244;SMP0000223;SMP0000484;SMP0000485;SMP0000570;SMP0000721;SMP0002313	Methionine Metabolism;Cystathionine beta-Synthase Deficiency;Hypermethioninemia;S-Adenosylhomocysteine (SAH) Hydrolase Deficiency;Glycine N-Methyltransferase Deficiency;Methylenetetrahydrofolate Reductase Deficiency (MTHFRD);Methionine Adenosyltransferase Deficiency;Glycine and Serine Metabolism;Dimethylglycine Dehydrogenase Deficiency;Dihydropyrimidine Dehydrogenase Deficiency (DHPD);Sarcosinemi…
MEDN0034	C3H7NO2	beta-Alanine	β-氨基丙酸	Amino acid and Its metabolites	氨基酸及其代谢物	Amino acid derivatives	氨基酸衍生物	3	0.8167	107-95-9	2514.08	1904.39	83527.9	2121.26	81987.1	81726.4	218.046	2450.69	11020.9	85461.9	85664.4	85207.4	573.139	856.633	87261.5	87292	82486.4	82743.6	82702.5	HMDB0000056	SMP0000067;SMP0000007;SMP0000044;SMP0000175;SMP0000192;SMP0000351;SMP0000191;SMP0000016;SMP0000046;SMP0000172;SMP0000219;SMP0000178;SMP0000202;SMP0000198;SMP0000201;SMP0000493;SMP0000502	Aspartate Metabolism;beta-Alanine Metabolism;Histidine Metabolism;Canavan Disease;Hypoacetylaspartia;GABA-Transaminase Deficiency;Histidinemia;Propanoate Metabolism;Pyrimidine Metabolism;beta-Ureidopropionase Deficiency;UMP Synthase Deficiency (Orotic Aciduria);Dihydropyrimidinase Deficiency;MNGIE (Mitochondrial Neurogastrointestinal Encephalopathy);Malonic Aciduria;Methylmalonic Aciduria Due to …
MW0111061	C5H13N	3-Methyl-1-butylamine	异戊胺	Alcohol and amines	醇、胺类	Amines	胺类	1	0.5678	107-85-7	108574	31130.6	1231.28	29881.3	408342	406433	118.697	99710.3	97476	421143	179.478	105558	45910.4	111.788	690.013	85229	136622	136483	136722	HMDB0031659	--	--
MW0109791	C2H7NO3S	Taurine	牛磺酸	Amino acid and Its metabolites	氨基酸及其代谢物	Amino acids	氨基酸	1	0.7265	107-35-7	237339	255162	236899	292550	447140	356635	411535	235494	434437	144222	214716	370861	424779	539489	614343	495864	408581	407730	408588	HMDB0000251	SMP0000021;SMP0000035;SMP0000314;SMP0000318;SMP0000317;SMP0000316;SMP0000315;SMP0000720	Taurine and Hypotaurine Metabolism;Bile Acid Biosynthesis;Congenital Bile Acid Synthesis Defect Type II;Congenital Bile Acid Synthesis Defect Type III;Familial Hypercholanemia (FHCA);Zellweger Syndrome;Cerebrotendinous Xanthomatosis (CTX);27-Hydroxylase Deficiency
MW0114068	C2H5ClO	Chloromethyl methyl ether	氯甲基甲醚	Others	其他	Others	其他	3	0.5808	107-30-2	3.5839e+06	3.5379e+06	3.35629e+06	3.47241e+06	3.93403e+06	3.93043e+06	3.55505e+06	3.40261e+06	3.96622e+06	3.44298e+06	3.44195e+06	3.85266e+06	3.91741e+06	3.8551e+06	4.11586e+06	4.05878e+06	3.95748e+06	3.95526e+06	3.95832e+06	HMDB0031332	--	--
MW0115598	C2H4Cl2	1,2-Dichloroethane	1，2-二氯乙烷	Others	其他	Hydrocarbon derivatives	烃衍生物	3	0.7702	107-06-2	697546	889109	705281	742843	714505	175948	1.271e+06	917359	789152	772849	1.15925e+06	1.30552e+06	571648	950028	1.3073e+06	548787	652286	695496	649736	HMDB0029571	--	--
MW0108715	C12H21NO3	N-(2-oxooxolan-3-yl)octanamide	N-(2-oxooxolan-3-yl)辛酰胺	Aldehyde,Ketones,Esters	醛、酮、酯类	Esters	酯类	4	0.7411	106983-30-6	482.282	289.838	493.922	360.63	631.274	453.062	496.827	642.667	258.613	451.939	235.462	278.327	381.373	254.897	387.479	354.319	1629.37	1606.62	1606.55	--	--	--
MW0149253	C13H7Cl2F3N2O4S	Flusulfamide	氟磺胺	Benzene and substituted derivatives	苯及其衍生物	Benzene and substituted derivatives	苯及其衍生物	3	0.5212	106917-52-6	48094.7	47294.3	46759.3	49281.9	49715.9	48451.8	52892	52952.5	50242.8	47397.1	49168.5	49372.4	48500.7	48916.2	50112.7	48421.3	46460.6	46714.5	46549.5	--	--	--
MW0149272	C4H4O4	Formylpyruvate	甲酰丙酮酸	Organic acid And Its derivatives	有机酸及其衍生物	Organic acid And Its derivatives	有机酸及其衍生物	4	0.5954	1069-50-7	38945.5	37354.8	33229.9	33661.4	31887.4	39869.1	29454.9	28341.1	27199.7	30796.3	21206.6	16429	22115.1	33830.4	34566.7	31897	61782.9	61539.3	56921.2	--	--	--
MW0161724	C6H8O7	Hydron;2-hydroxypropane-1,2,3-tricarboxylate	Hydron;2-hydroxypropane-1,2,3-tricarboxylate	Aldehyde,Ketones,Esters	醛、酮、酯类	Esters	酯类	3	0.6037	106168-20-1 | 106809-03-4 | 117148-05-7 | 125139-08-4 | 125139-09-5 | 125139-13-1 | 153301-06-5 | 16922-05-7	23019.5	17576.6	17503.8	26753.7	13968.1	13757.7	18709.8	24770.9	20649.9	9930.99	10283.2	14675.7	22966.3	20878	17616.1	17503.6	16492.6	16624.5	16499.2	--	--	--
MW0124313	C16H17NO3	(R)-Higenamine	去甲胺	Heterocyclic compounds	杂环化合物	Heterocyclic compounds	杂环化合物	4	0.6319	106032-53-5	915.659	886.723	978.293	704.827	128.944	367.206	236.441	526.429	256.899	97.5261	195.783	678.484	485.784	865.045	1246.37	913.153	991.895	977.384	975.571	HMDB0033103	--	--
MW0010286	C4H6	1,3-Butadiene	1，3-丁二烯	Others	其他	Hydrocarbon derivatives	烃衍生物	3	0.7214	106-99-0	11995.3	45904.1	67527.7	23463.9	2650.79	41072.7	99812.9	48128.2	52402.7	2554.75	3838.63	1318.13	88509.5	30178.8	47562.5	37720.2	29498.8	29585.9	29555.3	HMDB0041792	--	--
MW0055457	C9H18O2	Oenanthic ether	庚酸乙酯	Aldehyde,Ketones,Esters	醛、酮、酯类	Esters	酯类	2	0.7171	106-30-9	40483.2	39710.3	39522.5	38546.6	41465.7	39984	39718.9	41430.2	41934	39639.1	41017.3	42979.6	42422.6	42706.8	43482.4	42189	42514.6	42357.4	42357.5	HMDB0000798	--	--
MW0007543	C18H22N2O	Malonoben	马洛诺本	Benzene and substituted derivatives	苯及其衍生物	Benzene and substituted derivatives	苯及其衍生物	4	0.6029	10537-47-0	5779.35	4192.08	5649.57	5458.44	7769.95	6289.25	7659.74	8140.38	5169.66	5766.33	7226.24	7907.22	7206.32	7607.56	11073.3	7266.95	8658.74	8637.42	8670.24	HMDB0031799	--	--
MW0053485	C12H20O2	Geranyl acetate	3,7-二甲基-2E,6-辛二烯乙酸酯	Aldehyde,Ketones,Esters	醛、酮、酯类	Esters	酯类	1	0.666	105-87-3	25896.1	32942.5	29134.8	29698	35558.9	36678.3	24976.9	32520.5	23243	43944.5	33020	29004.6	29225.5	27506	29594.2	30167.9	38966	39057.8	38987	HMDB0035157	--	--
MW0013590	C10H20O2	2-Methylpropyl hexanoate	2-甲基丙基己酸酯	Organic acid And Its derivatives	有机酸及其衍生物	Organic acid And Its derivatives	有机酸及其衍生物	3	0.672	105-79-3	152101	149215	168659	171409	128037	154411	154116	140787	129439	166914	150664	162020	190110	144298	161381	148204	225529	226212	226433	HMDB0036228	--	--
MW0053460	C30H46O2	ganoderol A	灵芝酚A	Alcohol and amines	醇、胺类	Alcohols	醇类	4	0.9574	104700-97-2	6039.64	7476.32	6307.67	6850.09	7844.66	6632.29	8694.87	6039.69	7797.95	6909.8	8088.92	7824.12	8410.23	8543.09	9671.65	9916.07	7930.28	7821.74	7931.91	HMDB0035728	--	--
MW0105004	C7H13NO3	3-Dehydrocarnitine	3-脱氢肉碱	Others	其他	Others	其他	2	0.6342	10457-99-5	7843.37	14947	8176.6	10157.6	13607.3	6706.31	7275.29	7535.64	7995.59	6747.06	16812	10163.5	8078.2	7557.47	7294.35	6691.38	15181.8	13334.6	15548.6	HMDB0012154	--	--
MW0120325	C8H14O2	4-Butyl-gamma-butyrolactone	4-丁基-γ-丁内酯	Aldehyde,Ketones,Esters	醛、酮、酯类	Esters	酯类	4	0.9768	104-50-7	302.096	273.489	157.583	112.061	884.139	277.858	452.071	923.484	273.511	406.859	87.7712	185.867	57.8884	57.9446	472.325	47.3033	2441.33	2457.39	2454.73	HMDB0035422	--	--
MW0053897	C16H32O	(Z)-Hexadec-9-en-1-ol	(Z)-Hexadec-9-en-1-ol	Organic acid And Its derivatives	有机酸及其衍生物	Organic acid And Its derivatives	有机酸及其衍生物	2	0.5935	10378-01-5	1225.64	1317.05	1260.09	1578.59	1097.3	1236.15	1200.93	1103.85	1038.27	1373.92	2021.89	1733.53	1285.29	1308.6	1416.57	1312.01	2727.59	2731.1	2702.91	--	--	--
MW0063709	C14H21N3O2S	Sumatriptan	舒马曲坦	Heterocyclic compounds	杂环化合物	Heterocyclic compounds	杂环化合物	2	0.7069	103628-46-2	2256.63	263.123	2156.69	406.517	5986.09	6938.45	2575.33	111.002	49836	847.044	1618.78	342.414	72.2182	87.0919	541.891	1616.66	3571.93	3524	3526.33	HMDB0005037	--	--
MW0001297	C14H14O2S	Benzene, 1,2-dimethyl-4-(phenylsulfonyl)-	苯，1,2-二甲基-4-(苯磺酰基)-	Benzene and substituted derivatives	苯及其衍生物	Benzene and substituted derivatives	苯及其衍生物	4	0.6136	10355-01-8	83552.1	75326.6	42790.2	115920	120302	79706.2	83663.6	73035.7	87481.1	85611.1	72033.2	88161.8	86058.5	87780.2	85303	107126	47491.3	45859	45584.6	--	--	--
MW0124325	C16H20N2O	Huperzine b	石杉碱乙	Heterocyclic compounds	杂环化合物	Heterocyclic compounds	杂环化合物	2	0.716	103548-82-9	90911	91491.9	89345.4	97214.8	93263.8	78445.2	82435.7	83643.1	78369.9	84798.2	70731.9	75861.3	86327.1	80715	82251.5	76068	51154.6	45652.6	50989.3	--	--	--
MW0115638	C3H4ClN3	3-Chloro-1H-pyrazol-4-amine	3-氯-1H-吡唑-4-胺	Alcohol and amines	醇、胺类	Amines	胺类	4	0.6581	103286-54-0	23052	45234.9	21775	22449.3	29484.6	28261.6	16855.6	22157.8	47069	26300.8	17790.1	26450.7	21721	26002.4	28890.7	25723.6	22334.4	22697.3	22682.3	--	--	--
MW0147382	C13H14Cl2N2O6	Chloramphenicol 3-acetate	3-醋酸氯霉素	Benzene and substituted derivatives	苯及其衍生物	Benzene and substituted derivatives	苯及其衍生物	4	0.6447	10318-16-8	149.288	200.222	123.709	378.087	91.5771	91.6621	51.6203	242.299	352.946	241.577	140.897	1035.85	366.282	52.5862	338.846	645.359	890.301	889.904	880.348	--	--	--
MW0009415	C8H8O2	Phenylacetic acid	苯乙酸	Benzene and substituted derivatives	苯及其衍生物	Benzene and substituted derivatives	苯及其衍生物	3	0.706	103-82-2	100844	163796	162353	290382	168037	151137	118346	115918	120617	141443	153165	95242.7	33690.3	268637	172631	169594	136607	136953	140195	HMDB0000209	SMP0000126	Phenylacetate Metabolism
MW0138954	C10H10O2	Methyl cinnamate	肉桂酸甲酯	Benzene and substituted derivatives	苯及其衍生物	Benzene and substituted derivatives	苯及其衍生物	1	0.5799	103-26-4 | 1754-62-7	144098	150796	157711	132811	146571	146510	139900	133123	165622	142563	135467	136652	140437	136441	131544	123881	146344	145391	145367	HMDB0033833	--	--
MW0110738	C15H32N3OP	3-((Bis(diisopropylamino)phosphino)oxy)propanenitrile	3-((双(二异丙基氨基)膦基)氧基)丙腈	Organic acid And Its derivatives	有机酸及其衍生物	Phosphoric acids	磷酸类化合物	4	0.6543	102691-36-1	2674.39	2945.61	2573.21	2642.15	2201.19	2535.14	2707.88	2425	3024.78	1367.59	2417.08	2008.59	2971.95	2816.01	2359.77	2033.76	2280.78	2284.61	2273.99	--	--	--
MEDP1809	C9H14O6	Triacetin	三醋酸甘油酯	Aldehyde,Ketones,Esters	醛、酮、酯类	Esters	酯类	4	0.7476	102-76-1	2017.23	249.099	1716.9	2048.66	1341.42	2154.55	1982.52	1920.59	1991.07	2204.66	2023.38	2331.53	2626.52	2140.49	2386.74	2621.28	1858.86	1861.73	1896.67	HMDB0029592	--	--
MEDN0092	C8H8O4	3,4-Dihydroxybenzeneacetic acid	3,4-二羟基苯乙酸	Benzene and substituted derivatives	苯及其衍生物	Phenolic acids	酚酸类	2	0.718	102-32-9	312863	39543.6	44272.7	240629	31046.7	47462.1	42415.1	47347	289384	33760.7	33683.9	45637	57131.6	41129.3	49962.5	266917	66539.9	70462	72561	HMDB0001336	SMP0000006;SMP0000169;SMP0000190;SMP0000218;SMP0000429;SMP0000494;SMP0000498;SMP0000533	Tyrosine Metabolism;Alkaptonuria;Hawkinsinuria;Tyrosinemia Type I;Disulfiram Action Pathway;Tyrosinemia, Transient, of the Newborn;Dopamine beta-Hydroxylase Deficiency;Monoamine Oxidase-A Deficiency (MAO-A)
MW0110630	C8H11N5	1-Phenylbiguanide	1-苯乙双胍	Benzene and substituted derivatives	苯及其衍生物	Benzene and substituted derivatives	苯及其衍生物	1	0.7053	102-02-3	879.927	1828.49	2732.94	449.454	27084.7	23097.2	2520.31	1939.96	551.693	1758.65	9327.81	3647.71	37.0142	836.125	11844.5	16313	7671.8	7713.86	7969.03	HMDB29894	--	--
MW0127292	C4H8S	Allyl methyl sulfide	烯丙基甲基硫醚	Others	其他	Others	其他	3	0.6139	10152-76-8	82906.6	48346.3	47844.2	39635.8	51555.8	57380.3	74938.8	79715.6	59473.7	63972.9	58252.8	39354.9	97386.7	68343.1	65871	59250.8	85849	102670	98953.3	HMDB0031653	--	--
MW0107885	C10H17N3O5	Linatine	N-(γ-L-谷氨酰）氨基-D-脯氨酸	Amino acid and Its metabolites	氨基酸及其代谢物	Small Peptide	小肽	4	0.7389	10139-06-7	1866.74	1538.25	1442.11	1660.59	1209.63	1639.52	2069.26	2236.19	3043.64	2111.29	1779.38	2091.46	2344.54	2519.28	2170.06	2321.12	1951.41	1939.34	1975.3	HMDB0038516	--	--
MW0143423	C12H9NO	4-Nitrosobiphenyl	4-亚硝基联苯	Benzene and substituted derivatives	苯及其衍生物	Benzene and substituted derivatives	苯及其衍生物	4	0.7248	10125-76-5	17468.4	5089.1	49160.7	28912.4	22454.2	20796.1	41997.8	43773.8	20707.8	19605.2	20339.3	9782.14	20167.4	39518.8	40263.5	13241.9	23239.5	23316.6	23409.2	--	--	--
MW0168149	NO	Nitric oxide	一氧化氮	Others	其他	Metal, Non-metal and related compounds	金属、非金属及相关物质	3	0.6647	10102-43-9	123689	81521.1	73009.8	74078.4	65802.9	65261.6	56661.2	73049.6	53567	54150.9	54244.4	53398.2	26615.3	44927.4	32128.8	42627.9	46685.7	44532.4	46962.9	HMDB0003378	SMP0000020;SMP0000207;SMP0000362;SMP0000360;SMP0000361;SMP0000208;SMP0000188;SMP0000363;SMP0000504;SMP0000505;SMP0000506;SMP0000507;SMP0063777;SMP0063778;SMP0083294;SMP0084634	Arginine and Proline Metabolism;Prolidase Deficiency (PD);Arginine: Glycine Amidinotransferase Deficiency (AGAT Deficiency);Hyperprolinemia Type II;Hyperprolinemia Type I;Prolinemia Type II;Guanidinoacetate Methyltransferase Deficiency (GAMT Deficiency);Ornithine Aminotransferase Deficiency (OAT Deficiency);Creatine Deficiency, Guanidinoacetate Methyltransferase Deficiency;Hyperornithinemia with …
MW0120665	C8H7N3O	4-phenyl-2,4-dihydro-3H-1,2,4-triazol-3-one	4-苯基-2,4-二氢-3H-1,2,4-三唑-3-酮	Aldehyde,Ketones,Esters	醛、酮、酯类	Ketones	酮类	4	0.6961	1008-30-6	2699.14	1949.14	3094.45	410.975	115.778	112.856	820.156	133.236	109.222	159.339	301.444	243.062	191.943	958.995	1105.91	181.843	278.624	268.107	254.628	--	--	--
MW0168798	C5H8ClN5	Deisopropylatrazine	去异丙基莠去津	Heterocyclic compounds	杂环化合物	Heterocyclic compounds	杂环化合物	2	0.7138	1007-28-9	14136.7	14596.7	13825.9	14015.3	14534.8	14490.5	14510.5	16250.7	14888.6	14658.5	15809	14544.6	15400.6	16515.5	16236.4	15586.9	15112.5	15180.1	15181.2	--	--	--
MW0106346	C10H19NO7	D-1-[(3-Carboxypropyl)amino]-1-deoxyfructose	D-1-[(3-羧丙基)氨基]-1-脱氧果糖	Organic acid And Its derivatives	有机酸及其衍生物	Organic acid And Its derivatives	有机酸及其衍生物	4	0.7406	10003-63-1	1103.63	110.302	1361.67	88304.9	81987.1	81726.4	1076.83	1448.37	90648.4	85461.9	85664.4	85207.4	704.998	601.028	313.053	87292	82486.4	82743.6	82702.5	HMDB0038663	--	--
MW0143570	C18H30O2	5beta-Estrane-3alpha,17beta-diol	5beta-Estrane-3alpha,17beta-二醇	Hormones and hormone related compounds	激素及激素相关物质	Hormones and hormone related compounds	激素及激素相关物质	4	0.7878	10002-97-8	7985.69	17821.6	1.38801e+06	1.46739e+06	444806	221215	1.36894e+06	1.50818e+06	1.50633e+06	1.38142e+06	1.42351e+06	11320.4	1.57159e+06	1.49643e+06	1.45005e+06	1.45227e+06	83240.4	84719.3	84658.6	--	--	--
MW0006140	C7H6O	Benzaldehyde	苯甲醛	Benzene and substituted derivatives	苯及其衍生物	Benzene and substituted derivatives	苯及其衍生物	1	0.8972	100-52-7	101254	109151	108791	61792.3	62145.6	74183.7	84014.9	86794.5	44879.1	29554.8	46154.2	73325.9	62065	91976.5	120232	92202	84189.8	84225.9	84532	HMDB0006115	--	--
MW0006078	C7H8O	Benzyl alcohol	苯甲醇	Benzene and substituted derivatives	苯及其衍生物	Benzene and substituted derivatives	苯及其衍生物	3	0.954	100-51-6	42546.5	43079.8	45869.6	30627.1	34691.5	36722.9	38209.9	95253.4	29830.1	21811.7	27451.5	37667.2	89239.2	41482.4	51191	41606.3	41809.4	42392	41600.3	HMDB0003119	--	--
MW0114137	C7H14O	Cyclohexanemethanol	环己烷甲醇	Alcohol and amines	醇、胺类	Alcohols	醇类	4	0.5714	100-49-2	8522.9	10649.6	9297.16	9906.62	9662.08	11311.6	10110.9	12180.9	10368.8	10723.4	11343.2	9908.06	11707.8	9895.6	10867.4	9977.74	8822.65	9135.72	8516.48	--	--	--
MW0009770	C8H8	Styrene	苯乙烯	Benzene and substituted derivatives	苯及其衍生物	Benzene and substituted derivatives	苯及其衍生物	1	0.5049	100-42-5	1279.96	13783.4	5283.13	8530.96	2373.85	10925.3	13648.4	15758.8	9502.05	4462.18	5624.05	22362.5	13935	11295.2	7271.49	15440.2	9436.31	9510.7	9512.8	HMDB0034240	--	--
MW0143415	C8H7NO3	4'-Nitroacetophenone	4-硝基苯乙酮;对硝基苯乙酮	Aldehyde,Ketones,Esters	醛、酮、酯类	Ketones	酮类	4	0.7143	100-19-6	95773.4	22986.9	17330.4	148156	18675	3676.82	24693.9	66839.5	29851.9	130846	127568	58596.3	3747.98	60022.6	63943.2	90736.7	90469.2	65899.1	100732	--	--	--
MW0005284	C6H5NO3	4-Nitrophenol	4-硝基苯酚	Benzene and substituted derivatives	苯及其衍生物	Phenolics	苯酚类	2	0.6532	100-02-7	41026.8	33265.7	49195.7	52456.6	43981.2	41106.6	50648.5	41138.6	87430.1	46855.4	48705.4	42295.6	63207.1	99484.3	88405.7	47115.2	45934.8	45300.1	44637.8	HMDB0001232	--	--
MW0127044	C10H18O2	xi-5-Hexyldihydro-2(3H)-furanone	丙位癸内酯	Aldehyde,Ketones,Esters	醛、酮、酯类	Ketones	酮类	2	0.693	-	33.7466	30.558	8.39735	43.9465	96.2603	9.59384	51.5541	133.853	40.864	27.7973	28.9535	17.2318	24.7686	17.1508	35.2072	28.4321	520.642	514.194	515.616	HMDB0037217	--	--
MW0155534	C8H9NO2S	p-Hydroxyphenylacetothiohydroximate	对羟基苯乙酰硫代羟肟酸盐	Benzene and substituted derivatives	苯及其衍生物	Phenolics	苯酚类	4	0.5688	-	666.365	536.566	176.615	615.963	1214.92	579.341	1006.69	1904.32	529.629	1755.4	148.698	575.78	1808.87	900.639	1065.75	613.194	2060.6	2065.93	2049.05	--	--	--
MW0009318	C14H8Cl4	p,p'-DDE	1,1-二氯-2,2-双（4-氯苯基）乙烯	Benzene and substituted derivatives	苯及其衍生物	Benzene and substituted derivatives	苯及其衍生物	3	0.5003	-	6592.32	6085.19	6560.89	6207.73	6518.63	7678.43	7074.34	7007.86	9186.47	7967.11	6826.04	7863.77	8612.73	8151.55	7542.86	6528.06	7014.02	7131.82	7139.12	--	--	--
ZINC14594112	C27H20O6	methyl (12S)-21-hydroxy-12-(2-methylprop-1-enyl)-3,10-dioxo-13-oxapentacyclo[12.8.0.02,11.04,9.015,20]docosa-1(14),2(11),4,6,8,15,17,19,21-nonaene-22-carboxylate	（12S)-21-羟基-12-(2-甲基丙-1-烯基)-3，10-二氧代-13-氧杂五环[12.8.0.02，11.04，9.015，20]二十二碳-1（14）2（11）4，6，8，15，17，19，21-壬烯-22-羧酸甲酯	Aldehyde,Ketones,Esters	醛、酮、酯类	Esters	酯类	4	0.8178	-	4300.67	3677.31	3839.9	3720.98	4126.51	3964.35	3236.86	4689.3	4159.56	3952.88	4104.97	4315.08	4460.64	4665.64	4022.55	3959.2	4280.81	4292.85	4263.6	--	--	--
MW0116668	C8H10	m-Xylene	间二甲苯	Benzene and substituted derivatives	苯及其衍生物	Benzene and substituted derivatives	苯及其衍生物	2	0.8047	-	44199.5	35653.3	39635.4	69305.3	70932.3	39855.3	46403.1	46415	41875.3	46293.6	44695.1	45266.2	42599.5	44224.3	44547.5	69157.1	52667.6	53407.4	52116.7	HMDB0059810	--	--
MW0163198	C30H45N3O9S-2	leukotriene C4(2-)	白三烯 C4(2-)	Organic acid And Its derivatives	有机酸及其衍生物	Organic acid And Its derivatives	有机酸及其衍生物	4	0.9141	-	3915.39	2851.72	3735.25	4054.18	5349.6	4738.08	3439.03	3563.78	3925.05	6674.69	5140.92	5434.3	6020.41	2803.94	3648.03	3332.37	4888.68	4905.06	4948.46	--	--	--
MW0140553	C10H9NO2	indole-3-glycol aldehyde	（吲哚-3-基）乙醇醛; 3-吲哚乙醇醛	Heterocyclic compounds	杂环化合物	Indole and Its derivatives	吲哚及其衍生物	3	0.9769	-	73336.7	77189.9	72109.3	53988.1	22728.8	30083.3	66807.5	75236.1	32893.2	1095.91	22226.3	39306.3	54715.8	75510.9	74264.8	48770	50307.6	50044.8	49960.5	--	--	--
MW0106765	C8H13N3O3	gamma-Glutamyl-beta-aminopropiononitrile	γ-谷氨酰-β-氨基丙腈	Amino acid and Its metabolites	氨基酸及其代谢物	Small Peptide	小肽	4	0.6072	-	3318.24	5317.32	5107.93	3066.99	8888.38	11070.1	6188.36	5247.08	10723.6	4867.44	2147.06	1582.54	231.173	1486.62	6353.06	7972.39	3599.11	3602.54	3538.07	HMDB0060477	--	--
MW0106781	C11H18N2O6S	gamma-Glutamyl-S-(1-propenyl)cysteine sulfoxide	γ-谷氨酰-S-(1-丙烯基)半胱氨酸亚砜	Amino acid and Its metabolites	氨基酸及其代谢物	Small Peptide	小肽	4	0.9664	-	9105.71	8666.09	9018.95	8942.4	8988.29	9231.44	9354.17	9072.7	7467.73	10174.6	10128.2	10575.4	9426.59	8568.59	9428.98	8794.65	8970.03	8987.04	8901.72	HMDB0031870	--	--
MW0165328	C16H20N2O14P2-2	dTDP-3,4-didehydro-2,6-dideoxy-alpha-D-glucose(2-)	-	Nucleotide And Its metabolites	核苷酸及其代谢物	Nucleotide and Its metabolites	核苷酸及其代谢物	4	0.5911	-	98008.7	823.228	1601.07	92341.1	855.508	1814.46	86145.9	94908.4	94791.7	89368.2	89580	89102.1	98898.8	94168.8	91250	91281.9	86256.7	86525.7	86482.7	--	--	--
MW0016927	C49H78O2	cholest-5-en-3beta-yl (7Z,10Z,13Z,16Z,19Z-docosapentaenoate)	CE 22:5	FA	脂肪酰类	CE	胆固醇酯	4	0.6042	-	13547.7	18768.2	7598.45	12271.5	7526.66	12495.3	13097.1	14224.6	8450.62	7782.76	6100.73	4894.28	2227.89	789.404	970.48	2025.44	11904.4	12035.3	9543.47	HMDB0062457	--	--
MW0165537	C15H16NO11P-4	beta-RFSA-P	β-RFSA-P	Aldehyde,Ketones,Esters	醛、酮、酯类	Esters	酯类	4	0.5214	-	11459.6	2988.35	5943.39	6142.61	1555.55	492.031	4392.95	11727.4	3471.22	245221	245802	1594.73	5210.79	1461.88	1486.08	1246.09	1064.36	1043.15	1038.46	--	--	--
MW0010681	C22H22O8	beta-Peltatin A	贝塔素A	Lignans and Coumarins	木脂素和香豆素	Lignans	木脂素	4	0.6688	-	75.5224	64.1743	145.499	86.1476	147.81	144.325	227.319	71.2068	78.1125	508.652	565.431	181.472	73.6605	110.751	272.241	420.476	247.964	227.639	243.456	--	--	--
MW0144992	C20H32	alpha-Phellandrene dimer	α-苯丙氨酸二聚体	Others	其他	Others	其他	2	0.52	-	3474.63	3215.82	3547.24	3035.47	3201.52	3402.77	3249.49	2927.58	2980.77	4271.29	4631.69	5155.84	4052.55	3675.73	3675	3533.37	3552.54	3629.02	3528.77	--	--	--
MW0015704	C13H20O	alpha-Ionone	α-紫罗兰酮	Aldehyde,Ketones,Esters	醛、酮、酯类	Ketones	酮类	2	0.6705	-	104338	84906.4	87795.8	116998	51945.8	61669.5	71955.8	116316	122139	49164.4	48209.8	48193.5	126036	70102.4	58232.7	44938.1	51966	51756	51767.7	HMDB0059883	--	--
MW0105593	C7H10N2O4	alpha-AMINO-3-HYDROXY-5-METHYL-4-ISOXAZOLEPROPIONIC ACID	α-氨基-3-羟基-5-甲基-4-异恶唑丙酸	Organic acid And Its derivatives	有机酸及其衍生物	Organic acid And Its derivatives	有机酸及其衍生物	2	0.7163	-	5631.93	17994.8	14151.3	5568.05	48691.9	31422.6	13281	5078.06	9326.39	24037.7	28479.2	51627.5	8375.44	22474.6	40558.1	61839.4	35565.5	34767.1	34731.4	--	--	--
MW0160839	C20H24N10O13P2S2	[[4-(2-amino-4-oxo-5,8-dihydro-1H-pteridin-6-yl)-2-hydroxy-3,4-bis(sulfanylidene)butoxy]-hydroxyphosphoryl] [5-(2-amino-6-oxo-3H-purin-9-yl)-3,4-dihydroxyoxolan-2-yl]methyl hydrogen phosphate	[[4-(2-amino-4-oxo-5,8-dihydro-1H-pteridin-6-yl)-2-hydroxy-3,4-bis(sulfanylidene)butoxy]-hydroxyphosphoryl] [5-(2 -氨基-6-氧代-3H-嘌呤-9-基)-3,4-二羟基氧代-2-基]甲基磷酸氢盐	Others	其他	Others	其他	4	0.657	-	4725.79	3870.94	3263.11	4221.7	2704.28	3045.97	3951.54	4990.45	5429	2082.78	2404.38	2937.8	5203.9	4768.86	3752.33	3308.08	3467.62	3487.4	3527.76	--	--	--
MW0162711	C13H23N4O11P2-	[[(2R,3S,4R)-5-(4-amino-2-oxopyrimidin-1-yl)-3,4-dihydroxyoxolan-2-yl]methoxy-oxidophosphoryl] 2-(dimethylazaniumyl)ethyl phosphate	[[(2R,3S,4R)-5-(4-amino-2-oxopyrimidin-1-yl)-3,4-dihydroxyoxolan-2-yl]methoxy-oxidophosphoryl] 2-(二甲基氮杂铵基)乙基磷酸酯	Others	其他	Others	其他	4	0.6609	-	5382.67	8896.1	8220.35	3291.47	1617.62	2277.66	5834.49	4719.26	1085.57	107.834	160.568	1848.88	2343.64	4946.84	6051.33	2231.14	3245.28	3194.84	3242.79	--	--	--
MW0132768	C16H16O12S2	[2-methoxy-4-(3,5,6-trihydroxy-7-sulinooxy-3,4-dihydro-2H-chromen-2-yl)phenyl] hydrogen sulate	3，6-二羟基-2-[3-甲氧基-4-(磺酰氧基）苯基]-7-(磺酰氧基)-3，4-二氢-2H-1-苯并吡喃-5-醇盐	Benzene and substituted derivatives	苯及其衍生物	Benzene and substituted derivatives	苯及其衍生物	4	0.5862	-	669.349	236.588	1329.11	1545.78	1473.2	747.39	632.644	1175.18	1607.68	1290.69	1416.04	1375.72	1669.32	1545.03	1183.59	1410.7	1170.29	1130.36	1166.32	HMDB0127823	--	--
MW0012846	C26H50NO7P	[2-hydroxy-3-[(9Z,12Z)-octadeca-9,12-dienoyl]oxypropyl] 2-(trimethylazaniumyl)ethyl phosphate	[2-hydroxy-3-[(9Z,12Z)-octadeca-9,12-dienoyl]oxypropyl] 2-(trimethylazaniumyl)ethyl phosphate	GP	甘油磷脂类	PC	磷脂酰胆碱	2	0.7624	-	7476.68	5062.12	7129.21	5492.94	4968.43	6180	3740.71	7418.88	3678.63	7952.89	6176.24	5272.05	4109.12	3460.92	3110.68	2528.42	5826.77	5755.68	5843.85	HMDB0010386	--	--
MW0163024	C6H20N3O8P	[2-azaniumyl-3-(1H-imidazol-5-yl)propyl] phosphate	-	Others	其他	Others	其他	4	0.7023	-	1766.67	34140.1	15157.9	823.924	16110.9	29726.2	1190.75	1047.38	75646.6	124360	69141.5	47365.3	4436.51	19666.1	15502.3	21558.9	22205.9	22312.8	22364.4	--	--	--
MW0013058	C38H62O12	[17-(2,6-dihydroxy-6-methyl-3-oxoheptan-2-yl)-3-hydroxy-4,4,9,13,14-pentamethyl-2-[3,4,5-trihydroxy-6-(hydroxymethyl)oxan-2-yl]oxy-2,3,7,8,10,11,12,15,16,17-decahydro-1H-cyclopenta[a]phenanthren-16-yl] acetate	-	Aldehyde,Ketones,Esters	醛、酮、酯类	Esters	酯类	4	0.6498	-	9332.69	10551.9	8200.01	7564.39	17538.8	11123.8	7973.67	9295.91	13381.9	6098.65	10962.9	11625.6	13261.4	11664	14502	17411.9	3793.14	3905.42	3957.18	--	--	--
MW0164024	C18H22NO11S2-	[(Z)-[3-benzoyloxy-1-[(2S,3R,4S,5S,6R)-3,4,5-trihydroxy-6-(hydroxymethyl)oxan-2-yl]sulfanylpent-4-enylidene]amino] sulfate	-	Others	其他	Others	其他	4	0.5689	-	6.33995e+06	196681	47047.5	1.74633e+06	5.54596e+06	5.52832e+06	28765.9	6.13939e+06	6.13184e+06	5.78101e+06	5.79471e+06	96879.5	954754	6.09155e+06	5.90274e+06	5.9048e+06	83652.1	83853.4	81287.2	--	--	--
MW0103960	C6H14O7P2	[(E)-4-Methyl-5-Oxidanyl-Pent-3-Enyl]-Phosphonooxy-Phosphinic Acid	[(E)-4-Methyl-5-Oxidanyl-Pent-3-Enyl]-膦氧基-次膦酸	Organic acid And Its derivatives	有机酸及其衍生物	Organic acid And Its derivatives	有机酸及其衍生物	2	0.6658	-	5527.34	18478.2	14063.4	4784.22	46356.8	29043.4	13494.7	5703.33	9863.19	20551.8	24707.5	42642.8	10256.8	24623.1	41866.3	54799.1	32399.5	31727.7	32445.9	--	--	--
MW0148693	C5H12O10P2	[(4S,5R)-4-hydroxy-5-(hydroxymethyl)oxolan-2-yl] phosphono hydrogen phosphate	D-核糖-1二磷酸	Organic acid And Its derivatives	有机酸及其衍生物	Organic acid And Its derivatives	有机酸及其衍生物	4	0.6682	-	1108.74	89586.8	85369.1	1196.38	83794.3	83527.9	1978.18	1347.72	170.854	87345.8	87552.7	87085.7	96660.7	133.981	89185	89216.1	84304.7	84567.5	84525.5	--	--	--
MW0165529	C10H13N5O10PSe-	[(2S,3R,4S,5S)-5-(6-aminopurin-9-yl)-3,4-dihydroxyoxolan-2-yl]methyl selenono phosphate	-	Nucleotide And Its metabolites	核苷酸及其代谢物	Nucleotide and Its metabolites	核苷酸及其代谢物	4	0.7293	-	690.002	1685.32	941.369	954.12	1350.96	1655.39	185.659	689.827	628.693	213.282	283.835	223.984	625.692	1422.48	945.662	512.964	1178.94	1196.89	1139.62	--	--	--
MW0110421	C8H17NO	Valpromide	丙丙胺	Alcohol and amines	醇、胺类	Amines	胺类	2	0.5892	-	105.123	141.163	124.701	209.805	398.401	213.791	335.826	453.283	36.5683	221.189	186.875	284.85	212.117	237.05	181.59	226.801	1371.17	1359.92	1370.21	--	--	--
MW0162542	C7H9O8P-2	Valienone 7-phosphate(2-)	-	Organic acid And Its derivatives	有机酸及其衍生物	Organic acid And Its derivatives	有机酸及其衍生物	4	0.823	-	184012	80229.2	88759.8	147755	49040.2	71407.8	78385.1	161997	214088	1107.32	1540.02	87034.1	184331	82238.1	52806	42623.4	47199	46667.9	46986.4	--	--	--
MW0159187	C28H43N5O8S	Val-Thr-Pro-Tyr-Met	-	Amino acid and Its metabolites	氨基酸及其代谢物	Small Peptide	小肽	4	0.7544	-	4114.49	4270.14	4527.45	4622.6	4245.23	4225.95	4218.78	3725.01	4590.96	4826.38	4754.31	4867.4	5538.17	4407.02	4527.37	4462.23	4976.96	5073.05	5011.89	--	--	--
MW0159130	C25H30N4O4	Val-Phe-Trp	缬氨酸-苯丙氨酸-色氨酸	Amino acid and Its metabolites	氨基酸及其代谢物	Small Peptide	小肽	2	0.6225	-	321275	244168	234725	230001	486603	231895	230783	278653	394159	276879	415943	372356	401084	367892	388772	467080	75821.3	75685.1	76049.1	--	--	--
MW0159096	C20H32N4O4	Val-Lys-Phe	缬氨酸-赖氨酸-苯丙氨酸	Amino acid and Its metabolites	氨基酸及其代谢物	Small Peptide	小肽	2	0.5926	-	8422.9	7601.32	6847.04	10059	4932.06	7280.48	8000.64	5464.62	4218.86	10024.6	5782.09	7041.57	6259.73	5481.67	5138.82	4133.8	4694.06	4756.49	4775.36	--	--	--
MW0159076	C22H39N5O7	Val-Leu-Ser-Pro-Ala	-	Amino acid and Its metabolites	氨基酸及其代谢物	Small Peptide	小肽	2	0.735	-	9622.28	5624.45	10286.7	7307.07	6017.04	2936.88	3031.2	3961.11	2416.17	1798.44	2176.53	1357.66	1877.76	1948.55	1471.03	1665.07	5192.23	5244.13	5242.48	--	--	--
MW0159058	C29H43N5O10	Val-Leu-Asp-Phe-Glu	-	Amino acid and Its metabolites	氨基酸及其代谢物	Small Peptide	小肽	2	0.6781	-	11753.5	7327.28	9119.92	10175	10445	8928.16	9272.32	10181.9	9900.04	8622.03	9117.7	9125.22	10197.4	9594.71	8946.56	8855.52	11089.2	11108.7	11244	--	--	--
MW0159046	C25H46N6O7	Val-Ile-Pro-Lys-Ser	-	Amino acid and Its metabolites	氨基酸及其代谢物	Small Peptide	小肽	2	0.6113	-	152621	171447	173001	167218	172224	135828	163583	139857	180039	171596	187926	172745	161052	148448	149711	155101	182737	183087	183091	--	--	--
MW0159042	C21H38N4O7	Val-Ile-Leu-Asp	-	Amino acid and Its metabolites	氨基酸及其代谢物	Small Peptide	小肽	2	0.7126	-	169786	126280	95417.1	135829	81244.6	100857	92655.6	93244.9	65108.6	95971.4	76862.2	78380.7	78423.1	82566.8	75756.5	66724.6	62899.4	63079.9	62886.6	--	--	--
MW0158677	C34H50N6O8	Tyr-Val-Tyr-Lys-Val	-	Amino acid and Its metabolites	氨基酸及其代谢物	Small Peptide	小肽	2	0.7119	-	6107.79	6194.19	6109.78	5232.55	11050.1	5963.58	6951.57	7047.83	6678.64	7660.82	4751.22	6290.57	9416.58	7707.21	11635.3	10542.6	8128.77	7976.13	8180.37	--	--	--
MW0010214	H3O9P3	Trimetaphosphoric acid	三偏磷酸	Others	其他	Metal, Non-metal and related compounds	金属、非金属及相关物质	4	0.9409	-	97716.9	1895.43	1420.34	92066.1	85479.2	6549.85	4013.48	94625.8	94509.4	89102.1	89313.2	88836.8	98604.3	2800.71	90978.3	91010.1	85999.9	86268	86225.1	HMDB0059921	--	--
MW0157782	C15H27N3O5	Thr-Pro-Ile	苏氨酸-脯氨酸-异亮氨酸	Amino acid and Its metabolites	氨基酸及其代谢物	Small Peptide	小肽	4	0.6429	-	2453.45	2329.07	2392.11	2185.07	2908.2	2690.71	2372.38	2605.62	2863.46	1052.21	1477.99	2066.24	2514.37	3085.63	2497.26	2625.92	2394.2	2393.3	2370.25	--	--	--
MW0157778	C14H24N4O6	Thr-Pro-Gln	苏氨酸-脯氨酸-谷氨酰胺	Amino acid and Its metabolites	氨基酸及其代谢物	Small Peptide	小肽	4	0.7148	-	155230	4225.39	35760.6	17254.3	35189.8	44352.4	1180.82	4627.36	13595.1	14110.2	6127.24	2780.69	64906.8	37300.4	17159.5	1441.52	3188.11	3128.27	2946.78	--	--	--
MW0157634	C21H39N5O8	Thr-Glu-Leu-Lys	-	Amino acid and Its metabolites	氨基酸及其代谢物	Small Peptide	小肽	4	0.6633	-	4501.1	5015.57	2268.14	4827.25	2836.65	3542.81	3583.82	3443.5	2489.75	4015.06	3022.79	2612.34	2829.48	3329.4	2608.09	3020.53	1890.3	1862.28	1826.23	--	--	--
MW0010222	H2O3S2	Thiosulfate	-	Others	其他	Metal, Non-metal and related compounds	金属、非金属及相关物质	3	0.7034	-	295362	449005	171499	172558	186387	162331	182858	183055	192544	191155	174158	321699	174268	221339	173606	218664	176042	178083	174773	HMDB0000257	--	--
MW0149055	C2H4S	Thiirane	蒂兰	Heterocyclic compounds	杂环化合物	Heterocyclic compounds	杂环化合物	3	0.714	-	277570	239460	211339	234886	282709	231006	294999	596764	437013	200050	307629	313972	723206	337496	248590	347707	528255	640931	579653	--	--	--
ZINC85921691	C33H24O8	Thelephantin E	[2，5-二羟基-3，6-双（4-羟基苯基)-4-(2-苯基乙酰基）氧苯基]苯甲酸酯	Benzene and substituted derivatives	苯及其衍生物	Benzene and substituted derivatives	苯及其衍生物	4	0.9947	-	18826.9	15288.5	16690.1	6520.64	2798.37	4074.18	8155.15	13032.5	1955.8	445.873	108.913	1757.47	3651.19	6869.45	9778.8	4126.81	4157	4212.86	4210.23	--	--	--
MW0126748	C19H20O5	Teucvidin	替卡韦丁	Aldehyde,Ketones,Esters	醛、酮、酯类	Esters	酯类	4	0.6872	-	14225.9	11081.7	9252.27	5586.72	8259.54	9280.95	12110.5	7463.54	10974.1	4113.07	5251.48	2880.87	13349.5	21755.7	10641.6	5207.75	5887.59	5772.51	5766.14	--	--	--
ZINC44351483	C18H33NO2	Tetrahydrobungeanool	四氢苯基醇	Heterocyclic compounds	杂环化合物	Heterocyclic compounds	杂环化合物	4	0.8492	-	24033.3	21956.1	42262.1	24979	100847	17013.3	14758.1	27420.4	10013.6	13198.2	19190.8	19843.1	16326.7	15211.9	22308.6	14628.6	18440.3	18426.4	18257	--	--	--
MW0115350	C8H18O5	Tetraethylene glycol	Tetraethylene glycol	Alcohol and amines	醇、胺类	Alcohols	醇类	2	0.7193	-	63125.5	57520.6	51740.4	75435.3	78455.3	56389	52356.3	44984.4	34060.5	51528.1	113133	47037.8	52175.5	52381.1	48214.6	52339.9	37914.6	37632.5	37998.8	HMDB0094708	--	--
MW0009885	C15H24N2O2	Tetracaine	丁卡因	Benzene and substituted derivatives	苯及其衍生物	Benzene and substituted derivatives	苯及其衍生物	2	0.7081	-	135644	143555	159051	152065	149068	123337	138659	143272	145466	140968	105252	96125.8	133956	156957	181504	180215	150609	152323	154569	--	--	--
MW0112163	C3H4O4	Tartronate semialdehyde	羟基丙二酸半醛	Aldehyde,Ketones,Esters	醛、酮、酯类	Esters	酯类	3	0.6517	-	83479.2	48654.1	84467.6	80593.7	75826.8	40869	113428	86283.1	109741	82384	53141.1	94118.5	103175	91884.6	109411	97218.1	95179	101346	100820	HMDB0006938	--	--
MEDP0535	C6H15O4P	TRIETHYL PHOSPHATE	磷酸三乙酯	Organic acid And Its derivatives	有机酸及其衍生物	Phosphoric acids	磷酸类化合物	2	0.6228	-	5078.47	5205.25	5407.45	4169.97	5136.12	5148.5	4425.2	4502.14	4769.89	4342.73	4370.99	4682.04	4616.63	4933.35	5322.71	5753.81	5174.15	5239.62	5237.05	--	--	--
MW0156638	C18H36N8O6	Ser-Arg-Ala-Lys	-	Amino acid and Its metabolites	氨基酸及其代谢物	Small Peptide	小肽	2	0.6954	-	207248	176029	181354	178514	323345	149508	165661	203517	315108	158752	167479	156111	225585	254879	296958	351270	54494.1	55260.7	55027.2	--	--	--
MW0143662	C6H12O4S	S-methyl-5-thio-D-ribofuranose	5-甲硫基-D-核糖; S-甲基-5-硫基-D-核糖	Organic acid And Its derivatives	有机酸及其衍生物	Phosphoric acids	磷酸类化合物	3	0.6287	-	65848	35992.7	26852.2	56940.9	26983.8	35990.6	26334.2	23042.3	41038.8	15175.3	14899.3	18993.1	28484.9	25159.8	21478.6	22847.6	28564.9	28558.4	26694.9	HMDB0001087	--	--
MW0157197	C10H17N3O6S2	S-Sulfanylglutathione	S-硫基谷胱甘肽；谷胱甘肽氢二硫	Amino acid and Its metabolites	氨基酸及其代谢物	Small Peptide	小肽	3	0.6439	-	7490.49	2670.47	1679.82	17477.8	8703.2	4577.17	1831.64	15053.1	523.889	18278	16293.3	16068.3	4814.24	2846.17	8689.03	14880.6	13539.2	13421.6	13428.6	--	--	--
MW0157193	C9H17NO6S	S-(5-Deoxy-D-ribos-5-yl)-L-homocysteine	S-(5-Deoxy-D-ribos-5-yl)-L-同型半胱氨酸	Amino acid and Its metabolites	氨基酸及其代谢物	Amino acid derivatives	氨基酸衍生物	4	0.7291	-	3136.51	3240.17	1009.49	429.884	4178.89	1219.18	1091.55	1822.37	1057.94	343.8	620.901	1155.19	462.864	115.964	562.069	245.385	1256.37	1238.26	1226	--	--	--
MW0126454	C10H16N2O	Rilmenidine	利美尼定	Heterocyclic compounds	杂环化合物	Heterocyclic compounds	杂环化合物	2	0.6173	-	964.469	385.898	3172.05	325.593	10202.1	10717.3	3684.81	2578.3	1836.99	23099.5	1498.62	4952.15	421.6	6206.87	7239.91	5284.26	2913.87	2923.32	2953.81	--	--	--
MW0115228	C5H11AsO8	Ribose-1-arsenate	核糖-1-砷酸盐	Carbohydrates and Its metabolites	碳水化合物及其代谢物	Sugars	糖类	4	0.6401	-	22273.3	3919.38	6907.35	37416	3200.71	3357.94	14166.6	42403.4	22318.7	53732.7	48274.4	29370.1	34867	8203.84	4828.93	20401.7	4373.04	3426.42	4345.24	HMDB0012285	SMP0000048	Nicotinate and Nicotinamide Metabolism
MW0156306	C15H10O10S	Quercetin 3-sulfate	槲皮素 3-硫酸盐	Flavonoids	黄酮	Flavonoid	黄酮	3	0.6439	-	6062.98	5701.16	4006.78	4193.66	3828.98	4095.82	3880.47	3456.42	4264.36	4378.24	5045.3	3675.86	5190.77	3855.07	3716.64	3490.3	3446.04	3469.11	3486.42	--	--	--
MW0109481	C17H30N4O5	Pyroglutamylleucyllysine	焦谷氨酰亮氨酰赖氨酸	Amino acid and Its metabolites	氨基酸及其代谢物	Small Peptide	小肽	4	0.9768	-	15281.7	12349	8179.45	12669.8	8975.19	11199.2	8818.15	9580.52	6744.32	7852.09	6424.19	6700.97	7528.38	8185.3	7080.51	6314.91	5098.2	5050.97	5096.54	--	--	--
MW0156113	C3H6	Propylene	丙烯；丙烯	Others	其他	Hydrocarbon derivatives	烃衍生物	3	0.7248	-	75543.1	50364.8	67305.8	68949	62041.1	70450.4	71511.6	88080.4	39669.3	63700.7	94854.7	75211.7	10401.4	72675.9	76201	120991	57725.2	60648	61253.1	--	--	--
MW0109436	C9H16N2O4	Prolylthreonine	Pro Thr	Amino acid and Its metabolites	氨基酸及其代谢物	Small Peptide	小肽	1	0.7248	-	9995.65	20527.1	10849.5	10374.5	9719.61	10316.6	11446.8	9366.68	12035.9	10980	10356.1	12019	9954.19	12236.8	11172	9002.88	15363.1	16363.9	15213.7	HMDB0029027	--	--
MW0155962	C25H37N5O7S	Pro-Phe-Met-Thr-Gly	-	Amino acid and Its metabolites	氨基酸及其代谢物	Small Peptide	小肽	2	0.706	-	1412.94	1093.92	1178.81	1414.12	1255.75	1795	666.814	1541.61	576.195	827.263	1053.13	940.296	1319.31	563.887	890.515	747.477	1432.36	1415.41	1456.17	--	--	--
MEDL00444	C11H20N2O3	Pro-Ile	脯氨酸-异亮氨酸	Amino acid and Its metabolites	氨基酸及其代谢物	Small Peptide	小肽	1	0.6507	-	2776.9	3447.13	4142.05	144.363	2982.44	23142.6	199.99	35.0331	87.6754	132.211	67.1481	344.374	255.051	445.233	189.88	224.088	1936.6	1941.71	1936.34	--	--	--
MW0155847	C14H21N3O8	Pro-Glu-Asp	脯氨酰-谷氨酰-天冬氨酸	Amino acid and Its metabolites	氨基酸及其代谢物	Small Peptide	小肽	2	0.6943	-	36954.9	26373.5	29545.2	18461.6	8910.89	11313.7	17139.4	26059.6	9439	626.962	1761.08	5300.41	11727	16911	17622.9	10322.5	9175.48	9155.38	9144.26	--	--	--
MW0155760	C22H38N6O9	Pro-Ala-Asp-Lys-Thr	-	Amino acid and Its metabolites	氨基酸及其代谢物	Small Peptide	小肽	2	0.6219	-	10111.2	9712.68	9273.79	8128.97	19360.7	10479.1	10932	11712.3	12330.8	11885.2	8023.24	8916.72	14079.4	11425.3	17543.7	15614.3	9950.06	9965	10099.2	--	--	--
MW0169682	C5H11N	Piperidine	哌啶	Heterocyclic compounds	杂环化合物	Heterocyclic compounds	杂环化合物	2	0.7445	-	200262	203348	208364	194546	202436	199177	199773	200705	201828	225134	219634	219803	220170	220115	226678	223399	215432	214034	215783	--	--	--
ZINC43617340	C22H41NO	Pipericine	（2E，4E)-N-(2-甲基丙基）十八碳-2，4-二烯酰胺	FA	脂肪酰类	Others	其他	4	0.9886	-	7773.94	6409.43	9864.11	12203.5	19749.8	15532.6	3712.23	22959.5	3475.4	15979.8	8003	4155.08	8071.07	3778.29	5342.1	6910.02	22264.5	22212.9	21842.7	--	--	--
MW0159772	H2PO3NH2	Phosphoramidate	-	Organic acid And Its derivatives	有机酸及其衍生物	Organic acid And Its derivatives	有机酸及其衍生物	4	0.5465	-	1.00759e+06	266257	424273	1.18365e+06	114665	133451	294804	810019	808468	14052.2	11299.6	33550.3	669745	184184	80673.2	50062.9	57688.8	58092.3	57678.8	--	--	--
MW0115133	C12H24O22P4	Phosphatidylinositol-3,4,5-trisphosphate	7-羟基-6-甲基-8-核糖基-二氢四碟啶	Heterocyclic compounds	杂环化合物	Heterocyclic compounds	杂环化合物	4	0.6141	-	2154.25	4579.09	3738	1820.86	7201.09	6305.23	4057.05	2779.77	3916.72	105.448	177.653	2182.39	4237.4	5745.91	6678.03	3864.37	4894.16	4892.58	4804.51	HMDB0004249	SMP0000011;SMP0000358	Inositol Metabolism;Fc Epsilon Receptor I Signaling in Mast Cells
MW0155416	C25H30N4O4	Phe-Val-Trp	苯丙氨酰-缬氨酰-色氨酸	Amino acid and Its metabolites	氨基酸及其代谢物	Small Peptide	小肽	2	0.6493	-	192098	142969	150896	119105	299318	147079	139710	163621	180081	136662	186330	173773	198643	158156	203452	214397	95839.2	95901.4	96294	--	--	--
MW0155411	C26H44N6O5	Phe-Val-Lys-Lys	-	Amino acid and Its metabolites	氨基酸及其代谢物	Small Peptide	小肽	2	0.7152	-	105081	76355.8	62625.7	87750.4	49574.3	66608.9	61881.8	58414.7	41068	68379.8	45359.9	53789.8	53001.5	52698	48909.4	40865.6	42106.8	42241.5	42192.8	--	--	--
MW0155360	C17H25N3O6	Phe-Thr-Thr	苯丙氨酰-苏氨酰-苏氨酸	Amino acid and Its metabolites	氨基酸及其代谢物	Small Peptide	小肽	2	0.6911	-	4854.28	7136.94	6908.58	3063.84	3797.15	4351.63	5365.38	4493.17	1919.09	936.864	1881.12	3851.94	2377.41	5437.91	7190.8	5523.42	5241.93	5225.28	5229.39	--	--	--
MW0155296	C19H29N3O4S1	Phe-Met-Val	苯丙氨酰-甲硫氨酰-缬氨酸	Amino acid and Its metabolites	氨基酸及其代谢物	Small Peptide	小肽	2	0.5788	-	2851.44	3081.97	3063.95	2826.82	2635.67	2489.57	2607.05	2596.8	3857.64	2766	2675.7	2720.81	2863.37	2957.87	2750.6	2818.61	2945.21	2944.26	2961.52	--	--	--
MW0155222	C29H44N6O9	Phe-Ile-Asp-Leu-Asn	-	Amino acid and Its metabolites	氨基酸及其代谢物	Small Peptide	小肽	2	0.5929	-	11023.7	7373.42	8436.76	9777.57	9113.3	8439.6	8826.7	9867.26	9935.55	7734.82	9526.63	8883.89	9977.15	9579.58	8600.33	9430.06	11339.7	11371.4	11370.9	--	--	--
MW0155167	C17H24N4O6	Phe-Gln-Ser	苯丙氨酰-谷氨酰胺-丝氨酸	Amino acid and Its metabolites	氨基酸及其代谢物	Small Peptide	小肽	2	0.7289	-	3936.02	1685.09	2687.76	3542.31	6416.49	3626.47	8510.99	685.26	87.6817	1505.05	929.952	5259.74	1673.36	1501.86	1272.21	1096.97	3326.58	3310.99	3357.98	--	--	--
MW0155155	C26H43N9O6	Phe-Gln-Arg-Lys	-	Amino acid and Its metabolites	氨基酸及其代谢物	Small Peptide	小肽	4	0.6151	-	2638.54	2384.22	2100.92	1964.72	2416.72	2383.87	1242.08	1277.15	1863.15	2016.78	1763.02	279.885	1664.46	1872.95	1518.61	1545.63	1020.5	1042.74	1024.05	--	--	--
MW0155075	C29H46N6O8	Phe-Ala-Glu-Lys-Ile	-	Amino acid and Its metabolites	氨基酸及其代谢物	Small Peptide	小肽	4	0.5147	-	184.665	219.682	346.545	825.763	2299.74	545.772	633.888	2437.62	613	817.397	735.735	1225.79	528.946	843.57	191.641	424.678	778.965	755.233	775.657	--	--	--
MEDP2121	C15H33N	Pentadecylamine	正十五胺	Alcohol and amines	醇、胺类	Amines	胺类	1	0.7717	-	183393	291793	237190	65894.9	146599	207772	87610.9	187963	146285	81376.8	324357	282252	131868	272797	332353	177962	254426	273630	204296	--	--	--
MW0109059	C17H33NO3	Pentadecanoylglycine	十五酰基甘氨酸	Amino acid and Its metabolites	氨基酸及其代谢物	Amino acid derivatives	氨基酸衍生物	4	0.6415	-	589.66	129.425	705.449	461.054	792.117	561.439	575.862	1056.44	708.004	231.562	257.935	319.593	494.497	849.001	1118.69	587.213	545.564	573.55	609.097	HMDB0013300	--	--
MW0169639	C8H10O4	Penicillic acid	青霉酸	GP	甘油磷脂类	PE	磷脂酰乙醇胺	2	0.6954	-	93.5311	2204.85	1556.43	1459.92	2949.08	3011.32	3899.98	122.782	1677.61	1987.12	1711.68	3941.36	1901.3	5029.29	5593.47	5571.26	3134.25	3233.92	3223.91	--	--	--
MW0009338	C19H18N2O4S	Parecoxib	帕瑞昔布	Benzene and substituted derivatives	苯及其衍生物	Benzene and substituted derivatives	苯及其衍生物	2	0.5287	-	11.8307	4.52465	16.441	5.25186	32.6997	5.03519	24.1822	31.8352	16.9231	18.645	54.0936	15.3412	16.9301	16.9337	5.04421	4.66744	465.798	452.401	467.018	--	--	--
MW0056768	C9H19NO4	Pantothenol	泛醇	Alcohol and amines	醇、胺类	Alcohols	醇类	4	0.7143	-	779.351	1172.32	1451.38	1285.96	1183.43	801.562	1509.06	713.108	1083.79	830.791	1041.12	822.862	1309.04	809.919	646.196	1458.55	1201.81	1210.33	1147.04	--	--	--
MW0060246	C39H78NO8P	PE-NMe2(16:0/16:0)	1,2-Dipalmitoyl-sn-glycero-3-phosphoethanolamine-N,N-dimethyl	GP	甘油磷脂类	PE	磷脂酰乙醇胺	3	0.8139	-	17356.6	10728.7	9153.6	10544.1	9445.8	11463.6	7583.55	7757.91	7483.4	8784.17	7838.82	9769.65	8308.01	9741.54	10360.4	8605.6	9887.94	9867.56	9628.61	HMDB0010566	--	--
MW0011920	C38H76NO8P	PE-NMe(16:0/16:0)	1,2-Dipalmitoyl-sn-glycero-3-phosphoethanolamine-N-methyl	GP	甘油磷脂类	PE	磷脂酰乙醇胺	3	0.625	-	7482.12	4719.88	4043.34	5623.81	3480.01	3344.42	3967.38	4471.92	3612.4	3289.67	3318.77	3703.24	3476.71	3880.6	5830.3	4156.05	4010.51	3998.77	4029.08	HMDB0010567	--	--
MW0011862	C45H74NO8P	PE(20:4(5Z,8Z,11Z,14Z)/20:4(5Z,8Z,11Z,14Z))	1,2-二花生四烯酰基-sn-甘油-3-磷酸乙醇胺	GP	甘油磷脂类	PC	磷脂酰胆碱	3	0.7093	-	130.142	332.185	139.647	230.35	282.525	309.859	286.146	127.118	345.81	209.795	274.47	137.048	265.261	379.561	165.166	130.187	371.461	359.652	351.938	HMDB0009399	--	--
MEDP1165	C26H56NO6P	PC(O-16:0/O-2:0)	PC(O-16:0/O-2:0)	GP	甘油磷脂类	LPC	溶血磷脂酰胆碱	1	0.8144	-	9325	10612.4	9720.53	9666.42	9594.18	7329.08	8154.79	8123.81	11316	10232.4	10733.4	11633.6	10006.6	7892.67	8306.81	9366.51	11452.6	11628.1	11528.3	--	--	--
MW0160412	C2H2NO3-	Oxamate	草酸盐	Organic acid And Its derivatives	有机酸及其衍生物	Organic acid And Its derivatives	有机酸及其衍生物	4	0.6313	-	1760.39	522.668	480.829	1545.46	1063.34	1049.71	1221.54	1654.01	1611.63	232.752	950.628	965.803	1071.41	1093.63	746.72	1297.11	1416.96	1396.92	1392.08	--	--	--
FDATN00887	C29H37N7O5S	Osimertinib mesylate	-	Others	其他	FDA	药物	4	0.6618	-	874.013	271.989	1106.22	748.469	767.876	549.465	326.683	696.232	588.879	472.34	416.098	491.459	378.609	199.614	625.374	219.347	620.643	646.882	671.433	--	--	--
MW0010167	H3O4P	Ortophosphate	-	Others	其他	Metal, Non-metal and related compounds	金属、非金属及相关物质	2	0.7249	-	7909.71	421812	363856	118587	745335	887486	724442	25221.6	61065.7	109599	100647	412396	88777.3	698106	242207	517912	617604	619322	616229	--	--	--
MW0154729	C20H35D4NO2	Oleoyl Ethanolamide-d4	油酰乙醇酰胺-D4	FA	脂肪酰类	FFA	游离脂肪酸	2	0.8192	-	119918	40162.4	75728.4	82697.8	113510	84143.3	78034.2	77158.6	103392	147774	146499	120584	98477.2	92837.3	111951	108794	188127	188656	188553	--	--	--
MW0111237	C8H19N	Octylamine	辛胺	Alcohol and amines	醇、胺类	Amines	胺类	1	0.5918	-	42842.7	58504.7	37318.9	31499.6	32030.2	30478.3	30151.3	30127.8	32565.7	38771.7	43853.2	31996.3	29989.4	33100	35180.3	32355.2	38536.8	38791.6	38291.7	--	--	--
MW0123541	C16H17ClN2S	Norchlorpromazine	去甲氯丙嗪	Heterocyclic compounds	杂环化合物	Heterocyclic compounds	杂环化合物	4	0.6442	-	1908.81	1444.98	1565.12	1701.96	1250.25	1531.94	1192.06	2118.37	1396.92	1642.07	1679.42	2147.99	1583.7	1916.26	1125.59	2241.56	1589.97	1621.4	1619.67	HMDB0061135	--	--
MW0125831	C21H16N4O8S2	Nitrocefin	硝头孢菌素	Heterocyclic compounds	杂环化合物	Heterocyclic compounds	杂环化合物	4	0.5908	-	1280.12	87654.6	83527.9	2129.8	81987.1	81726.4	637.712	890.982	3743.3	85461.9	85664.4	85207.4	1971.45	673.571	120.048	87292	82486.4	82743.6	82702.5	--	--	--
FDATP01642	C9H14N4O3	Nimorazole	Nimorazole	Others	其他	FDA	药物	4	0.6599	-	2227.14	963.068	2164.33	925.176	9592.73	10816	2502.97	2300.52	2538.58	23368.3	982.051	4683.73	2465.15	5850.09	5312.96	2470.09	3313.45	3310.43	3345.13	--	--	--
MW0125788	C16H18N4O2	Nialamide	烟酰胺	Alcohol and amines	醇、胺类	Amines	胺类	2	0.6414	-	178.331	448.402	615.009	1183.88	982.291	959.05	1495.33	2606.54	292.678	1020.72	929.171	485.186	1467.42	1028.43	1922.57	751.462	2186.35	2218.24	2198.73	--	--	--
MEDP1662	C9H20N2O2	NE,NE,NE-TRIMETHYLLYSINE	NE，NE，NE-三甲基赖氨酸	Amino acid and Its metabolites	氨基酸及其代谢物	Amino acid derivatives	氨基酸衍生物	1	0.8269	-	6048.8	12438.7	7704.09	4689.02	4271.76	9047.41	4919.35	3717.85	1795.01	925.58	1839.11	6155.86	2958.52	5849.6	7841.72	5300.37	9869.48	9893.79	9894.09	--	--	--
MW0015273	C25H34O5	NCGC00385486-01_C25H34O5_2-Butenoic acid, 2-methyl-, (2R,3R,5R)-2,6,6,9-tetramethyl-11-oxotricyclo[5.4.0.0~2,8~]undec-9-ene-3,5-diyl ester, (2Z,2'Z)-	NCGC00385486-01_C25H34O5_2-丁烯酸，2-甲基-，(2R,3R,5R)-2,6,6,9-四甲基-11-氧代三环[5.4.0.0~2,8~]undec-9-ene-3 ,5-二酯, (2Z,2'Z)-	Aldehyde,Ketones,Esters	醛、酮、酯类	Ketones	酮类	4	0.7613	-	9615.83	6726.98	4590.44	7302.58	4630.54	5649.39	4833.87	5534.06	3950.52	4484.15	3764.36	4052.87	4143.87	4187.81	3733.14	3683.75	3081.76	3081.03	3055.04	--	--	--
MW0008748	C15H15N3OS	N-{4-[(anilinocarbonothioyl)amino]phenyl}acetamide	N-{4-[(苯胺基硫代羰基)氨基]苯基}乙酰胺	Benzene and substituted derivatives	苯及其衍生物	Benzene and substituted derivatives	苯及其衍生物	4	0.7149	-	90761	11807.1	19586.9	59589	13021.9	16906.2	2867.17	34302.6	24727.5	199.489	1371.97	2677.53	22630.9	6847.11	4538.18	2239.62	4123.64	4283.97	3937.36	--	--	--
MW0154554	C12H23NO	N-methylundec-10-enamide	-	FA	脂肪酰类	Others	其他	2	0.7172	-	242281	245062	268488	251805	282087	261068	256526	247233	258231	271794	278168	256565	232960	235244	228428	232325	258974	258728	257555	--	--	--
MW0154472	C10H14D3NO3	N-hexanoyl-L-Homoserine lactone-d3	-	Amino acid and Its metabolites	氨基酸及其代谢物	Amino acid derivatives	氨基酸衍生物	4	0.6737	-	5898.82	2746.18	1918.35	962.05	815.567	1110.43	1384.86	850.562	2938.43	131.151	243.148	868.567	2216.18	1895.36	705.438	704.469	1212.69	1214.49	1177.03	--	--	--
MW0114997	C12H17NO	N-ethyl-N-Methylcathinone	N-乙基-N-甲基卡西酮	Aldehyde,Ketones,Esters	醛、酮、酯类	Ketones	酮类	2	0.7157	-	9157.14	8735.85	9421.38	8579.77	10044.4	8813.32	8543.44	8867.57	8015.2	8799.27	8811.31	9328.08	8672.17	9032.72	9147.27	8594	9244.79	9124.56	9239.65	--	--	--
MW0108932	C13H25NO3	N-Undecanoylglycine	N-十一烷酰甘氨酸	Amino acid and Its metabolites	氨基酸及其代谢物	Amino acid derivatives	氨基酸衍生物	4	0.9664	-	72989.5	73772.3	77233.5	70965.2	80717.8	79406.6	73696	72099.1	78664.8	76935.9	78056	74697.1	69324.5	67620	63820.6	64982.3	73237.7	72885.5	72725.1	HMDB0013286	--	--
MW0108892	C4H5NO5	N-Oxalylglycine	N-草酰甘氨酸	Amino acid and Its metabolites	氨基酸及其代谢物	Amino acid derivatives	氨基酸衍生物	4	0.736	-	1199.13	933.841	1786.12	3246.71	4416.83	3168.68	4910.08	6674.51	2535.9	1311.86	934.307	2531.41	6476.82	4525.68	5202.58	3209.69	8390.15	8557.41	8401.94	--	--	--
MW0108355	C16H31NO3	N-Myristoylglycine	N-肉豆蔻酰甘氨酸	Amino acid and Its metabolites	氨基酸及其代谢物	Amino acid derivatives	氨基酸衍生物	4	0.6591	-	120.319	268.214	528.106	1717.75	2205.97	1565.13	128.263	1819.76	370.696	952.422	249.963	1687.35	3234.13	631.036	1546.27	453.677	1045.47	1045.89	1027.09	HMDB0013250	--	--
MW0154553	C6H8N+	N-Methylpyridinium	N-甲基吡啶	Heterocyclic compounds	杂环化合物	Heterocyclic compounds	杂环化合物	4	0.6844	-	2451.22	1365.1	1488.6	1547.4	663.149	1627.73	1718.96	2875.14	1185.02	1372.07	1164.01	2035.77	1025.9	2884.99	3628.87	1000.43	1451.26	1451.6	1439.37	HMDB0240545	--	--
MW0108824	C15H29NO3	N-Lauroylsarcosine	N-月桂酰肌氨酸	Amino acid and Its metabolites	氨基酸及其代谢物	Amino acid derivatives	氨基酸衍生物	4	0.7342	-	761.036	928.021	334.506	1179.31	1397.25	1190.09	1075.03	1134.74	1094.37	1094.38	1129.61	1459.83	1014.68	391.807	1058.39	944.352	1037.7	981.662	1046.77	--	--	--
MW0001098	C8H8Cl2N2O	N-Demethoxylinuron	N-去甲氧嘧啶脲	Benzene and substituted derivatives	苯及其衍生物	Benzene and substituted derivatives	苯及其衍生物	4	0.9078	-	4721.44	4271.6	4646.61	3657.34	5157.58	5326.34	4480.1	5283.55	4775.56	4642.62	4068.05	4513.35	4511.44	3697	4632	4455.55	4257.96	4268.65	4373.44	--	--	--
MW0125624	C5H6N2O	N-Acetylimidazole	1-乙酰咪唑	Heterocyclic compounds	杂环化合物	Heterocyclic compounds	杂环化合物	4	0.5528	-	95979.1	89762.9	85536.9	90428.8	83959.1	83692.1	84361.9	92943	966.458	27947.4	27840.2	5001.8	96850.7	92218.6	89360.4	89391.6	84470.4	84733.8	84691.7	--	--	--
MW0114962	C8H15NO6	N-Acetylhexosamine	N-乙酰己糖胺	Alcohol and amines	醇、胺类	Amines	胺类	4	0.6425	-	10582.4	941.38	4449.68	15380.5	30891.4	42929.9	2197.93	12295.3	2335.72	47280.6	7154.77	1944.47	913.871	867.07	2198.71	484.149	9360.11	8973.03	9174.59	--	--	--
MW0154208	C8H15NO5	N-Acetyl-D-fucosamine	N-乙酰-D-岩藻糖胺；2-乙酰氨基-2，6-二脱氧-D-半乳糖	Alcohol and amines	醇、胺类	Amines	胺类	4	0.6383	-	1265.86	2764.14	1429.04	2572.26	1692.46	2121.29	7006.85	3010.78	8561.66	562.927	973.896	206.651	3569.16	2266.36	2859.52	490.091	1572.11	1576.97	1503.97	--	--	--
MW0139075	C30H39NO3	N-(4-methyl-2-oxochromen-7-yl)icosa-5,8,11,14-tetraenamide	N-(4-methyl-2-oxochromen-7-yl)icosa-5,8,11,14-tetraenamide	Alcohol and amines	醇、胺类	Amines	胺类	2	0.7344	-	8191.08	3912.84	9628.9	4739.21	4596.94	1845.12	2065.19	2776.39	2264.43	1975.26	2104.45	1760.24	1567.82	1732.43	1153.66	1066.08	3832.02	3826.85	3800.45	--	--	--
MW0118773	C16H15N3O2	N-(4-Oxazolo[4,5-b]pyridin-2-yl-phenyl)-isobutyramide	N-(4-恶唑并[4,5-b]吡啶-2-基-苯基)-异丁酰胺	Alcohol and amines	醇、胺类	Amines	胺类	4	0.6683	-	583.914	99.1092	115.95	255.537	1272.64	940.381	650.173	224.21	142.665	997.669	299.973	1123.36	922.697	687.728	1054.39	403.298	645.493	630.052	639.16	--	--	--
MW0110917	C22H45NO2	N-(2-hydroxyethyl)icosanamide	花生四烯酸乙醇酰胺	Organic acid And Its derivatives	有机酸及其衍生物	Organic acid And Its derivatives	有机酸及其衍生物	2	0.7811	-	3255.03	2526.57	2900.22	3638.76	2757.97	2750.89	2884.63	2302.18	2535.7	4270.94	3553.15	3301.21	3257.69	2850.43	2707.42	3076.14	5727.33	5720.11	5531.85	--	--	--
ZINC15121221	C13H19N2+	N,N,N-trimethyltryptamine	2-(1H-吲哚-3-基）乙基三甲基氮杂铵	Heterocyclic compounds	杂环化合物	Indole and Its derivatives	吲哚及其衍生物	4	0.5118	-	45171.3	47293.9	45119	46083.1	45482.8	45957	45692.1	47912.6	46271.6	35835.8	34369.2	38761	47376.5	44973.4	43854.3	41398.6	42820.2	43174	42937.8	--	--	--
MW0111152	C6H12N3+	N(tele)-methylhistaminium	N(tele)-甲基组胺	Heterocyclic compounds	杂环化合物	Heterocyclic compounds	杂环化合物	4	0.7424	-	10216.2	10698.6	8754.89	12776.1	5778.25	10039.7	8778.71	6894.31	4527.04	10246.4	6767.28	7048.61	6414.07	5422.73	5475.4	3982.63	4808.79	4800.75	4899.79	HMDB0062574	--	--
MW0154005	C18H16N2O4	Mycocyclosin	霉素	Heterocyclic compounds	杂环化合物	Heterocyclic compounds	杂环化合物	4	0.9996	-	14004.2	14858.2	13412.7	14204.9	13957.2	13996.8	15097	14478.5	14090.3	15984.3	16885	16058.5	15416.5	14493.7	15033.6	15706.7	15232.9	15235	15142.7	--	--	--
MW0111101	C4H6N2O2	Muscimol	蝇蕈醇	Alcohol and amines	醇、胺类	Amines	胺类	2	0.5208	-	153747	153736	155566	157164	170423	154293	202424	161450	175217	172418	187450	197270	215023	191399	188189	176398	184962	185293	185825	--	--	--
MW0007832	C16H22O5	Mono(2-ethyl-5-hydroxyhexyl) phthalate	Mono-(2-ethyl-5-hydroxyhexyl) phthalate	Benzene and substituted derivatives	苯及其衍生物	Benzene and substituted derivatives	苯及其衍生物	4	0.733	-	323.926	466.436	708.213	169.895	606.53	687.75	171.949	623.315	822.286	327.559	674.538	372.1	548.724	309.471	810.087	699.456	450.246	544.273	498.627	HMDB0094679	--	--
MEDL01878	C11H11NO4	Methyl dioxindole-3-acetate	甲基-二氧吲哚-乙酸	Heterocyclic compounds	杂环化合物	Indole and Its derivatives	吲哚及其衍生物	1	0.7777	-	89537.2	94421.3	89130.4	84387	88786.9	90255.9	89885.2	93009.4	92045.4	140267	136699	121168	98822.1	100379	107829	110743	103734	103739	103346	HMDB0038991	--	--
MW0153716	C26H45N7O7S	Met-Val-His-Leu-Thr	-	Amino acid and Its metabolites	氨基酸及其代谢物	Small Peptide	小肽	2	0.6624	-	4600.01	3110.78	4848.18	5054.13	5377.93	5252.72	2651.05	4242.56	2181.39	2942.06	2251.01	2676.61	2813.39	1778.2	2070.11	1768.07	3730.91	3696.7	3723.38	--	--	--
MW0153623	C13H25N3O5S2	Met-Met-Ser	甲硫氨酰-甲硫氨酰丝氨酸	Amino acid and Its metabolites	氨基酸及其代谢物	Small Peptide	小肽	4	0.5754	-	272.19	232.442	236.554	284.21	359.902	306.436	429.716	311.976	231.899	36.0408	76.3398	367.238	223.811	138.175	652.883	508.744	1030.28	1049.57	1046.67	--	--	--
MW0108336	C6H14N2O2	Meldonium	米屈肼	Aldehyde,Ketones,Esters	醛、酮、酯类	Esters	酯类	2	0.7099	-	33231	52870.8	47119.9	13173.8	9344.3	13338	27653.1	16470.7	14487.6	452.222	2649.28	11126.5	23336.9	46345.7	26350.1	10379	16950.3	16692.8	16830.8	--	--	--
MW0054594	C29H60NO7P	LysoPE(0:0/24:0)	LysoPE(0:0/24:0)	GP	甘油磷脂类	LPE	溶血磷脂酰乙醇胺	4	0.7409	-	3640.79	3134.67	3326.52	2714.96	3173.62	3844.01	2808.33	2250.71	3840.33	2167.53	2266.57	2633.07	1886.16	3267.04	2992.96	2782.66	2867.07	2874.52	2874.62	HMDB0011497	--	--
Lmhp008763	C21H42NO7P	LysoPE 16:1(2n isomer)	溶血磷脂酰乙醇胺 16:1(2n异构)	GP	甘油磷脂类	LPE	溶血磷脂酰乙醇胺	4	0.7439	-	4082.81	2991.6	5266.07	2000.28	1630.12	562.885	1839.22	2359.97	955.939	1803.99	1099.64	2166.55	789.386	1716.37	1186.43	2088.58	865.781	784.608	863.046	HMDB0011505	--	--
MW0153176	C28H43N7O10	Lys-Tyr-Gln-Glu-Ala	-	Amino acid and Its metabolites	氨基酸及其代谢物	Small Peptide	小肽	4	0.6727	-	50433.6	60377.5	55514.9	51580.7	60549.8	50288.4	67429.2	57967.8	24149.4	26962	21821.9	74474.3	86119.4	80425.9	26780	28915.2	43831.4	50539.8	53486.1	--	--	--
MW0153116	C17H32N4O4	Lys-Pro-Ile	L-赖氨酸-L-脯氨酸-L-异亮氨酸	Amino acid and Its metabolites	氨基酸及其代谢物	Small Peptide	小肽	4	0.7283	-	3897.89	2032.86	1906.77	8999.94	6333.96	6555.6	1602.67	5872.75	1671.37	9975.22	9681.54	11380.3	2336.21	72.0181	9823.78	13568	12522	12443.9	12442.1	--	--	--
MW0153113	C14H26N4O4S1	Lys-Pro-Cys	L-赖氨酸-L-脯氨酸-L-半胱氨酸	Amino acid and Its metabolites	氨基酸及其代谢物	Small Peptide	小肽	2	0.7024	-	2531.19	3092.13	3722.16	3381.84	3328.03	3349.17	2553.49	2869.34	2488.58	3074.24	2658.48	2841.42	2560.99	2943.59	2551.67	2846.6	2915.58	2922.13	2921.86	--	--	--
MW0153076	C17H30N6O4S1	Lys-Met-His	L-赖氨酸-L-蛋氨酸-L-组氨酸	Amino acid and Its metabolites	氨基酸及其代谢物	Small Peptide	小肽	2	0.7211	-	1.09599e+06	1.0178e+06	1.22601e+06	750109	1.35958e+06	969155	1.06641e+06	1.06249e+06	964803	1.05265e+06	1.15901e+06	1.24662e+06	942822	1.04122e+06	1.2508e+06	997082	555999	553554	555695	--	--	--
MW0153067	C15H31N5O5	Lys-Lys-Ser	L-赖氨酸-L-赖氨酸-L-丝氨酸	Amino acid and Its metabolites	氨基酸及其代谢物	Small Peptide	小肽	2	0.8687	-	13304	9427.52	9226.42	10444.5	9701.88	9992.2	9955.66	8858.39	9925.84	8334.21	8374.36	9422.43	10450.9	9752.12	9018.52	9622.59	9594.45	9619.01	9552.14	--	--	--
ZINC70454008	C34H37N5O6	Longicalycinin A	长萼甲素	Benzene and substituted derivatives	苯及其衍生物	Benzene and substituted derivatives	苯及其衍生物	4	0.6614	-	415.183	274.79	552.228	843.271	1028.77	734.97	155.879	690.589	220.741	183.775	130.218	429.677	250.433	607.631	685.953	588.426	417.62	440.417	442.525	--	--	--
ZINC49881440	C16H28O4	Litseakolide D	木姜子素E	Heterocyclic compounds	杂环化合物	Heterocyclic compounds	杂环化合物	4	0.5097	-	606.421	715.452	1224.4	1642.04	2252.52	1326.76	1193.87	1315.38	1355.96	1322.84	996.418	1141.86	1147.41	1154.02	1044.35	1138.4	1068.98	1024.45	1013.84	--	--	--
MW0152703	C28H48N4O3S	Linoleic Acid-biotin	-	Organic acid And Its derivatives	有机酸及其衍生物	Organic acid And Its derivatives	有机酸及其衍生物	2	0.6621	-	15394.3	16409.2	16024	15428	16344.8	14915.8	15720.5	16208.6	20627.5	20102.6	21752	19893.1	21255.3	19570.8	21307.6	20036	20908.6	20959.8	20917.1	--	--	--
MW0122402	C25H27N7O3	Linagliptin Metabolite CD1790	利格列汀代谢物 CD1790	Aldehyde,Ketones,Esters	醛、酮、酯类	Ketones	酮类	4	0.7262	-	509.504	550.22	541.249	404.621	541.166	409.652	468.339	542.508	674.424	1165.1	1341.57	849.263	534.349	553.49	959.245	1012.3	752.641	753.157	737.652	HMDB0060809	--	--
MW0107807	C11H22N2O3	Leucylvaline	Leu Val	Amino acid and Its metabolites	氨基酸及其代谢物	Small Peptide	小肽	4	0.6373	-	14999.5	1911.38	2463.5	4385.46	2028.49	942.836	7282.43	5805.68	57407.5	2102.41	168.288	559.159	15233.9	2490.49	4268.58	723.349	2254.65	2266.62	2328.83	HMDB0028942	--	--
MW0152539	C25H37N5O9	Leu-Tyr-Gln-Glu	-	Amino acid and Its metabolites	氨基酸及其代谢物	Small Peptide	小肽	4	0.7442	-	54225.7	4927.85	13612	26922.3	834.236	2280.2	9342.97	21838.2	274775	222.123	590.214	339.507	10876.5	2139.25	1257.48	206.772	5822.99	5729.42	5828.89	--	--	--
MW0152501	C22H39N5O10	Leu-Ser-Ser-Asp-Ile	-	Amino acid and Its metabolites	氨基酸及其代谢物	Small Peptide	小肽	2	0.6715	-	8234.26	5539.13	7272.83	7634.58	7230.8	7959.37	4921.31	6979.05	4914.22	6164.7	4734.42	5584.04	6089.23	4831.64	4654.3	4628.75	7161.97	7160.66	7108.88	--	--	--
FDATP01088	C18H35NO	Laurocapram	-	Others	其他	FDA	药物	4	0.7416	-	481.417	291.382	1181.31	110.924	4955.76	395.767	474.574	598.43	574.788	425.08	1261.07	470.296	277.25	78.7004	974.439	469.83	617.821	621.448	621.386	--	--	--
MEDP1336	C28H49NO7P	LPC(0:0/20:5)	LPC(0:0/20:5)	GP	甘油磷脂类	LPC	溶血磷脂酰胆碱	1	0.7352	-	60742.3	32564.1	53811.3	43217.7	34638.3	50096.8	25356.5	60966.1	24896.7	57626.4	48188.9	41580.8	29804.6	24891	19923.7	18027	43025.8	42790.9	43030.5	--	--	--
MW0109443	C14H18N2O4	L-prolyl-L-tyrosine	L-脯氨酰-L-酪氨酸	Amino acid and Its metabolites	氨基酸及其代谢物	Small Peptide	小肽	1	0.5764	-	131334	125295	98063.5	131275	92987.5	105535	80760.7	87049.8	75353.3	73480.7	90583	71612.2	102208	91305.2	67310.6	80852.3	36926.5	37230.5	36939	--	--	--
MW0163452	C6H15N4O3+	L-hydroxyarginine	L-羟基精氨酸	Others	其他	Others	其他	4	0.9648	-	15938.6	21950.4	22386.8	4832.67	80.0907	11400.7	8634.35	3141.9	1626.16	9788.32	371.234	996.381	7309.17	50322.3	16139.9	5774.25	13270.4	13273.1	13242.5	--	--	--
MW0160995	C6H12N3O+	L-histidinol(1+)	L-组胺醇(1+)	Heterocyclic compounds	杂环化合物	Heterocyclic compounds	杂环化合物	4	0.5921	-	4.34401e+06	4.06267e+06	3.8714e+06	4.0928e+06	3.79998e+06	3.7879e+06	44296.6	4.20659e+06	824703	6308.08	18403.5	3.94924e+06	7950.53	4.17381e+06	20438.2	4.04586e+06	78966.8	84690	84791.6	--	--	--
MW0007513	C10H15NO3	L-Metanephrine	L-甲肾上腺素	Benzene and substituted derivatives	苯及其衍生物	Phenolics	苯酚类	3	0.8887	-	4509.7	4410.4	5579.02	3679.63	5127.89	5477.38	4396.08	4391.26	7287.17	4463.15	4823.97	4678.85	4460.57	4513.45	4354.83	4157.38	4884.07	4739.61	4719.42	HMDB0062493	--	--
MW0153223	C12H21N5O3	L-Histidine,L-lysyl-	Lys His	Amino acid and Its metabolites	氨基酸及其代谢物	Small Peptide	小肽	1	0.661	-	14734.1	1551.23	3116.44	17675.4	8267.77	2378.91	9384.3	32603.9	28925.6	2548.78	6420.06	2996.14	62331.2	17217	25654.4	3640.81	6297	6326.51	6155.07	HMDB0028953	--	--
[truncated: 1,023 more rows]
