# Supplementary material for: Long-term menopause exacerbates vaginal wall support injury in ovariectomized rats by regulating amino acid synthesis and glycerophospholipid metabolism
Source: Front Endocrinol (Lausanne). 2023 Jun 22;14:1119599. doi: 10.3389/fendo.2023.1119599 (PMC10324610; doi:10.3389/fendo.2023.1119599)
Supplement: Supplementary file 5 [file Table_5.xlsx]

## Sheet: Sheet1
Index	Formula	Compounds	物质	Class I	物质一级分类	Class II	物质二级分类	Level	score	CAS	Con1	Con2	Con3	Con4	Con5	Con6	Con7	Con8	Meno1	Meno2	Meno3	Meno4	Meno5	Meno6	Meno7	Meno8	VIP	P-value	Fold_Change	Log2FC	Type
MEDP0058	C11H20N2O6	L-Saccharopine	L-酵母氨酸	Amino acid and Its metabolites	氨基酸及其代谢物	Amino acids	氨基酸	2	0.6415	997-68-2	45969.1	46612.2	43684.7	45267.3	45035.3	45243.2	44985.3	45206.5	41330.9	55700.1	56881.5	55148.5	48037.2	46505.5	47699.3	48154	1.23567	0.045145	1.10346	0.142037	up
MW0126293	C5H5N3O	Pyrazinamide	吡嗪酰胺	Organic acid And Its derivatives	有机酸及其衍生物	Organic acid And Its derivatives	有机酸及其衍生物	2	0.6608	98-96-4	407052	298036	435723	413568	313541	333117	349965	582291	184650	95507.5	88077.7	102202	507035	308399	255537	123250	1.53049	0.0107966	0.531281	-0.912454	down
MW0169549	C6H6N2O	Niacinamide	烟酰胺	Alcohol and amines	醇、胺类	Amines	胺类	1	0.935	98-92-0	6.55867e+06	4.89574e+06	7.15204e+06	6.79751e+06	5.07747e+06	5.47892e+06	5.74655e+06	9.58716e+06	2.83571e+06	1.33852e+06	1.34404e+06	1.54719e+06	8.36625e+06	5.05704e+06	4.07068e+06	1.86843e+06	1.53622	0.0105767	0.515222	-0.956733	down
MW0124206	C4H6O2	gamma-Butyrolactone	γ-丁内酯	Aldehyde,Ketones,Esters	醛、酮、酯类	Esters	酯类	2	0.662	96-48-0	11511.3	8332.72	12996.9	11495.7	14873.2	20537.8	8961.65	9832.04	4833.47	7247.29	4317.58	6138.78	4011.77	6870.13	9491.27	6780.55	1.8326	0.00271923	0.504264	-0.987749	down
MW0114200	C16H25NO2	Desvenlafaxine	去甲文拉法辛	Benzene and substituted derivatives	苯及其衍生物	Phenolics	苯酚类	2	0.7059	93413-62-8	66667	62760.5	43748.7	54275.3	42959.6	50880.3	41264.9	44201.3	37346.8	43714.4	38213.8	38905.5	38993.8	45379.4	37817.4	35496.8	1.48416	0.0124145	0.776551	-0.364848	down
MW0161667	C19H18N2O4	N-Caffeoyl serotonin	N-咖啡酰血清素	Alcohol and amines	醇、胺类	Amines	胺类	3	0.9217	928765-97-3	980.566	1329.77	1578.02	1178.2	1512.07	1718.71	1751.73	1446.53	1437.53	4096.31	4027.62	2749.37	1403.04	1875.31	2195.97	2546.62	1.46141	0.0208372	1.76866	0.822655	up
MW0014042	C6H12O	cis-3-Hexen-1-ol	（E)-3-己烯-1-醇	Organic acid And Its derivatives	有机酸及其衍生物	Organic acid And Its derivatives	有机酸及其衍生物	2	0.7839	928-96-1	22676.1	23832.1	22735.7	22906.1	23692.4	22804.3	23604.2	22939	23209.1	24907.4	25562.6	25407.6	23624.9	25093.4	24265.8	23521.2	1.58393	0.00481544	1.05617	0.078842	up
MW0144429	C26H39N5	AGELASINE	-	Heterocyclic compounds	杂环化合物	Heterocyclic compounds	杂环化合物	2	0.7	92664-80-7	66823.4	67183	65854.1	66076.1	64461.4	66492.6	66847.5	65992.8	67416	73362.7	74181.2	72273.8	73873.5	71069	73642.1	73432.5	2.02858	4.82481e-05	1.09348	0.128928	up
MW0114547	C6H13NO8S	Glucosamine 6-sulfate	氨基葡萄糖6-硫酸盐	Others	其他	Others	其他	2	0.5266	91674-26-9	94072.2	104876	91525	90038.3	96720.1	96042.2	97172.9	97785.8	99636.5	98573.1	98430.5	102452	100857	102188	102148	97959.1	1.27053	0.0354047	1.04427	0.0624997	up
MW0054942	C26H55N2O7P	methylcarbamyl PAF	甲基氨基甲酰PAF C-16	GP	甘油磷脂类	PC	磷脂酰胆碱	2	0.8301	91575-58-5	109979	103530	114893	97255.6	102053	94565.2	99260.5	102294	141883	95716	111658	111135	152425	121625	124615	113918	1.35719	0.0237096	1.18104	0.240057	up
MW0006953	C32H39NO2	Ebastine	依巴斯汀	Benzene and substituted derivatives	苯及其衍生物	Benzene and substituted derivatives	苯及其衍生物	2	0.675	90729-43-4	11648.5	6733.49	15038.9	7042.93	4060.12	13315.1	1885.85	3741.43	2039.42	2244.62	1989.16	362.347	2100.55	2052.37	2236.26	2029.88	1.66684	0.00947911	0.237206	-2.07579	down
MEDN0362	C23H46NO7P	LPE(18:1/ 0:0)	LPE(18:1/0:0)	GP	甘油磷脂类	LPE	溶血磷脂酰乙醇胺	1	0.8236	89576-29-4	38473.1	14743	35479.1	42773.7	45487	31450.5	15624	28173.6	18635.8	9889.66	7165.39	5740.86	12053.1	10675.7	7109.41	6834.94	1.91225	0.000768779	0.30969	-1.69111	down
MW0169545	C20H37NO3	N-[(3S)-Tetrahydro-2-oxo-3-furanyl]hexadecanamide	N-[(3S)-Tetrahydro-2-oxo-3-furanyl]hexadecanamide	Amino acid and Its metabolites	氨基酸及其代谢物	Amino acid derivatives	氨基酸衍生物	2	0.8934	87206-01-7	13066.3	12774.1	15890.9	14827.2	12236	13602.2	13681.6	12545.7	10882.7	12381.8	11878.3	12694.6	14082.6	11545	12764.1	12309.2	1.20755	0.039368	0.90715	-0.140587	down
MEDP1904	C23H44NO7P	1-(9Z,12Z-octadecadienoyl)-glycero-3-phosphoethanolamine	LPE(18:2/0:0)	GP	甘油磷脂类	LPE	溶血磷脂酰乙醇胺	1	0.6832	85046-18-0	22044.9	7082.26	17346.9	9893.56	5552.35	7858.89	4596.82	13521.5	6186.02	7127.67	2775.08	2348.31	4472.4	3705.28	2289.02	2330.29	1.62867	0.0138254	0.355348	-1.4927	down
MW0169728	C8H12N2O2	Pyridoxamine	吡哆胺	Heterocyclic compounds	杂环化合物	Heterocyclic compounds	杂环化合物	1	0.5071	85-87-0	48812.3	52313.2	55278.9	39402.1	46690.7	49341.4	52238.9	62420	39404.6	185815	174703	133451	40615.1	55193	82058.5	86764	1.20701	0.049432	1.96312	0.973148	up
MW0122700	C21H21FN2O4S	2-[3-[(4-Fluorophenyl)sulfonyl-methylamino]-1,2,3,4-tetrahydrocarbazol-9-yl]acetic acid	2-[3-[(4-氟苯基)磺酰基-甲氨基]-1,2,3,4-四氢咔唑-9-基]乙酸	Organic acid And Its derivatives	有机酸及其衍生物	Organic acid And Its derivatives	有机酸及其衍生物	2	0.6027	844639-57-2 | 627865-18-3	23.5651	3.48944	21.8069	4.6762	82.2734	27.5879	36.9023	59.5708	16.8789	8.33493	7.20282	3.08959	13.1652	3.3091	3.49556	3.24744	1.34969	0.0334979	0.225971	-2.14579	down
MW0123344	C10H19NS	cis-and trans-5-Ethyl-4-methyl-2-(2-butyl)-thiazoline	-	Heterocyclic compounds	杂环化合物	Heterocyclic compounds	杂环化合物	3	0.6309	83418-54-6	385665	363142	393041	411592	377436	369391	394049	406496	397801	370863	405098	404617	425871	424286	435398	402585	1.10732	0.0445516	1.05344	0.075108	up
MW0150710	C21H32N4O6	HC-Toxin	HC-毒素	Heterocyclic compounds	杂环化合物	Heterocyclic compounds	杂环化合物	2	0.8447	83209-65-8	20341.9	15995	9912.79	14182.2	9666.06	12615.2	11223.3	10990.1	9189.66	11400.3	8281.04	10008.4	10524.5	10627.5	10156.2	9422.21	1.23669	0.0443377	0.758719	-0.398362	down
MW0169786	C23H22O6	Rotenone	鱼藤酮	Heterocyclic compounds	杂环化合物	Heterocyclic compounds	杂环化合物	2	0.7255	83-79-4	11015.8	11673.6	11846.3	11460.4	11642.2	11679.7	12119.4	12073.3	12235.4	15144.3	15271.6	14053.2	13583.5	13943.6	14412.1	13777.5	1.98237	0.000112604	1.20223	0.265708	up
MW0006092	C17H21NO	Atomoxetine	阿托莫西汀	Benzene and substituted derivatives	苯及其衍生物	Phenolics	苯酚类	2	0.6207	82248-59-7	206862	201106	170331	216333	164835	173004	133378	131493	107317	136878	176901	122350	143756	141189	108323	128726	1.38708	0.0105197	0.762477	-0.391234	down
MEDP1740	C3H5NO	Acrylamide	丙烯酰胺	Alcohol and amines	醇、胺类	Amines	胺类	1	0.8087	79-06-1	1.28843e+06	1.26159e+06	1.3084e+06	829103	317906	504752	752189	1.03098e+06	164839	35632.5	104298	252660	456804	709803	691940	313141	1.4569	0.00383366	0.374192	-1.41815	down
MW0012935	C25H54NO6P	(2r)-3-(Hexadecyloxy)-2-methoxypropyl 2-(trimethylammonio)ethyl phosphate	2-O-甲基PAF C-16	GP	甘油磷脂类	PC	磷脂酰胆碱	2	0.7137	78858-44-3	65421.8	48880.9	44222.9	61519	32662.1	42568	42331.3	37305.5	23780.1	48822.8	32276.1	38516.9	34268.6	35114.7	33396	26934.3	1.30593	0.0213537	0.728464	-0.45707	down
MEDN0494	C20H32O4	8,15-DiHETE	8,15-二羟基二十碳四烯酸	FA	脂肪酰类	FFA	游离脂肪酸	2	0.7559	77667-08-4	370137	354119	268364	539317	500738	369715	503131	554311	553661	521954	523196	520399	577616	549991	532944	533103	1.32048	0.0236879	1.24655	0.317944	up
MW0103654	C15H21N5O4	Riboprine	N6-异戊烯基腺苷	Nucleotide And Its metabolites	核苷酸及其代谢物	Nucleotide and Its metabolites	核苷酸及其代谢物	1	0.9193	7724-76-7	26197.6	30895.7	34519.2	7923.92	2231.19	12268.2	4637.85	8926.5	1309.32	144.692	358.82	3583.55	4000.63	3855.17	2074.86	860.493	1.65797	0.0167897	0.126861	-2.97868	down
MW0000166	C20H16N2O4	Camptothecin	喜树碱	Others	其他	Others	其他	2	0.7498	7689-03-4 | 251316-95-7	58767.7	63563.7	60646.2	59934.6	61197.2	60265.6	63668.1	63129.2	61596.6	78217	80155.2	72628	66346.7	67736.8	70465.1	70394.4	1.74375	0.00262722	1.15548	0.208492	up
MEDP1348	C24H48NO7P	1-(9Z-hexadecenoyl)-sn-glycero-3-phosphocholine	LPC(16:1/0:0)	GP	甘油磷脂类	LPC	溶血磷脂酰胆碱	1	0.9076	76790-27-7	56467.8	19616.4	41393.5	43137.8	21752.1	63745.3	9383.96	57035.3	3522.86	6360.94	5676.05	3667.27	4639.83	4630.8	3460.8	2375.47	2.06871	0.0017241	0.109858	-3.18629	down
MW0159784	H3PO4	Orthophosphate	-	Organic acid And Its derivatives	有机酸及其衍生物	Organic acid And Its derivatives	有机酸及其衍生物	3	0.7225	7664-38-2	1.31274e+06	387684	1.0739e+06	2.34175e+06	288902	580702	1.11614e+06	1.93947e+06	905514	54716.6	65625.3	17375.8	869419	414408	170568	46909.7	1.45707	0.0179627	0.281436	-1.82912	down
MW0111287	C18H39NO2	Sphinganine	鞘氨醇	SL	鞘脂类	SPH	鞘氨醇	1	0.8275	764-22-7	30409.9	24557.8	25648.1	30685.5	24076.8	29116.6	27356.8	24320.3	25295.2	33865.4	36644.3	33837	29625.2	27824.5	29851.8	30295	1.24375	0.0326314	1.14371	0.193724	up
FDATN00053	C10H13FN5O7P	Fludarabine phosphate	磷酸氟达拉滨	Others	其他	FDA	药物	1	0.6665	75607-67-9	6498.88	8082.88	11601.3	3506.1	3439.83	3639.32	4196.37	4632.78	5402.64	3016.18	3118.43	3829.91	2650.94	2804.56	2217.01	2837.07	1.30364	0.0499523	0.567503	-0.817299	down
MW0114952	C8H15NO6	N-Acetyl-D-glucosamine	N-乙酰氨基葡萄糖	Carbohydrates and Its metabolites	碳水化合物及其代谢物	Sugar derivatives	糖衍生物	1	0.6484	7512-17-6	394142	990336	545788	494892	171425	612344	541490	324885	104956	162718	2247.76	23621.4	164479	492897	131325	28654.9	1.46898	0.00332929	0.272593	-1.87518	down
FDATP01029	C14H23ClN2O	Lidocaine hydrochloride	-	Others	其他	FDA	药物	1	0.6968	73-78-9	20080	20805.9	13528	18946.5	17151.8	20488.7	15555	13089.6	11802.3	16558.8	15419.1	15393.7	12099.9	13455.4	13650.2	13649.1	1.30065	0.0187551	0.802236	-0.317902	down
MW0124275	C5H5N5O	Guanine	鸟嘌呤	Heterocyclic compounds	杂环化合物	Heterocyclic compounds	杂环化合物	3	0.7384	73-40-5 | 66224-61-1 | 66224-63-3 | 66224-64-4 | 71660-31-6 | 71660-36-1	341419	328662	314575	233678	89473.1	206520	170779	272662	69543.2	8245.07	26641.6	45445.6	54513.1	147738	152837	116497	1.60618	0.000654606	0.317433	-1.65547	down
MEDL00575	C6H13NO2	L-Isoleucine	L-异亮氨酸	Amino acid and Its metabolites	氨基酸及其代谢物	Amino acids	氨基酸	1	0.9204	73-32-5	2.6041e+06	1.94368e+06	2.40883e+06	1.71003e+06	244717	477037	67442.8	2.19225e+06	417404	7337.3	79330.2	184708	911018	1.05862e+06	474758	225426	1.05936	0.0259883	0.288339	-1.79416	down
MW0121600	C11H13NO2	5-Methoxytryptophol	5-甲氧色氨酸	Amino acid and Its metabolites	氨基酸及其代谢物	Amino acids	氨基酸	2	0.615	712-09-4	155.521	3051.55	1495.87	152.82	10851.2	9004.62	3100.28	272.743	13407.1	44929.8	43494.7	32004	604.464	7978.07	12693	20698.8	1.38502	0.0156051	6.26001	2.64617	up
MEDL00760	C10H13NO4	Melevodopa	左旋多巴甲酯	Aldehyde,Ketones,Esters	醛、酮、酯类	Esters	酯类	1	0.7144	7101-51-1	54576.4	57301.4	58703.4	41803	32514.5	23927.1	47683	52995.2	22454.3	1371.49	13812.8	24206.6	36704.8	47312	48016	31630.9	1.02873	0.0266849	0.610301	-0.712406	down
MW0169297	C9H9NO	Indole-3-carbinol	吲哚-3-甲醇	Heterocyclic compounds	杂环化合物	Indole and Its derivatives	吲哚及其衍生物	2	0.8867	700-06-1	97749.4	97128.9	96476.1	92938.1	94336.1	98244.7	100475	102329	103105	126850	127199	119558	108605	109517	116563	111554	1.90812	0.000450919	1.18376	0.243375	up
MW0053475	C11H14O5	Genipin	京尼平	Heterocyclic compounds	杂环化合物	Heterocyclic compounds	杂环化合物	2	0.705	6902-77-8	16344.4	16786.4	31402.7	8572.2	3134.87	11307.3	21647.6	810.88	7975.67	633.012	982.86	670.236	4323.88	1270.64	3781.59	1028.8	1.40431	0.0159376	0.187868	-2.41221	down
MEDP0366	C3H7NO	N,N-Dimethylformamide	N,N-二甲基甲酰胺	Alcohol and amines	醇、胺类	Amines	胺类	1	0.8799	68-12-2	12922.6	10531.1	15974.1	10385.2	22816.2	23392.6	26277.8	21446.4	16751.9	31769.7	34055.6	33842.2	18710.4	28435.5	40060.7	44283	1.39688	0.00722478	1.72463	0.786288	up
MEDP0541	C5H9NO	δ-Valerolactam	δ-戊内胺	Alcohol and amines	醇、胺类	Amines	胺类	1	0.8216	675-20-7	327977	135513	253239	99180.2	393990	271413	371699	311170	175513	149296	137669	188533	157499	153245	183789	171792	1.20585	0.0254073	0.6087	-0.716198	down
MEDP0322	C4H9NO3	L-Homoserine	L-高丝氨酸	Amino acid and Its metabolites	氨基酸及其代谢物	Amino acids	氨基酸	1	0.8947	672-15-1	320098	293545	308559	498604	182969	223441	234264	262067	125485	26444.4	50202.4	110630	176046	189671	187241	140467	1.58159	0.00153407	0.433039	-1.20743	down
FDATP00417	C10H18ClN	Amantadine hydrochloride	盐酸金刚烷胺	Others	其他	FDA	药物	1	0.5107	665-66-7	94632.4	92858.5	90523.8	94260.2	91784	95806.4	98057.7	101952	102878	93627.9	96663.7	100535	106319	102701	102234	101689	1.41874	0.00845447	1.06155	0.0861745	up
MW0159254	C9H17N3O4	Val-Asn	缬氨酸-天冬酰胺	Amino acid and Its metabolites	氨基酸及其代谢物	Small Peptide	小肽	2	0.7788	66170-00-1	83935.3	79621.2	81893.9	47931.9	16564	29684.3	42566.2	64964.9	7771.43	514.514	4945.88	13999.2	28737.2	45529.7	41508.3	17266.9	1.33112	0.00614811	0.358423	-1.48026	down
MW0169988	C4H4N2O2	Uracil	尿嘧啶	Nucleotide And Its metabolites	核苷酸及其代谢物	Nucleotide and Its metabolites	核苷酸及其代谢物	1	0.9332	66-22-8	54823.9	136793	144160	56841.4	116798	207081	113018	60124.5	16812.4	18467.8	20878.2	32214	27839.8	46426.2	47431.8	48214.7	1.86699	0.00364622	0.290325	-1.78426	down
MW0110905	C9H18N6	Altretamine	奥曲他明	Alcohol and amines	醇、胺类	Amines	胺类	2	0.72	645-05-6	124900	124668	121079	118286	120023	119675	122036	123366	124292	135835	137055	138797	136158	129679	132857	133967	1.97215	6.72594e-05	1.09713	0.133735	up
MW0106490	C8H17NO2	DL-2-Aminooctanoic acid	DL-2-氨基辛酸	Organic acid And Its derivatives	有机酸及其衍生物	Organic acid And Its derivatives	有机酸及其衍生物	2	0.7355	644-90-6	10180.8	7408.31	20354.4	64607.6	100717	30897.9	35045.8	78009.5	21361.6	2808.9	7415.43	22148	10808.8	11029.3	11013.2	20279.1	1.30428	0.0416119	0.30777	-1.70007	down
MW0000339	C17H19NO4	Morphine N-oxide	吗啡 N-氧化物	Alkaloids	生物碱	Isoquinoline alkaloids	异喹啉类生物碱	2	0.6567	639-46-3	17186.4	21832.9	21526.4	21352.7	18223.6	19983.4	25699	20757.8	23912.1	25170.9	28706.7	28925.3	32049.8	23173.5	15956.8	29505.6	1.25603	0.0282041	1.24518	0.316358	up
MW0108213	C5H11NO2S	Methionine	L-蛋氨酸	Amino acid and Its metabolites	氨基酸及其代谢物	Amino acids	氨基酸	1	0.9285	63-68-3	1.06361e+06	886802	1.02757e+06	509670	202175	287922	569300	825307	49616.9	3007.34	49277.3	115923	322315	529697	385319	147570	1.39078	0.00471265	0.298329	-1.74503	down
MEDP1754	C6H8O4	Dimethyl fumarate	富马酸二甲酯	Aldehyde,Ketones,Esters	醛、酮、酯类	Esters	酯类	1	0.6224	624-49-7	74737.1	71497.4	67880.9	69048.9	48671.2	68445.4	68202.5	50742.2	69042	82591	85734.1	86487.5	84207.6	79386.5	78893.3	78120.6	1.61645	0.00214014	1.2412	0.311735	up
MEDP0125	C5H14NO+	Choline	胆碱	Tryptamines,Cholines,Pigments	色胺、胆碱、色素	Cholines	胆碱类	1	0.9685	62-49-7	1.1782e+07	1.08342e+07	1.12828e+07	1.09755e+07	1.14836e+07	1.08201e+07	1.11985e+07	1.03157e+07	5.571e+06	2.8732e+06	4.65249e+06	8.19489e+06	9.15289e+06	1.09475e+07	1.09511e+07	1.01724e+07	1.31846	0.019858	0.704857	-0.504597	down
MW0006930	C8H11NO2	Dopamine	多巴胺	Alcohol and amines	醇、胺类	Polyamines	多胺	1	0.8829	62-31-7	345403	143098	169819	225072	54923.8	71874.4	115486	313825	96103.5	5199.65	29678	53311.2	143422	107738	128363	74478	1.13924	0.0371869	0.443413	-1.17328	down
MW0107929	C5H12N2O2	DL-Ornithine	L-乌氨酸	Amino acid and Its metabolites	氨基酸及其代谢物	Amino acids	氨基酸	2	0.7324	616-07-9 | 128551-39-3 | 7006-33-9	179674	189040	182682	180603	193683	189398	185013	186472	192044	187065	189645	201780	201394	216865	189179	209149	1.40995	0.013296	1.06764	0.094427	up
MW0104770	C9H8O3	2-Hydroxycinnamic acid	2-羟基肉桂酸	Benzene and substituted derivatives	苯及其衍生物	Phenolic acids	酚酸类	1	0.8954	614-60-8	427340	176755	206969	269529	66639.4	85893.1	138599	382231	120909	6506.22	32486.8	62433.6	164938	129281	153924	85543.8	1.16388	0.0352145	0.431039	-1.21411	down
MW0007573	C15H15NO2	Mefenamic acid	甲灭酸	Benzene and substituted derivatives	苯及其衍生物	Benzene and substituted derivatives	苯及其衍生物	2	0.8278	61-68-7	54178.8	53362	47793.4	54732.6	52468.7	49345.9	49808.5	51393.5	54550.9	32474.9	31287.9	39058.7	53923	49784.3	42177.3	39129.5	1.31382	0.0289339	0.828856	-0.270807	down
MW0125521	C12H16N2	N,N-Dimethyltryptamine	二甲基色胺	Tryptamines,Cholines,Pigments	色胺、胆碱、色素	Tryptamines	色胺	2	0.5375	61-50-7	19898.3	20717.8	20623.7	18637.5	21777.2	21191.9	20907.6	21125.6	21895.7	32345.1	28016.8	25802.1	22677.1	22304.5	24637	23600.6	1.63107	0.00797682	1.22076	0.287782	up
MW0054784	C4H6N2S	Methimazole	甲巯咪唑	Heterocyclic compounds	杂环化合物	Heterocyclic compounds	杂环化合物	1	0.5707	60-56-0	4467.31	12595.7	8466.94	4657.78	31089	15014	7196.4	2327.31	8040.03	28701	33952.6	53659.3	5711.05	13874.3	27526.2	59424	1.19791	0.0417874	2.69056	1.4279	up
MEDN0006	C9H11NO3	L-Tyrosine	L-酪氨酸	Amino acid and Its metabolites	氨基酸及其代谢物	Amino acids	氨基酸	1	0.9519	60-18-4	3.07256e+06	1.21339e+06	1.48875e+06	1.92752e+06	427817	565925	977028	2.76146e+06	801948	44838.3	209390	400021	1.14691e+06	839051	1.00098e+06	551273	1.19578	0.0325564	0.40166	-1.31595	down
MEDL02339	C4H11O4P	Diethyl hydrogen phosphate	磷酸二乙酯	Aldehyde,Ketones,Esters	醛、酮、酯类	Esters	酯类	2	0.705	598-02-7	315663	313361	308653	296321	297375	295017	318629	322602	345659	367690	356626	360697	361094	365443	380093	364130	2.13374	5.83914e-08	1.1758	0.233643	up
MW0107563	C11H21N3O4	Ile-Gln	L-异亮氨酸-L-谷氨酰胺	Amino acid and Its metabolites	氨基酸及其代谢物	Small Peptide	小肽	2	0.6707	59652-60-7	2634.4	2614.33	2344.12	2159.02	2651.4	2774.06	2786.96	2232.21	2633.96	2969.3	3398.69	2949.93	2500.4	3164.22	2888.67	3181.04	1.48708	0.00634096	1.17279	0.229942	up
MW0009518	C13H20N2O2	Procaine	普鲁卡因	Benzene and substituted derivatives	苯及其衍生物	Benzene and substituted derivatives	苯及其衍生物	3	0.5887	59-46-1	14046.2	13500	14006.2	14016.9	15643	14590.9	14940.7	15316.6	13799.4	17391.9	18731	16078.2	14698	15126.1	15520.3	15751.2	1.17797	0.0467843	1.09508	0.131043	up
MW0108964	C4H11O3PS	O,O-Diethyl hydrogen thiophosphate	O，O-二乙基硫代磷酸酯	Aldehyde,Ketones,Esters	醛、酮、酯类	Esters	酯类	2	0.8962	5871-17-0	1.30204e+07	1.2495e+07	1.18791e+07	1.20497e+07	1.29739e+07	1.39647e+07	1.45648e+07	1.40976e+07	1.58012e+07	1.42791e+07	1.39106e+07	1.48998e+07	1.62395e+07	1.64983e+07	1.58619e+07	1.52985e+07	1.74309	0.000395671	1.16892	0.22517	up
MW0120983	C9H10N2	5,6-Dimethylbenzimidazole	5,6-二甲基苯并咪唑	Benzene and substituted derivatives	苯及其衍生物	Benzene and substituted derivatives	苯及其衍生物	1	0.7303	582-60-5	7807.7	8962.89	8803.61	7403.72	7415.48	8145.84	8248.72	10444.6	6986.58	26756.9	25864.1	20245.7	7168.9	9263.08	13279.4	13848.8	1.26832	0.0417149	1.83562	0.876268	up
MW0169991	C9H12N2O6	Uridine	尿嘧啶核苷	Nucleotide And Its metabolites	核苷酸及其代谢物	Nucleotide and Its metabolites	核苷酸及其代谢物	1	0.8685	58-96-8	13464.2	25135.1	36639.4	9623.15	33438.3	75885.9	8956.33	6498.72	8228.53	6898.3	6653.1	3176.63	1274.14	1733.33	4307.62	16430.5	1.54097	0.0443638	0.232312	-2.10587	down
MW0169518	C6H14N2O	N-Acetylputrescine	N-乙酰腐胺	Alcohol and amines	醇、胺类	Amines	胺类	1	0.6509	5699-41-2	43175.9	19865.2	23155.5	50263	13637.9	17952.5	26610.5	36263.8	20636.2	4542.48	1534.14	6202.38	21453.6	20726.8	20441	9698.89	1.32653	0.0143525	0.455714	-1.1338	down
MW0124772	C10H10O4	Meconin	麦可宁	Heterocyclic compounds	杂环化合物	Heterocyclic compounds	杂环化合物	2	0.7239	569-31-3	9719.49	9077.23	10196.1	10368.2	9541.45	10434.2	11087.4	11497.2	10830.2	11262.2	10819.6	11964.9	10969.4	11972.9	11032.8	11161.2	1.41244	0.00997057	1.09877	0.135896	up
FDATN01488	C5H9NO4	L-Glutamic acid	L-谷氨酸	Amino acid and Its metabolites	氨基酸及其代谢物	Amino acids	氨基酸	1	0.9508	56-86-0	1.38819e+06	1.8174e+06	1.47028e+06	2.65472e+06	996369	1.26495e+06	1.11994e+06	1.16635e+06	623946	100987	213241	689657	1.06161e+06	1.10772e+06	855725	653523	1.47046	0.00355743	0.446735	-1.16251	down
MW0106988	C5H10N2O3	Glutamine	L-谷氨酰胺	Amino acid and Its metabolites	氨基酸及其代谢物	Amino acids	氨基酸	1	0.9546	56-85-9	1.02924e+06	472233	897578	1.26719e+06	384515	400947	664788	743260	339902	61053.8	108587	59870.6	271546	300461	497274	359641	1.6051	0.00305255	0.341027	-1.55204	down
MW0105914	C4H7NO4	L-Aspartic acid	L-天冬氨酸	Amino acid and Its metabolites	氨基酸及其代谢物	Amino acids	氨基酸	1	0.7127	56-84-8	179609	63762.8	72124.1	118742	22883	27065.6	45219	171608	43616.2	2301.84	9003.08	21812.4	82209.9	43097.1	45785.3	24113.9	1.16924	0.0491015	0.387924	-1.36615	down
MW0007258	C3H8O3	Glycerol	甘油	Alcohol and amines	醇、胺类	Alcohols	醇类	2	0.6922	56-81-5	2283.38	832780	1145.25	839910	7248.47	2446.63	2399.03	7707.25	861220	811948	813872	809530	897359	855334	829045	829334	1.75285	0.00245261	3.95516	1.98374	up
MW0109669	C3H7NO3	L-Serine	L-丝氨酸	Amino acid and Its metabolites	氨基酸及其代谢物	Amino acids	氨基酸	1	0.928	56-45-1	401644	266245	286611	231703	90949.6	107759	156666	142744	114990	11764.7	25958.3	82327.6	89953.3	151419	144562	112838	1.31092	0.0167089	0.435673	-1.19868	down
MW0112869	C5H10O	Prenol	异戊二烯	Alcohol and amines	醇、胺类	Alcohols	醇类	2	0.83	556-82-1	119171	61214.4	67445	78066.6	26074.7	29057.2	45525.2	102948	34364	4233.04	11976.7	24908.2	53405.5	43026.2	41948.8	26178.5	1.27181	0.0198185	0.453334	-1.14135	down
MW0003330	C8H9NO	N-Acetylarylamine	乙酰苯胺	Benzene and substituted derivatives	苯及其衍生物	Benzene and substituted derivatives	苯及其衍生物	3	0.9541	55576-55-1	15228.9	16029.9	17249.1	15478.8	15075.8	14680.1	15765	14507.6	15713.5	14977.7	17144.2	16885.3	16456.3	22065.2	17928.5	19496.8	1.24879	0.0385411	1.13428	0.181773	up
MW0003256	C14H14O	2-Methylbenzhydrol	邻甲基苯酚	Benzene and substituted derivatives	苯及其衍生物	Benzene and substituted derivatives	苯及其衍生物	2	0.7143	5472-13-9	29637.3	25066.9	25084.1	26066.9	26847.4	24508.6	25110.2	25458.8	26549	16205.9	16800.4	19923.6	28319	25053.7	22154.9	22553	1.19362	0.0488597	0.854555	-0.226755	down
MW0168969	C24H40N2	Conessine	甜菜	Heterocyclic compounds	杂环化合物	Heterocyclic compounds	杂环化合物	2	0.6356	546-06-5	183153	186936	182350	179868	183438	179582	186222	184811	184231	201958	202275	197560	194883	194233	193279	192972	1.88426	0.000359485	1.06481	0.0905927	up
MEDL02767	C18H37NO2	Palmitoylethanolamide	棕榈酰乙醇酰胺	FA	脂肪酰类	Others	其他	3	0.7779	544-31-0	14006.5	15170.5	16493.4	8025.21	4697.15	36314.3	5632.39	8667.33	3833.2	2597.95	4766.94	2926.33	4681.19	5467.95	4479.1	3464.26	1.69788	0.0321495	0.29555	-1.75853	down
FDATP01719	C8H19N	Octodrine	Octodrine (2-Amino-6-methylheptan)	Others	其他	FDA	药物	1	0.6022	543-82-8	244718	246367	242455	242551	246514	247254	247784	244051	247132	248816	253164	255819	252268	246384	251186	248429	1.62374	0.0025806	1.02116	0.0302037	up
MW0000002	C5H8O	4-Pentyn-1-ol	4-戊炔-1-醇	Others	其他	Hydrocarbon derivatives	烃衍生物	2	0.7465	5390-04-5 | 390-04-5	2590.06	773.528	962.04	625.313	1036.22	607.326	1170.04	1758.16	765.472	481.167	431.98	634.448	430.869	385.049	487.169	523.165	1.59663	0.0258596	0.43468	-1.20197	down
MEDL02295	C10H15NO	Hordenine	大麦芽碱	Benzene and substituted derivatives	苯及其衍生物	Phenolics	苯酚类	1	0.6597	539-15-1	13324.3	12777.1	12446	11422.8	15142.7	15903.8	15962.9	16426.5	17207.4	16811.4	16554.9	18944.1	17787.6	19080.1	19897.2	18910.6	1.73294	0.000335545	1.2803	0.356476	up
MW0054600	C21H44NO7P	LysoPE 16:0	溶血磷脂酰乙醇胺 16:0	GP	甘油磷脂类	LPE	溶血磷脂酰乙醇胺	1	0.8164	53862-35-4	55673.6	27729.7	56582.9	56376.7	52365.7	44127	28246.2	38186.9	23077.4	11326.3	9255.81	9044.1	17652.4	13823.8	9600.4	10525.2	2.05101	6.9918e-05	0.290311	-1.78433	down
MW0012825	C24H52NO6P	1-O-Hexadecyl-sn-glycero-3-phosphocholine	PC(O-16:0/0:0)	GP	甘油磷脂类	PC	磷脂酰胆碱	1	0.9004	52691-62-0 | 97288-09-0	35489.1	16738.3	28769.5	33178.1	44378.5	21347.8	20315.6	33324.2	4284.19	11530.1	8760.74	11322.9	8773.39	6740.66	8181.84	8373.44	2.05077	0.000294076	0.291029	-1.78077	down
MW0004090	C9H8O5	7-Methoxy-2H-1,3-benzodioxole-5-carboxylic acid	7-甲氧基-2H-1,3-苯并二氧戊环-5-羧酸	Benzene and substituted derivatives	苯及其衍生物	Benzene and substituted derivatives	苯及其衍生物	3	0.5381	526-34-1	37833.6	27991.7	26982.8	37354.2	24221.3	29718	23854.9	28934.5	41756	29797.7	54464.9	32937.1	35286.6	33979.7	43176	30742.3	1.26641	0.037458	1.27544	0.350995	up
MW0169356	C10H9N5O	Kinetin	激动素	Hormones and hormone related compounds	激素及激素相关物质	Hormones and hormone related compounds	激素及激素相关物质	2	0.7551	525-79-1	29098.5	28171.1	30674.5	31251.5	30333.6	29992.2	29390.9	30008.4	30279.6	22446.5	20425.9	23408.6	28367.7	28518.4	27229.8	25236	1.49011	0.0110328	0.861845	-0.2145	down
MW0124068	C9H12N4O3	Etofylline	茶碱	Nucleotide And Its metabolites	核苷酸及其代谢物	Nucleotide and Its metabolites	核苷酸及其代谢物	2	0.6988	519-37-9	69352	69681.2	66855.9	69976.5	71943.7	72657.4	70058.7	76232.1	75857.9	68545.5	72126.6	77979.6	74902.5	76152.1	76556.7	71710.3	1.11076	0.0392898	1.04777	0.0673216	up
MW0168576	C6H7N5	3-Methyladenine	3-甲基腺嘌呤	Nucleotide And Its metabolites	核苷酸及其代谢物	Nucleotide and Its metabolites	核苷酸及其代谢物	2	0.7035	5142-23-4 | 60192-57-6	24020.9	28949.1	24113.3	26457	29848.5	26232.7	24933.4	17646.6	32072.4	38685.9	39292.9	35663.7	23158.8	27821	30087.9	33468.3	1.42276	0.00904862	1.28709	0.364109	up
MW0113848	C4H8O2	Acetoin	3-羟基-2-丁酮	Aldehyde,Ketones,Esters	醛、酮、酯类	Ketones	酮类	2	0.795	513-86-0	50611.1	48355.2	47022.2	47267.5	49699.8	51169.8	51315	50334.2	49317.6	57214.1	52764.6	53013	51827.6	51715	49872.9	50494.6	1.26371	0.0327065	1.05166	0.0726646	up
MEDP2105	C16H34O9	3,6,9,12,15,18,21-Heptaoxatricosane-21,23-diol	3,6,9,12,15,18,21-七氧杂二十三烷-21,23-二醇	Benzene and substituted derivatives	苯及其衍生物	Benzene and substituted derivatives	苯及其衍生物	1	0.8833	5117-19-1	407258	333473	223529	306363	218184	263596	219518	228522	185008	227796	190354	187191	188709	209217	185287	166461	1.56539	0.0112246	0.699869	-0.514842	down
MEDP1002	C7H16NO2+	Acetylcholine	乙酰胆碱	Aldehyde,Ketones,Esters	醛、酮、酯类	Esters	酯类	1	0.6286	51-84-3	43642.9	17976.1	52637.2	35678.2	56902.5	56167.7	33234.4	74540.7	8553.89	14371.2	10333.4	19258.1	27035	11263.4	34205.8	41871.3	1.58432	0.0052213	0.450111	-1.15165	down
MW0109832	C2H4OS	Ethanethioic acid	齐墩果酸	Organic acid And Its derivatives	有机酸及其衍生物	Organic acid And Its derivatives	有机酸及其衍生物	3	0.5393	507-09-5	738404	441599	691011	825412	359049	466479	667095	820618	738862	10878.3	16656.8	60609.5	782028	509084	229665	104473	1.29535	0.0327817	0.489505	-1.0306	down
MW0054155	C5H10O2	Isovaleric acid	3-甲基丁酸酯	FA	脂肪酰类	FFA	游离脂肪酸	2	0.5666	503-74-2	377182	378631	366258	366263	370857	372551	372102	371186	373081	379254	393171	395580	393773	383262	379826	370892	1.48768	0.010725	1.03153	0.0447888	up
MW0169254	C12H10N2O	Harmol	哈莫尔	Heterocyclic compounds	杂环化合物	Indole and Its derivatives	吲哚及其衍生物	3	0.8495	487-03-6	1925.09	1477.7	2008.68	1887.95	2233.13	2179.94	1482.03	1467.49	1329.77	3245.45	3109.97	2480	2256.91	1839.72	2215.93	2743.75	1.07108	0.0467684	1.31097	0.390639	up
MW0112119	C12H22O	2-Dodecenal	2-十二烯醛	Aldehyde,Ketones,Esters	醛、酮、酯类	Aldehydes	醛类	2	0.6635	4826-62-4	31119.9	30904.7	29066.5	33247.6	20005.9	22723.5	21789.5	27749.2	26746.5	15630.2	16798.3	18356	25966.4	23454.6	19501.7	17891	1.35173	0.0135145	0.758723	-0.398355	down
MW0000241	C9H15NO3	3-Hydroxy-8-methyl-8-azabicyclo[3.2.1]octane-2-carboxylic acid	3-羟基-8-甲基-8-氮杂双环[3.2.1]辛烷-2-羧酸	Alkaloids	生物碱	Tropan alkaloids	莨菪烷类生物碱	2	0.5209	481-37-8	322216	327040	317614	315464	313829	311388	317270	332596	291498	372312	378156	373758	364646	358727	365467	357608	1.56431	0.00561557	1.11917	0.162423	up
MEDL01794	C30H48O3	Betulinic acid	白桦脂酸	Terpenoids	萜类	Triterpene	三萜	2	0.58	472-15-1	82137.3	83027.3	80947.1	78447.1	81618.3	78402.9	83347	83113.5	80283.1	87920.4	88548.9	89320.4	84562.2	84398.5	85366.7	88418.8	1.60458	0.00315241	1.05803	0.0813778	up
MW0111094	C2H7N3	Methylguanidine	1-甲胍盐酸盐	Alcohol and amines	醇、胺类	Amines	胺类	1	0.6506	471-29-4	25611.7	28370.1	26562.5	24680	27448.1	28121.3	28889.5	27584	28509.7	31631.6	32124.2	31789.7	31822.6	31378.8	31910.3	30617.3	1.91897	2.93011e-05	1.14966	0.201211	up
MW0012382	C16H32O2	Isopalmitic acid	14-甲基十五烷酸	FA	脂肪酰类	FFA	游离脂肪酸	2	0.5195	4669-02-7	18228.4	17600.3	17808.2	16826.9	18414.7	16248.6	15915.5	16897.6	18031.5	21554.1	21566.2	20149.2	18714.8	18182.4	19556.9	19940.7	1.71071	0.00113584	1.14322	0.193102	up
MW0015058	C8H16O	(R)-Sulcatol	6-甲基-5-庚烯-2-醇	Benzene and substituted derivatives	苯及其衍生物	Benzene and substituted derivatives	苯及其衍生物	2	0.6914	4630-06-2	15159	14755.9	13889.8	13175.7	15454.6	14043.7	16208.1	16998.3	17576	19448.9	20423.1	19729.1	18765.6	19633.5	20527.8	19632.1	2.03463	2.07412e-06	1.30121	0.379859	up
MW0105212	C5H11N3O2	4-Guanidinobutyric acid	4-胍基丁酸	Organic acid And Its derivatives	有机酸及其衍生物	Organic acid And Its derivatives	有机酸及其衍生物	2	0.6673	463-00-3	29768.2	26098.4	26152.7	27350.5	29344.8	31661.5	30105.4	33074.9	34423.6	33031.6	33713.9	34393.7	35543	36174.1	34703.8	31674.7	1.75076	0.0004699	1.1717	0.228606	up
MEDN0428	C14H17N5O8	N6-Succinyl Adenosine	N6-琥珀酰腺苷	Nucleotide And Its metabolites	核苷酸及其代谢物	Nucleotide and Its metabolites	核苷酸及其代谢物	1	0.9088	4542-23-8	13227.1	4347.82	9676.94	14903.5	21691.5	20694.3	7346.87	18724.1	2166.65	2461.45	3130.77	6444.09	1184.55	2548.8	7429.2	3028.49	1.85948	0.00213414	0.256699	-1.96185	down
MW0111217	C17H37N	N-Methyldioctylamine	N-甲基二辛胺	Alcohol and amines	醇、胺类	Amines	胺类	2	0.7212	4455-26-9	4052.67	6907.12	4616.31	4098.97	1294.66	3933.57	1626.15	1158.87	1266.84	1767.65	1855.27	1667.52	927.992	867.362	1051.11	2162.45	1.33026	0.0240058	0.417728	-1.25936	down
MW0168405	C6H13NO2	(±)-erythro-Isoleucine	L-别异亮氨酸	Amino acid and Its metabolites	氨基酸及其代谢物	Amino acids	氨基酸	1	0.8913	443-79-8	2.90528e+07	2.17332e+07	2.43955e+07	1.82715e+07	6.66663e+06	9.12268e+06	1.63792e+07	2.68035e+07	8.18126e+06	694758	2.5415e+06	5.6849e+06	1.37232e+07	1.38327e+07	1.45724e+07	6.85638e+06	1.29117	0.0081763	0.433571	-1.20566	down
MW0169480	C6H9N3O3	Metronidazole	2-甲基-5-硝基咪唑-1-乙醇	Heterocyclic compounds	杂环化合物	Heterocyclic compounds	杂环化合物	1	0.5563	443-48-1	41370	43124.4	43744.6	42547	41553	44325.5	44362.3	44060.2	44594.4	50230.6	51128.8	50489.7	46584.4	47052.8	48068.1	47646.7	1.89806	0.000162311	1.11797	0.160876	up
MADP0492	C5H6N2O	2-pyrimidine methanol	2-嘧啶甲醇	Heterocyclic compounds	杂环化合物	Heterocyclic compounds	杂环化合物	1	0.5778	42839-09-8	8493.85	8501.49	8365.29	7163.76	7923.72	8551.13	9071.26	9915.9	10323.1	11492.8	11482.2	12790.9	10800.2	11712.4	12916.2	11752.5	2.00574	3.01978e-06	1.3719	0.456172	up
MW0062226	C20H32O5	prostaglandin D2	前列腺素D2	Hormones and hormone related compounds	激素及激素相关物质	Hormones and hormone related compounds	激素及激素相关物质	1	0.7674	41598-07-6	46373.5	41950	72329.1	32172.6	7547.97	20592.7	25788.5	103888	3789.85	7722.65	2330.86	14444.6	22601.5	18720.9	17420.4	5406.6	1.5079	0.0217434	0.263623	-1.92345	down
MW0148167	C9H11NO2	(s)-3-Amino-3-phenylpropanoic acid	(s)-3-氨基-3-苯基丙酸	Aldehyde,Ketones,Esters	醛、酮、酯类	Esters	酯类	3	0.8967	40856-44-8	10560.9	11185.2	9187.77	9983.78	11133.9	11504.3	11138.7	9578.8	9304	13775.5	13973.9	14510.5	12395.6	11513.1	12072.3	11908.6	1.36244	0.0163012	1.18013	0.238945	up
MW0112815	C7H16O	xi-3-Heptanol	xi-3-庚醇	Alcohol and amines	醇、胺类	Alcohols	醇类	2	0.5918	40617-58-1	896060	869792	873008	905832	909898	917855	945410	914716	913516	1.05697e+06	1.00066e+06	966275	942702	944441	944469	935725	1.51996	0.00835731	1.06529	0.0912407	up
MW0109035	C3H11NO7P2	Pamidronate	帕米膦酸盐	Organic acid And Its derivatives	有机酸及其衍生物	Organic acid And Its derivatives	有机酸及其衍生物	2	0.7436	40391-99-9	19375.5	18303.4	17686.3	18158.2	21717.3	21771.8	19081.1	19321.2	19798.8	23159.8	19903.4	22951.4	25304.1	23962.5	20324.5	24069.3	1.46064	0.0067418	1.15481	0.20765	up
MW0108024	C23H36N6O4	Lys-Trp-Lys	L-赖氨酸-L-色氨酸-L-赖氨酸	Amino acid and Its metabolites	氨基酸及其代谢物	Small Peptide	小肽	2	0.721	38579-27-0	18770.9	11271.2	18647	13552.4	12700.8	7226.75	8081.11	11447.5	6508.74	5227.43	7149.45	5048.89	7080.93	7174.27	5699.47	4533.22	1.82004	0.00280961	0.476141	-1.07054	down
MW0137272	C18H19NO3	Aegeline	爱格琳	Heterocyclic compounds	杂环化合物	Heterocyclic compounds	杂环化合物	2	0.604	37791-13-2	3932.93	4614.22	4320.79	4193.57	4156.8	4184.33	4226.24	4680.27	4579.48	4719.71	4237.57	4809.92	4729.69	4762.16	4790.79	4818.4	1.51531	0.00361563	1.09148	0.126285	up
MW0049055	C4H6O2	Crotonic acid	巴豆酸	Organic acid And Its derivatives	有机酸及其衍生物	Organic acid And Its derivatives	有机酸及其衍生物	2	0.7372	3724-65-0	373932	374403	366462	374548	383044	391317	383549	378239	376894	388065	402492	400768	386164	384002	378724	387942	1.205	0.0350811	1.0263	0.0374461	up
MW0106169	C6H13N3O3	Citrulline	L-瓜氨酸	Amino acid and Its metabolites	氨基酸及其代谢物	Amino acids	氨基酸	1	0.7275	372-75-8	127580	70686.5	71007.1	141170	34600.3	55221.1	60054.4	110023	38698.8	20862.5	13901.1	30610.2	44939.7	44181.7	47078.9	34265.4	1.62986	0.0072321	0.409549	-1.28789	down
MW0160374	C16H20N2O3	N-(indole-3-acetyl)-L-leucine	N-(吲哚-3-乙酰)-L-亮氨酸	Organic acid And Its derivatives	有机酸及其衍生物	Organic acid And Its derivatives	有机酸及其衍生物	3	0.6629	36838-63-8	6914.96	7678.78	8723.98	7291.99	8309.08	8033.21	7715.49	8210.8	7460.16	15123.2	14459.8	11579.2	8029.73	8486.98	11371	9659.34	1.38958	0.024785	1.37042	0.454613	up
MW0105103	C7H11N3O2	3-Methyl-L-histidine	3-甲基-L-组氨酸	Amino acid and Its metabolites	氨基酸及其代谢物	Amino acid derivatives	氨基酸衍生物	1	0.921	368-16-1	9335.08	2403.67	4369	8701.26	6068.87	942.358	6587.59	8762.09	17659.3	4606.67	2296.68	22861.3	23959.3	15690.2	27564.6	4850.61	1.0081	0.0371646	2.53316	1.34094	up
MW0052505	C27H44O6	Ecdysone	蜕皮激素	Organic acid And Its derivatives	有机酸及其衍生物	Organic acid And Its derivatives	有机酸及其衍生物	2	0.6544	3604-87-3	40569	22893.1	44573.7	30674.1	26803.7	10862	12047.2	16414.2	9836.52	8078.85	8941.47	6600.59	8416.01	7744.53	5900.92	6988.9	1.86009	0.00506206	0.305159	-1.71237	down
MW0112755	C3H7NO	3-Aminopropionaldehyde	3-氨基丙醛；β-氨基丙醛	Aldehyde,Ketones,Esters	醛、酮、酯类	Aldehydes	醛类	3	0.634	352-92-1	20647.8	18163.5	10993.9	19648.1	19088.7	11057.6	10263.4	9341.09	15483.6	37025.9	41586.6	54094.3	12647	14728.4	24615.7	57343.6	1.33187	0.0299149	2.16037	1.11128	up
MW0062275	C20H32O5	Epoprostenol	依前列醇	Hormones and hormone related compounds	激素及激素相关物质	Hormones and hormone related compounds	激素及激素相关物质	2	0.7753	35121-78-9	48259.8	22989.2	44343.9	21050.6	12690.8	13395.3	38039.9	23409.2	12378.9	1248.38	11068.3	5236.27	12099	29712.2	25008.8	20807.1	1.11326	0.0439018	0.524398	-0.931265	down
MW0122352	C16H14FN3O	7-Aminoflunitrazepam	7-氨基氟硝西泮	Heterocyclic compounds	杂环化合物	Heterocyclic compounds	杂环化合物	2	0.7014	34084-50-9	5795.15	9604.37	17640.3	800.223	9489.74	19684.9	16219.4	2846.35	3442.19	2470.27	1177	2624.23	2046.14	889.394	4137.16	2331.15	1.36376	0.0154842	0.232912	-2.10214	down
MW0002028	C8H7NO3	Formylanthranilic acid	2-(甲酰氨基)苯甲酸	Benzene and substituted derivatives	苯及其衍生物	Benzene and substituted derivatives	苯及其衍生物	1	0.5547	3342-77-6	43023.3	44117.7	40802.9	40573.9	39681.5	41609.9	41352.1	41348.7	41978.3	49292.7	48226.9	48790.5	46860.6	45693.3	45643.9	43595.3	1.78782	0.000864181	1.11299	0.154445	up
MW0006644	C10H12O3	Coniferyl alcohol	松柏醇	Benzene and substituted derivatives	苯及其衍生物	Phenolics	苯酚类	3	0.7399	32811-40-8	5226.24	5758.89	5325.21	5527.68	4989.05	5796.99	6135.72	6092.56	6054.39	5671.63	6534.25	6272.21	6300.11	6026.27	6917.29	6676.43	1.52718	0.00385037	1.12486	0.169744	up
MW0106489	C4H10N2O2	2,4-Diaminobutyric acid	2,4-二氨基丁酸	Organic acid And Its derivatives	有机酸及其衍生物	Organic acid And Its derivatives	有机酸及其衍生物	2	0.6678	305-62-4	743326	762558	753686	714278	749476	742584	728759	727184	723122	1.01789e+06	1.00357e+06	897524	761125	755079	851119	843781	1.43522	0.0210998	1.15728	0.210732	up
MW0108500	C8H18N4O2	N,N-dimethylarginine	N，N-二甲基精氨酸	Amino acid and Its metabolites	氨基酸及其代谢物	Amino acid derivatives	氨基酸衍生物	1	0.8074	30315-93-6	67587.7	69620.6	78389.6	22891.5	5516.77	10025.8	37460.9	33857.6	15133.8	1279.82	201.544	5672.71	17591.9	34659.7	15924	3533.64	1.2432	0.0240797	0.288911	-1.79131	down
MW0113926	C3H7NO	Aminoacetone	氨基丙酮	Aldehyde,Ketones,Esters	醛、酮、酯类	Ketones	酮类	3	0.9849	298-08-8	106371	78874.6	78083.3	97940.4	26343.5	46971.5	50638.8	59089.7	27282.7	5744.09	8011.84	19551.6	26531.9	38782.6	39582.2	29348.2	1.61178	0.00208588	0.357947	-1.48218	down
mws0120	C8H20NO6P	Choline Alfoscerate	sn-甘油-3-磷酸胆碱	GP	甘油磷脂类	PC	磷脂酰胆碱	1	0.9149	28319-77-9	334029	457041	589184	214860	138821	115694	88810.3	65482.9	24604.8	62171.8	199533	37794.3	12555.2	40900.6	166861	86875.7	1.37037	0.0415382	0.31503	-1.66644	down
MW0113062	C13H16O2	4-Hydroxy-3-(3-methyl-2-butenyl)acetophenone	3-异戊二烯基-4-羟基苯乙酮	Aldehyde,Ketones,Esters	醛、酮、酯类	Ketones	酮类	2	0.6157	26932-05-8	13220.1	13115.6	13873.3	12879.2	13178.4	13629.8	13699.9	13836.4	12751	15851	14104.1	14780.9	14521	14816.7	15008	15061.2	1.49287	0.00715887	1.08807	0.121766	up
MW0114590	C12H26O7	Hexaethylene glycol	六甘醇	Alcohol and amines	醇、胺类	Alcohols	醇类	1	0.8645	2615-15-8	484217	485887	328276	457506	346553	396829	316444	329630	282313	333493	299027	298062	302998	325123	270321	244360	1.56737	0.00602668	0.748948	-0.417062	down
MW0004126	C11H14O	3-Methyl-4-phenylbutan-2-one	3-甲基-4-苯基丁-2-酮	Benzene and substituted derivatives	苯及其衍生物	Benzene and substituted derivatives	苯及其衍生物	2	0.7162	2550-27-8	122.432	95.5695	64.3881	33.8001	80.7317	58.1424	63.4041	184.385	88.816	22.4848	33.1432	57.9985	41.3391	36.7004	49.0536	35.5294	1.31974	0.0437241	0.519404	-0.94507	down
MEDP0401	C11H15N5O3S	5'-Deoxy-5'-(Methylthio) Adenosine	5-脱氧-5-甲硫腺苷	Nucleotide And Its metabolites	核苷酸及其代谢物	Nucleotide and Its metabolites	核苷酸及其代谢物	1	0.9354	2457-80-9	46701.2	22127.8	51860.2	98879.7	48844.2	107676	32739.2	72908.8	6350.74	14751.7	1137.14	18239.5	26354.1	4611.87	13819.4	13155.5	1.77275	0.00262852	0.204302	-2.29122	down
MW0142233	C6H11NO3	2-Amino-5-oxohexanoic acid	2-氨基-5-氧代己酸酯	Organic acid And Its derivatives	有机酸及其衍生物	Organic acid And Its derivatives	有机酸及其衍生物	2	0.8696	24438-52-6	186939	187323	183824	175767	180805	185081	186835	197731	172705	218500	217052	220456	217442	220336	223303	218799	1.68892	0.00159595	1.15111	0.20302	up
MW0007866	C17H20O6	Mycophenolic acid	霉酚酸	Organic acid And Its derivatives	有机酸及其衍生物	Organic acid And Its derivatives	有机酸及其衍生物	2	0.7294	24280-93-1	22744.7	21934.2	14716.9	22254.4	16513.3	18943.3	14914.6	16720.6	12796.3	13103.7	11916.2	12799.7	14243.2	14223.3	13004.9	10921.5	1.79885	0.00151528	0.692534	-0.530043	down
MW0114361	C5H12O11P2	D-Ribulose 1,5-bisphosphate	D-核糖-1,5-双磷酸酯	Organic acid And Its derivatives	有机酸及其衍生物	Organic acid And Its derivatives	有机酸及其衍生物	2	0.7497	24218-00-6 | 2002-28-0	10146.4	10163.5	11672.4	10081.7	10153.9	8346.94	9012.64	10664.4	8951.12	8093.69	8700.34	8097.11	9184.83	9604.17	7964.21	7949.15	1.54388	0.00455282	0.854225	-0.227312	down
MW0111261	C11H18N4O2	Pirimicarb	嘧啶威	Heterocyclic compounds	杂环化合物	Heterocyclic compounds	杂环化合物	2	0.6351	23103-98-2	311869	313663	254720	333101	245195	274174	210243	200627	168284	214321	265759	183818	217444	212743	157714	193609	1.4205	0.00819987	0.752799	-0.409663	down
MW0007840	C10H10O4	Monoethyl phthalate	邻苯二甲酸单乙酯	Benzene and substituted derivatives	苯及其衍生物	Benzene and substituted derivatives	苯及其衍生物	2	0.686	2306-33-4	19610.9	17561.2	18174.8	13785.3	9524.64	11510.6	13103.5	17492.4	10160	2456.39	3696.16	6974.24	12950	14509.9	14314.8	10273.9	1.24566	0.0169531	0.623826	-0.680785	down
MW0127577	C10H16Cl3NOS	Triallate	审判	Aldehyde,Ketones,Esters	醛、酮、酯类	Esters	酯类	2	0.7177	2303-17-5	13303.7	12348.7	12795.9	12950.4	12202.4	12635.5	11720.3	12792.2	13663.4	13663.6	13904.1	13739	14151.5	13981.8	14290.3	14385.3	1.94872	2.45624e-05	1.10948	0.149883	up
MW0124336	C8H15N5O	Hydroxyatrazine	羟嗪	Heterocyclic compounds	杂环化合物	Heterocyclic compounds	杂环化合物	2	0.5779	2163-68-0	13862.6	14150.9	14340.5	13359.9	14871.5	13899.6	14380.7	14012.5	14131.9	16822.9	17409.2	15953.2	15118.7	16363.4	16255.2	16592.8	1.81185	0.00065144	1.1397	0.188654	up
MW0103316	C12H17N5O5	N2,N2-Dimethylguanosine	2-(二甲基氨基）胍基	Nucleotide And Its metabolites	核苷酸及其代谢物	Nucleotide and Its metabolites	核苷酸及其代谢物	1	0.9356	2140-67-2	20485	20575.2	28369	8052.21	1530.19	10087.3	7788.55	6390.6	11666.2	310.341	913.094	5900.34	5228.33	6319.93	3563.01	911.131	1.20976	0.0361093	0.337075	-1.56886	down
MW0006146	C23H23N3O3	3-(dimethylamino)-N-(3-(4-hydroxybenzamido)-4-methylphenyl)benzamide	3-(二甲基氨基)-N-[3-[(4-羟基苯甲酰基)氨基]-4-甲基苯基]苯甲酰胺	Benzene and substituted derivatives	苯及其衍生物	Benzene and substituted derivatives	苯及其衍生物	2	0.7502	208260-29-1	19202.3	24255.3	29644.6	2196.23	4638.31	3843.2	8694.72	6663.95	12451.2	3118.4	1027.08	276.502	1460.69	2120.09	1950.54	2369.07	1.38436	0.0434155	0.249889	-2.00064	down
MW0005059	C10H10O3	4-Hydroxy-3-methoxycinnamaldehyde	松柏醛	Benzene and substituted derivatives	苯及其衍生物	Phenolics	苯酚类	3	0.9351	20649-42-7	1228.19	719.298	1093.41	794.177	753.299	963.313	1474.1	1561.6	1350.66	1713.61	1864.86	1670.44	1114.34	1479.59	1472.09	1217.66	1.38479	0.0143644	1.3838	0.468639	up
MEDL00902	C22H46NO7P	LPC(0:0/14:0)	LPC(0:0/14:0)	GP	甘油磷脂类	LPC	溶血磷脂酰胆碱	1	0.9246	20559-16-4	34281.2	18454.3	36241.4	23197.4	13863.8	52180.7	7413.93	43649.3	1710.2	2760.99	2172.02	3013.28	3569.59	2444.55	1808.94	1477.97	2.12092	0.00192671	0.0826821	-3.59628	down
MW0124785	C16H21ClN4	Mepiprazole	甲吡唑	Heterocyclic compounds	杂环化合物	Heterocyclic compounds	杂环化合物	2	0.7845	20326-12-9	101505	91080.2	60649.9	85578.8	64803.9	76872.8	64393.7	71695	60859.2	61953.3	55304.6	62243.4	70217	71131.3	58781.7	54475.5	1.33013	0.0223856	0.802761	-0.316957	down
MW0009827	C8H7Cl2NO2	Methyl N-(3,4-dichlorophenyl)carbamate	N-(3,4-二氯苯基)氨基甲酸甲酯	Benzene and substituted derivatives	苯及其衍生物	Benzene and substituted derivatives	苯及其衍生物	2	0.5635	1918-18-9	13298.8	15427.9	10432.9	9815.13	11877.5	10914	12526.1	12723.1	16826.9	12875	15919.9	12887.3	12313.4	14820	16832.4	12580.7	1.27604	0.0304898	1.18595	0.246045	up
MEDP1096	C32H64NO8P	1,2-Dilauroyl-sn-glycero-3-phosphocholine	PC(12:0/12:0)	GP	甘油磷脂类	PC	磷脂酰胆碱	1	0.7307	18194-25-7 | 127641-86-5	6383.93	1843.61	6344.93	8685.97	10662.5	5490.65	2604.32	4163.71	1759.49	2668.94	1919.55	2843.28	2676.29	1787.5	1257.07	1354.48	1.68857	0.00874421	0.352247	-1.50534	down
MW0137085	C19H16O5	7-Hydroxywarfarin	7-羟基华法林	Heterocyclic compounds	杂环化合物	Heterocyclic compounds	杂环化合物	2	0.7176	17834-03-6	687778	724039	732168	673124	688394	694192	691800	690176	677610	810301	782407	766376	723998	739671	773943	768696	1.56415	0.00480829	1.08265	0.114568	up
MW0054956	C6H12O4	Mevalonic acid	甲羟戊酸	FA	脂肪酰类	Others	其他	2	0.7091	17817-88-8	32760.3	30705.8	19596.2	29275.7	24583.5	27520.2	25856.6	23839.9	18247.4	24069.7	21764.3	19224.3	17200.6	19660.7	18177.9	17134.4	1.68032	0.00126266	0.72607	-0.46182	down
MW0003731	C10H8O5	3-[(1-Carboxyvinyl)oxy]benzoic acid	3-[(1-羧基乙烯基)氧基]苯甲酸	Benzene and substituted derivatives	苯及其衍生物	Benzene and substituted derivatives	苯及其衍生物	2	0.6067	16929-37-6	7740.17	7792.32	6318.95	7430.29	6421.29	7585.78	7473.11	7116.91	8010.34	7030.98	10705.6	7906.86	8176.13	7967.49	7581.31	8374.53	1.27024	0.0451091	1.13605	0.184026	up
MW0120419	C9H6N2	4-Cyanoindole	4-氰基吲哚	Heterocyclic compounds	杂环化合物	Indole and Its derivatives	吲哚及其衍生物	2	0.7014	16136-52-0	19705.4	44972.6	21104	21222.7	25660.2	17251.3	29351	21080.3	47032	68166.6	79337.4	15954.4	31597.8	26253.3	29871.7	59193.2	1.24314	0.046478	1.78393	0.83506	up
MW0055335	C26H52NO6P	N-octanoylsphingosine 1-phosphate	C-8神经酰胺-1-磷酸	SL	鞘脂类	Cer	神经酰胺	2	0.653	158983-53-0	3475.23	3186.78	5870.19	2769.87	11055.7	1820.54	1152.49	1493.96	219.683	147.207	1944.96	1145.76	398.676	671.808	1132.62	1723.35	1.5859	0.0393567	0.23955	-2.0616	down
MW0114927	C11H15NO	Metamfepramone	安非他酮	Benzene and substituted derivatives	苯及其衍生物	Benzene and substituted derivatives	苯及其衍生物	2	0.6836	15351-09-4	84508.4	83419.2	82539.4	77370.2	83918.5	85271.3	81341.4	80240.1	84302.9	117183	114013	104823	88997.3	88092.7	100401	98897.6	1.69007	0.00465988	1.20969	0.274634	up
MW0106536	C10H13NO2	3-Amino-4-phenylbutanoic acid	DL-β-高苯丙氨酸	Amino acid and Its metabolites	氨基酸及其代谢物	Amino acids	氨基酸	2	0.7263	15099-85-1	15041.3	10399.3	19352.2	12861.7	27707.4	22336.2	15432.8	21837.7	3755.18	6661.52	5181.18	7579.53	11973.5	5974.29	16715.7	17970.2	1.54597	0.00781455	0.522949	-0.935259	down
MW0004631	C7H7NO2	p-Aminobenzoic acid	4-氨基苯甲酸	Organic acid And Its derivatives	有机酸及其衍生物	Organic acid And Its derivatives	有机酸及其衍生物	3	0.5228	150-13-0	23697.4	20980.1	12282	21275.4	16060.8	18191.1	16444.5	16816.5	13100.6	11524.8	9498.99	11601.3	15027.7	13709.2	12672.3	11613	1.68736	0.0020065	0.677525	-0.561655	down
MW0159873	NO3-	Nitrate	硝酸盐	Others	其他	Metal, Non-metal and related compounds	金属、非金属及相关物质	3	0.7096	14797-55-8	3.40814e+06	3.62776e+06	3.34509e+06	3.51141e+06	4.00742e+06	3.86896e+06	3.49562e+06	3.35529e+06	3.91683e+06	3.56638e+06	3.59023e+06	3.98211e+06	3.9353e+06	3.89362e+06	4.24036e+06	4.16338e+06	1.29174	0.0152084	1.09324	0.128612	up
MW0169367	C5H9NO2	L-Proline	L-脯氨酸	Amino acid and Its metabolites	氨基酸及其代谢物	Amino acids	氨基酸	1	0.8695	147-85-3	3.5807e+06	2.50339e+06	2.71672e+06	2.24429e+06	588447	1.13326e+06	1.45883e+06	2.49578e+06	650911	66432.9	171279	429940	884720	1.17189e+06	1.005e+06	485527	1.55687	0.00286849	0.290986	-1.78098	down
MW0152577	C10H19N3O4	Leu-Asn	亮氨酸	Amino acid and Its metabolites	氨基酸及其代谢物	Small Peptide	小肽	1	0.6954	14608-81-2	268556	143786	170445	172517	37431	51212.5	112014	238286	78875.8	1230.79	10091	25005.6	138913	91094.1	77866.4	31193.3	1.208	0.0179071	0.380382	-1.39448	down
MW0054288	C12H24O2	Dodecanoic acid	十二烷酸(月桂酸)	FA	脂肪酰类	FFA	游离脂肪酸	2	0.6494	143-07-7	25660.7	17375.4	25096.2	25965	11917.1	20077.2	21053.9	16305.9	11541.7	17496.6	14539.5	16336.5	17195.4	14488.1	14394.5	15350.5	1.25382	0.0224456	0.742379	-0.429772	down
MW0006916	C8H11NO3	4-(2-Amino-1-hydroxyethyl)benzene-1,2-diol	4-(2-氨基-1-羟乙基)苯-1,2-二醇	Benzene and substituted derivatives	苯及其衍生物	Phenolics	苯酚类	2	0.6963	138-65-8 | 104655-07-4	17954.2	17743.2	18527.1	17156.6	18058.6	16896	18326.6	19195.6	19050.7	21258	21560.3	21520.4	20994.3	19734.4	20425.6	19533.6	1.91838	5.50407e-05	1.14055	0.18973	up
MW0118552	C30H46Cl2N6O2	(2R)-2-[[4-(2,6-dipyrrolidin-1-ylpyrimidin-4-yl)piperazin-1-yl]methyl]-2,5,7,8-tetramethyl-3,4-dihydrochromen-6-ol;dihydrochloride	-	Others	其他	Others	其他	2	0.718	137018-55-4 | 122003-11-6	1.46622e+06	1.59236e+06	1.52911e+06	1.31573e+06	1.42461e+06	1.27523e+06	1.37687e+06	1.21943e+06	1.85172e+06	1.75021e+06	2.11369e+06	1.91877e+06	1.93913e+06	1.82027e+06	1.95012e+06	1.81857e+06	2.0707	1.08546e-06	1.35385	0.437063	up
MW0007503	C14H22N2O	Lidocaine	利多卡因	Benzene and substituted derivatives	苯及其衍生物	Benzene and substituted derivatives	苯及其衍生物	2	0.9768	137-58-6	8.00242e+06	8.16662e+06	8.14484e+06	8.16974e+06	8.19542e+06	7.94196e+06	8.02899e+06	8.11582e+06	7.95464e+06	8.96474e+06	8.67604e+06	8.62466e+06	8.58313e+06	8.50601e+06	8.54927e+06	8.60888e+06	1.72782	0.00192278	1.05715	0.0801841	up
MW0108101	C12H26N4O3	Lys-Lys	赖氨酰赖氨酸	Amino acid and Its metabolites	氨基酸及其代谢物	Small Peptide	小肽	1	0.6251	13184-13-9	1.0686e+06	1.05117e+06	1.05249e+06	1.04474e+06	1.05028e+06	1.04655e+06	1.02996e+06	1.03906e+06	987336	1.16026e+06	1.19407e+06	1.1986e+06	1.12882e+06	1.09521e+06	1.10681e+06	1.07062e+06	1.3455	0.0254593	1.06667	0.0931098	up
MW0109250	C10H19ClNO5P	Phosphamidon	磷酰胺	Alcohol and amines	醇、胺类	Amines	胺类	2	0.7207	13171-21-6 | 23783-98-4	111922	79621.6	88664.4	79583.6	42110.7	48452	59498.4	90900.5	50637.9	11619.8	15480.9	24947.1	60154.6	54739	53134.2	36220.2	1.44341	0.00426433	0.510915	-0.968844	down
MW0111271	C13H14N4	4-(2-Pyridylazo)-N,N-dimethylaniline	吡啶-2-偶氮对二甲基苯胺	Heterocyclic compounds	杂环化合物	Pyridine and pyridine derivatives	吡啶及其衍生物	2	0.6987	13103-75-8	571835	544425	539109	545938	570303	575118	585206	581457	613718	601795	626720	634633	633422	632759	626897	605206	1.99756	6.85975e-06	1.10231	0.140529	up
MW0107412	CH4N2O2	Hydroxyurea	羟基脲	Alcohol and amines	醇、胺类	Amines	胺类	1	0.7342	127-07-1	107365	45930.2	50921.5	70326.7	19004.9	25024.6	35210	93920	30664.1	2290.5	9839.8	16820.6	44460.2	35812.8	41342.3	24345.9	1.16721	0.0362179	0.45918	-1.12287	down
MW0147812	C11H12O3	trans-Coumaryl acetate	香豆醇乙酸酯	Benzene and substituted derivatives	苯及其衍生物	Benzene and substituted derivatives	苯及其衍生物	3	0.6889	124389-48-6	17563.8	18923.4	19122.2	17191.9	18838.2	17517.8	18944.9	20102.3	19429.1	23437.4	24417.3	22931.7	20144.6	20479.4	22534.8	22405.3	1.79828	0.0005175	1.18606	0.246178	up
MW0016262	C22H44O2	Butyl octadecanoate	十八酸丁酯	Aldehyde,Ketones,Esters	醛、酮、酯类	Esters	酯类	3	0.6054	123-95-5	55841.9	16756.5	32409.2	40030.2	56562.4	41614.6	35113.1	33044.3	49445.8	89587.3	89579.6	62881.8	53729.5	42072.1	59681.4	53366.5	1.40334	0.00986743	1.6069	0.684281	up
MEDN0730	C8H10O	4-Ethylphenol	4-乙基苯酚	Benzene and substituted derivatives	苯及其衍生物	Phenolics	苯酚类	3	0.8588	123-07-9	72940.9	78000.8	76327.2	76120.9	92957	75486.1	80083.5	70334.8	70801.4	67358	73223.5	76939.3	72510.2	71714.2	71011.1	70833.9	1.2338	0.0458413	0.923086	-0.115462	down
MW0006368	C24H38O4	Bis(2-ethylhexyl) phthalate	2-邻苯二甲酸-乙基己酯	Aldehyde,Ketones,Esters	醛、酮、酯类	Esters	酯类	1	0.7616	117-81-7 | 15495-94-0 | 8033-53-2 | 50885-87-5 | 82208-43-3	6580.94	5215.12	5052.23	4751.6	5903.93	6118.64	4591.16	5516.59	7396.45	6214.52	6889.49	6544.4	6887.57	6776.29	7017.47	7205.41	1.75849	0.000417416	1.25615	0.329006	up
MW0012609	C21H32O4	17alpha,21-Dihydroxypregnenolone	17α,21-二羟基孕烯醇酮	Aldehyde,Ketones,Esters	醛、酮、酯类	Ketones	酮类	3	0.9318	1167-48-2	3920.22	4001.68	3619.72	3983.58	3927.77	3486.13	3761.7	3944.01	3511.36	4865.8	4185.6	4353.99	4398.46	4187.49	3853.33	4394.45	1.25901	0.0334079	1.10134	0.139266	up
MW0120797	C26H27ClN2O3S2	Verlukast	维鲁司特	Organic acid And Its derivatives	有机酸及其衍生物	Organic acid And Its derivatives	有机酸及其衍生物	2	0.531	115104-28-4 | 778545-32-7	7206.29	6659.48	7395.74	7406.1	7093.72	7440.94	7347.82	7342.45	8018.98	6952.97	7075.82	7824.17	8084.28	7910.64	7725.12	7431.98	1.08094	0.0483981	1.05409	0.0759986	up
MW0112209	C5H10O	Isoprenyl alcohol	异戊烯醇	Alcohol and amines	醇、胺类	Alcohols	醇类	2	0.6709	115-18-4	76733.7	78160.4	81647	77684.9	80501.7	68200.1	73727.9	76242.6	84582.3	82363.2	85608.7	87050.2	83592.9	89189.5	86784.6	80127.7	1.72699	0.000549665	1.10834	0.148399	up
MW0055194	C30H51N5O6	N-(1,3-Dihydroxyoctadecan-2-YL)-6-[(7-nitro-2,1,3-benzoxadiazol-4-YL)amino]hexanamide	C-6 NBD-二氢神经酰胺	SL	鞘脂类	Cer	神经酰胺	2	0.5175	114301-95-0	8882.11	9204.72	9476.56	8543.81	9586.77	8424.99	10076.6	9684.37	12389.7	12645.6	15076.1	12075.7	14101.8	11235.6	13307.4	12044.2	2.0752	2.26261e-05	1.39248	0.477654	up
MW0111252	C10H15N5	Phenformin	苯乙双胍	Benzene and substituted derivatives	苯及其衍生物	Benzene and substituted derivatives	苯及其衍生物	2	0.7027	114-86-3	87397.6	86720.2	88138.8	87708	88914.8	87075.8	87346.4	81878.3	82549.3	84521	82213	85430	80268.5	78961	78111.6	82413.1	1.67579	0.000753701	0.941436	-0.0870651	down
MW0012828	C29H40N2O3	1-(6-((3-Methoxyestra-1,3,5(10)-trien-17-yl)amino)hexyl)-1H-pyrrole-2,5-dione	1-(6-((3-Methoxyestra-1,3,5(10)-trien-17-yl)amino)hexyl)-1H-pyrrole-2,5-dione	Aldehyde,Ketones,Esters	醛、酮、酯类	Ketones	酮类	2	0.5484	112648-68-7	18818.7	10621.5	24103.9	10652.3	6218.99	20600.8	2413.29	6002.19	3075.87	4101.11	2784.72	3814.58	5688.43	4544.85	4573.51	3680.17	1.51804	0.0191063	0.324477	-1.62381	down
MW0127003	C11H12N2O2S	Zileuton	齐留顿	Heterocyclic compounds	杂环化合物	Heterocyclic compounds	杂环化合物	1	0.5396	111406-87-2	37270.7	37048	35522.9	37154.1	35201.6	37251.1	39316	38899.2	38917.5	37167.2	38171.5	39720.4	52507.3	53724	40086.5	41632.7	1.25343	0.0490824	1.1487	0.200006	up
MW0012808	C7H16O	1-Heptanol	1-庚醇	Alcohol and amines	醇、胺类	Alcohols	醇类	2	0.7813	111-70-6	81349.1	76312.8	79763.3	81541.1	79988.8	81965.1	81820.6	81467.3	79758.3	83407.3	87929.1	87620.4	85773.5	82888.1	85325.4	84272.5	1.52865	0.00379499	1.05086	0.0715748	up
MW0111232	C20H39NO2	n-Oleoylethanolamine	正油酰乙醇胺	Alcohol and amines	醇、胺类	Amines	胺类	1	0.8073	111-58-0	18831.8	20722.6	17149.3	10270.3	5075.96	28105.1	7711.17	13235.5	2581.66	1930.35	3562.26	2704.66	4947.76	4840.33	3546.55	2929.52	1.93898	0.00305015	0.223309	-2.16289	down
MW0110995	C4H11NO2	Diethanolamine	二乙醇胺	Alcohol and amines	醇、胺类	Amines	胺类	1	0.8398	111-42-2	762938	535229	580022	481657	143280	262184	325944	536109	154172	15770.7	46027.2	107150	209812	263481	233572	119114	1.53928	0.00253899	0.316786	-1.65842	down
MW0054875	C9H18O2	Methyl caprylate	辛酸甲酯	FA	脂肪酰类	Others	其他	2	0.6419	111-11-5	795572	779609	774000	789476	791207	780690	785989	777529	794443	799895	833244	837777	824662	800101	803648	803287	1.72317	0.0018463	1.03554	0.0503847	up
MW0015651	C32H44O2	all-trans-Carophyll yellow	全反式叶绿素黄	Aldehyde,Ketones,Esters	醛、酮、酯类	Esters	酯类	3	0.6847	1109-11-1	25893.7	27649.1	26049.7	25324.2	29105	25454	29043	25687.9	28093.3	27271.4	28959.7	28253.8	29071.9	30456.4	30996.5	31938.4	1.50178	0.00564192	1.09727	0.133913	up
MW0103064	C20H30O4	(8a-hydroxy-3a,6-dimethyl-3-oxo-1-propan-2-yl-2,4,7,8-tetrahydro-1H-azulen-4-yl) (E)-2-methylbut-2-enoate	(8a-hydroxy-3a,6-dimethyl-3-oxo-1-propan-2-yl-2,4,7,8-tetrahydro-1H-azulen-4-yl) (E)-2-methylbut-2 -烯酸	Aldehyde,Ketones,Esters	醛、酮、酯类	Esters	酯类	2	0.7295	11053-21-7	4579.08	2325.23	4668.21	1617.71	392.464	1263.37	1274.37	6336.26	105.403	250.185	936.166	1151.47	1769.66	1463.4	1216.27	117.317	1.25035	0.0376103	0.312151	-1.67968	down
MW0112125	C4H10O2	2-Ethoxyethanol	2-乙氧基乙醇	Alcohol and amines	醇、胺类	Alcohols	醇类	2	0.7055	110-80-5	842593	873345	878852	885000	845482	824637	758214	798353	732871	687591	672045	721516	719043	778475	736462	809474	1.81061	0.000281814	0.873406	-0.195275	down
MW0006784	C9H11Cl2FN2O2S2	Dichlofluanid	双氯氟烃	Benzene and substituted derivatives	苯及其衍生物	Benzene and substituted derivatives	苯及其衍生物	2	0.7224	1085-98-9	5011.52	6244.38	6638.03	5734.73	6577.75	6042.03	6600.41	6780.22	6221.07	8074.89	8109.98	7365.24	7217.55	7085.8	8604.58	7260.69	1.57028	0.00202614	1.20776	0.272329	up
MW0009662	C6H6O2	1,3-Benzenediol	间苯二酚	Benzene and substituted derivatives	苯及其衍生物	Phenolics	苯酚类	2	0.5812	108-46-3	3511.1	4741.25	3019.86	3714.04	8041.89	7684.19	4632.81	3546.84	4228.33	9961.18	8874.21	9846.15	3822.46	7810.24	8852.46	9604.27	1.24863	0.0176536	1.61985	0.695863	up
MW0118937	C6H8N2O2	Imidazolepropionic acid	3-(咪唑-4-基)丙酸	Heterocyclic compounds	杂环化合物	Heterocyclic compounds	杂环化合物	3	0.5861	1074-59-5	11815.1	10633.8	10787.7	11224.7	11352	11317.3	11948.5	11751.5	12083.2	12169.8	11311.4	12798.8	13361.6	12869.5	12111.8	11579.4	1.46334	0.00791099	1.08207	0.113799	up
MEDL02021	C3H7NO2	Sarcosine	肌氨酸	Amino acid and Its metabolites	氨基酸及其代谢物	Amino acids	氨基酸	3	0.8391	107-97-1	1.82193e+06	822582	1.12612e+06	1.9163e+06	451372	681779	722971	1.34788e+06	532457	58398.2	121037	250352	717505	587878	593466	320199	1.50629	0.0071493	0.357813	-1.48272	down
MW0055457	C9H18O2	Oenanthic ether	庚酸乙酯	Aldehyde,Ketones,Esters	醛、酮、酯类	Esters	酯类	2	0.7171	106-30-9	40483.2	39710.3	39522.5	38546.6	41465.7	39984	39718.9	41430.2	41934	39639.1	41017.3	42979.6	42422.6	42706.8	43482.4	42189	1.4834	0.00378301	1.04834	0.0681024	up
MW0124325	C16H20N2O	Huperzine b	石杉碱乙	Heterocyclic compounds	杂环化合物	Heterocyclic compounds	杂环化合物	2	0.716	103548-82-9	90911	91491.9	89345.4	97214.8	93263.8	78445.2	82435.7	83643.1	78369.9	84798.2	70731.9	75861.3	86327.1	80715	82251.5	76068	1.43507	0.00786437	0.898652	-0.154166	down
MW0168149	NO	Nitric oxide	一氧化氮	Others	其他	Metal, Non-metal and related compounds	金属、非金属及相关物质	3	0.6647	10102-43-9	123689	81521.1	73009.8	74078.4	65802.9	65261.6	56661.2	73049.6	53567	54150.9	54244.4	53398.2	26615.3	44927.4	32128.8	42627.9	1.66758	0.00287665	0.589913	-0.761427	down
MW0168798	C5H8ClN5	Deisopropylatrazine	去异丙基莠去津	Heterocyclic compounds	杂环化合物	Heterocyclic compounds	杂环化合物	2	0.7138	1007-28-9	14136.7	14596.7	13825.9	14015.3	14534.8	14490.5	14510.5	16250.7	14888.6	14658.5	15809	14544.6	15400.6	16515.5	16236.4	15586.9	1.23435	0.0265474	1.06256	0.0875379	up
MW0005284	C6H5NO3	4-Nitrophenol	4-硝基苯酚	Benzene and substituted derivatives	苯及其衍生物	Phenolics	苯酚类	2	0.6532	100-02-7	41026.8	33265.7	49195.7	52456.6	43981.2	41106.6	50648.5	41138.6	87430.1	46855.4	48705.4	42295.6	63207.1	99484.3	88405.7	47115.2	1.28626	0.0345345	1.48376	0.569255	up
MW0009318	C14H8Cl4	p,p'-DDE	1,1-二氯-2,2-双（4-氯苯基）乙烯	Benzene and substituted derivatives	苯及其衍生物	Benzene and substituted derivatives	苯及其衍生物	3	0.5003	-	6592.32	6085.19	6560.89	6207.73	6518.63	7678.43	7074.34	7007.86	9186.47	7967.11	6826.04	7863.77	8612.73	8151.55	7542.86	6528.06	1.44382	0.0095157	1.16665	0.222369	up
MW0144992	C20H32	alpha-Phellandrene dimer	α-苯丙氨酸二聚体	Others	其他	Others	其他	2	0.52	-	3474.63	3215.82	3547.24	3035.47	3201.52	3402.77	3249.49	2927.58	2980.77	4271.29	4631.69	5155.84	4052.55	3675.73	3675	3533.37	1.42281	0.0184096	1.22728	0.295467	up
MW0159130	C25H30N4O4	Val-Phe-Trp	缬氨酸-苯丙氨酸-色氨酸	Amino acid and Its metabolites	氨基酸及其代谢物	Small Peptide	小肽	2	0.6225	-	321275	244168	234725	230001	486603	231895	230783	278653	394159	276879	415943	372356	401084	367892	388772	467080	1.4288	0.0160082	1.36582	0.449768	up
MW0159076	C22H39N5O7	Val-Leu-Ser-Pro-Ala	-	Amino acid and Its metabolites	氨基酸及其代谢物	Small Peptide	小肽	2	0.735	-	9622.28	5624.45	10286.7	7307.07	6017.04	2936.88	3031.2	3961.11	2416.17	1798.44	2176.53	1357.66	1877.76	1948.55	1471.03	1665.07	1.91108	0.00357893	0.301541	-1.72957	down
MW0159042	C21H38N4O7	Val-Ile-Leu-Asp	-	Amino acid and Its metabolites	氨基酸及其代谢物	Small Peptide	小肽	2	0.7126	-	169786	126280	95417.1	135829	81244.6	100857	92655.6	93244.9	65108.6	95971.4	76862.2	78380.7	78423.1	82566.8	75756.5	66724.6	1.51621	0.0133235	0.692265	-0.530605	down
MW0155962	C25H37N5O7S	Pro-Phe-Met-Thr-Gly	-	Amino acid and Its metabolites	氨基酸及其代谢物	Small Peptide	小肽	2	0.706	-	1412.94	1093.92	1178.81	1414.12	1255.75	1795	666.814	1541.61	576.195	827.263	1053.13	940.296	1319.31	563.887	890.515	747.477	1.38796	0.0123093	0.667834	-0.582439	down
MW0155847	C14H21N3O8	Pro-Glu-Asp	脯氨酰-谷氨酰-天冬氨酸	Amino acid and Its metabolites	氨基酸及其代谢物	Small Peptide	小肽	2	0.6943	-	36954.9	26373.5	29545.2	18461.6	8910.89	11313.7	17139.4	26059.6	9439	626.962	1761.08	5300.41	11727	16911	17622.9	10322.5	1.31097	0.00876805	0.421786	-1.24542	down
MW0169682	C5H11N	Piperidine	哌啶	Heterocyclic compounds	杂环化合物	Heterocyclic compounds	杂环化合物	2	0.7445	-	200262	203348	208364	194546	202436	199177	199773	200705	201828	225134	219634	219803	220170	220115	226678	223399	1.91051	9.91685e-05	1.0921	0.127103	up
MW0155411	C26H44N6O5	Phe-Val-Lys-Lys	-	Amino acid and Its metabolites	氨基酸及其代谢物	Small Peptide	小肽	2	0.7152	-	105081	76355.8	62625.7	87750.4	49574.3	66608.9	61881.8	58414.7	41068	68379.8	45359.9	53789.8	53001.5	52698	48909.4	40865.6	1.41778	0.0155894	0.711028	-0.492021	down
MW0154729	C20H35D4NO2	Oleoyl Ethanolamide-d4	油酰乙醇酰胺-D4	FA	脂肪酰类	FFA	游离脂肪酸	2	0.8192	-	119918	40162.4	75728.4	82697.8	113510	84143.3	78034.2	77158.6	103392	147774	146499	120584	98477.2	92837.3	111951	108794	1.30341	0.0133499	1.38572	0.47064	up
MW0139075	C30H39NO3	N-(4-methyl-2-oxochromen-7-yl)icosa-5,8,11,14-tetraenamide	N-(4-methyl-2-oxochromen-7-yl)icosa-5,8,11,14-tetraenamide	Alcohol and amines	醇、胺类	Amines	胺类	2	0.7344	-	8191.08	3912.84	9628.9	4739.21	4596.94	1845.12	2065.19	2776.39	2264.43	1975.26	2104.45	1760.24	1567.82	1732.43	1153.66	1066.08	1.60586	0.0193341	0.360857	-1.4705	down
MW0111101	C4H6N2O2	Muscimol	蝇蕈醇	Alcohol and amines	醇、胺类	Amines	胺类	2	0.5208	-	153747	153736	155566	157164	170423	154293	202424	161450	175217	172418	187450	197270	215023	191399	188189	176398	1.53088	0.0071568	1.14866	0.199946	up
MEDL01878	C11H11NO4	Methyl dioxindole-3-acetate	甲基-二氧吲哚-乙酸	Heterocyclic compounds	杂环化合物	Indole and Its derivatives	吲哚及其衍生物	1	0.7777	-	89537.2	94421.3	89130.4	84387	88786.9	90255.9	89885.2	93009.4	92045.4	140267	136699	121168	98822.1	100379	107829	110743	1.67453	0.00687485	1.26207	0.335795	up
MW0153716	C26H45N7O7S	Met-Val-His-Leu-Thr	-	Amino acid and Its metabolites	氨基酸及其代谢物	Small Peptide	小肽	2	0.6624	-	4600.01	3110.78	4848.18	5054.13	5377.93	5252.72	2651.05	4242.56	2181.39	2942.06	2251.01	2676.61	2813.39	1778.2	2070.11	1768.07	1.90343	0.000364104	0.525959	-0.926977	down
MW0152703	C28H48N4O3S	Linoleic Acid-biotin	-	Organic acid And Its derivatives	有机酸及其衍生物	Organic acid And Its derivatives	有机酸及其衍生物	2	0.6621	-	15394.3	16409.2	16024	15428	16344.8	14915.8	15720.5	16208.6	20627.5	20102.6	21752	19893.1	21255.3	19570.8	21307.6	20036	2.19613	5.91125e-09	1.30131	0.379968	up
MW0152501	C22H39N5O10	Leu-Ser-Ser-Asp-Ile	-	Amino acid and Its metabolites	氨基酸及其代谢物	Small Peptide	小肽	2	0.6715	-	8234.26	5539.13	7272.83	7634.58	7230.8	7959.37	4921.31	6979.05	4914.22	6164.7	4734.42	5584.04	6089.23	4831.64	4654.3	4628.75	1.63163	0.00310782	0.745926	-0.422895	down
MW0109443	C14H18N2O4	L-prolyl-L-tyrosine	L-脯氨酰-L-酪氨酸	Amino acid and Its metabolites	氨基酸及其代谢物	Small Peptide	小肽	1	0.5764	-	131334	125295	98063.5	131275	92987.5	105535	80760.7	87049.8	75353.3	73480.7	90583	71612.2	102208	91305.2	67310.6	80852.3	1.40084	0.0118044	0.765816	-0.384931	down
MW0151352	C19H28N4O5	Ile-Asn-Phe	L-异亮氨酸-L-天冬酰胺-L-苯丙氨酸	Amino acid and Its metabolites	氨基酸及其代谢物	Small Peptide	小肽	2	0.8751	-	39225.2	31337.7	23143.9	28624.9	20211.4	26065	22525.7	23729.4	20318.9	21551.8	18142.9	19465.9	21184.9	23758.5	19564.9	19121.1	1.42532	0.020512	0.75913	-0.397582	down
MW0151857	C5H8	ISOPRENE	异戊二烯	Others	其他	Hydrocarbon derivatives	烃衍生物	3	0.7235	-	7.89576e+06	5.76543e+06	6.52226e+06	4.80533e+06	1.74219e+06	2.37966e+06	4.37341e+06	7.24518e+06	2.14891e+06	193487	660292	1.49662e+06	3.63237e+06	3.62986e+06	3.86805e+06	1.80131e+06	1.29808	0.0085798	0.427971	-1.22442	down
MW0114584	C8H19NO	Heptaminol	庚胺醇	Alcohol and amines	醇、胺类	Alcohols	醇类	2	0.6717	-	44595.1	51374.3	72661.1	35198.7	53714.5	59223.3	62129.6	62124.9	37638.5	34272.5	37376.2	38990.3	42904	42466.1	39110.2	36953.3	1.66983	0.00487306	0.702259	-0.509926	down
MW0107192	C4H11NO8P2	Glyphosine	草甘膦	Amino acid and Its metabolites	氨基酸及其代谢物	Small Peptide	小肽	2	0.6421	-	14146.4	15179.2	15435	14960.1	15836.2	15079.5	15409.5	16434.2	15319.7	14729.3	14476.2	15147	14831.5	13749.1	14177.3	14264.2	1.24573	0.030978	0.952761	-0.0698131	down
MW0150524	C29H40N6O9	Gly-Tyr-Tyr-Ser-Lys	甘氨酸-酪氨酸-酪氨酸-丝氨酸-赖氨酸	Amino acid and Its metabolites	氨基酸及其代谢物	Small Peptide	小肽	2	0.7113	-	2244.26	1527.47	1806.87	1719.95	2745.26	2787.77	1048.99	1933.52	641.795	1566.97	1582.35	1297.44	539.695	784.636	874.753	984.446	1.62873	0.00287035	0.523083	-0.934888	down
MW0150398	C28H46N8O6	Gly-Leu-Arg-Val-Phe	甘氨酸-亮氨酸-精氨酸-缬氨酸-苯丙氨酸	Amino acid and Its metabolites	氨基酸及其代谢物	Small Peptide	小肽	2	0.7591	-	37819.8	32455.9	30432.4	40450.6	19871.7	26786.8	28435.8	23161.9	14970.1	34415.8	22677.1	25600.8	22912.3	22999	21328.6	16323.1	1.13263	0.0417021	0.756958	-0.401715	down
MW0124195	C10H13NO2	Fusaric acid	镰刀酸	Organic acid And Its derivatives	有机酸及其衍生物	Organic acid And Its derivatives	有机酸及其衍生物	2	0.7139	-	47774.4	49062.2	48812.1	52563.1	50501.5	50527.2	51760.1	51932.9	50995.4	50450.5	51482.1	53585.3	52277.3	54020.2	51435.7	54057.2	1.20807	0.0282927	1.03815	0.0540093	up
MW0123767	C13H20N2O2	Dropropizine	屈丙嗪	Heterocyclic compounds	杂环化合物	Heterocyclic compounds	杂环化合物	2	0.7195	-	22468.8	24276	22423.9	19445.6	22845.7	24083.2	22878.5	21140	21590.4	40835.9	42475.5	34884.7	24714.5	23239.2	29209.9	28464.5	1.45156	0.0218481	1.36674	0.450742	up
MW0169093	C9H17NO5	DL-Pantothenic acid	DL-泛酸	Organic acid And Its derivatives	有机酸及其衍生物	Organic acid And Its derivatives	有机酸及其衍生物	2	0.6028	-	7383.72	8021.07	7319.66	7145.88	7336.7	7528.57	6655.98	7486.02	7604.94	10678.3	9824.27	9401.5	7669.3	8746.18	8899.05	8741.16	1.69466	0.00289418	1.21548	0.28153	up
MW0107655	C6H14N4O2	DL-Arginine	DL-精氨酸	Amino acid and Its metabolites	氨基酸及其代谢物	Amino acids	氨基酸	3	0.9453	-	99089	47049.1	109241	46712.4	7670.32	22092.8	48642.8	38160.7	17821	803.609	2422.96	2338.39	17084.4	37549.7	15443.8	4421.59	1.48378	0.0143275	0.233808	-2.0966	down
MW0148461	C4H10O3	DI(Hydroxyethyl)ether	DI(羟乙基)醚	Alcohol and amines	醇、胺类	Alcohols	醇类	2	0.8656	-	97535.3	87366	95489.4	89861.3	94325.5	94611.5	93980.7	94577.2	93800.2	102951	103254	99681	97915.5	109915	100725	97067.9	1.52811	0.00449557	1.07698	0.106995	up
MEDP1434	C11H19NO6	Carnitine C4:DC	肉碱 C4:DC	FA	脂肪酰类	CAR	酰基肉碱	1	0.582	-	124139	94718.7	99599.3	85354.2	48782.5	56159.7	73504.5	103171	60243.5	10038.5	14331	28986.2	67522	70519.6	69310	45582.3	1.33716	0.006774	0.53475	-0.903063	down
MW0168837	C5H11NO2	Betaine	甜菜碱	Others	其他	Others	其他	1	0.9325	-	5.87066e+06	5.80568e+06	6.4297e+06	4.34282e+06	2.10546e+06	3.10219e+06	4.11598e+06	5.35135e+06	1.35042e+06	486226	788898	1.9562e+06	2.84264e+06	3.62267e+06	3.34835e+06	1.71338e+06	1.53931	0.00171996	0.43392	-1.2045	down
MW0106502	C26H41N3O5	Benzyl n-[(2s)-4-methyl-1-[[(2r)-4-methyl-1-[[(2s)-4-methyl-1-oxopentan-2-yl]amino]-1-oxopentan-2-yl]amino]-1-oxopentan-2-yl]carbamate	苄基 n-[(2s)-4-methyl-1-[[(2r)-4-methyl-1-[[(2s)-4-methyl-1-oxopentan-2-yl]amino]-1-oxopentan -2-基]氨基]-1-氧代戊烷-2-基]氨基甲酸酯	Organic acid And Its derivatives	有机酸及其衍生物	Organic acid And Its derivatives	有机酸及其衍生物	2	0.6855	-	12508.6	15072.8	12856.2	12656.4	14856.7	13357.1	16060.8	12826.2	16394.7	14346.1	15526.2	15721.7	16090.4	16403.4	17329.5	18330.2	1.65288	0.00163309	1.18102	0.24003	up
MW0006120	C11H9Cl2NO2	Barban	巴尔班	Benzene and substituted derivatives	苯及其衍生物	Benzene and substituted derivatives	苯及其衍生物	2	0.6061	-	213.783	5526.33	2842.95	4453.47	4332.28	3360.02	2986.15	709.955	7178.53	12836.5	12678.4	8123.15	3727.67	6721.04	5226.34	8893.9	1.40839	0.00255466	2.677	1.42062	up
MW0145522	C22H45N11O6	Arg-Thr-Lys-Arg	-	Amino acid and Its metabolites	氨基酸及其代谢物	Small Peptide	小肽	2	0.7736	-	15603	15574.2	16429.5	14653.2	15370.3	14320.1	11183.2	15393.6	21229.7	14615.5	16408.1	17797.7	21543.6	18283.2	18827.2	14908.6	1.33163	0.0135704	1.21165	0.276975	up
MW0145502	C12H24N6O6	Arg-Ser-Ser	L-精氨酰-L-丝氨酰-L-丝氨酸	Amino acid and Its metabolites	氨基酸及其代谢物	Small Peptide	小肽	2	0.894	-	58322.4	49899.8	32865.7	44015.9	31012	40441.3	34711.7	35965.5	31952.7	32682.9	29421.9	30283.7	35792	37634.2	31921.9	28151.9	1.24764	0.0367423	0.787941	-0.343841	down
MW0144719	C11H19N3O5	Ala-Pro-Ser	L-丙氨酰-L-脯氨酰-L-丝氨酸	Amino acid and Its metabolites	氨基酸及其代谢物	Small Peptide	小肽	2	0.6774	-	11969	13530.3	12966.9	15011.1	13185.6	12210.6	10847.1	11978	10302.2	10482.1	9395.81	10008.2	11157.3	9940.88	10494.2	10974.6	1.84527	0.000717794	0.813733	-0.297373	down
MW0144524	C11H20N4O5S1	Ala-Cys-Gln	L-丙氨酰-L-半胱氨酰-L-谷氨酰胺	Amino acid and Its metabolites	氨基酸及其代谢物	Small Peptide	小肽	2	0.7053	-	12424.7	12719.8	13424.3	12187	13177.4	12396.9	13021.3	13584.2	12990.9	16419.9	17292.8	16038.1	13668.6	14434.8	14995.1	15562.7	1.72	0.00223215	1.17941	0.238061	up
MW0054283	C26H40O5	9alpha,11alpha,15R-Trihydroxy-17-phenyl-18,19,20-trinor-prost-5Z-en-1-oic acid, isopropyl ester	9alpha,11alpha,15R-Trihydroxy-17-phenyl-18,19,20-trinor-prost-5Z-en-1-oic acid, isopropyl ester	Hormones and hormone related compounds	激素及激素相关物质	Hormones and hormone related compounds	激素及激素相关物质	2	0.6283	-	274437	204062	143507	195805	135622	162556	140863	145980	106731	146082	120675	118291	120540	128983	118321	104264	1.55373	0.0136341	0.687101	-0.541405	down
MW0143714	C26H38O3	6 Testosterone Enanthate	delta6-庚酸睾酮	Hormones and hormone related compounds	激素及激素相关物质	Hormones and hormone related compounds	激素及激素相关物质	2	0.5874	-	8342.78	7906.71	17210.3	5960.8	1086.15	3646.38	4853.91	23691.4	315.695	775.527	98.7226	1278.33	3475.86	3841.68	3156.48	1131.49	1.50118	0.0293687	0.193591	-2.36891	down
MW0143580	C9H14N3O9P	5-carboxyamino-1-(5-phospho-D-ribosyl)imidazole	5-羧基氨基-1-(5-磷酸-D-核糖基)咪唑	Heterocyclic compounds	杂环化合物	Heterocyclic compounds	杂环化合物	3	0.6864	-	6168.58	7626.23	5943.7	6562.09	5038.52	5338.31	6861.99	6198.65	7037.09	7336.62	5871.42	7151.18	6803.42	7465.48	7967.41	6696.27	1.21511	0.0416366	1.13251	0.179524	up
MW0005292	C14H22O	4-Octylphenol	4-辛基苯酚	Benzene and substituted derivatives	苯及其衍生物	Phenolics	苯酚类	3	0.6828	-	108476	119795	108852	114753	109949	107431	110889	113065	119842	125174	113790	115831	121825	118209	121295	117103	1.65882	0.00177357	1.06702	0.0935816	up
MW0143409	C5H11NOS2	4-Methylthiobutylthiohydroximate	4-甲硫基丁硫基羟肟酸盐	Aldehyde,Ketones,Esters	醛、酮、酯类	Esters	酯类	3	0.6456	-	14411.3	12957.3	13891.3	10092.9	8315.38	8452.4	10277.2	13301.8	7574.39	3097.83	4167.91	7176.28	8665.97	9737.57	11494.3	9698.42	1.30025	0.0139799	0.671896	-0.573691	down
MEDP0669	C6H6ClN	3-Chloroaniline	3-氯苯胺	Benzene and substituted derivatives	苯及其衍生物	Benzene and substituted derivatives	苯及其衍生物	1	0.9275	-	122052	120337	117074	113908	114324	123170	134545	135535	139534	162994	155603	159064	158935	161742	164197	161321	2.0711	5.39438e-07	1.28793	0.365056	up
MW0142334	C20H38O2	2E-Eicosenoic acid	-	FA	脂肪酰类	Others	其他	2	0.6939	-	2998.55	2510.84	4379.14	5311.47	8846.87	5150.92	1363.58	12983.8	676.869	3588.98	2378.61	1338.53	2788.84	544.071	1479.99	1610.21	1.49096	0.0306622	0.330831	-1.59583	down
MW0116833	C28H48N4O4S	13(S)-HODE-biotin	13(S)-HODE-生物素	Heterocyclic compounds	杂环化合物	Heterocyclic compounds	杂环化合物	2	0.6991	-	7122.8	4622.54	6810.46	6034.43	6548.11	7559.08	4649.84	6715.78	4276.52	5654.56	4671.06	5722.66	5335.08	4459.64	4589.47	4861.5	1.45815	0.0122015	0.790413	-0.339321	down
MW0063221	C24H47NO7	1-beta-D-Galactosylsphingosine	1-β-D-半乳糖基鞘氨醇	SL	鞘脂类	SL	鞘脂类	2	0.6727	-	14582.9	15180.6	14948.3	13456	16597.4	14663.4	15759.6	13662.9	15930.9	15457.4	16343.4	16428.5	17569.5	17123.6	16798.4	17750.1	1.64059	0.00161671	1.12243	0.166624	up
MW0012982	C23H48NO7P	1-Pentadecanoyl-sn-glycero-3-phosphocholine	1-Pentadecanoyl-sn-glycero-3-phosphocholine	GP	甘油磷脂类	PC	磷脂酰胆碱	1	0.8966	-	11614.4	6225.24	12851.8	6248.96	6910.79	12976.2	3845.87	8717.23	2204.7	5267.01	2960.18	5163.56	3394.11	3230.11	1932.57	2302.36	1.79723	0.00260405	0.381243	-1.39122	down
MEDP1171	C28H56NO7P	1-O-Hexadecyl-2-O-(2E-butenoyl)-sn-glyceryl-3-phosphocholine	丁烯酰基PAF	Others	其他	Others	其他	1	0.8568	-	10086.6	4506.33	10728.7	10558.5	13122.2	10831.9	3068.83	6344.08	1150.3	1795.08	721.401	2412.47	2485.26	1578.09	807.191	497.27	1.99659	0.000585306	0.165307	-2.59678	down
MW0168457	C19H41O6P	1-Hexadecyl-sn-glycerol 3-phosphate	1-十六烷基-sn-甘油3-磷酸	GP	甘油磷脂类	LPA	溶血磷脂酸	2	0.7163	-	83507.5	47439.7	91192.4	67611.8	61429.9	29439.3	33361.1	50058.8	26695.6	20045.4	26103.4	18723.3	23938.9	24623.9	20075.6	18376.4	1.9024	0.00252408	0.384843	-1.37766	down
MW0051025	C47H76O5	1-Adrenoyl-3-adrenoyl-sn-glycerol	-	GL	甘油脂类	DG	甘油二酯	3	0.5257	-	8566.61	8893.37	16890.6	24266	22645.6	17290.2	19172.5	14945.1	7155.58	8219.48	4881.87	6075.77	2429.18	2179.68	961.941	1531.53	1.80013	0.000245027	0.252016	-1.98841	down
MEDP0638	C21H42NO7P	1-(9Z-hexadecenoyl)-glycero-3-phosphoethanolamine	LPE(16:1/0:0)	GP	甘油磷脂类	LPE	溶血磷脂酰乙醇胺	1	0.8073	-	16443.1	4841.68	13086	8092.31	4874.31	13017	2841.17	11228.8	935.92	561.742	342.287	1619.39	380.924	112.198	98.0867	1506.52	1.97189	0.00148472	0.0746673	-3.74338	down
MW0011795	C26H54NO6P	1-(1Z-octadecenyl)-sn-glycero-3-phosphocholine	1-(1Z-十八碳烯基)-sn-甘油-3-磷酸胆碱	GP	甘油磷脂类	PC	磷脂酰胆碱	2	0.6022	-	7510.08	2854.83	6497.55	6298.29	5875.55	7988.53	1751	5841.12	1414.34	3493.17	2325.52	2668.65	2652.13	1417.11	1723.85	1191.32	1.70015	0.00228449	0.378468	-1.40176	down
MEDP1212	C13H24N2O	1,3-Dicyclohexylurea	N，N'-二环己基脲	Alcohol and amines	醇、胺类	Polyamines	多胺	2	0.6793	-	162248	163118	158867	161154	161949	160149	160998	164936	166949	163135	166306	166292	163716	162110	162614	164171	1.42233	0.0106907	1.01691	0.0241931	up
MW0140724	C26H51NO4S	(Z)-2-tetracos-15-enamidoethanesulfonic acid	-	Others	其他	Others	其他	2	0.6674	-	84775.7	45756.2	74018.6	97542.6	69409.1	82683.8	45238.5	108616	45423.7	61884.9	52239	51283.5	64892.9	46295.1	38475.8	37550.7	1.44074	0.0135985	0.654636	-0.611235	down
MW0147541	C9H10O4	(E)-3-[(5S,6R)-5,6-dihydroxycyclohexa-1,3-dienyl]acrylic acid	顺式-3-(3-羧基乙烯基)-3，5-环己二烯-1，2-二醇；（2E)-3-(顺式-5，6-二羟基环己-1，3-二烯-1-基）丙-2-烯酸酯	Alcohol and amines	醇、胺类	Alcohols	醇类	3	0.8745	-	28939.8	19848.8	22209.4	23788.4	13710	13152.1	18891.9	26031.2	17457.2	4468.47	5818.33	10006.5	20063.6	19107	16705.6	12163.3	1.23692	0.0203998	0.635102	-0.654939	down
MEDP1139	C20H37NO2	(9E,12E)-N-(2-Hydroxyethyl)octadeca-9,12-dienamide	亚油酰基乙醇酰胺	Alcohol and amines	醇、胺类	Amines	胺类	1	0.757	-	8799.65	12851.7	8366.04	3579.8	1459.4	3181.68	3009.06	5687.1	1883.05	517.422	1062.97	1093.44	2164.75	2417.46	1493.7	874.75	1.66831	0.0138046	0.245184	-2.02807	down
MW0000119	C20H26N2O2	(10S,13S,16S,1R,9R,14R,18R)-13-ethyl-8-methyl-8,15-diazahexacyclo[14.2.1.0<1,9 >.0<2,7>.0<10,15>.0<12,17>]nonadeca-2,4,6-triene-14,18-diol	-	Alkaloids	生物碱	Alkaloids	生物碱	2	0.6962	-	582628	513602	345520	465258	351603	421254	352308	353333	292969	355532	306359	304483	308988	338974	292953	259070	1.57898	0.00775911	0.726428	-0.461108	down
MEDN1426	C18H34O5	9(S),12(S),13(S)-TriHOME	9(S),12(S),13(S)-TriHOME	FA	脂肪酰类	Oxidized lipids	氧化脂质	1	0.675	97134-11-7	19398	41454	17974.3	6626.56	10578.5	32194.1	3166.55	3505.48	426.621	1768.89	2038.55	3452.17	2305.18	2535.59	2317.79	2403.15	1.74423	0.020305	0.12786	-2.96737	down
MEDN0747	C14H22O	2,4-Di-tert-butylphenol	2,4-二叔丁基苯酚	Benzene and substituted derivatives	苯及其衍生物	Phenolics	苯酚类	1	0.9285	96-76-4	71301.7	70883.5	67934.1	69483.4	72369.8	72506.3	74381.4	77821.8	67634.6	72584.8	67851.8	64312.5	67207.7	64206.6	69646.3	62510.7	1.47577	0.00607391	0.929377	-0.105664	down
MW0015198	C22H32O3	7-HDoHE	7-羟基-4Z,8E,10Z,13Z,16Z,19Z-二十二碳六烯酸	FA	脂肪酰类	Oxidized lipids	氧化脂质	3	0.6409	90780-55-5	37435.5	33817	47016.7	31109.9	7026.1	22215.9	29675.3	14246	19565.6	1136.76	7604.02	9854.4	12407	12531.6	9530.42	10727.3	1.34935	0.00601752	0.374567	-1.4167	down
MW0142142	C33H31NO5	2-{5-[3-(6-Benzoyl-1-propylnaphthalen-2-yloxy)propoxy]indol-1-YL}ethanoic acid	2-{5-[3-(6-Benzoyl-1-propylnaphthalen-2-yloxy)propoxy]indol-1-YL}乙酸	Benzene and substituted derivatives	苯及其衍生物	Benzene and substituted derivatives	苯及其衍生物	2	0.7151	853652-40-1	20286.6	16932.7	24548.9	32137	26824.5	16837	23252.5	14852.7	25284	12716.7	14779.1	8291.22	12892.9	11646.3	7863.22	7725.02	1.51478	0.0063331	0.576065	-0.795696	down
MW0013231	C20H32O3	20-Hydroxyeicosatetraenoic acid	20-羟基二十碳四烯酸	FA	脂肪酰类	Oxidized lipids	氧化脂质	1	0.6905	79551-86-3	89608.1	83905.3	120547	55595.1	30962.4	47198.8	73257.7	30399.9	19927.7	19580.4	17347.3	34689.6	38301.4	36006.8	43341.2	29862	1.51439	0.0128384	0.449799	-1.15265	down
MW0007512	C3H6O3	L-Lactic acid	L-乳酸	Organic acid And Its derivatives	有机酸及其衍生物	Organic acid And Its derivatives	有机酸及其衍生物	1	0.9537	79-33-4	9.84629e+06	6.46934e+06	8.72044e+06	1.64538e+07	4.79179e+06	5.90315e+06	1.31953e+07	2.1342e+07	2.3184e+06	695330	1.61733e+06	1.85922e+06	1.06235e+07	6.08804e+06	5.71691e+06	780696	1.53764	0.0117076	0.342466	-1.54597	down
FDATN00416	C20H32O5	Dinoprostone	前列腺素E2	Hormones and hormone related compounds	激素及激素相关物质	Hormones and hormone related compounds	激素及激素相关物质	3	0.9389	7448-03-5	65100.4	56211.8	100396	46984.6	10200.5	31051.9	38115.9	139815	3641.19	10393.1	2524.08	17055.7	30489.8	25051.7	24072.1	3325.73	1.54604	0.0155226	0.2389	-2.06552	down
MW0015393	C18H32O3	alpha-Dimorphecolic acid	α-二吗啡酸	FA	脂肪酰类	Oxidized lipids	氧化脂质	1	0.9299	73543-67-6	187098	247042	204424	81464.4	28868.4	109955	66986.5	72632.7	55533	24238.6	51306.3	91953.6	75659.3	58038.4	47106.9	58542.9	1.11747	0.0465946	0.463087	-1.11065	down
MEDN0785	C20H32O4	Leukotriene B4	白三烯B4	FA	脂肪酰类	Oxidized lipids	氧化脂质	3	0.9382	71160-24-2	81059	75026.2	57754.5	8336.34	4826.85	68360.6	5768.31	5849.9	12425.3	2823.48	846.335	14050.3	3412.52	3292.65	17489.4	5137.48	1.23849	0.0415125	0.193749	-2.36774	down
MW0012919	C23H48NO7P	1-Octadecanoyl-sn-glycero-3-phosphoethanolamine	1-硬脂酰基-2-羟基-sn-甘油-3-磷酸乙醇胺	GP	甘油磷脂类	PC	磷脂酰胆碱	1	0.9424	69747-55-3	205904	163315	256045	336897	271347	174370	232784	146394	257483	121031	161696	79693.5	113642	98784	67934.6	63183.4	1.52088	0.00618162	0.539126	-0.891306	down
MEDL00534	C4H6O5	D-Malic acid	D-(+)-苹果酸	Organic acid And Its derivatives	有机酸及其衍生物	Organic acid And Its derivatives	有机酸及其衍生物	1	0.8246	636-61-3	479324	187193	349638	617473	151893	235948	285712	1.22122e+06	101493	18876.5	51316.5	36736.9	152416	138200	175681	58574.1	1.73057	0.0260628	0.207826	-2.26655	down
MW0131282	C9H10O3	3-(3-Hydroxyphenyl)propanoic acid	3-(3-羟基苯基)丙酸	Organic acid And Its derivatives	有机酸及其衍生物	Organic acid And Its derivatives	有机酸及其衍生物	3	0.9477	621-54-5	93339.6	88299.5	85346.8	88254.7	77054.4	84973	84667.9	94096.3	68456.4	69847	80761.8	82222.1	88933.5	73544.1	81710.7	81723.3	1.3246	0.0168676	0.901106	-0.150231	down
MEDL02381	C9H10O2	4-Ethylbenzoic acid	对乙基苯甲酸	Phenolic acids	酚酸类	Phenolic acids	酚酸类	1	0.8158	619-64-7	139731	358200	107698	242998	166174	139927	351216	321444	105011	37556.3	247452	224706	244708	1903.48	10028.8	1657.48	1.1631	0.0447528	0.477743	-1.06569	down
MW0152126	C5H10O6	L-arabinonic acid	L-阿拉伯烯酸盐	Organic acid And Its derivatives	有机酸及其衍生物	Organic acid And Its derivatives	有机酸及其衍生物	3	0.7839	608-53-7	216.607	216.451	290.759	208.038	247.819	178.369	204.073	248.748	172.276	162.565	232.507	152.103	180.79	133.283	236.367	133.937	1.37853	0.0169691	0.775226	-0.367312	down
MW0107691	C5H6N2O4	L-Dihydroorotic acid	L-氢化乳清酸	Organic acid And Its derivatives	有机酸及其衍生物	Organic acid And Its derivatives	有机酸及其衍生物	2	0.5033	5988-19-2	38863.1	39321.7	41962.3	41375.7	44143.1	44384.8	46876.6	48555.7	47662.2	60275.7	66617.6	90701.3	57864.2	54779.1	52749.6	79827.3	1.73332	0.00494846	1.47757	0.563231	up
MEDL02760	C3H6O3	Glyceraldehyde	甘油醛	Aldehyde,Ketones,Esters	醛、酮、酯类	Aldehydes	醛类	3	0.9335	56-82-6	1.27158e+07	4.19851e+06	5.25289e+06	1.8662e+07	3.87342e+06	4.3901e+06	8.36521e+06	2.35148e+07	3.04173e+06	2.55701e+06	413916	1.35687e+06	1.13479e+07	4.05345e+06	4.66536e+06	1.43692e+06	1.34632	0.0498832	0.356579	-1.48771	down
MW0015225	C12H20O3	7-oxo-11-Dodecenoic acid	7-氧-11-十二碳烯酸	FA	脂肪酰类	Oxidized lipids	氧化脂质	2	0.7517	54921-60-7	9836.59	9150.31	10287.7	9309.64	10108	9248.67	10738.6	10107.4	9988.24	9375.6	9502	8319.29	9471.74	9189.21	7794.7	9138.26	1.13072	0.0350603	0.923745	-0.114434	down
MEDN0807	C14H28O2	FFA(14:0)	肉豆蔻酸	FA	脂肪酰类	FFA	游离脂肪酸	1	0.8055	544-63-8	441977	294934	312365	373702	237786	224877	145555	189385	130081	108322	245117	152470	199852	160306	135541	117111	1.51632	0.0100367	0.562375	-0.830397	down
MW0102800	C20H34O6	thromboxane B2	-	FA	脂肪酰类	Oxidized lipids	氧化脂质	1	0.903	54397-85-2	17318.4	15814.6	26288	17446.7	17442	20403.1	36163.9	28020.8	1810.62	4184.88	3063.02	5516.46	12570	18702.3	17192.6	12420.3	1.5566	0.00216439	0.421807	-1.24534	down
MW0012222	C17H28O3	12S-HHT	-	FA	脂肪酰类	Oxidized lipids	氧化脂质	2	0.7813	54397-84-1	33426.7	20030.7	28051.7	19738.3	46136.5	65402.4	39790.2	43487.2	6475.56	16836	5965.65	21945.3	21119.5	20141.3	20878.8	15620.4	1.61634	0.00553078	0.435658	-1.19873	down
MW0121776	C7H8N4S	6-Ethylmercaptopurine	6-乙基巯基嘌呤	Heterocyclic compounds	杂环化合物	Heterocyclic compounds	杂环化合物	2	0.6794	5417-84-5	441.72	346.675	565.137	362.096	364.714	276.172	337.406	146.877	236.256	150.203	354.926	183.141	229.855	85.7461	226.509	61.6269	1.32073	0.00932454	0.53797	-0.894402	down
MW0106668	C2H6O4S	Ethyl sulfate	硫酸氢乙酯	Others	其他	Others	其他	2	0.7	540-82-9	253431	243806	223898	264163	239286	240435	256331	264273	218210	222566	201858	220843	244778	245830	227566	230621	1.4205	0.00846529	0.912697	-0.131792	down
MW0169361	C20H34O4	Kirenol	基雷诺尔	Heterocyclic compounds	杂环化合物	Heterocyclic compounds	杂环化合物	2	0.7048	52659-56-0	15556.4	22114.9	24268.1	23434.1	22100.5	26946.1	25635.4	24570.2	26320.2	25476.7	26083.9	25511.6	28993.1	26997.1	26015.8	26251.5	1.18801	0.0289308	1.14637	0.197077	up
MEDN1387	C5H9NO4	O-acetyl-L-serine	O-乙酰基-L-丝氨酸	Amino acid and Its metabolites	氨基酸及其代谢物	Amino acid and Its metabolites	氨基酸及其代谢物	1	0.6149	5147-00-2	90322.6	77088	84553.1	61160	42991	52273.3	60706	77681.7	40160.1	13950.6	23179.3	36868.9	49281.6	56396	66714.4	48391.1	1.36756	0.00736347	0.612577	-0.707037	down
MW0000124	C32H41N5O5	alpha-Ergocryptine	α-麦角隐碱	Alkaloids	生物碱	Alkaloids	生物碱	2	0.5759	511-09-1	24917.7	20385.7	26593.4	28630.6	31332.7	31563.4	22093.8	28806.7	19220.7	22721.8	18088.6	20952.7	27163.5	21675	21754.1	22021	1.46795	0.0123462	0.809977	-0.304047	down
MEDL00450	C20H32O2	Arachidonic acid	花生四烯酸	FA	脂肪酰类	FFA	游离脂肪酸	3	0.898	506-32-1	1288.79	1109.58	1295.73	934.26	859.065	460.744	754.249	756.124	215.218	854.351	561.713	580.299	579.353	631.703	660.409	162.939	1.29007	0.00857848	0.569278	-0.812794	down
MW0141312	C18H32O3	(-)-leukotoxin B	长春酚酸；（9Z)-(12S，13R)-12，13-环氧十八烯酸；顺式-12，13-环氧-顺式-9-十八烯酸	Aldehyde,Ketones,Esters	醛、酮、酯类	Esters	酯类	3	0.9762	503-07-1 | 32381-42-3	2760.3	2896.7	2193.97	707.464	367.839	1669.7	130.405	787.379	131.127	338.801	220.642	768.603	470.064	707.392	450.698	532.548	1.11106	0.0379482	0.314396	-1.66935	down
MW0152660	C3H6O3	L-glyceraldehyde	L-甘油醛	Carbohydrates and Its metabolites	碳水化合物及其代谢物	Sugars	糖类	3	0.9443	497-09-6	85491.7	32660.5	39787.1	178030	29556.3	36707.9	154864	146712	55564.5	2610.13	4777.23	13851.6	63792.8	28548.1	29878.4	7547.09	1.40631	0.0275863	0.293503	-1.76855	down
MEDN0380	C16H30O2	FFA(16:1)	棕榈油酸	FA	脂肪酰类	FFA	游离脂肪酸	1	0.926	373-49-9	814331	624163	734742	640708	422987	472128	286698	429865	213752	204750	569102	227792	417483	313370	322378	293927	1.45701	0.00996738	0.579027	-0.788298	down
MW0151235	C34H48O8	Hippomane factor M1	Hippomane 因子 M1	Aldehyde,Ketones,Esters	醛、酮、酯类	Ketones	酮类	3	0.6455	33465-16-6	21986.4	11825.8	21552.9	28930.9	26438.8	39593.5	11008.1	30451.5	10132.3	13445.8	11298.8	10868.9	12810	8701.96	7763.05	7205.49	1.77213	0.00456352	0.428735	-1.22184	down
MW0169311	C6H8O7	Isocitric acid	异柠檬酸	Organic acid And Its derivatives	有机酸及其衍生物	Organic acid And Its derivatives	有机酸及其衍生物	3	0.8434	320-77-4	62268.4	73081	69839.3	122160	47771.5	85148	74111.1	100199	15591.4	25396.1	21731.3	4927.35	46535.3	38181.4	30250.4	11049.4	1.78187	0.000105021	0.305183	-1.71225	down
MW0015586	C22H36O2	Adrenic acid	肾上腺酸	FA	脂肪酰类	FFA	游离脂肪酸	3	0.8456	28874-58-0	8000.62	5679.32	7599.76	7510.38	11523.1	3862.48	6153.68	4912.17	2741.76	2288.98	3341.89	3685.83	4458.79	4096.97	4176.58	3160.16	1.75988	0.00405898	0.505977	-0.982856	down
MW0011096	C34H50O6	(2xi,3xi)-2,3-Dihydroxy-12,18-ursadien-28-oic acid diacetate	-	Organic acid And Its derivatives	有机酸及其衍生物	Organic acid And Its derivatives	有机酸及其衍生物	3	0.5359	273379-39-8	94122.1	106588	115439	121399	120507	118061	155712	131124	171311	181048	212394	155821	148973	132635	147613	133362	1.62112	0.00429564	1.33252	0.414162	up
MEDL02773	C10H9NO	Indoleacetaldehyde	吲哚-3-乙醛	Heterocyclic compounds	杂环化合物	Indole and Its derivatives	吲哚及其衍生物	1	0.8647	2591-98-2	69746.1	72138.5	74003.4	56998.4	65799.2	88907.5	60941.7	73968.3	30234.1	10887.6	28666.4	49103.3	47996.8	60485	66930.3	48541.1	1.42489	0.00351731	0.609498	-0.714307	down
MEDL00447	C20H32O2	8Z,11Z,14Z,17Z-eicosatetraenoic acid	8Z,11Z,14Z,17Z-eicosatetraenoic acid	FA	脂肪酰类	Oxidized lipids	氧化脂质	1	0.8626	24880-40-8	808292	757959	867810	671541	654908	522450	642239	638549	370669	600740	526810	466607	581812	578987	595807	475306	1.5141	0.00372263	0.754301	-0.406789	down
MW0054695	C20H34O2	5,8,11-Eicosatrienoic acid	5,8,11-二十碳三烯酸	FA	脂肪酰类	FFA	游离脂肪酸	1	0.9225	20590-32-3	246653	231841	262260	244637	273427	173331	189524	186127	121725	110919	143325	123907	194226	186962	192870	167436	1.63156	0.00159806	0.686675	-0.542301	down
MEDP1180	C22H46NO7P	1-Myristoyl-sn-glycero-3-phosphocholine	溶血磷脂酰胆碱 14:0	GP	甘油磷脂类	LPC	溶血磷脂酰胆碱	2	0.8851	20559-16-4	37765.8	20360.7	38678.6	26702.1	15283.3	58100.9	7297.81	37994	1341.42	3010.64	1944.88	3060.91	3859.28	2286.8	1556.1	6276.78	2.06501	0.00193132	0.0963602	-3.37542	down
MW0054535	C26H52NO7P	1-(9Z-octadecenoyl)-sn-glycero-3-phosphocholine	1-油酰基-sn-甘油-3-磷酸胆碱	GP	甘油磷脂类	LPC	溶血磷脂酰胆碱	2	0.8599	19420-56-5	61356	30383.5	58714.2	76944	73425.3	80212.8	27144.5	72952.7	26099.9	32689.3	28566.5	26480.9	24878.9	20448.1	18843.1	18111.7	1.85745	0.00157963	0.407618	-1.29471	down
MEDN0579	C12H15NO4	N-lactoyl-phenylalanine	N-乳酰基苯丙氨酸	Amino acid and Its metabolites	氨基酸及其代谢物	Amino acid derivatives	氨基酸衍生物	1	0.5022	183241-73-8	71697.5	74991.4	74711.2	74040.1	73555.1	84747.9	74860	73652.1	73891.9	67940.6	64467.6	64927.7	74774.4	73277.6	70747.6	69323	1.36874	0.0171528	0.92876	-0.106623	down
MW0017173	C20H34O2	Dihomo-gamma-linolenic acid	二高-γ-亚麻酸	FA	脂肪酰类	FFA	游离脂肪酸	3	0.8593	1783-84-2	4105.96	3848.94	3875.97	4560.43	5254.45	2039.35	3021.95	2918.21	1947.86	1401.58	2328.04	2331.89	3588.48	3118.82	3255.67	3442.97	1.12703	0.0413773	0.722873	-0.468185	down
MW0054524	C24H50NO7P	LysoPC 16:0	LPC(16:0/0:0)	GP	甘油磷脂类	LPC	溶血磷脂酰胆碱	2	0.7142	17364-16-8	66719.3	37700.7	61265.5	79274	61710.5	67706.5	40724.3	93783.7	40401.2	54846.5	45984.4	44728.7	44437	34403.4	15260.1	22566.9	1.39598	0.00694793	0.59469	-0.749791	down
MW0134516	C20H18O9	5-Hydroxy-3,3',7,8-tetramethoxy-4',5'-methylenedioxyflavone	5-Hydroxy-3,3',7,8-tetramethoxy-4',5'-methylenedioxyflavone	Flavonoids	黄酮	Flavonoid	黄酮	3	0.6983	161697-25-2	27285.3	29007.9	27041	28812.3	28690.9	28364.8	27675.1	29076.1	27762.5	26972	27129.5	27969.5	27720.3	27349.9	27086.2	27478.3	1.31241	0.0267479	0.971299	-0.0420133	down
MEDL02483	C10H11NO2	5-Hydroxytryptophol	5-羟基吲哚-3-乙醇	Alkaloids	生物碱	Plumerane	吲哚类生物碱	3	0.9385	154-02-9	4702.99	3893.33	4765.84	3930.42	4118.58	7501.48	4279.21	4169.06	3329.93	4417.46	755.248	1397.98	988.913	4287.14	2668.05	2265.5	1.47353	0.00557816	0.538269	-0.8936	down
MW0169887	C11H11N3O2S	Sulfapyridine	磺胺吡啶	Benzene and substituted derivatives	苯及其衍生物	Benzene and substituted derivatives	苯及其衍生物	1	0.6845	144-83-2	30188.2	30186.9	28622.3	32409	29082.6	26854.4	27705.7	31656.5	18107.9	19996.4	20205.2	23966.3	31162.8	29911.8	27010.6	24991.1	1.3865	0.0190222	0.825296	-0.277017	down
MEDL02332	C12H24O2	FFA(12:0)	十二烷酸(月桂酸)	FA	脂肪酰类	FFA	游离脂肪酸	1	0.7973	143-07-7	37209	40552	25481.5	37025.4	52803.5	28092.7	27266.5	25355.4	18902.5	19508.5	31103.7	28102.8	25768.8	20779.8	21970.2	19984.8	1.46798	0.0152239	0.679805	-0.556808	down
ZINC1683479	C8H16O2	Hexyl acetate	乙酸己酯	Aldehyde,Ketones,Esters	醛、酮、酯类	Esters	酯类	3	0.5872	142-92-7	25096.9	28819.6	28122.4	30668.8	30524.7	29243.4	29536	22925.7	22523.8	25001.9	23331.3	29685.1	21602.6	24289.4	22705.9	29164.3	1.19655	0.0375495	0.881598	-0.181807	down
MW0146999	C18H32CaN2O10	Calcium pantothenate	D-泛酸钙（维生素B5）	CoEnzyme and vitamins	辅酶和维生素	CoEnzyme and vitamins	辅酶和维生素	1	0.8843	137-08-6	150082	117886	132528	201484	81646.4	77716	172584	212788	141580	25288.5	32102.5	61940.8	98482.2	77954.2	125220	84736.1	1.29	0.0175579	0.564487	-0.824989	down
MW0140006	C20H34O3	15(S)-Hydroxyeicosatrienoic acid	-	FA	脂肪酰类	Oxidized lipids	氧化脂质	1	0.6326	13-16-1	67589.8	91217.7	52249.5	22453.4	1340.99	51509.3	26894.8	6046.64	6148.67	1322.69	2105.62	5931.77	12834.2	10978	11400.2	5789.09	1.21151	0.0203873	0.17698	-2.49834	down
MW0004191	C11H16O2	3-tert-Butyl-4-hydroxyanisole	3-叔丁基-4-羟基茴香醚	Benzene and substituted derivatives	苯及其衍生物	Phenolics	苯酚类	2	0.6907	121-00-6	83848.9	83546.8	82123.9	83783.6	83455.7	82242.9	83825.6	82148.9	82674.7	79714.4	77853.3	79094	81274.9	79811.9	80362.9	80881.6	1.77905	0.000448954	0.964948	-0.0514768	down
MW0055469	C18H34O2	Oleic acid	油酸盐	FA	脂肪酰类	FFA	游离脂肪酸	3	0.9653	112-80-1	29347.5	22447.1	21220.7	24977.6	18516.8	13340.7	11273.5	10680.3	9947.07	9281.12	15611.4	10454.8	16222.8	15012.9	13883.1	12120.7	1.15959	0.040172	0.675435	-0.566112	down
MEDN0387	C11H22O2	FFA(11:0)	十一烷酸	FA	脂肪酰类	FFA	游离脂肪酸	1	0.8287	112-37-8	132930	171163	161554	168206	166999	135747	157295	135112	130783	131710	135872	139745	143603	127411	132568	135566	1.42772	0.0131563	0.876526	-0.190131	down
MEDL02766	C9H18O2	FFA(9:0)	壬酸	Organic acid And Its derivatives	有机酸及其衍生物	Organic acid And Its derivatives	有机酸及其衍生物	1	0.8064	112-05-0	394929	384982	392738	397876	399134	393841	386364	396531	381623	385277	382454	376227	378846	387159	377997	391014	1.72706	0.000857063	0.972731	-0.0398867	down
MW0054539	C28H58NO7P	1-Eicosanoyl-sn-glycero-3-phosphocholine	1-Arachidoyl-2-hydroxy-sn-glycero-3-phosphocholine	GP	甘油磷脂类	LPC	溶血磷脂酰胆碱	2	0.5739	108341-80-6	50360.8	58474.2	62969.5	62767.3	55732.6	53536.4	71834.5	52949.1	75867	79281.6	94436.5	62682.3	62175.9	104838	64194.5	54753.7	1.31635	0.0369694	1.27657	0.352267	up
MEDN1458	C20H34O5	11β-13,14-dihydro-15-keto Prostaglandin F2α	11beta-13,14-双氢-15酮基-前列腺素PGF2a	Hormones and hormone related compounds	激素及激素相关物质	Hormones and hormone related compounds	激素及激素相关物质	1	0.8213	107615-77-0	86965.3	110651	61711.8	26055.9	17070.3	111125	13555.6	5734.23	13920.5	880.568	2569.35	810.707	8049.6	15497.1	25259.6	16151.3	1.39228	0.0269339	0.192064	-2.38034	down
MW0124421	C9H7NO	Indole-4-carboxaldehyde	4-甲酰基吲哚	Heterocyclic compounds	杂环化合物	Indole and Its derivatives	吲哚及其衍生物	1	0.9092	1074-86-8	364369	363816	358145	364181	345459	341137	354144	352352	348511	312898	300845	308395	346738	350586	337928	321296	1.52537	0.00591378	0.923897	-0.114196	down
MW0061027	C15H30O2	Pentadecanoic acid	十五烷酸	FA	脂肪酰类	FFA	游离脂肪酸	1	0.8742	1002-84-2	23879.7	18461.5	24670.6	19705.6	17753.1	19205.5	16951.4	17489.1	14023.4	13792.8	17250.3	17764.7	16596.6	19175.7	15762.1	15429.5	1.43456	0.0137837	0.820883	-0.284751	down
MEDN0589	C6H13NO3S	Cyclamic acid	甜蜜素	Organic acid And Its derivatives	有机酸及其衍生物	Organic acid And Its derivatives	有机酸及其衍生物	1	0.5488	100-88-9	32060.5	31944.7	31444.4	32140.2	29947	31315.1	30378.1	33568.1	29749.4	26167.3	25471.2	27705.7	31276.7	30190.4	30610.9	29737.3	1.47999	0.00899495	0.913412	-0.130662	down
MW0142636	C23H41O6P	sn-3-O-(Geranylgeranyl)glycerol 1-phosphate	3-(O-香叶基香叶基)-sn-甘油1-磷酸	Organic acid And Its derivatives	有机酸及其衍生物	Phosphoric acids	磷酸类化合物	3	0.6116	-	26601.2	13059.3	31512.2	17708.3	15748.7	7413.9	6663.22	9347.28	7572.69	6496.23	7288.29	5717.56	6109.08	5281.3	3887.53	4670.8	1.65593	0.0154811	0.367216	-1.4453	down
MW0113980	C6H13O9P	beta-D-Fructose 2-phosphate	β-D-果糖2-磷酸	Organic acid And Its derivatives	有机酸及其衍生物	Organic acid And Its derivatives	有机酸及其衍生物	3	0.9471	-	104319	25185.6	63061.9	82218	10128.1	20014.3	50334.2	83975.9	47925.2	666.87	8335.05	8301.99	52195.9	27479.6	14388.3	6451.42	1.17844	0.0322506	0.377346	-1.40604	down
MW0116191	C12H16O8S	[3-(6,7-dimethoxy-2H-1,3-benzodioxol-5-yl)propoxy]sulfonic acid	[3-(6，7-二甲氧基-2H-1，3-苯并间二氧杂环戊烯-5-基）丙氧基]磺酸	Organic acid And Its derivatives	有机酸及其衍生物	Organic acid And Its derivatives	有机酸及其衍生物	3	0.6108	-	39560	166950	261222	21923.5	175928	407323	44072.3	14996	15906	25672.7	22765.4	12201.5	5249.17	8927.85	21287.3	72739.1	1.4351	0.048308	0.163209	-2.6152	down
MW0056552	C30H59O8P	[(2R)-1-(10-methylundecanoyloxy)-3-phosphonooxypropan-2-yl] 12-methyltetradecanoate	PA(i-12:0/a-15:0)	GP	甘油磷脂类	PA	磷脂酸	3	0.6909	-	27893.4	30686.2	32661.3	33102.7	34509.8	35905	41288.3	40456.5	56486.3	44784.4	50841.5	45138	51852.4	46320.7	43340.8	42139	1.8759	8.3521e-05	1.37757	0.462128	up
MW0158467	C25H39N5O8	Tyr-Glu-Val-Lys	酪氨酸-谷氨酸-缬氨酸-赖氨酸	Amino acid and Its metabolites	氨基酸及其代谢物	Small Peptide	小肽	2	0.7613	-	166822	181777	177684	185472	186351	181188	194909	188223	195218	187549	171653	177296	222906	228176	236989	231060	1.17673	0.0405438	1.12884	0.174841	up
MW0158456	C23H31N5O11	Tyr-Glu-Gln-Asp	酪氨酸-谷氨酸-谷氨酸-天冬氨酸	Amino acid and Its metabolites	氨基酸及其代谢物	Small Peptide	小肽	2	0.6835	-	5931.2	2863.32	6454.14	6685.61	6852.51	5979.94	3619.01	5093.76	3154.48	1229.05	579.194	350.435	2669.01	1943.95	1155.87	1377.44	1.82051	4.28481e-05	0.286559	-1.8031	down
MW0126453	C13H22O3	Riesling acetal	雷司令乙缩醛	Heterocyclic compounds	杂环化合物	Heterocyclic compounds	杂环化合物	3	0.6773	-	241581	234011	242015	249172	242666	236850	249204	238713	226493	238370	227639	222986	232458	229360	208427	220352	1.64944	0.00105684	0.933758	-0.0988798	down
MEDL01837	C17H26O4	Nordihydrocapsiate	降二氢辣椒酯	Phenolic acids	酚酸类	Phenolic acids	酚酸类	1	0.9124	-	59946.4	61621.6	50518.9	60432.6	56507.2	59150.2	56348.1	59155.5	57794.2	58755.9	48204.1	54279.5	51536	51815.5	51637.8	50644.8	1.30239	0.0161232	0.915863	-0.126796	down
MW0054574	C23H44NO7P	LysoPE(0:0/18:2(9Z,12Z))	LysoPE(0:0/18:2(9Z,12Z))	GP	甘油磷脂类	LPE	溶血磷脂酰乙醇胺	1	0.9164	-	44032.6	20678.9	44735.3	28296	18307.4	33072.6	15217.6	36281.5	18776.1	8616.42	9238.31	6517.66	10804.8	10131.1	9256.92	6127.02	1.91433	0.00120149	0.330262	-1.59832	down
MW0054571	C23H48NO7P	LysoPE(0:0/18:0)	LysoPE（0：0/18：0）	GP	甘油磷脂类	LPE	溶血磷脂酰乙醇胺	1	0.9201	-	23811.4	14016	26449.5	24040.5	23818	15811.3	21623.1	16581.8	29529	2788.65	3879.16	3059.38	14782.4	11002.3	4552.92	4759.9	1.56588	0.0100692	0.447505	-1.16002	down
MW0114368	C6H12O6	D-sorbopyranose	山梨糖	Carbohydrates and Its metabolites	碳水化合物及其代谢物	Sugars	糖类	3	0.5372	-	164741	292196	144482	663507	207371	163476	162342	299022	1.21869e+06	656325	155792	404410	669129	682520	520410	304909	1.32422	0.0334439	2.19928	1.13703	up
MW0124706	C6H3Cl2NO2	Clopyralid	氯吡菌胺	Heterocyclic compounds	杂环化合物	Heterocyclic compounds	杂环化合物	2	0.6167	-	377740	388012	371313	411793	389562	394531	408895	373513	391700	295745	288843	338845	411108	374105	362006	325126	1.25973	0.0356972	0.894753	-0.160439	down
MW0013661	C24H49O9P	2-Stearoylglycerophosphoglycerol	2-硬脂酰甘油磷酸甘油	GP	甘油磷脂类	PG	磷脂酰甘油	3	0.6308	-	66139.1	25067.7	50765.5	39547.4	28099.2	84063	13029	72497.6	2934.63	8912.21	7184.85	5257.89	7280.22	5109.59	4567.22	2419.87	2.0504	0.00215295	0.115152	-3.11839	down
MW0160471	C2H4O3	2-Oxonioacetate	2-氧代乙酸酯	Aldehyde,Ketones,Esters	醛、酮、酯类	Esters	酯类	3	0.6716	-	402368	89707.4	332396	540342	231643	405234	226123	267435	157717	9195.97	12217.4	43800.9	334835	150266	224217	136242	1.30549	0.0138543	0.42821	-1.22361	down
MW0054485	C19H39O7P	1-Palmitoylglycerol 3-phosphate	LPA(16:0/0:0)	GP	甘油磷脂类	LPA	溶血磷脂酸	2	0.5651	-	56527.9	21456.1	56580.2	34163.2	22957.2	54763.3	11220.9	48007.7	5707.97	2125.86	2705.94	6886.81	3745.63	1587.16	1622.38	1850.13	2.08846	0.00091441	0.0858158	-3.54261	down
