# Supplementary material for: Long-term menopause exacerbates vaginal wall support injury in ovariectomized rats by regulating amino acid synthesis and glycerophospholipid metabolism
Source: Front Endocrinol (Lausanne). 2023 Jun 22;14:1119599. doi: 10.3389/fendo.2023.1119599 (PMC10324610; doi:10.3389/fendo.2023.1119599)
Supplement: Supplementary file 6 [file Table_6.xlsx]

## Sheet: Sheet1
Kegg_pathway	Kegg_pathway	ko_ID	Sig_compound	compound	Sig_compound_all	compound_all	IndexList	CIDList
Lysine degradation	赖氨酸降解	ko00310	2	9	91	293	MEDP0058;MW0142233	C00449+C05825
Metabolic pathways	代谢途径	ko01100	66	231	91	293	MW0169988;MW0106988;MEDP0125;MW0169367;MW0107412;MW0168149;FDATN00416;MW0152660;MW0007512;MW0007258;MW0124275;MW0106169;MW0105212;MEDN0785;FDATN01488;MW0105914;MW0124336;MEDN0380;MW0105103;MEDP0058;MW0006930;MEDL02021;MW0112755;MW0113980;MEDN0006;MW0006644;MW0107691;MEDP0401;MW0152126;MW0062275;MEDL00450;MW0104770;MEDL02773;MW0131282;MW0169549;MW0111287;MEDL00575;MW0062226;MW0120983;MW0169728;MW0…	C00106+C00064+C00114+C00148+C07044+C00533+C05103+C02426+C00186+C00116+C00242+C00327+C01035+C02165+C00025+C00049+C06552+C08362+C01152+C00449+C03758+C00213+C05665+C03267+C00082+C00590+C00337+C00170+C00545+C01312+C00219+C01772+C00637+C11457+C00153+C00836+C00407+C00696+C03114+C00534+C00719+C00263+C00065+C05825+C00979+C00299+C00497+C00568+C05653+C06199+C01888+C05963+C20772+C03242+C02714+C02666+C06424+…
Biosynthesis of amino acids	氨基酸的生物合成	ko01230	13	29	91	293	MEDL00575;MW0106988;MW0169367;MEDP0058;MW0169311;MEDP0322;MW0106169;MEDN0006;MW0105914;MEDN1387;FDATN01488;MW0109669;MW0108213	C00407+C00064+C00148+C00449+C00311+C00263+C00327+C00082+C00049+C00979+C00025+C00065+C00073
Nicotinate and nicotinamide metabolism	烟酸盐和烟酰胺代谢	ko00760	2	4	91	293	MW0169549;MW0105914	C00153+C00049
Biosynthesis of cofactors	辅因子的生物合成	ko01240	13	33	91	293	MW0004631;MW0106988;MW0112755;MW0003731;MW0120983;MEDN0006;MW0107691;MW0169311;MW0108213;FDATN01488;MW0109669;MW0105914;MW0169549	C00568+C00064+C05665+C20772+C03114+C00082+C00337+C00311+C00073+C00025+C00065+C00049+C00153
Vitamin digestion and absorption	维生素消化吸收	ko04977	2	5	91	293	MW0169549;MW0169728	C00153+C00534
alpha-Linolenic acid metabolism	α-亚麻酸代谢	ko00592	1	2	91	293	MW0014042	C08492
Vitamin B6 metabolism	维生素B6代谢	ko00750	2	6	91	293	MW0106988;MW0169728	C00064+C00534
Parkinson disease	帕金森综合症	ko05012	4	7	91	293	MW0169786;MW0006930;MW0159784;MEDN0006	C07593+C03758+C00009+C00082
Pathways of neurodegeneration - multiple diseases	神经退行性变的途径 - 多种疾病	ko05022	5	8	91	293	MW0168149;MEDP1002;FDATN01488;MW0169786;MW0159784	C00533+C01996+C00025+C07593+C00009
Glycerophospholipid metabolism	甘油磷脂代谢	ko00564	11	16	91	293	mws0120;MEDP1348;MW0054524;MEDP0125;MW0012982;MW0011795;MW0142636;MEDP1002;MW0110995;MW0054539;MW0109669	C00670+C04230+C04230+C00114+C04230+C04230+C04590+C01996+C06772+C04230+C00065
Choline metabolism in cancer	癌症中的胆碱代谢	ko05231	7	12	91	293	MW0012982;MW0011795;MW0054539;mws0120;MEDP1348;MEDP0125;MW0054524	C04230+C04230+C04230+C00670+C04230+C00114+C04230
Oxidative phosphorylation	氧化磷酸化	ko00190	1	3	91	293	MW0159784	C00009
ABC transporters	ABC转运体	ko02010	13	41	91	293	MEDL00575;MW0159784;MW0106988;MEDP0125;MW0169367;MW0105914;MW0169991;FDATN01488;MW0109669;MW0159873;MW0007258;MW0114952;MW0168837	C00407+C00009+C00064+C00114+C00148+C00049+C00299+C00025+C00065+C00244+C00116+C00140+C00719
Parathyroid hormone synthesis, secretion and action	甲状旁腺激素的合成、分泌和作用	ko04928	1	3	91	293	MW0159784	C00009
Mineral absorption	矿物质吸收	ko04978	6	15	91	293	MW0169367;MW0106988;MW0109669;MW0159784;MW0108213;MEDL00575	C00148+C00064+C00065+C00009+C00073+C00407
Sphingolipid metabolism	鞘脂代谢	ko00600	2	4	91	293	MW0109669;MW0111287	C00065+C00836
Sphingolipid signaling pathway	鞘脂信号通路	ko04071	3	5	91	293	MW0168149;MW0111287;MW0109669	C00533+C00836+C00065
Amino sugar and nucleotide sugar metabolism	氨基糖和核苷酸糖代谢	ko00520	1	7	91	293	MW0114952	C00140
Biosynthesis of nucleotide sugars	核苷酸糖的生物合成	ko01250	1	5	91	293	MW0114952	C00140
Purine metabolism	嘌呤代谢	ko00230	2	16	91	293	MW0124275;MW0106988	C00242+C00064
Nucleotide metabolism	核苷酸代谢	ko01232	4	15	91	293	MW0106988;MW0124275;MW0169988;MW0169991	C00064+C00242+C00106+C00299
Valine, leucine and isoleucine degradation	缬氨酸、亮氨酸和异亮氨酸降解	ko00280	1	3	91	293	MEDL00575	C00407
Valine, leucine and isoleucine biosynthesis	缬氨酸、亮氨酸和异亮氨酸的生物合成	ko00290	1	2	91	293	MEDL00575	C00407
Aminoacyl-tRNA biosynthesis	氨酰-tRNA生物合成	ko00970	8	17	91	293	MW0108213;MW0109669;FDATN01488;MW0105914;MEDN0006;MW0169367;MW0106988;MEDL00575	C00073+C00065+C00025+C00049+C00082+C00148+C00064+C00407
2-Oxocarboxylic acid metabolism	2-氧代羧酸代谢	ko01210	6	19	91	293	MW0108213;MEDN0006;FDATN01488;MEDL00575;MW0105914;MW0169311	C00073+C00082+C00025+C00407+C00049+C00311
Protein digestion and absorption	蛋白质消化吸收	ko04974	10	23	91	293	MEDN0006;MW0169367;MW0106988;MW0054155;MEDL00575;MW0108213;MW0169682;MW0109669;FDATN01488;MW0105914	C00082+C00148+C00064+C08262+C00407+C00073+C01746+C00065+C00025+C00049
Central carbon metabolism in cancer	癌症中的中心碳代谢	ko05230	10	21	91	293	MW0169367;MW0106988;MEDN0006;MW0169311;MEDL00575;MW0109669;FDATN01488;MW0108213;MW0007512;MW0105914	C00148+C00064+C00082+C00311+C00407+C00065+C00025+C00073+C00186+C00049
Glycine, serine and threonine metabolism	甘氨酸、丝氨酸和苏氨酸代谢	ko00260	7	10	91	293	MW0113926;MEDP0322;MW0168837;MEDP0125;MEDL02021;MW0105914;MW0109669	C01888+C00263+C00719+C00114+C00213+C00049+C00065
Cysteine and methionine metabolism	半胱氨酸和甲硫氨酸代谢	ko00270	6	15	91	293	MEDN1387;MW0105914;MEDP0401;MEDP0322;MW0108213;MW0109669	C00979+C00049+C00170+C00263+C00073+C00065
Sulfur metabolism	硫代谢	ko00920	3	8	91	293	MW0109669;MEDN1387;MEDP0322	C00065+C00979+C00263
Pyrimidine metabolism	嘧啶代谢	ko00240	4	12	91	293	MW0106988;MW0107691;MW0169988;MW0169991	C00064+C00337+C00106+C00299
beta-Alanine metabolism	β-丙氨酸代谢	ko00410	3	11	91	293	MW0105914;MW0112755;MW0169988	C00049+C05665+C00106
Pantothenate and CoA biosynthesis	泛酸和 CoA 生物合成	ko00770	3	7	91	293	MW0169988;MW0112755;MW0105914	C00106+C05665+C00049
D-Amino acid metabolism	D-氨基酸代谢	ko00470	7	18	91	293	MW0108213;FDATN01488;MW0109669;MW0142233;MW0105914;MW0106988;MW0169367	C00073+C00025+C00065+C05825+C00049+C00064+C00148
Antifolate resistance	抗叶酸抗性	ko01523	1	1	91	293	MW0108213	C00073
Cholinergic synapse	胆碱能突触	ko04725	2	3	91	293	MEDP0125;MEDP1002	C00114+C01996
Bile secretion	胆汁分泌	ko04976	5	13	91	293	MEDP0125;MW0006930;MEDN0785;MEDP1002;MW0102800	C00114+C03758+C02165+C01996+C05963
Tyrosine metabolism	酪氨酸代谢	ko00350	3	11	91	293	MW0006930;MEDN0006;MEDL02295	C03758+C00082+C06199
cAMP signaling pathway	cAMP信号通路	ko04024	4	5	91	293	MW0006930;MW0007512;MEDP1002;MW0062275	C03758+C00186+C01996+C01312
Neuroactive ligand-receptor interaction	神经活性配体-受体相互作用	ko04080	8	16	91	293	MW0105914;MEDN0785;MEDL02767;FDATN01488;MEDP1002;MW0062275;MW0062226;MW0006930	C00049+C02165+C16512+C00025+C01996+C01312+C00696+C03758
Gap junction	间隙连接	ko04540	3	3	91	293	MW0168149;FDATN01488;MW0006930	C00533+C00025+C03758
Synaptic vesicle cycle	突触小泡周期	ko04721	3	4	91	293	MW0006930;FDATN01488;MEDP1002	C03758+C00025+C01996
Dopaminergic synapse	多巴胺能突触	ko04728	2	3	91	293	MW0006930;MEDN0006	C03758+C00082
Prolactin signaling pathway	催乳素信号通路	ko04917	2	3	91	293	MW0006930;MEDN0006	C03758+C00082
Cocaine addiction	可卡因成瘾	ko05030	3	4	91	293	MW0006930;FDATN01488;MEDN0006	C03758+C00025+C00082
Amphetamine addiction	苯丙胺成瘾	ko05031	3	4	91	293	MEDN0006;FDATN01488;MW0006930	C00082+C00025+C03758
Morphine addiction	吗啡成瘾	ko05032	1	2	91	293	MW0006930	C03758
Alcoholism	酗酒	ko05034	3	5	91	293	MEDN0006;MW0006930;FDATN01488	C00082+C03758+C00025
Phenylalanine metabolism	苯丙氨酸代谢	ko00360	3	8	91	293	MW0131282;MW0104770;MEDN0006	C11457+C01772+C00082
Ubiquinone and other terpenoid-quinone biosynthesis	泛醌和其他萜类醌生物合成	ko00130	2	4	91	293	MW0003731;MEDN0006	C20772+C00082
Phenylalanine, tyrosine and tryptophan biosynthesis	苯丙氨酸、酪氨酸和色氨酸的生物合成	ko00400	1	8	91	293	MEDN0006	C00082
Thiamine metabolism	硫胺素代谢	ko00730	1	1	91	293	MEDN0006	C00082
Melanogenesis	黑素生成	ko04916	1	1	91	293	MEDN0006	C00082
Riboflavin metabolism	核黄素代谢	ko00740	2	4	91	293	MW0112869;MW0120983	C01390+C03114
Porphyrin metabolism	卟啉代谢	ko00860	2	2	91	293	FDATN01488;MW0120983	C00025+C03114
Arginine and proline metabolism	精氨酸和脯氨酸代谢	ko00330	6	16	91	293	MEDL02021;MW0169518;MW0169367;FDATN01488;MW0105212;MW0168149	C00213+C02714+C00148+C00025+C01035+C00533
Arginine biosynthesis	精氨酸生物合成	ko00220	4	8	91	293	MW0105914;FDATN01488;MW0106988;MW0106169	C00049+C00025+C00064+C00327
Alanine, aspartate and glutamate metabolism	丙氨酸、天冬氨酸和谷氨酸代谢	ko00250	3	7	91	293	FDATN01488;MW0106988;MW0105914	C00025+C00064+C00049
Histidine metabolism	组氨酸代谢	ko00340	4	12	91	293	FDATN01488;MW0105103;MW0105914;MW0118937	C00025+C01152+C00049+C20522
Taurine and hypotaurine metabolism	牛磺酸和亚牛磺酸代谢	ko00430	1	4	91	293	FDATN01488	C00025
Glutathione metabolism	谷胱甘肽代谢	ko00480	1	5	91	293	FDATN01488	C00025
Neomycin, kanamycin and gentamicin biosynthesis	新霉素、卡那霉素和庆大霉素的生物合成	ko00524	1	2	91	293	FDATN01488	C00025
Glyoxylate and dicarboxylate metabolism	乙醛酸和二羧酸代谢	ko00630	5	11	91	293	MW0169311;MW0114361;MW0109669;FDATN01488;MW0106988	C00311+C01182+C00065+C00025+C00064
Butanoate metabolism	丁酸代谢	ko00650	2	6	91	293	MEDL00534;FDATN01488	C00497+C00025
Nitrogen metabolism	氮代谢	ko00910	4	5	91	293	MW0168149;MW0159873;MW0106988;FDATN01488	C00533+C00244+C00064+C00025
Carbon metabolism	碳代谢	ko01200	6	16	91	293	FDATN01488;MW0109669;MW0114361;MW0105914;MEDN1387;MW0169311	C00025+C00065+C01182+C00049+C00979+C00311
FoxO signaling pathway	FoxO信号通路	ko04068	1	2	91	293	FDATN01488	C00025
Phospholipase D signaling pathway	磷脂酶 D 信号通路	ko04072	1	2	91	293	FDATN01488	C00025
Ferroptosis	铁死亡	ko04216	4	5	91	293	MW0015586;MW0054956;MEDL00450;FDATN01488	C16527+C00418+C00219+C00025
Circadian entrainment	昼夜节律夹带	ko04713	2	3	91	293	MW0168149;FDATN01488	C00533+C00025
Long-term potentiation	长时程增强	ko04720	1	1	91	293	FDATN01488	C00025
Retrograde endocannabinoid signaling	逆行内源性大麻素信号	ko04723	3	3	91	293	FDATN01488;MW0007258;MEDL00450	C00025+C00116+C00219
Glutamatergic synapse	谷氨酸能突触	ko04724	2	2	91	293	FDATN01488;MW0106988	C00025+C00064
GABAergic synapse	氨基丁酸突触	ko04727	2	2	91	293	FDATN01488;MW0106988	C00025+C00064
Long-term depression	长期抑郁	ko04730	3	3	91	293	FDATN01488;MW0168149;MEDL00450	C00025+C00533+C00219
Taste transduction	味觉传导	ko04742	2	5	91	293	FDATN01488;MEDP1002	C00025+C01996
Proximal tubule bicarbonate reclamation	近端小管碳酸氢盐回收	ko04964	2	4	91	293	FDATN01488;MW0106988	C00025+C00064
Amyotrophic lateral sclerosis	肌萎缩侧索硬化	ko05014	2	3	91	293	FDATN01488;MW0168149	C00025+C00533
Huntington disease	亨廷顿病	ko05016	1	1	91	293	FDATN01488	C00025
Spinocerebellar ataxia	脊髓小脑性共济失调	ko05017	1	1	91	293	FDATN01488	C00025
Nicotine addiction	尼古丁成瘾	ko05033	2	2	91	293	FDATN01488;MEDP1002	C00025+C01996
Pentose and glucuronate interconversions	戊糖和葡萄糖醛酸相互转化	ko00040	2	3	91	293	MW0007258;MW0152660	C00116+C02426
Galactose metabolism	半乳糖代谢	ko00052	1	4	91	293	MW0007258	C00116
Glycerolipid metabolism	甘油脂代谢	ko00561	1	3	91	293	MW0007258	C00116
Thermogenesis	产热作用	ko04714	1	1	91	293	MW0007258	C00116
Regulation of lipolysis in adipocytes	脂肪细胞中脂解的调节	ko04923	2	3	91	293	MW0007258;MEDL00450	C00116+C00219
Regulation of actin cytoskeleton	肌动蛋白细胞骨架的调节	ko04810	1	1	91	293	MEDP1002	C01996
Insulin secretion	胰岛素分泌	ko04911	1	2	91	293	MEDP1002	C01996
Salivary secretion	唾液分泌	ko04970	2	2	91	293	MW0168149;MEDP1002	C00533+C01996
Gastric acid secretion	胃酸分泌	ko04971	1	2	91	293	MEDP1002	C01996
Pancreatic secretion	胰腺分泌物	ko04972	1	1	91	293	MEDP1002	C01996
Arachidonic acid metabolism	花生四烯酸代谢	ko00590	6	12	91	293	MW0102800;MW0062275;MW0062226;MEDL00450;MEDN0785;MW0013231	C05963+C01312+C00696+C00219+C02165+C14748
Fc epsilon RI signaling pathway	FcεRI信号通路	ko04664	2	3	91	293	MW0062226;MEDL00450	C00696+C00219
Serotonergic synapse	5-羟色胺能突触	ko04726	4	8	91	293	MW0062226;MW0102800;MEDL00450;MEDN0785	C00696+C05963+C00219+C02165
African trypanosomiasis	非洲锥虫病	ko05143	2	3	91	293	MW0168149;MW0062226	C00533+C00696
Asthma	哮喘	ko05310	1	2	91	293	MW0062226	C00696
Vascular smooth muscle contraction	血管平滑肌收缩	ko04270	4	5	91	293	MW0013231;MW0062275;MW0168149;MEDL00450	C14748+C01312+C00533+C00219
VEGF signaling pathway	血管内皮生长因子信号通路	ko04370	2	2	91	293	MW0062275;MW0168149	C01312+C00533
Platelet activation	血小板活化	ko04611	3	3	91	293	MEDL00450;MW0168149;MW0062275	C00219+C00533+C01312
Tryptophan metabolism	色氨酸代谢	ko00380	2	15	91	293	MW0002028;MEDL02773	C05653+C00637
Ether lipid metabolism	醚脂代谢	ko00565	1	1	91	293	mws0120	C00670
Terpenoid backbone biosynthesis	萜类骨架生物合成	ko00900	2	5	91	293	MW0054956;MW0151857	C00418+C16521
Folate biosynthesis	叶酸生物合成	ko00790	1	2	91	293	MW0004631	C00568
Fatty acid biosynthesis	脂肪酸生物合成	ko00061	5	9	91	293	MEDL02332;MW0055469;MEDN0807;MEDN0380;MW0054288	C02679+C00712+C06424+C08362+C02679
Drug metabolism - cytochrome P450	药物代谢-细胞色素P450	ko00982	1	3	91	293	MW0007503	C07073
Chemical carcinogenesis - receptor activation	化学致癌 - 受体激活	ko05207	1	3	91	293	MW0006368	C03690
Steroid hormone biosynthesis	类固醇激素生物合成	ko00140	1	3	91	293	MW0012609	C05487
cGMP-PKG signaling pathway	cGMP-PKG信号通路	ko04022	1	2	91	293	MW0168149	C00533
HIF-1 signaling pathway	HIF-1信号通路	ko04066	2	3	91	293	MW0007512;MW0168149	C00186+C00533
PI3K-Akt signaling pathway	PI3K-Akt 信号通路	ko04151	1	1	91	293	MW0168149	C00533
Apelin signaling pathway	Apelin信号通路	ko04371	1	1	91	293	MW0168149	C00533
NOD-like receptor signaling pathway	NOD样受体信号通路	ko04621	1	1	91	293	MW0168149	C00533
Estrogen signaling pathway	雌激素信号通路	ko04915	1	1	91	293	MW0168149	C00533
Oxytocin signaling pathway	催产素信号通路	ko04921	2	3	91	293	MW0168149;MEDL00450	C00533+C00219
Renin secretion	肾素分泌	ko04924	1	2	91	293	MW0168149	C00533
Relaxin signaling pathway	松弛素信号通路	ko04926	1	1	91	293	MW0168149	C00533
Insulin resistance	胰岛素抵抗	ko04931	1	3	91	293	MW0168149	C00533
Type I diabetes mellitus	I型糖尿病	ko04940	1	1	91	293	MW0168149	C00533
Alzheimer disease	阿尔茨海默病	ko05010	1	1	91	293	MW0168149	C00533
Leishmaniasis	利什曼病	ko05140	2	2	91	293	MW0168149;MEDL00450	C00533+C00219
Chagas disease	南美锥虫病	ko05142	1	2	91	293	MW0168149	C00533
Malaria	疟疾	ko05144	1	1	91	293	MW0168149	C00533
Amoebiasis	阿米巴病	ko05146	2	3	91	293	MEDL00450;MW0168149	C00219+C00533
Coronavirus disease - COVID-19	冠状病毒病 - COVID-19	ko05171	1	1	91	293	MW0168149	C00533
Pathways in cancer	癌症的途径	ko05200	1	1	91	293	MW0168149	C00533
Hepatocellular carcinoma	肝细胞癌	ko05225	1	1	91	293	MW0168149	C00533
Allograft rejection	同种异体移植物排斥	ko05330	1	1	91	293	MW0168149	C00533
Graft-versus-host disease	移植物抗宿主病	ko05332	1	1	91	293	MW0168149	C00533
Diabetic cardiomyopathy	糖尿病性心肌病	ko05415	1	2	91	293	MW0168149	C00533
Fluid shear stress and atherosclerosis	流体剪切应力和动脉粥样硬化	ko05418	1	1	91	293	MW0168149	C00533
Linoleic acid metabolism	亚油酸代谢	ko00591	4	6	91	293	MW0017173;MW0015393;MEDL00450;MEDN1426	C03242+C14767+C00219+C14833
Glycolysis / Gluconeogenesis	糖酵解/糖异生	ko00010	1	5	91	293	MW0007512	C00186
Fructose and mannose metabolism	果糖和甘露糖代谢	ko00051	2	5	91	293	MW0007512;MW0113980	C00186+C03267
Pyruvate metabolism	丙酮酸代谢	ko00620	1	4	91	293	MW0007512	C00186
Propanoate metabolism	丙酸代谢	ko00640	1	2	91	293	MW0007512	C00186
Glucagon signaling pathway	胰高血糖素信号通路	ko04922	2	6	91	293	MW0007512;MW0169311	C00186+C00311
Steroid biosynthesis	类固醇生物合成	ko00100	1	1	91	293	FDATN00416	C05103
PPAR signaling pathway	PPAR信号通路	ko03320	2	2	91	293	MEDN0785;MW0015393	C02165+C14767
Inflammatory mediator regulation of TRP channels	TRP 信道的炎症介质调节	ko04750	2	3	91	293	MEDL00450;MEDN0785	C00219+C02165
Ascorbate and aldarate metabolism	抗坏血酸和醛糖酸代谢	ko00053	1	6	91	293	MW0152126	C00545
Sulfur relay system	硫继电器系统	ko04122	1	2	91	293	MEDN1387	C00979
Biosynthesis of unsaturated fatty acids	不饱和脂肪酸的生物合成	ko01040	4	10	91	293	MW0017173;MW0055469;MW0015586;MEDL00450	C03242+C00712+C16527+C00219
Necroptosis	坏死性凋亡	ko04217	1	2	91	293	MEDL00450	C00219
Fc gamma R-mediated phagocytosis	Fc γ R 介导的吞噬作用	ko04666	1	1	91	293	MEDL00450	C00219
GnRH signaling pathway	GnRH信号通路	ko04912	1	1	91	293	MEDL00450	C00219
Ovarian steroidogenesis	卵巢类固醇生成	ko04913	1	3	91	293	MEDL00450	C00219
Aldosterone synthesis and secretion	醛固酮的合成与分泌	ko04925	1	2	91	293	MEDL00450	C00219
Citrate cycle (TCA cycle)	柠檬酸循环（TCA循环）	ko00020	1	5	91	293	MW0169311	C00311
