# Supplementary material for: Long-term menopause exacerbates vaginal wall support injury in ovariectomized rats by regulating amino acid synthesis and glycerophospholipid metabolism
Source: Front Endocrinol (Lausanne). 2023 Jun 22;14:1119599. doi: 10.3389/fendo.2023.1119599 (PMC10324610; doi:10.3389/fendo.2023.1119599)
Supplement: Supplementary file 7 [file Table_7.xls]

## Sheet: Sheet1
geneID	metaID	coefficient	pvalue
ENSRNOG00000016247	MEDP0058	0.811575	0.000135201
ENSRNOG00000050183	MEDP0058	0.820257	9.95988e-05
ENSRNOG00000002972	MW0126293	-0.838591	4.93866e-05
ENSRNOG00000017689	MW0126293	-0.840882	4.49726e-05
ENSRNOG00000020676	MW0126293	-0.801187	0.000191113
ENSRNOG00000023576	MW0126293	-0.806541	0.000160297
ENSRNOG00000038999	MW0126293	-0.802665	0.000182153
ENSRNOG00000002972	MW0169549	-0.842262	4.24747e-05
ENSRNOG00000017689	MW0169549	-0.84854	3.25315e-05
ENSRNOG00000019407	MW0169549	-0.805887	0.000163823
ENSRNOG00000020676	MW0169549	-0.812212	0.000132271
ENSRNOG00000023576	MW0169549	-0.810435	0.000140574
ENSRNOG00000038999	MW0169549	-0.804632	0.00017077
ENSRNOG00000006200	MW0001320	-0.848628	3.24072e-05
ENSRNOG00000008523	MW0001320	-0.830238	6.86764e-05
ENSRNOG00000012772	MW0001320	-0.812846	0.000129409
ENSRNOG00000020908	MW0001320	-0.85904	2.02578e-05
ENSRNOG00000024230	MW0001320	-0.910535	9.68388e-07
ENSRNOG00000027125	MW0001320	-0.815071	0.00011977
ENSRNOG00000036571	MW0001320	-0.849447	3.12708e-05
ENSRNOG00000051262	MW0001320	-0.821902	9.3825e-05
ENSRNOG00000007197	MEDP0525	-0.841901	4.31166e-05
ENSRNOG00000017074	MEDP0525	-0.8141	0.000123901
ENSRNOG00000018785	MEDP0525	0.81275	0.000129841
ENSRNOG00000022838	MEDP0525	0.832511	6.28921e-05
ENSRNOG00000033299	MEDP0525	-0.825187	8.31293e-05
ENSRNOG00000045885	MEDP0525	-0.808419	0.000150513
ENSRNOG00000053862	MW0122769	0.841274	4.42504e-05
ENSRNOG00000000967	MW0124206	0.804843	0.000169588
ENSRNOG00000001253	MW0124206	0.841701	4.34756e-05
ENSRNOG00000001633	MW0124206	0.803408	0.000177782
ENSRNOG00000001689	MW0124206	-0.800571	0.000194953
ENSRNOG00000001719	MW0124206	0.844916	3.80004e-05
ENSRNOG00000003524	MW0124206	0.832103	6.38997e-05
ENSRNOG00000004344	MW0124206	0.870299	1.16708e-05
ENSRNOG00000006542	MW0124206	0.813042	0.000128534
ENSRNOG00000007136	MW0124206	0.821146	9.6444e-05
ENSRNOG00000007213	MW0124206	0.802142	0.000185281
ENSRNOG00000007398	MW0124206	-0.834892	5.72769e-05
ENSRNOG00000008450	MW0124206	0.866792	1.39311e-05
ENSRNOG00000009028	MW0124206	0.833419	6.06989e-05
ENSRNOG00000009076	MW0124206	0.80051	0.000195337
ENSRNOG00000009144	MW0124206	0.800734	0.000193932
ENSRNOG00000009515	MW0124206	0.830589	6.77546e-05
ENSRNOG00000010170	MW0124206	0.810332	0.00014107
ENSRNOG00000010607	MW0124206	0.80519	0.000167649
ENSRNOG00000011582	MW0124206	0.846583	3.53963e-05
ENSRNOG00000011654	MW0124206	0.816503	0.000113889
ENSRNOG00000011891	MW0124206	0.815187	0.000119283
ENSRNOG00000013429	MW0124206	0.818229	0.000107121
ENSRNOG00000014075	MW0124206	-0.844141	3.9263e-05
ENSRNOG00000014164	MW0124206	0.862029	1.75814e-05
ENSRNOG00000014372	MW0124206	0.878585	7.52229e-06
ENSRNOG00000015421	MW0124206	0.803006	0.000180135
ENSRNOG00000016251	MW0124206	0.807822	0.00015357
ENSRNOG00000016753	MW0124206	0.852673	2.71139e-05
ENSRNOG00000016989	MW0124206	0.8387	4.91677e-05
ENSRNOG00000017663	MW0124206	0.856646	2.26412e-05
ENSRNOG00000017693	MW0124206	0.808314	0.00015105
ENSRNOG00000017852	MW0124206	0.831984	6.41955e-05
ENSRNOG00000018005	MW0124206	0.844702	3.83453e-05
ENSRNOG00000018023	MW0124206	0.836894	5.28853e-05
ENSRNOG00000018421	MW0124206	0.809726	0.000144009
ENSRNOG00000019299	MW0124206	0.836213	5.43462e-05
ENSRNOG00000019496	MW0124206	0.859885	1.94687e-05
ENSRNOG00000019953	MW0124206	0.852034	2.78982e-05
ENSRNOG00000019955	MW0124206	0.837875	5.08376e-05
ENSRNOG00000020751	MW0124206	-0.822974	9.02152e-05
ENSRNOG00000021117	MW0124206	0.852042	2.78881e-05
ENSRNOG00000021209	MW0124206	-0.825921	8.08822e-05
ENSRNOG00000021773	MW0124206	0.807233	0.000156631
ENSRNOG00000023296	MW0124206	-0.842865	4.14213e-05
ENSRNOG00000023576	MW0124206	-0.806316	0.0001615
ENSRNOG00000024801	MW0124206	0.859408	1.99112e-05
ENSRNOG00000024874	MW0124206	-0.846178	3.60138e-05
ENSRNOG00000025948	MW0124206	0.826305	7.97292e-05
ENSRNOG00000026324	MW0124206	-0.807904	0.000153148
ENSRNOG00000026344	MW0124206	0.815167	0.000119366
ENSRNOG00000026775	MW0124206	0.800687	0.000194224
ENSRNOG00000026905	MW0124206	0.819328	0.000102988
ENSRNOG00000026910	MW0124206	0.842462	4.21233e-05
ENSRNOG00000028460	MW0124206	0.834741	5.76204e-05
ENSRNOG00000029644	MW0124206	-0.807033	0.000157682
ENSRNOG00000030862	MW0124206	0.80353	0.000177073
ENSRNOG00000031307	MW0124206	-0.808187	0.000151698
ENSRNOG00000031343	MW0124206	0.843035	4.11284e-05
ENSRNOG00000031420	MW0124206	0.92346	3.36454e-07
ENSRNOG00000036683	MW0124206	0.802421	0.000183605
ENSRNOG00000036827	MW0124206	-0.833523	6.04518e-05
ENSRNOG00000042411	MW0124206	0.836587	5.35394e-05
ENSRNOG00000046245	MW0124206	0.807184	0.000156887
ENSRNOG00000047102	MW0124206	-0.825165	8.31963e-05
ENSRNOG00000053366	MW0124206	-0.821774	9.42627e-05
ENSRNOG00000056728	MW0124206	0.878248	7.66261e-06
ENSRNOG00000057335	MW0124206	-0.80987	0.000143302
ENSRNOG00000058123	MW0124206	0.864055	1.59409e-05
ENSRNOG00000059453	MW0124206	0.8752	9.03412e-06
ENSRNOG00000060365	MW0124206	-0.800663	0.000194377
ENSRNOG00000060949	MW0124206	0.848136	3.31064e-05
ENSRNOG00000061050	MW0124206	0.815991	0.000115962
ENSRNOG00000005480	MW0154158	-0.849461	3.12518e-05
ENSRNOG00000006375	MW0154158	-0.870795	1.13777e-05
ENSRNOG00000009354	MW0154158	-0.854373	2.51174e-05
ENSRNOG00000010666	MW0154158	0.848844	3.2104e-05
ENSRNOG00000013320	MW0154158	0.819646	0.000101816
ENSRNOG00000013974	MW0154158	0.817464	0.000110077
ENSRNOG00000014490	MW0154158	0.813408	0.000126915
ENSRNOG00000015423	MW0154158	-0.804209	0.000173165
ENSRNOG00000020563	MW0154158	0.808075	0.000152271
ENSRNOG00000020998	MW0154158	0.809653	0.000144365
ENSRNOG00000025254	MW0154158	0.810663	0.000139487
ENSRNOG00000026775	MW0154158	-0.821028	9.68583e-05
ENSRNOG00000027731	MW0154158	0.812803	0.000129603
ENSRNOG00000028072	MW0154158	0.826482	7.92019e-05
ENSRNOG00000036719	MW0154158	-0.811895	0.000133724
ENSRNOG00000037198	MW0154158	0.895981	2.67298e-06
ENSRNOG00000038999	MW0154158	0.830608	6.77042e-05
ENSRNOG00000050183	MW0154158	0.807121	0.000157222
ENSRNOG00000050564	MW0154158	0.828548	7.32578e-05
ENSRNOG00000057028	MW0154158	0.809152	0.000146836
ENSRNOG00000059589	MW0154158	-0.825961	8.07626e-05
ENSRNOG00000015122	MW0156100	-0.820631	9.82599e-05
ENSRNOG00000003734	MW0103776	-0.806283	0.000161681
ENSRNOG00000008169	MW0103776	-0.832993	6.17197e-05
ENSRNOG00000016189	MW0103776	-0.826659	7.86783e-05
ENSRNOG00000016877	MW0103776	-0.83141	6.56411e-05
ENSRNOG00000021023	MW0103776	-0.841667	4.35373e-05
ENSRNOG00000001618	MW0009055	0.808436	0.000150428
ENSRNOG00000003682	MW0009055	0.886635	4.75801e-06
ENSRNOG00000013166	MW0009055	0.822911	9.04236e-05
ENSRNOG00000018785	MW0009055	0.802323	0.000184195
ENSRNOG00000022838	MW0009055	0.853842	2.5727e-05
ENSRNOG00000058324	MW0009055	-0.818289	0.000106891
ENSRNOG00000000488	MW0009201	0.800275	0.000196822
ENSRNOG00000009513	MW0009201	-0.803939	0.000174711
ENSRNOG00000010642	MW0009201	-0.807084	0.000157415
ENSRNOG00000011146	MW0009201	-0.806601	0.000159973
ENSRNOG00000017689	MW0009201	-0.859501	1.98243e-05
ENSRNOG00000018785	MW0009201	0.821575	9.49494e-05
ENSRNOG00000019542	MW0009201	-0.834854	5.73639e-05
ENSRNOG00000020077	MW0009201	-0.801032	0.000192076
ENSRNOG00000026672	MW0009201	-0.851824	2.81598e-05
ENSRNOG00000033299	MW0009201	-0.900549	1.97657e-06
ENSRNOG00000049446	MW0009201	-0.863761	1.61707e-05
ENSRNOG00000016622	MW0112052	0.816329	0.00011459
ENSRNOG00000016737	MW0112052	0.867327	1.35643e-05
ENSRNOG00000051364	MW0112052	0.806788	0.000158981
ENSRNOG00000025796	MW0138942	-0.814101	0.000123896
ENSRNOG00000038130	MW0138942	-0.816695	0.000113117
ENSRNOG00000038999	MW0138942	-0.819667	0.000101739
ENSRNOG00000018870	MW0119875	-0.836542	5.36372e-05
ENSRNOG00000000043	MW0120741	-0.810222	0.000141599
ENSRNOG00000000053	MW0120741	-0.800191	0.000197356
ENSRNOG00000000775	MW0120741	-0.837909	5.07684e-05
ENSRNOG00000001309	MW0120741	-0.810774	0.000138959
ENSRNOG00000001597	MW0120741	-0.830574	6.77945e-05
ENSRNOG00000001764	MW0120741	-0.81942	0.000102646
ENSRNOG00000001774	MW0120741	-0.815779	0.00011683
ENSRNOG00000002112	MW0120741	-0.806716	0.00015936
ENSRNOG00000002373	MW0120741	-0.81842	0.000106391
ENSRNOG00000002948	MW0120741	-0.820892	9.7336e-05
ENSRNOG00000003003	MW0120741	-0.845069	3.77549e-05
ENSRNOG00000003018	MW0120741	-0.815256	0.000118994
ENSRNOG00000003042	MW0120741	-0.873223	1.00298e-05
ENSRNOG00000003187	MW0120741	-0.811151	0.000137179
ENSRNOG00000003235	MW0120741	-0.814325	0.000122931
ENSRNOG00000003616	MW0120741	-0.825074	8.3478e-05
ENSRNOG00000003767	MW0120741	-0.80773	0.000154042
ENSRNOG00000003979	MW0120741	-0.851284	2.88437e-05
ENSRNOG00000004520	MW0120741	-0.800099	0.000197938
ENSRNOG00000004585	MW0120741	-0.814847	0.000120711
ENSRNOG00000004650	MW0120741	-0.821782	9.42352e-05
ENSRNOG00000004787	MW0120741	-0.804417	0.000171984
ENSRNOG00000004882	MW0120741	-0.807901	0.000153164
ENSRNOG00000005371	MW0120741	-0.811746	0.000134408
ENSRNOG00000005386	MW0120741	-0.803655	0.000176346
ENSRNOG00000005667	MW0120741	-0.841453	4.39249e-05
ENSRNOG00000005679	MW0120741	-0.809044	0.000147376
ENSRNOG00000006046	MW0120741	-0.81616	0.000115276
ENSRNOG00000006756	MW0120741	-0.804665	0.000170583
ENSRNOG00000006916	MW0120741	-0.801592	0.000188623
ENSRNOG00000007340	MW0120741	-0.82339	8.88469e-05
ENSRNOG00000007564	MW0120741	-0.81757	0.000109663
ENSRNOG00000007568	MW0120741	-0.810249	0.000141471
ENSRNOG00000007655	MW0120741	-0.802579	0.000182665
ENSRNOG00000007675	MW0120741	-0.821386	9.56054e-05
ENSRNOG00000007822	MW0120741	-0.844517	3.86456e-05
ENSRNOG00000007859	MW0120741	-0.811608	0.000135048
ENSRNOG00000007984	MW0120741	-0.814232	0.000123331
ENSRNOG00000008151	MW0120741	-0.813437	0.00012679
ENSRNOG00000008553	MW0120741	-0.805688	0.000164908
ENSRNOG00000008658	MW0120741	-0.800801	0.000193509
ENSRNOG00000008691	MW0120741	-0.817524	0.000109842
ENSRNOG00000008767	MW0120741	-0.839293	4.79974e-05
ENSRNOG00000008944	MW0120741	-0.803579	0.000176785
ENSRNOG00000009049	MW0120741	-0.804518	0.000171411
ENSRNOG00000009278	MW0120741	-0.8495	3.11989e-05
ENSRNOG00000009346	MW0120741	-0.801328	0.000190241
ENSRNOG00000009878	MW0120741	-0.826498	7.9153e-05
ENSRNOG00000009971	MW0120741	-0.815026	0.000119959
ENSRNOG00000010050	MW0120741	-0.800355	0.000196313
ENSRNOG00000010065	MW0120741	-0.802568	0.000182728
ENSRNOG00000010224	MW0120741	-0.809749	0.000143893
ENSRNOG00000010303	MW0120741	-0.826098	8.0349e-05
ENSRNOG00000010397	MW0120741	-0.820226	9.97105e-05
ENSRNOG00000010827	MW0120741	-0.829884	6.96157e-05
ENSRNOG00000011150	MW0120741	-0.817107	0.000111478
ENSRNOG00000011161	MW0120741	-0.84933	3.14314e-05
ENSRNOG00000011530	MW0120741	-0.808174	0.000151761
ENSRNOG00000011560	MW0120741	-0.820057	0.000100321
ENSRNOG00000011636	MW0120741	-0.804891	0.000169314
ENSRNOG00000012111	MW0120741	-0.833798	5.98017e-05
ENSRNOG00000012146	MW0120741	-0.802966	0.000180372
ENSRNOG00000012168	MW0120741	-0.814731	0.000121205
ENSRNOG00000012397	MW0120741	-0.826045	8.05099e-05
ENSRNOG00000012414	MW0120741	-0.803833	0.000175321
ENSRNOG00000012580	MW0120741	-0.813204	0.000127818
ENSRNOG00000012762	MW0120741	-0.847591	3.38955e-05
ENSRNOG00000012810	MW0120741	-0.827973	7.48724e-05
ENSRNOG00000012944	MW0120741	-0.847045	3.47015e-05
ENSRNOG00000013035	MW0120741	-0.806293	0.000161626
ENSRNOG00000013269	MW0120741	-0.819789	0.000101295
ENSRNOG00000013282	MW0120741	-0.820153	9.99742e-05
ENSRNOG00000013379	MW0120741	-0.81173	0.000134481
ENSRNOG00000013481	MW0120741	-0.806213	0.000162053
ENSRNOG00000013641	MW0120741	-0.850853	2.93978e-05
ENSRNOG00000013934	MW0120741	-0.802001	0.000186136
ENSRNOG00000014331	MW0120741	-0.801419	0.000189682
ENSRNOG00000014363	MW0120741	-0.805735	0.000164651
ENSRNOG00000014509	MW0120741	-0.806113	0.000162596
ENSRNOG00000014585	MW0120741	-0.822517	9.1741e-05
ENSRNOG00000014721	MW0120741	-0.822037	9.33643e-05
ENSRNOG00000014783	MW0120741	-0.80143	0.000189612
ENSRNOG00000014965	MW0120741	-0.809622	0.000144518
ENSRNOG00000015173	MW0120741	-0.825609	8.18328e-05
ENSRNOG00000016330	MW0120741	-0.804048	0.000174087
ENSRNOG00000016357	MW0120741	-0.813454	0.000126715
ENSRNOG00000016358	MW0120741	-0.832126	6.38421e-05
ENSRNOG00000016371	MW0120741	-0.857365	2.19021e-05
ENSRNOG00000016372	MW0120741	-0.813457	0.0001267
ENSRNOG00000016417	MW0120741	-0.900624	1.96645e-06
ENSRNOG00000016645	MW0120741	-0.814883	0.000120561
ENSRNOG00000016719	MW0120741	-0.82736	7.6627e-05
ENSRNOG00000016834	MW0120741	-0.834412	5.83752e-05
ENSRNOG00000016971	MW0120741	-0.801787	0.000187431
ENSRNOG00000017579	MW0120741	-0.826832	7.81677e-05
ENSRNOG00000017900	MW0120741	-0.802352	0.000184022
ENSRNOG00000017915	MW0120741	-0.804889	0.000169328
ENSRNOG00000018126	MW0120741	-0.835769	5.53182e-05
ENSRNOG00000018378	MW0120741	-0.801298	0.000190429
ENSRNOG00000018741	MW0120741	-0.813604	0.000126057
ENSRNOG00000018911	MW0120741	-0.800847	0.000193227
ENSRNOG00000019059	MW0120741	-0.822581	9.15263e-05
ENSRNOG00000019147	MW0120741	-0.803106	0.000179549
ENSRNOG00000019434	MW0120741	-0.824515	8.52286e-05
ENSRNOG00000019718	MW0120741	-0.804926	0.000169123
ENSRNOG00000019729	MW0120741	-0.81311	0.000128234
ENSRNOG00000019884	MW0120741	-0.819008	0.000104176
ENSRNOG00000020361	MW0120741	-0.850902	2.9334e-05
ENSRNOG00000020384	MW0120741	-0.813333	0.000127246
ENSRNOG00000020769	MW0120741	-0.808356	0.000150837
ENSRNOG00000021218	MW0120741	-0.813461	0.000126682
ENSRNOG00000021262	MW0120741	-0.802701	0.00018194
ENSRNOG00000021517	MW0120741	-0.820735	9.78912e-05
ENSRNOG00000021573	MW0120741	-0.809973	0.000142804
ENSRNOG00000021966	MW0120741	-0.804927	0.000169113
ENSRNOG00000022252	MW0120741	-0.804135	0.00017359
ENSRNOG00000022356	MW0120741	-0.829309	7.11631e-05
ENSRNOG00000023657	MW0120741	-0.820785	9.77128e-05
ENSRNOG00000024312	MW0120741	-0.850768	2.95089e-05
ENSRNOG00000024501	MW0120741	-0.813273	0.000127513
ENSRNOG00000024545	MW0120741	-0.807785	0.000153758
ENSRNOG00000024557	MW0120741	-0.812608	0.000130477
ENSRNOG00000024795	MW0120741	-0.81447	0.000122312
ENSRNOG00000025509	MW0120741	-0.802611	0.000182474
ENSRNOG00000026132	MW0120741	-0.848237	3.29613e-05
ENSRNOG00000026403	MW0120741	-0.800294	0.0001967
ENSRNOG00000026705	MW0120741	-0.822733	9.10164e-05
ENSRNOG00000027451	MW0120741	-0.810082	0.000142278
ENSRNOG00000027622	MW0120741	-0.805757	0.000164528
ENSRNOG00000027707	MW0120741	-0.832445	6.30551e-05
ENSRNOG00000027936	MW0120741	-0.819183	0.000103525
ENSRNOG00000029087	MW0120741	-0.822489	9.1835e-05
ENSRNOG00000029465	MW0120741	-0.814553	0.000121961
ENSRNOG00000029466	MW0120741	-0.824653	8.47933e-05
ENSRNOG00000029535	MW0120741	-0.810172	0.00014184
ENSRNOG00000029678	MW0120741	-0.812381	0.000131503
ENSRNOG00000029799	MW0120741	-0.811582	0.000135169
ENSRNOG00000030027	MW0120741	-0.804173	0.000173374
ENSRNOG00000030572	MW0120741	-0.826579	7.89139e-05
ENSRNOG00000031216	MW0120741	-0.801578	0.000188708
ENSRNOG00000032070	MW0120741	-0.804177	0.000173347
ENSRNOG00000032471	MW0120741	-0.839656	4.7292e-05
ENSRNOG00000033065	MW0120741	-0.815765	0.000116889
ENSRNOG00000037514	MW0120741	-0.820727	9.79194e-05
ENSRNOG00000038200	MW0120741	-0.819528	0.000102249
ENSRNOG00000038980	MW0120741	-0.809831	0.000143497
ENSRNOG00000042283	MW0120741	-0.85512	2.42794e-05
ENSRNOG00000042384	MW0120741	-0.809539	0.000144923
ENSRNOG00000042504	MW0120741	-0.809313	0.000146035
ENSRNOG00000043304	MW0120741	-0.802694	0.000181978
ENSRNOG00000045844	MW0120741	-0.805371	0.000166648
ENSRNOG00000046468	MW0120741	-0.809955	0.000142892
ENSRNOG00000046469	MW0120741	-0.853874	2.56905e-05
ENSRNOG00000046660	MW0120741	-0.816841	0.000112537
ENSRNOG00000047545	MW0120741	-0.808634	0.000149428
ENSRNOG00000047873	MW0120741	-0.800786	0.000193608
ENSRNOG00000048394	MW0120741	-0.89346	3.13912e-06
ENSRNOG00000049378	MW0120741	-0.836352	5.40453e-05
ENSRNOG00000050108	MW0120741	-0.819302	0.000103085
ENSRNOG00000051701	MW0120741	-0.851024	2.91763e-05
ENSRNOG00000052130	MW0120741	-0.841817	4.32681e-05
ENSRNOG00000053599	MW0120741	-0.814984	0.000120136
ENSRNOG00000053635	MW0120741	-0.82232	9.24043e-05
ENSRNOG00000054360	MW0120741	-0.813647	0.000125867
ENSRNOG00000054625	MW0120741	-0.807355	0.000155995
ENSRNOG00000054733	MW0120741	-0.844607	3.84988e-05
ENSRNOG00000055451	MW0120741	-0.806209	0.000162075
ENSRNOG00000057367	MW0120741	-0.852723	2.70534e-05
ENSRNOG00000057416	MW0120741	-0.8032	0.000178994
ENSRNOG00000060107	MW0120741	-0.805289	0.000167102
ENSRNOG00000060689	MW0120741	-0.829636	7.028e-05
ENSRNOG00000061073	MW0120741	-0.820861	9.7447e-05
ENSRNOG00000061768	MW0120741	-0.808717	0.000149009
ENSRNOG00000062170	MW0120741	-0.806547	0.000160261
ENSRNOG00000001001	MW0116001	-0.860717	1.87167e-05
ENSRNOG00000001113	MW0116001	-0.841896	4.31264e-05
ENSRNOG00000001821	MW0116001	-0.805437	0.000166287
ENSRNOG00000003469	MW0116001	-0.821321	9.58312e-05
ENSRNOG00000004560	MW0116001	-0.857481	2.17844e-05
ENSRNOG00000004752	MW0116001	-0.801565	0.000188787
ENSRNOG00000005299	MW0116001	-0.861961	1.76388e-05
ENSRNOG00000008034	MW0116001	-0.804298	0.00017266
ENSRNOG00000008053	MW0116001	-0.823922	8.71191e-05
ENSRNOG00000008570	MW0116001	-0.811871	0.000133831
ENSRNOG00000012988	MW0116001	-0.807988	0.000152717
ENSRNOG00000013658	MW0116001	-0.857419	2.1847e-05
ENSRNOG00000013916	MW0116001	-0.835853	5.51335e-05
ENSRNOG00000015903	MW0116001	-0.885524	5.07855e-06
ENSRNOG00000016754	MW0116001	-0.819947	0.00010072
ENSRNOG00000020248	MW0116001	-0.81665	0.000113297
ENSRNOG00000020407	MW0116001	-0.836366	5.40143e-05
ENSRNOG00000021984	MW0116001	-0.831077	6.64907e-05
ENSRNOG00000023993	MW0116001	-0.831111	6.64043e-05
ENSRNOG00000024923	MW0116001	-0.853889	2.56732e-05
ENSRNOG00000028362	MW0116001	-0.826399	7.94498e-05
ENSRNOG00000028879	MW0116001	-0.837598	5.141e-05
ENSRNOG00000032828	MW0116001	-0.844652	3.84261e-05
ENSRNOG00000046975	MW0116001	-0.82974	7e-05
ENSRNOG00000052486	MW0116001	-0.837976	5.06321e-05
ENSRNOG00000053889	MW0116001	-0.852173	2.77263e-05
ENSRNOG00000056457	MW0116001	-0.824468	8.5378e-05
ENSRNOG00000000781	MW0114200	0.900177	2.02676e-06
ENSRNOG00000000843	MW0114200	0.814183	0.000123545
ENSRNOG00000000847	MW0114200	0.824989	8.37426e-05
ENSRNOG00000001192	MW0114200	0.829811	6.98086e-05
ENSRNOG00000001754	MW0114200	0.869651	1.20632e-05
ENSRNOG00000001923	MW0114200	0.858593	2.06859e-05
ENSRNOG00000002005	MW0114200	0.844429	3.87904e-05
ENSRNOG00000002186	MW0114200	0.806053	0.000162921
ENSRNOG00000002267	MW0114200	0.908855	1.09799e-06
ENSRNOG00000002578	MW0114200	0.814956	0.000120254
ENSRNOG00000002583	MW0114200	0.815351	0.000118599
ENSRNOG00000002754	MW0114200	0.82691	7.79386e-05
ENSRNOG00000002771	MW0114200	0.826217	7.99937e-05
ENSRNOG00000002884	MW0114200	0.88407	5.52566e-06
ENSRNOG00000002930	MW0114200	0.833072	6.15309e-05
ENSRNOG00000003457	MW0114200	0.821301	9.59004e-05
ENSRNOG00000003759	MW0114200	0.83398	5.93772e-05
ENSRNOG00000004019	MW0114200	0.855702	2.3644e-05
ENSRNOG00000004143	MW0114200	0.802649	0.000182247
ENSRNOG00000004470	MW0114200	0.80805	0.000152399
ENSRNOG00000004791	MW0114200	0.807468	0.000155405
ENSRNOG00000005298	MW0114200	0.854373	2.51176e-05
ENSRNOG00000005944	MW0114200	0.866425	1.41876e-05
ENSRNOG00000006086	MW0114200	0.812718	0.000129985
ENSRNOG00000006859	MW0114200	0.83997	4.66883e-05
ENSRNOG00000007722	MW0114200	0.802585	0.000182627
ENSRNOG00000007740	MW0114200	0.867733	1.3291e-05
ENSRNOG00000008242	MW0114200	0.911685	8.8732e-07
ENSRNOG00000008282	MW0114200	0.85527	2.41141e-05
ENSRNOG00000008543	MW0114200	0.836596	5.35211e-05
ENSRNOG00000008600	MW0114200	0.811012	0.000137834
ENSRNOG00000008855	MW0114200	0.825207	8.30664e-05
ENSRNOG00000008989	MW0114200	0.855063	2.43424e-05
ENSRNOG00000009945	MW0114200	0.806029	0.00016305
ENSRNOG00000010238	MW0114200	0.850777	2.94973e-05
ENSRNOG00000010467	MW0114200	0.876378	8.48124e-06
ENSRNOG00000010600	MW0114200	0.849606	3.10539e-05
ENSRNOG00000010800	MW0114200	0.809301	0.000146098
ENSRNOG00000010825	MW0114200	0.801013	0.000192189
ENSRNOG00000010883	MW0114200	0.856932	2.23447e-05
ENSRNOG00000011039	MW0114200	0.808621	0.000149493
ENSRNOG00000011424	MW0114200	0.843272	4.07227e-05
ENSRNOG00000012027	MW0114200	0.913774	7.54688e-07
ENSRNOG00000012183	MW0114200	0.882625	6.00225e-06
ENSRNOG00000012535	MW0114200	0.816546	0.000113714
ENSRNOG00000013003	MW0114200	0.804199	0.000173224
ENSRNOG00000013381	MW0114200	0.839757	4.7096e-05
ENSRNOG00000013506	MW0114200	0.815536	0.000117835
ENSRNOG00000013631	MW0114200	0.818975	0.000104301
ENSRNOG00000013760	MW0114200	0.836904	5.28647e-05
ENSRNOG00000013939	MW0114200	0.833508	6.04889e-05
ENSRNOG00000014070	MW0114200	0.864637	1.54948e-05
ENSRNOG00000014128	MW0114200	-0.870824	1.13603e-05
ENSRNOG00000014387	MW0114200	0.881651	6.34259e-06
ENSRNOG00000014672	MW0114200	0.819891	0.000100923
ENSRNOG00000015402	MW0114200	0.804692	0.000170432
ENSRNOG00000015416	MW0114200	0.800724	0.000193996
ENSRNOG00000015623	MW0114200	0.897439	2.43111e-06
ENSRNOG00000016539	MW0114200	0.864952	1.52572e-05
ENSRNOG00000016838	MW0114200	0.814479	0.000122277
ENSRNOG00000017521	MW0114200	0.891183	3.61722e-06
ENSRNOG00000018225	MW0114200	0.842283	4.24382e-05
ENSRNOG00000018266	MW0114200	0.8325	6.29208e-05
ENSRNOG00000018566	MW0114200	0.80379	0.00017557
ENSRNOG00000018580	MW0114200	0.854483	2.49924e-05
ENSRNOG00000018646	MW0114200	0.81963	0.000101876
ENSRNOG00000018742	MW0114200	0.882988	5.87937e-06
ENSRNOG00000018950	MW0114200	0.84924	3.15545e-05
ENSRNOG00000019220	MW0114200	0.852242	2.76414e-05
ENSRNOG00000019283	MW0114200	0.84339	4.05223e-05
ENSRNOG00000019616	MW0114200	0.848399	3.27302e-05
ENSRNOG00000019685	MW0114200	0.828928	7.22057e-05
ENSRNOG00000019819	MW0114200	-0.810256	0.000141433
ENSRNOG00000019982	MW0114200	0.856552	2.2739e-05
ENSRNOG00000020346	MW0114200	0.886934	4.67479e-06
ENSRNOG00000020530	MW0114200	0.86336	1.64882e-05
ENSRNOG00000021229	MW0114200	0.80993	0.000143015
ENSRNOG00000021345	MW0114200	0.807777	0.000153799
ENSRNOG00000021798	MW0114200	0.857178	2.20924e-05
ENSRNOG00000022116	MW0114200	0.842566	4.1942e-05
ENSRNOG00000022353	MW0114200	0.802141	0.000185288
ENSRNOG00000023557	MW0114200	0.846499	3.55228e-05
ENSRNOG00000023941	MW0114200	0.826878	7.80323e-05
ENSRNOG00000023953	MW0114200	0.81503	0.000119943
ENSRNOG00000024689	MW0114200	0.871103	1.11983e-05
ENSRNOG00000024975	MW0114200	0.812986	0.000128785
ENSRNOG00000025181	MW0114200	0.82648	7.92075e-05
ENSRNOG00000025615	MW0114200	0.815634	0.000117429
ENSRNOG00000025980	MW0114200	0.800075	0.000198091
ENSRNOG00000025987	MW0114200	0.826144	8.02107e-05
ENSRNOG00000025994	MW0114200	0.826305	7.97291e-05
ENSRNOG00000026753	MW0114200	0.826856	7.80974e-05
ENSRNOG00000027799	MW0114200	0.865132	1.51228e-05
ENSRNOG00000027976	MW0114200	0.818911	0.000104538
ENSRNOG00000029912	MW0114200	0.807011	0.000157798
ENSRNOG00000030102	MW0114200	0.913706	7.58746e-07
ENSRNOG00000031004	MW0114200	0.83868	4.92087e-05
ENSRNOG00000031368	MW0114200	0.838112	5.03547e-05
ENSRNOG00000032004	MW0114200	0.819073	0.000103932
ENSRNOG00000032728	MW0114200	0.833339	6.08897e-05
ENSRNOG00000033352	MW0114200	0.896582	2.57089e-06
ENSRNOG00000033609	MW0114200	0.822515	9.17469e-05
ENSRNOG00000033747	MW0114200	0.80225	0.000184631
ENSRNOG00000034012	MW0114200	0.852088	2.7832e-05
ENSRNOG00000037156	MW0114200	0.883056	5.85641e-06
ENSRNOG00000037307	MW0114200	0.814467	0.000122327
ENSRNOG00000037476	MW0114200	0.822867	9.05693e-05
ENSRNOG00000042289	MW0114200	0.817976	0.000108088
ENSRNOG00000042407	MW0114200	0.823896	8.72053e-05
ENSRNOG00000042826	MW0114200	0.82257	9.15606e-05
ENSRNOG00000043093	MW0114200	0.803881	0.000175044
ENSRNOG00000043204	MW0114200	0.878849	7.41379e-06
ENSRNOG00000045693	MW0114200	0.855325	2.40542e-05
ENSRNOG00000046202	MW0114200	0.804345	0.000172394
ENSRNOG00000046250	MW0114200	0.842584	4.19096e-05
ENSRNOG00000046643	MW0114200	0.889643	3.97427e-06
ENSRNOG00000049198	MW0114200	0.843228	4.0798e-05
ENSRNOG00000049495	MW0114200	0.801421	0.000189672
ENSRNOG00000049642	MW0114200	0.802735	0.000181738
ENSRNOG00000050548	MW0114200	0.841756	4.33768e-05
ENSRNOG00000051819	MW0114200	0.810941	0.000138169
ENSRNOG00000052564	MW0114200	0.815764	0.000116894
ENSRNOG00000053703	MW0114200	0.805662	0.000165048
ENSRNOG00000053891	MW0114200	0.872154	1.06057e-05
ENSRNOG00000054016	MW0114200	0.809213	0.000146531
ENSRNOG00000054896	MW0114200	0.811033	0.000137732
ENSRNOG00000055259	MW0114200	0.817288	0.000110765
ENSRNOG00000055991	MW0114200	0.85924	2.00689e-05
ENSRNOG00000056012	MW0114200	0.852296	2.75752e-05
ENSRNOG00000056863	MW0114200	0.864424	1.56565e-05
ENSRNOG00000057117	MW0114200	0.806633	0.000159806
ENSRNOG00000058421	MW0114200	0.894991	2.84856e-06
ENSRNOG00000058755	MW0114200	0.868664	1.26831e-05
ENSRNOG00000059055	MW0114200	0.909834	1.02079e-06
ENSRNOG00000060165	MW0114200	0.830195	6.87902e-05
ENSRNOG00000061237	MW0114200	0.868037	1.309e-05
ENSRNOG00000061549	MW0114200	0.843756	3.99042e-05
ENSRNOG00000061883	MW0114200	0.827009	7.76491e-05
ENSRNOG00000000875	MEDP1799	0.802161	0.000185167
ENSRNOG00000001287	MEDP1799	0.889454	4.0201e-06
ENSRNOG00000002824	MEDP1799	0.880577	6.73651e-06
ENSRNOG00000002946	MEDP1799	0.894277	2.98112e-06
ENSRNOG00000003300	MEDP1799	0.807568	0.000154886
ENSRNOG00000004356	MEDP1799	0.82755	7.60808e-05
ENSRNOG00000004488	MEDP1799	0.861337	1.81729e-05
ENSRNOG00000004841	MEDP1799	0.817475	0.000110034
ENSRNOG00000007059	MEDP1799	0.882869	5.91938e-06
ENSRNOG00000007281	MEDP1799	0.829756	6.99564e-05
ENSRNOG00000007370	MEDP1799	0.835101	5.68043e-05
ENSRNOG00000007830	MEDP1799	0.829535	7.05517e-05
ENSRNOG00000008015	MEDP1799	0.885564	5.06684e-06
ENSRNOG00000008061	MEDP1799	0.832928	6.18767e-05
ENSRNOG00000008575	MEDP1799	0.835362	5.62193e-05
ENSRNOG00000008680	MEDP1799	0.842875	4.14042e-05
ENSRNOG00000009522	MEDP1799	0.86844	1.2827e-05
ENSRNOG00000009726	MEDP1799	0.804862	0.000169476
ENSRNOG00000010296	MEDP1799	0.816867	0.000112434
ENSRNOG00000011497	MEDP1799	0.824466	8.53845e-05
ENSRNOG00000011504	MEDP1799	0.803722	0.000175957
ENSRNOG00000013674	MEDP1799	0.857578	2.16868e-05
ENSRNOG00000014350	MEDP1799	0.825158	8.32188e-05
ENSRNOG00000014373	MEDP1799	0.808708	0.000149057
ENSRNOG00000015383	MEDP1799	0.830659	6.75716e-05
ENSRNOG00000016150	MEDP1799	-0.823806	8.74936e-05
ENSRNOG00000016756	MEDP1799	0.895752	2.71281e-06
ENSRNOG00000018268	MEDP1799	0.825652	8.16999e-05
ENSRNOG00000019422	MEDP1799	0.862347	1.73151e-05
ENSRNOG00000019557	MEDP1799	0.815436	0.000118246
ENSRNOG00000021086	MEDP1799	0.808283	0.000151208
ENSRNOG00000021493	MEDP1799	0.835379	5.61816e-05
ENSRNOG00000026293	MEDP1799	0.843024	4.11468e-05
ENSRNOG00000026679	MEDP1799	0.810176	0.000141821
ENSRNOG00000029191	MEDP1799	0.801139	0.000191409
ENSRNOG00000030776	MEDP1799	0.878793	7.43693e-06
ENSRNOG00000033531	MEDP1799	0.814142	0.000123721
ENSRNOG00000037167	MEDP1799	0.894676	2.90642e-06
ENSRNOG00000037435	MEDP1799	0.807984	0.000152735
ENSRNOG00000039057	MEDP1799	0.826035	8.05389e-05
ENSRNOG00000046246	MEDP1799	0.829934	6.94813e-05
ENSRNOG00000050713	MEDP1799	0.819365	0.000102852
ENSRNOG00000051619	MEDP1799	0.800431	0.000195837
ENSRNOG00000052051	MEDP1799	0.861151	1.83342e-05
ENSRNOG00000057557	MEDP1799	0.814848	0.000120708
ENSRNOG00000058275	MEDP1799	0.820951	9.71269e-05
ENSRNOG00000058388	MEDP1799	0.889784	3.94036e-06
ENSRNOG00000061155	MEDP1799	0.835872	5.50899e-05
ENSRNOG00000000798	MW0140340	-0.808593	0.000149633
ENSRNOG00000006114	MW0140340	-0.816616	0.000113434
ENSRNOG00000007636	MW0140340	-0.834005	5.93171e-05
ENSRNOG00000012853	MW0140340	-0.825214	8.30441e-05
ENSRNOG00000014672	MW0140340	0.83636	5.40289e-05
ENSRNOG00000018047	MW0140340	-0.806197	0.000162143
ENSRNOG00000019318	MW0140340	-0.804783	0.000169923
ENSRNOG00000020081	MW0140340	-0.811985	0.00013331
ENSRNOG00000026844	MW0140340	0.823139	8.96691e-05
ENSRNOG00000031612	MW0140340	-0.80025	0.000196978
ENSRNOG00000037632	MW0140340	0.816235	0.000114971
ENSRNOG00000043194	MW0140340	0.848099	3.3159e-05
ENSRNOG00000050424	MW0140340	-0.804448	0.00017181
ENSRNOG00000051356	MW0140340	-0.826553	7.89894e-05
ENSRNOG00000058478	MW0140340	-0.80398	0.000174477
ENSRNOG00000000068	MW0119050	-0.824904	8.40088e-05
ENSRNOG00000004517	MW0119050	-0.81952	0.000102277
ENSRNOG00000005691	MW0119050	-0.849923	3.06252e-05
ENSRNOG00000008965	MW0119050	-0.80205	0.000185835
ENSRNOG00000013717	MW0119050	-0.815358	0.00011857
ENSRNOG00000016177	MW0119050	-0.837562	5.14838e-05
ENSRNOG00000016760	MW0119050	-0.810212	0.00014165
ENSRNOG00000021168	MW0119050	-0.808525	0.000149977
ENSRNOG00000027282	MW0119050	-0.820535	9.86011e-05
ENSRNOG00000031358	MW0119050	0.836376	5.39937e-05
ENSRNOG00000050848	MW0119050	-0.802226	0.000184776
ENSRNOG00000059949	MW0119050	0.853179	2.6507e-05
ENSRNOG00000002044	MW0161667	0.807876	0.000153289
ENSRNOG00000005151	MW0161667	0.812191	0.000132368
ENSRNOG00000005721	MW0161667	0.809375	0.000145732
ENSRNOG00000008530	MW0161667	0.809903	0.000143143
ENSRNOG00000010642	MW0161667	0.820561	9.85106e-05
ENSRNOG00000011181	MW0161667	0.832116	6.38671e-05
ENSRNOG00000011250	MW0161667	0.831504	6.54022e-05
ENSRNOG00000012994	MW0161667	0.847276	3.43579e-05
ENSRNOG00000013446	MW0161667	0.806542	0.000160288
ENSRNOG00000019407	MW0161667	0.827421	7.64518e-05
ENSRNOG00000022910	MW0161667	0.810229	0.000141563
ENSRNOG00000024780	MW0161667	0.809171	0.000146744
ENSRNOG00000025796	MW0161667	0.824285	8.59593e-05
ENSRNOG00000028155	MW0161667	0.809934	0.000142992
ENSRNOG00000030363	MW0161667	0.833223	6.11672e-05
ENSRNOG00000038999	MW0161667	0.868387	1.28616e-05
ENSRNOG00000061347	MW0161667	0.800836	0.000193296
ENSRNOG00000004360	MW0014042	0.838374	4.9822e-05
ENSRNOG00000004532	MW0014042	0.817919	0.00010831
ENSRNOG00000010666	MW0014042	0.819649	0.000101806
ENSRNOG00000011758	MW0014042	0.817668	0.00010928
ENSRNOG00000017505	MW0014042	0.828549	7.32555e-05
ENSRNOG00000052230	MW0014042	0.839219	4.81418e-05
ENSRNOG00000000504	MW0144429	0.824935	8.39106e-05
ENSRNOG00000000842	MW0144429	0.885056	5.21908e-06
ENSRNOG00000000967	MW0144429	-0.810256	0.000141437
ENSRNOG00000001061	MW0144429	0.845158	3.76121e-05
ENSRNOG00000001312	MW0144429	0.849892	3.06679e-05
ENSRNOG00000001571	MW0144429	0.866924	1.38401e-05
ENSRNOG00000001653	MW0144429	0.855766	2.35747e-05
ENSRNOG00000001689	MW0144429	0.901388	1.86698e-06
ENSRNOG00000001815	MW0144429	0.850144	3.03302e-05
ENSRNOG00000001959	MW0144429	0.839589	4.74202e-05
ENSRNOG00000002044	MW0144429	0.815358	0.000118571
ENSRNOG00000002387	MW0144429	0.810963	0.000138062
ENSRNOG00000002449	MW0144429	0.809514	0.000145045
ENSRNOG00000002615	MW0144429	-0.814543	0.000122001
ENSRNOG00000003279	MW0144429	0.853862	2.5704e-05
ENSRNOG00000003515	MW0144429	0.875624	8.8317e-06
ENSRNOG00000003620	MW0144429	0.886026	4.93167e-06
ENSRNOG00000004103	MW0144429	0.808677	0.00014921
ENSRNOG00000004421	MW0144429	0.830127	6.89679e-05
ENSRNOG00000004437	MW0144429	0.812853	0.000129377
ENSRNOG00000004483	MW0144429	0.827292	7.68239e-05
ENSRNOG00000004532	MW0144429	0.876955	8.22124e-06
ENSRNOG00000004712	MW0144429	0.812993	0.000128755
ENSRNOG00000004910	MW0144429	-0.814481	0.000122265
ENSRNOG00000005094	MW0144429	0.828822	7.24974e-05
ENSRNOG00000005250	MW0144429	0.845357	3.72952e-05
ENSRNOG00000005551	MW0144429	-0.818041	0.000107839
ENSRNOG00000005772	MW0144429	0.848496	3.25933e-05
ENSRNOG00000006824	MW0144429	0.818703	0.000105319
ENSRNOG00000006986	MW0144429	0.807283	0.000156372
ENSRNOG00000007136	MW0144429	-0.813468	0.000126654
ENSRNOG00000007237	MW0144429	0.818499	0.000106092
ENSRNOG00000007728	MW0144429	0.824583	8.50158e-05
ENSRNOG00000007901	MW0144429	-0.868097	1.30503e-05
ENSRNOG00000008530	MW0144429	0.858795	2.04919e-05
ENSRNOG00000009144	MW0144429	-0.807965	0.000152834
ENSRNOG00000009220	MW0144429	0.833366	6.08247e-05
ENSRNOG00000009515	MW0144429	-0.820604	9.83571e-05
ENSRNOG00000010094	MW0144429	0.8065	0.000160512
ENSRNOG00000010325	MW0144429	0.816294	0.00011473
ENSRNOG00000010642	MW0144429	0.809714	0.000144066
ENSRNOG00000010666	MW0144429	0.870477	1.15644e-05
ENSRNOG00000011039	MW0144429	-0.807349	0.000156022
ENSRNOG00000011181	MW0144429	0.826408	7.94229e-05
ENSRNOG00000011478	MW0144429	0.868837	1.25724e-05
ENSRNOG00000011582	MW0144429	-0.822157	9.29567e-05
ENSRNOG00000011758	MW0144429	0.890886	3.68376e-06
ENSRNOG00000011847	MW0144429	0.82221	9.27771e-05
ENSRNOG00000011946	MW0144429	0.859731	1.96109e-05
ENSRNOG00000012073	MW0144429	0.862463	1.72185e-05
ENSRNOG00000012084	MW0144429	-0.846077	3.61694e-05
ENSRNOG00000012640	MW0144429	0.800733	0.000193939
ENSRNOG00000012832	MW0144429	-0.804496	0.000171536
ENSRNOG00000013446	MW0144429	0.817052	0.000111696
ENSRNOG00000013484	MW0144429	0.800457	0.000195673
ENSRNOG00000013514	MW0144429	0.803495	0.000177277
ENSRNOG00000013605	MW0144429	0.839118	4.8341e-05
ENSRNOG00000013932	MW0144429	-0.829235	7.13638e-05
ENSRNOG00000013974	MW0144429	0.831251	6.6047e-05
ENSRNOG00000014021	MW0144429	0.885271	5.15423e-06
ENSRNOG00000014075	MW0144429	0.830471	6.80632e-05
ENSRNOG00000014964	MW0144429	0.836761	5.31671e-05
ENSRNOG00000015068	MW0144429	0.833891	5.95839e-05
ENSRNOG00000015505	MW0144429	0.80696	0.00015807
ENSRNOG00000015544	MW0144429	-0.801137	0.000191424
ENSRNOG00000016247	MW0144429	0.818584	0.00010577
ENSRNOG00000016618	MW0144429	0.81471	0.000121292
ENSRNOG00000016751	MW0144429	0.802194	0.000184969
ENSRNOG00000016807	MW0144429	0.815404	0.000118382
ENSRNOG00000017291	MW0144429	0.909914	1.01472e-06
ENSRNOG00000017684	MW0144429	0.817039	0.000111749
ENSRNOG00000017895	MW0144429	-0.822793	9.08153e-05
ENSRNOG00000018454	MW0144429	0.867686	1.33226e-05
ENSRNOG00000018536	MW0144429	0.803748	0.000175813
ENSRNOG00000018762	MW0144429	0.824192	8.62561e-05
ENSRNOG00000018949	MW0144429	0.863294	1.6541e-05
ENSRNOG00000019136	MW0144429	-0.817192	0.000111144
ENSRNOG00000019342	MW0144429	0.824361	8.57172e-05
ENSRNOG00000019369	MW0144429	0.81354	0.000126335
ENSRNOG00000019542	MW0144429	0.833148	6.13481e-05
ENSRNOG00000019612	MW0144429	0.901199	1.89118e-06
ENSRNOG00000019659	MW0144429	0.849382	3.13597e-05
ENSRNOG00000019946	MW0144429	-0.833503	6.05004e-05
ENSRNOG00000019953	MW0144429	-0.825292	8.28042e-05
ENSRNOG00000020102	MW0144429	0.805732	0.000164668
ENSRNOG00000020434	MW0144429	0.803917	0.000174837
ENSRNOG00000020452	MW0144429	0.814008	0.0001243
ENSRNOG00000020478	MW0144429	0.809878	0.000143265
ENSRNOG00000020607	MW0144429	0.813736	0.000125481
ENSRNOG00000020751	MW0144429	0.801154	0.000191317
ENSRNOG00000021017	MW0144429	0.831136	6.63393e-05
ENSRNOG00000021027	MW0144429	0.835025	5.69764e-05
ENSRNOG00000021097	MW0144429	0.827325	7.67302e-05
ENSRNOG00000021480	MW0144429	0.824811	8.43005e-05
ENSRNOG00000022218	MW0144429	0.833116	6.14246e-05
ENSRNOG00000023261	MW0144429	0.867558	1.34081e-05
ENSRNOG00000023296	MW0144429	0.821309	9.58745e-05
ENSRNOG00000023587	MW0144429	0.814914	0.000120431
ENSRNOG00000024012	MW0144429	0.817685	0.000109214
ENSRNOG00000024801	MW0144429	-0.821767	9.42894e-05
ENSRNOG00000025948	MW0144429	-0.812811	0.000129564
ENSRNOG00000026295	MW0144429	0.881356	6.44875e-06
ENSRNOG00000026324	MW0144429	0.829567	7.04638e-05
ENSRNOG00000028543	MW0144429	-0.840264	4.61282e-05
ENSRNOG00000028598	MW0144429	0.809068	0.000147253
ENSRNOG00000028662	MW0144429	0.803037	0.000179952
ENSRNOG00000028891	MW0144429	0.870502	1.15497e-05
ENSRNOG00000030216	MW0144429	0.811053	0.00013764
ENSRNOG00000030862	MW0144429	-0.810642	0.000139584
ENSRNOG00000031469	MW0144429	0.802813	0.000181275
ENSRNOG00000032729	MW0144429	0.876605	8.37816e-06
ENSRNOG00000033153	MW0144429	-0.827791	7.53916e-05
ENSRNOG00000033402	MW0144429	0.804333	0.000172462
ENSRNOG00000033665	MW0144429	0.876101	8.60878e-06
ENSRNOG00000036827	MW0144429	0.833815	5.97635e-05
ENSRNOG00000037198	MW0144429	0.82802	7.47395e-05
ENSRNOG00000038720	MW0144429	0.844853	3.81004e-05
ENSRNOG00000038955	MW0144429	0.818287	0.000106897
ENSRNOG00000039504	MW0144429	0.813235	0.000127682
ENSRNOG00000039924	MW0144429	0.869665	1.20546e-05
ENSRNOG00000043300	MW0144429	0.857121	2.21506e-05
ENSRNOG00000043426	MW0144429	0.882478	6.05246e-06
ENSRNOG00000045924	MW0144429	0.832801	6.21844e-05
ENSRNOG00000046053	MW0144429	0.853738	2.58488e-05
ENSRNOG00000046330	MW0144429	0.802301	0.000184326
ENSRNOG00000046858	MW0144429	0.850642	2.96728e-05
ENSRNOG00000047106	MW0144429	0.807019	0.000157758
ENSRNOG00000047309	MW0144429	0.832018	6.41114e-05
ENSRNOG00000048817	MW0144429	0.842388	4.22543e-05
ENSRNOG00000049287	MW0144429	0.817312	0.000110672
ENSRNOG00000050404	MW0144429	-0.817008	0.000111873
ENSRNOG00000052230	MW0144429	0.816586	0.000113553
ENSRNOG00000053269	MW0144429	0.842672	4.17572e-05
ENSRNOG00000053687	MW0144429	0.822686	9.11747e-05
ENSRNOG00000055138	MW0144429	0.928581	2.10101e-07
ENSRNOG00000055295	MW0144429	0.865205	1.50685e-05
ENSRNOG00000055823	MW0144429	0.809835	0.000143473
ENSRNOG00000056135	MW0144429	0.809085	0.00014717
ENSRNOG00000056728	MW0144429	-0.842522	4.20186e-05
ENSRNOG00000058249	MW0144429	-0.804355	0.000172333
ENSRNOG00000061272	MW0144429	0.804123	0.000173658
ENSRNOG00000061733	MW0144429	0.934985	1.10749e-07
ENSRNOG00000062154	MW0144429	0.800098	0.000197946
ENSRNOG00000062185	MW0144429	-0.808222	0.000151518
ENSRNOG00000000097	MW0054942	0.895485	2.75975e-06
ENSRNOG00000001873	MW0054942	0.829317	7.1141e-05
ENSRNOG00000003245	MW0054942	0.848574	3.24835e-05
ENSRNOG00000003998	MW0054942	0.805126	0.000168004
ENSRNOG00000004078	MW0054942	0.858262	2.10086e-05
ENSRNOG00000004878	MW0054942	0.809101	0.000147092
ENSRNOG00000006146	MW0054942	0.857403	2.18631e-05
ENSRNOG00000010681	MW0054942	0.823822	8.74442e-05
ENSRNOG00000012303	MW0054942	0.833692	6.00527e-05
ENSRNOG00000013532	MW0054942	0.878819	7.42593e-06
ENSRNOG00000014641	MW0054942	0.809393	0.000145641
ENSRNOG00000015117	MW0054942	0.817255	0.000110898
ENSRNOG00000016603	MW0054942	0.82272	9.10593e-05
ENSRNOG00000016837	MW0054942	0.838564	4.94409e-05
ENSRNOG00000017786	MW0054942	0.834864	5.73409e-05
ENSRNOG00000018241	MW0054942	0.869662	1.20565e-05
ENSRNOG00000020276	MW0054942	0.812174	0.000132445
ENSRNOG00000020332	MW0054942	0.829594	7.03924e-05
ENSRNOG00000021088	MW0054942	0.804693	0.000170424
ENSRNOG00000021200	MW0054942	0.830631	6.76447e-05
ENSRNOG00000025520	MW0054942	0.844281	3.9033e-05
ENSRNOG00000026548	MW0054942	0.814581	0.000121839
ENSRNOG00000028238	MW0054942	0.805774	0.000164437
ENSRNOG00000029644	MW0054942	0.827333	7.67071e-05
ENSRNOG00000032951	MW0054942	0.815705	0.000117133
ENSRNOG00000040122	MW0054942	0.809742	0.000143929
ENSRNOG00000042359	MW0054942	-0.815684	0.000117222
ENSRNOG00000046763	MW0054942	0.81018	0.000141801
ENSRNOG00000048358	MW0054942	0.808318	0.000151026
ENSRNOG00000051905	MW0054942	0.846843	3.50041e-05
ENSRNOG00000053557	MW0054942	-0.828308	7.39276e-05
ENSRNOG00000057852	MW0054942	0.80381	0.000175451
ENSRNOG00000007197	MEDP1315	-0.872069	1.06528e-05
ENSRNOG00000010545	MEDP1315	-0.804886	0.000169344
ENSRNOG00000013286	MEDP1315	-0.869007	1.24647e-05
ENSRNOG00000013577	MEDP1315	-0.813875	0.000124872
ENSRNOG00000018827	MEDP1315	-0.869185	1.23527e-05
ENSRNOG00000019215	MEDP1315	-0.869604	1.20924e-05
ENSRNOG00000020077	MEDP1315	-0.860918	1.85392e-05
ENSRNOG00000038047	MEDP1315	-0.831486	6.5449e-05
ENSRNOG00000045885	MEDP1315	-0.841038	4.46835e-05
ENSRNOG00000052099	MEDP1315	-0.823858	8.73278e-05
ENSRNOG00000055786	MEDP1315	-0.829292	7.12084e-05
ENSRNOG00000058412	MEDP1315	-0.829142	7.16178e-05
ENSRNOG00000000221	MW0006953	0.809407	0.000145576
ENSRNOG00000000264	MW0006953	0.815333	0.000118674
ENSRNOG00000000327	MW0006953	0.842845	4.14558e-05
ENSRNOG00000000411	MW0006953	0.824735	8.4536e-05
ENSRNOG00000000521	MW0006953	0.830754	6.73249e-05
ENSRNOG00000000843	MW0006953	0.800677	0.00019429
ENSRNOG00000001009	MW0006953	-0.85038	3.00171e-05
ENSRNOG00000001215	MW0006953	-0.887312	4.57104e-06
ENSRNOG00000001222	MW0006953	0.851818	2.81677e-05
ENSRNOG00000001484	MW0006953	0.808916	0.000148012
ENSRNOG00000001754	MW0006953	0.805295	0.000167069
ENSRNOG00000001766	MW0006953	0.880579	6.73589e-06
ENSRNOG00000001867	MW0006953	0.800608	0.000194719
ENSRNOG00000002186	MW0006953	0.818417	0.000106404
ENSRNOG00000002199	MW0006953	0.854896	2.45287e-05
ENSRNOG00000002440	MW0006953	0.818505	0.000106071
ENSRNOG00000002754	MW0006953	0.826503	7.91386e-05
ENSRNOG00000002884	MW0006953	0.80706	0.000157539
ENSRNOG00000003029	MW0006953	0.824073	8.66361e-05
ENSRNOG00000003329	MW0006953	0.833499	6.05095e-05
ENSRNOG00000003384	MW0006953	0.858788	2.04988e-05
ENSRNOG00000003563	MW0006953	0.859223	2.00844e-05
ENSRNOG00000003597	MW0006953	0.840214	4.62237e-05
ENSRNOG00000003763	MW0006953	-0.819506	0.00010233
ENSRNOG00000003899	MW0006953	0.83173	6.48332e-05
ENSRNOG00000003923	MW0006953	0.801549	0.000188884
ENSRNOG00000004143	MW0006953	0.837051	5.25528e-05
ENSRNOG00000004360	MW0006953	-0.854321	2.51767e-05
ENSRNOG00000004459	MW0006953	0.819955	0.000100689
ENSRNOG00000004532	MW0006953	-0.820236	9.96754e-05
ENSRNOG00000004727	MW0006953	-0.814458	0.000122365
ENSRNOG00000004791	MW0006953	0.810495	0.000140288
ENSRNOG00000005298	MW0006953	0.849309	3.14598e-05
ENSRNOG00000005480	MW0006953	0.865458	1.48827e-05
ENSRNOG00000006086	MW0006953	0.89051	3.76968e-06
ENSRNOG00000006244	MW0006953	-0.806987	0.000157925
ENSRNOG00000006255	MW0006953	0.811202	0.000136942
ENSRNOG00000006394	MW0006953	0.840309	4.6044e-05
ENSRNOG00000006623	MW0006953	-0.804559	0.00017118
ENSRNOG00000006653	MW0006953	0.818137	0.00010747
ENSRNOG00000006695	MW0006953	-0.839118	4.83405e-05
ENSRNOG00000006845	MW0006953	0.812069	0.000132923
ENSRNOG00000007213	MW0006953	0.818993	0.000104234
ENSRNOG00000007284	MW0006953	0.804874	0.000169413
ENSRNOG00000007596	MW0006953	0.827109	7.73564e-05
ENSRNOG00000007604	MW0006953	0.822147	9.29913e-05
ENSRNOG00000007829	MW0006953	-0.821083	9.66622e-05
ENSRNOG00000008025	MW0006953	-0.825507	8.21443e-05
ENSRNOG00000008195	MW0006953	0.832816	6.21487e-05
ENSRNOG00000008292	MW0006953	0.813933	0.000124623
ENSRNOG00000008351	MW0006953	0.804214	0.000173139
ENSRNOG00000008374	MW0006953	-0.854247	2.52615e-05
ENSRNOG00000008450	MW0006953	0.813168	0.000127975
ENSRNOG00000008515	MW0006953	0.843904	3.9657e-05
ENSRNOG00000008716	MW0006953	0.81188	0.000133791
ENSRNOG00000008786	MW0006953	0.835311	5.63346e-05
ENSRNOG00000008855	MW0006953	0.84603	3.62424e-05
ENSRNOG00000008871	MW0006953	0.804604	0.00017093
ENSRNOG00000008984	MW0006953	-0.82036	9.92283e-05
ENSRNOG00000008989	MW0006953	0.82387	8.72888e-05
ENSRNOG00000009028	MW0006953	0.838637	4.92944e-05
ENSRNOG00000009076	MW0006953	0.861023	1.84471e-05
ENSRNOG00000009117	MW0006953	0.817702	0.000109151
ENSRNOG00000009323	MW0006953	0.800108	0.000197883
ENSRNOG00000009351	MW0006953	0.867625	1.33636e-05
ENSRNOG00000009434	MW0006953	0.843551	4.02488e-05
ENSRNOG00000009550	MW0006953	0.823961	8.69951e-05
ENSRNOG00000009568	MW0006953	0.855526	2.38342e-05
ENSRNOG00000009715	MW0006953	0.853287	2.63785e-05
ENSRNOG00000009773	MW0006953	0.825115	8.33516e-05
ENSRNOG00000009797	MW0006953	0.81418	0.000123555
ENSRNOG00000009820	MW0006953	0.820187	9.98513e-05
ENSRNOG00000010011	MW0006953	0.804806	0.000169795
ENSRNOG00000010076	MW0006953	0.81336	0.000127128
ENSRNOG00000010078	MW0006953	0.850865	2.93827e-05
ENSRNOG00000010176	MW0006953	0.858128	2.11398e-05
ENSRNOG00000010370	MW0006953	0.820106	0.000100144
ENSRNOG00000010558	MW0006953	0.83474	5.76226e-05
ENSRNOG00000010600	MW0006953	0.826142	8.02179e-05
ENSRNOG00000010666	MW0006953	-0.805723	0.000164718
ENSRNOG00000010914	MW0006953	0.824615	8.49153e-05
ENSRNOG00000011039	MW0006953	0.806038	0.000163
ENSRNOG00000011148	MW0006953	0.867601	1.33798e-05
ENSRNOG00000011158	MW0006953	0.834231	5.87919e-05
ENSRNOG00000011195	MW0006953	-0.802048	0.000185849
ENSRNOG00000011329	MW0006953	0.88384	5.59916e-06
ENSRNOG00000011373	MW0006953	0.813137	0.000128115
ENSRNOG00000011381	MW0006953	0.811037	0.000137717
ENSRNOG00000011503	MW0006953	0.841405	4.40116e-05
ENSRNOG00000011775	MW0006953	0.84193	4.30659e-05
ENSRNOG00000011804	MW0006953	0.821707	9.44945e-05
ENSRNOG00000012091	MW0006953	-0.823769	8.76136e-05
ENSRNOG00000012213	MW0006953	-0.800877	0.000193037
ENSRNOG00000012640	MW0006953	-0.828267	7.4044e-05
ENSRNOG00000012683	MW0006953	0.823763	8.76346e-05
ENSRNOG00000012929	MW0006953	0.853101	2.66e-05
ENSRNOG00000012960	MW0006953	-0.839337	4.79117e-05
ENSRNOG00000013343	MW0006953	-0.827061	7.74962e-05
ENSRNOG00000013381	MW0006953	0.81745	0.000110133
ENSRNOG00000013741	MW0006953	0.822472	9.1891e-05
ENSRNOG00000013760	MW0006953	0.854722	2.47231e-05
ENSRNOG00000013823	MW0006953	0.845668	3.68056e-05
ENSRNOG00000013828	MW0006953	-0.88837	4.29135e-06
ENSRNOG00000013912	MW0006953	0.813377	0.000127054
ENSRNOG00000013974	MW0006953	-0.903985	1.55984e-06
ENSRNOG00000014070	MW0006953	0.813276	0.000127498
ENSRNOG00000014093	MW0006953	0.884194	5.4863e-06
ENSRNOG00000014171	MW0006953	-0.808644	0.000149379
ENSRNOG00000014369	MW0006953	0.874846	9.20612e-06
ENSRNOG00000014490	MW0006953	-0.860376	1.90219e-05
ENSRNOG00000014531	MW0006953	0.892476	3.3386e-06
ENSRNOG00000014556	MW0006953	0.816311	0.000114662
ENSRNOG00000014710	MW0006953	0.846183	3.60071e-05
ENSRNOG00000014766	MW0006953	-0.831549	6.52872e-05
ENSRNOG00000014797	MW0006953	0.825475	8.22428e-05
ENSRNOG00000015051	MW0006953	0.856428	2.28693e-05
ENSRNOG00000015152	MW0006953	0.819403	0.000102709
ENSRNOG00000015210	MW0006953	0.818568	0.000105829
ENSRNOG00000015359	MW0006953	0.802054	0.000185813
ENSRNOG00000015380	MW0006953	0.839652	4.72986e-05
ENSRNOG00000015416	MW0006953	0.848076	3.31921e-05
ENSRNOG00000015441	MW0006953	0.845691	3.67706e-05
ENSRNOG00000015774	MW0006953	0.834741	5.76193e-05
ENSRNOG00000016122	MW0006953	0.817947	0.000108202
ENSRNOG00000016251	MW0006953	0.913694	7.59437e-07
ENSRNOG00000016364	MW0006953	0.803545	0.000176984
ENSRNOG00000016573	MW0006953	0.833852	5.96758e-05
ENSRNOG00000016794	MW0006953	-0.806039	0.000162993
ENSRNOG00000016833	MW0006953	0.800781	0.00019364
ENSRNOG00000016853	MW0006953	0.800682	0.000194258
ENSRNOG00000017663	MW0006953	0.811163	0.000137125
ENSRNOG00000017752	MW0006953	-0.815573	0.000117678
ENSRNOG00000017775	MW0006953	0.824837	8.42191e-05
ENSRNOG00000017872	MW0006953	0.812348	0.000131652
ENSRNOG00000018005	MW0006953	0.848856	3.20869e-05
ENSRNOG00000018336	MW0006953	0.817966	0.00010813
ENSRNOG00000018338	MW0006953	0.868358	1.288e-05
ENSRNOG00000018884	MW0006953	0.853671	2.59268e-05
ENSRNOG00000019134	MW0006953	0.814334	0.000122892
ENSRNOG00000019150	MW0006953	0.825142	8.32692e-05
ENSRNOG00000019414	MW0006953	0.811136	0.000137249
ENSRNOG00000019496	MW0006953	0.826037	8.05332e-05
ENSRNOG00000019685	MW0006953	0.809163	0.000146782
ENSRNOG00000019725	MW0006953	0.855826	2.35094e-05
ENSRNOG00000019955	MW0006953	0.837525	5.156e-05
ENSRNOG00000019999	MW0006953	0.840496	4.56912e-05
ENSRNOG00000020030	MW0006953	0.828412	7.36354e-05
ENSRNOG00000020136	MW0006953	0.811376	0.000136128
ENSRNOG00000020233	MW0006953	-0.840731	4.52519e-05
ENSRNOG00000020264	MW0006953	0.820139	0.000100024
ENSRNOG00000020621	MW0006953	0.810353	0.000140968
ENSRNOG00000020651	MW0006953	0.824802	8.4328e-05
ENSRNOG00000020731	MW0006953	0.813646	0.000125874
ENSRNOG00000020751	MW0006953	-0.812978	0.00012882
ENSRNOG00000021010	MW0006953	-0.844538	3.86124e-05
ENSRNOG00000021046	MW0006953	0.8499	3.06573e-05
ENSRNOG00000021117	MW0006953	0.851201	2.8949e-05
ENSRNOG00000021619	MW0006953	-0.806053	0.000162918
ENSRNOG00000021689	MW0006953	0.906712	1.28451e-06
ENSRNOG00000021802	MW0006953	-0.815644	0.000117387
ENSRNOG00000022116	MW0006953	0.84373	3.99477e-05
ENSRNOG00000022455	MW0006953	0.834172	5.89284e-05
ENSRNOG00000022582	MW0006953	-0.81527	0.000118939
ENSRNOG00000022852	MW0006953	0.803275	0.000178556
ENSRNOG00000022919	MW0006953	0.830931	6.68666e-05
ENSRNOG00000023830	MW0006953	-0.831596	6.517e-05
ENSRNOG00000024801	MW0006953	0.836051	5.47e-05
ENSRNOG00000025198	MW0006953	0.815778	0.000116836
ENSRNOG00000025603	MW0006953	0.825591	8.18876e-05
ENSRNOG00000026753	MW0006953	0.831723	6.48489e-05
ENSRNOG00000026807	MW0006953	-0.816038	0.000115771
ENSRNOG00000026910	MW0006953	0.817095	0.000111526
ENSRNOG00000027032	MW0006953	-0.808325	0.000150994
ENSRNOG00000027089	MW0006953	0.843824	3.97913e-05
ENSRNOG00000027295	MW0006953	-0.801505	0.000189153
ENSRNOG00000027731	MW0006953	-0.832229	6.3587e-05
ENSRNOG00000028103	MW0006953	0.852672	2.71154e-05
ENSRNOG00000028448	MW0006953	0.836983	5.26979e-05
ENSRNOG00000029478	MW0006953	0.864244	1.57952e-05
ENSRNOG00000030170	MW0006953	0.803592	0.000176709
ENSRNOG00000030225	MW0006953	0.840262	4.61322e-05
ENSRNOG00000031167	MW0006953	0.818458	0.000106247
ENSRNOG00000031437	MW0006953	0.812356	0.000131617
ENSRNOG00000031485	MW0006953	0.844322	3.8966e-05
ENSRNOG00000032238	MW0006953	0.856881	2.23977e-05
ENSRNOG00000032446	MW0006953	0.814606	0.000121733
ENSRNOG00000033206	MW0006953	0.826258	7.98708e-05
ENSRNOG00000033609	MW0006953	0.819349	0.000102911
ENSRNOG00000034087	MW0006953	0.821385	9.56078e-05
ENSRNOG00000036689	MW0006953	0.807508	0.000155195
ENSRNOG00000037850	MW0006953	-0.889184	4.08623e-06
ENSRNOG00000042977	MW0006953	0.817506	0.000109913
ENSRNOG00000043088	MW0006953	0.805928	0.000163597
ENSRNOG00000043204	MW0006953	0.806024	0.000163078
ENSRNOG00000043445	MW0006953	0.828981	7.20598e-05
ENSRNOG00000046036	MW0006953	0.813403	0.000126937
ENSRNOG00000046112	MW0006953	0.834181	5.89093e-05
ENSRNOG00000046343	MW0006953	-0.842156	4.2663e-05
ENSRNOG00000046607	MW0006953	0.802824	0.000181208
ENSRNOG00000047053	MW0006953	-0.804946	0.000169006
ENSRNOG00000047088	MW0006953	0.819369	0.000102835
ENSRNOG00000047631	MW0006953	0.833867	5.964e-05
ENSRNOG00000049281	MW0006953	0.820809	9.76276e-05
ENSRNOG00000049642	MW0006953	0.828579	7.31696e-05
ENSRNOG00000050404	MW0006953	0.825731	8.14608e-05
ENSRNOG00000050585	MW0006953	0.829762	6.99422e-05
ENSRNOG00000052704	MW0006953	0.815831	0.000116619
ENSRNOG00000053703	MW0006953	0.859151	2.01529e-05
ENSRNOG00000054260	MW0006953	-0.868621	1.27105e-05
ENSRNOG00000054724	MW0006953	-0.83408	5.91431e-05
ENSRNOG00000055259	MW0006953	0.824196	8.62416e-05
ENSRNOG00000056112	MW0006953	0.830024	6.92434e-05
ENSRNOG00000056153	MW0006953	0.849178	3.16397e-05
ENSRNOG00000056728	MW0006953	0.802051	0.000185829
ENSRNOG00000057322	MW0006953	0.844832	3.81354e-05
ENSRNOG00000057957	MW0006953	0.818947	0.000104405
ENSRNOG00000058618	MW0006953	0.813625	0.000125965
ENSRNOG00000058842	MW0006953	0.854581	2.4882e-05
ENSRNOG00000059050	MW0006953	0.824152	8.6383e-05
ENSRNOG00000059519	MW0006953	0.821757	9.43226e-05
ENSRNOG00000059579	MW0006953	0.824325	8.58323e-05
ENSRNOG00000060410	MW0006953	0.819225	0.00010337
ENSRNOG00000060413	MW0006953	0.818226	0.00010713
ENSRNOG00000060956	MW0006953	0.885019	5.23033e-06
ENSRNOG00000061450	MW0006953	0.86802	1.31009e-05
ENSRNOG00000011542	MW0114907	0.819783	0.000101315
ENSRNOG00000006986	MW0114442	0.851769	2.82291e-05
ENSRNOG00000033665	MW0114442	0.810877	0.000138469
ENSRNOG00000011895	MW0159735	-0.834649	5.783e-05
ENSRNOG00000014948	MW0159735	-0.811014	0.000137823
ENSRNOG00000016465	MW0159735	-0.826757	7.83885e-05
ENSRNOG00000017401	MW0159735	-0.807263	0.000156474
ENSRNOG00000023403	MW0159735	-0.811186	0.000137014
ENSRNOG00000042374	MW0159735	-0.80432	0.000172536
ENSRNOG00000054904	MW0159735	-0.800124	0.000197779
ENSRNOG00000002889	MW0010429	-0.83096	6.67914e-05
ENSRNOG00000000239	MW0006375	-0.800398	0.000196044
ENSRNOG00000001689	MW0006375	0.819655	0.000101783
ENSRNOG00000003597	MW0006375	-0.806767	0.000159091
ENSRNOG00000004532	MW0006375	0.803623	0.000176531
ENSRNOG00000007901	MW0006375	-0.80117	0.00019122
ENSRNOG00000009515	MW0006375	-0.844638	3.84485e-05
ENSRNOG00000010600	MW0006375	-0.801896	0.000186768
ENSRNOG00000011039	MW0006375	-0.803289	0.000178475
ENSRNOG00000011758	MW0006375	0.841339	4.41312e-05
ENSRNOG00000013003	MW0006375	-0.800284	0.000196764
ENSRNOG00000015421	MW0006375	-0.876454	8.44662e-06
ENSRNOG00000017291	MW0006375	0.824292	8.59379e-05
ENSRNOG00000019299	MW0006375	-0.830657	6.75784e-05
ENSRNOG00000019946	MW0006375	-0.867792	1.32521e-05
ENSRNOG00000022919	MW0006375	-0.808851	0.00014834
ENSRNOG00000024259	MW0006375	-0.800649	0.000194465
ENSRNOG00000026650	MW0006375	-0.844886	3.80483e-05
ENSRNOG00000027229	MW0006375	-0.832881	6.19915e-05
ENSRNOG00000028662	MW0006375	0.805419	0.000166383
ENSRNOG00000030224	MW0006375	-0.819513	0.000102306
ENSRNOG00000033609	MW0006375	-0.832444	6.3057e-05
ENSRNOG00000033665	MW0006375	0.813954	0.000124533
ENSRNOG00000037476	MW0006375	-0.802535	0.000182928
ENSRNOG00000049495	MW0006375	-0.826395	7.94595e-05
ENSRNOG00000052230	MW0006375	0.81019	0.000141751
ENSRNOG00000055408	MW0006375	-0.810532	0.000140109
ENSRNOG00000057072	MW0006375	-0.854595	2.48659e-05
ENSRNOG00000001287	MEDL01887	0.900947	1.92391e-06
ENSRNOG00000002824	MEDL01887	0.830849	6.70786e-05
ENSRNOG00000002946	MEDL01887	0.917269	5.70287e-07
ENSRNOG00000004356	MEDL01887	0.811214	0.000136885
ENSRNOG00000007830	MEDL01887	0.835286	5.63901e-05
ENSRNOG00000008015	MEDL01887	0.89551	2.75535e-06
ENSRNOG00000008575	MEDL01887	0.840363	4.59419e-05
ENSRNOG00000009522	MEDL01887	0.838816	4.89379e-05
ENSRNOG00000009907	MEDL01887	0.824305	8.58942e-05
ENSRNOG00000014350	MEDL01887	0.834335	5.85521e-05
ENSRNOG00000014373	MEDL01887	0.806606	0.00015995
ENSRNOG00000016150	MEDL01887	-0.809958	0.000142875
ENSRNOG00000016756	MEDL01887	0.858851	2.04377e-05
ENSRNOG00000019422	MEDL01887	0.869194	1.23469e-05
ENSRNOG00000019557	MEDL01887	0.820677	9.80962e-05
ENSRNOG00000026293	MEDL01887	0.82375	8.76759e-05
ENSRNOG00000030776	MEDL01887	0.855197	2.41946e-05
ENSRNOG00000037167	MEDL01887	0.883942	5.56633e-06
ENSRNOG00000042838	MEDL01887	0.803248	0.000178716
ENSRNOG00000046246	MEDL01887	0.808379	0.000150719
ENSRNOG00000050713	MEDL01887	0.806575	0.000160115
ENSRNOG00000058388	MEDL01887	0.883858	5.59339e-06
ENSRNOG00000061155	MEDL01887	0.823736	8.77218e-05
ENSRNOG00000050183	MW0139878	0.834366	5.84809e-05
ENSRNOG00000000321	MW0117263	0.812569	0.000130652
ENSRNOG00000000781	MW0117263	0.827512	7.61883e-05
ENSRNOG00000000843	MW0117263	0.814219	0.000123389
ENSRNOG00000000847	MW0117263	0.830839	6.71061e-05
ENSRNOG00000000903	MW0117263	-0.818873	0.000104683
ENSRNOG00000001192	MW0117263	0.842013	4.2917e-05
ENSRNOG00000001312	MW0117263	-0.828835	7.24603e-05
ENSRNOG00000001517	MW0117263	0.81646	0.000114059
ENSRNOG00000001715	MW0117263	-0.810897	0.000138374
ENSRNOG00000001754	MW0117263	0.852111	2.78028e-05
ENSRNOG00000001923	MW0117263	0.836628	5.34526e-05
ENSRNOG00000002174	MW0117263	0.805294	0.000167074
ENSRNOG00000002188	MW0117263	0.830077	6.91012e-05
ENSRNOG00000002267	MW0117263	0.824436	8.54787e-05
ENSRNOG00000002578	MW0117263	0.813429	0.000126823
ENSRNOG00000002583	MW0117263	0.825243	8.29568e-05
ENSRNOG00000002640	MW0117263	0.820286	9.94944e-05
ENSRNOG00000002754	MW0117263	0.852634	2.71614e-05
ENSRNOG00000002771	MW0117263	0.813441	0.000126773
ENSRNOG00000002884	MW0117263	0.814733	0.000121196
ENSRNOG00000003403	MW0117263	0.806292	0.000161632
ENSRNOG00000003457	MW0117263	0.823627	8.80726e-05
ENSRNOG00000003480	MW0117263	0.807028	0.000157707
ENSRNOG00000003515	MW0117263	-0.832268	6.34908e-05
ENSRNOG00000004143	MW0117263	0.801289	0.000190482
ENSRNOG00000004703	MW0117263	0.832391	6.31876e-05
ENSRNOG00000004712	MW0117263	-0.806352	0.000161308
ENSRNOG00000004791	MW0117263	0.807145	0.000157094
ENSRNOG00000005041	MW0117263	-0.818413	0.000106419
ENSRNOG00000005298	MW0117263	0.817395	0.000110346
ENSRNOG00000005551	MW0117263	0.812138	0.000132608
ENSRNOG00000005944	MW0117263	0.851081	2.91032e-05
ENSRNOG00000006086	MW0117263	0.843618	4.0136e-05
ENSRNOG00000006251	MW0117263	0.829838	6.97373e-05
ENSRNOG00000006508	MW0117263	-0.815953	0.000116117
ENSRNOG00000006740	MW0117263	0.802224	0.00018479
ENSRNOG00000007237	MW0117263	-0.817293	0.000110746
ENSRNOG00000007284	MW0117263	0.842972	4.12362e-05
ENSRNOG00000007740	MW0117263	0.849439	3.12817e-05
ENSRNOG00000007951	MW0117263	-0.812728	0.000129938
ENSRNOG00000008242	MW0117263	0.840731	4.52522e-05
ENSRNOG00000008282	MW0117263	0.801643	0.000188308
ENSRNOG00000008525	MW0117263	0.846345	3.57576e-05
ENSRNOG00000008543	MW0117263	0.840031	4.65705e-05
ENSRNOG00000008600	MW0117263	0.854892	2.45326e-05
ENSRNOG00000008855	MW0117263	0.813936	0.00012461
ENSRNOG00000008933	MW0117263	0.821614	9.48171e-05
ENSRNOG00000008989	MW0117263	0.846563	3.54253e-05
ENSRNOG00000009105	MW0117263	0.819473	0.000102454
ENSRNOG00000009487	MW0117263	0.850184	3.02772e-05
ENSRNOG00000009550	MW0117263	0.802908	0.000180715
ENSRNOG00000009945	MW0117263	0.8262	8.00426e-05
ENSRNOG00000010180	MW0117263	0.800415	0.000195935
ENSRNOG00000010325	MW0117263	-0.800765	0.00019374
ENSRNOG00000010467	MW0117263	0.824257	8.60478e-05
ENSRNOG00000010600	MW0117263	0.842552	4.19655e-05
ENSRNOG00000010800	MW0117263	0.807875	0.000153295
ENSRNOG00000010825	MW0117263	0.80666	0.000159661
ENSRNOG00000011039	MW0117263	0.865155	1.51057e-05
ENSRNOG00000011302	MW0117263	0.820008	0.000100499
ENSRNOG00000011452	MW0117263	-0.853239	2.64346e-05
ENSRNOG00000011617	MW0117263	-0.804544	0.000171264
ENSRNOG00000011672	MW0117263	-0.826732	7.84621e-05
ENSRNOG00000011994	MW0117263	0.828177	7.42955e-05
ENSRNOG00000012027	MW0117263	0.852407	2.7438e-05
ENSRNOG00000012073	MW0117263	-0.865894	1.4566e-05
ENSRNOG00000012183	MW0117263	0.839798	4.70181e-05
ENSRNOG00000012535	MW0117263	0.853141	2.65519e-05
ENSRNOG00000012929	MW0117263	0.808813	0.000148529
ENSRNOG00000012960	MW0117263	-0.822161	9.29433e-05
ENSRNOG00000013003	MW0117263	0.807242	0.000156585
ENSRNOG00000013381	MW0117263	0.863958	1.60168e-05
ENSRNOG00000013760	MW0117263	0.834303	5.86263e-05
ENSRNOG00000013894	MW0117263	0.801488	0.00018926
ENSRNOG00000013974	MW0117263	-0.804142	0.000173548
ENSRNOG00000014021	MW0117263	-0.807465	0.000155421
ENSRNOG00000014070	MW0117263	0.865694	1.47099e-05
ENSRNOG00000014128	MW0117263	-0.826144	8.02126e-05
ENSRNOG00000014693	MW0117263	-0.813052	0.000128489
ENSRNOG00000015416	MW0117263	0.800989	0.000192343
ENSRNOG00000015623	MW0117263	0.818307	0.000106822
ENSRNOG00000016539	MW0117263	0.824166	8.63374e-05
ENSRNOG00000016571	MW0117263	-0.805478	0.000166059
ENSRNOG00000016807	MW0117263	-0.81295	0.000128945
ENSRNOG00000017045	MW0117263	-0.825147	8.32527e-05
ENSRNOG00000017147	MW0117263	-0.80374	0.000175858
ENSRNOG00000017568	MW0117263	-0.802085	0.000185629
ENSRNOG00000017723	MW0117263	0.824926	8.39383e-05
ENSRNOG00000017744	MW0117263	0.816095	0.000115537
ENSRNOG00000017872	MW0117263	0.817043	0.000111731
ENSRNOG00000017895	MW0117263	0.800014	0.000198481
ENSRNOG00000018225	MW0117263	0.817397	0.000110338
ENSRNOG00000018266	MW0117263	0.820921	9.7235e-05
ENSRNOG00000018536	MW0117263	-0.821711	9.44816e-05
ENSRNOG00000018580	MW0117263	0.806417	0.000160961
ENSRNOG00000018742	MW0117263	0.848342	3.28112e-05
ENSRNOG00000018937	MW0117263	-0.805431	0.000166316
ENSRNOG00000019059	MW0117263	-0.80108	0.000191777
ENSRNOG00000019190	MW0117263	0.822996	9.01438e-05
ENSRNOG00000019220	MW0117263	0.847187	3.44892e-05
ENSRNOG00000019283	MW0117263	0.814205	0.000123449
ENSRNOG00000019301	MW0117263	0.827556	7.60639e-05
ENSRNOG00000019414	MW0117263	0.800973	0.000192443
ENSRNOG00000019433	MW0117263	-0.81114	0.000137228
ENSRNOG00000019616	MW0117263	0.831498	6.5417e-05
ENSRNOG00000019982	MW0117263	0.855778	2.3561e-05
ENSRNOG00000019999	MW0117263	0.800165	0.000197521
ENSRNOG00000020346	MW0117263	0.86237	1.72954e-05
ENSRNOG00000020451	MW0117263	-0.85475	2.46915e-05
ENSRNOG00000020530	MW0117263	0.816131	0.000115394
ENSRNOG00000020698	MW0117263	-0.818001	0.000107992
ENSRNOG00000021116	MW0117263	0.813472	0.000126635
ENSRNOG00000021345	MW0117263	0.821746	9.4359e-05
ENSRNOG00000021798	MW0117263	0.816665	0.000113238
ENSRNOG00000022116	MW0117263	0.833097	6.14691e-05
ENSRNOG00000022971	MW0117263	-0.819309	0.000103056
ENSRNOG00000024689	MW0117263	0.83181	6.46317e-05
ENSRNOG00000024780	MW0117263	-0.82155	9.50377e-05
ENSRNOG00000024975	MW0117263	0.809267	0.000146264
ENSRNOG00000025181	MW0117263	0.834844	5.73862e-05
ENSRNOG00000025518	MW0117263	-0.815521	0.000117894
ENSRNOG00000025948	MW0117263	0.801085	0.000191742
ENSRNOG00000025987	MW0117263	0.823838	8.73899e-05
ENSRNOG00000026295	MW0117263	-0.834622	5.78916e-05
ENSRNOG00000026753	MW0117263	0.823734	8.77276e-05
ENSRNOG00000027229	MW0117263	0.817047	0.000111717
ENSRNOG00000028543	MW0117263	0.810461	0.000140448
ENSRNOG00000029912	MW0117263	0.81672	0.000113018
ENSRNOG00000030102	MW0117263	0.816414	0.000114245
ENSRNOG00000031368	MW0117263	0.816208	0.000115081
ENSRNOG00000031536	MW0117263	-0.82093	9.72006e-05
ENSRNOG00000032136	MW0117263	-0.822001	9.34877e-05
ENSRNOG00000033352	MW0117263	0.830247	6.86528e-05
ENSRNOG00000033402	MW0117263	-0.814584	0.000121826
ENSRNOG00000033609	MW0117263	0.878174	7.69375e-06
ENSRNOG00000034012	MW0117263	0.814523	0.000122085
ENSRNOG00000037156	MW0117263	0.849603	3.10577e-05
ENSRNOG00000037476	MW0117263	0.84728	3.43523e-05
ENSRNOG00000038720	MW0117263	-0.809005	0.000147569
ENSRNOG00000043093	MW0117263	0.852428	2.74132e-05
ENSRNOG00000043204	MW0117263	0.844285	3.90269e-05
ENSRNOG00000045693	MW0117263	0.834377	5.84554e-05
ENSRNOG00000046053	MW0117263	-0.800565	0.000194993
ENSRNOG00000046643	MW0117263	0.8349	5.72595e-05
ENSRNOG00000048699	MW0117263	-0.81102	0.000137796
ENSRNOG00000049198	MW0117263	0.801169	0.000191223
ENSRNOG00000049495	MW0117263	0.829293	7.12056e-05
ENSRNOG00000049642	MW0117263	0.834236	5.8781e-05
ENSRNOG00000050548	MW0117263	0.815309	0.000118777
ENSRNOG00000050767	MW0117263	-0.83073	6.73879e-05
ENSRNOG00000050794	MW0117263	-0.84338	4.05393e-05
ENSRNOG00000050949	MW0117263	0.810083	0.000142272
ENSRNOG00000051819	MW0117263	0.824929	8.39301e-05
ENSRNOG00000052564	MW0117263	0.809485	0.00014519
ENSRNOG00000053084	MW0117263	-0.835186	5.66131e-05
ENSRNOG00000053703	MW0117263	0.815831	0.000116617
ENSRNOG00000053891	MW0117263	0.904805	1.47228e-06
ENSRNOG00000055991	MW0117263	0.829919	6.95205e-05
ENSRNOG00000056376	MW0117263	0.841217	4.43539e-05
ENSRNOG00000056863	MW0117263	0.80775	0.000153941
ENSRNOG00000057117	MW0117263	0.88035	6.82262e-06
ENSRNOG00000058249	MW0117263	0.805492	0.000165981
ENSRNOG00000058421	MW0117263	0.845233	3.7492e-05
ENSRNOG00000058755	MW0117263	0.880301	6.84111e-06
ENSRNOG00000059055	MW0117263	0.829792	6.98614e-05
ENSRNOG00000059827	MW0117263	-0.815152	0.00011943
ENSRNOG00000061216	MW0117263	-0.812148	0.000132564
ENSRNOG00000061450	MW0117263	0.810146	0.000141965
ENSRNOG00000000504	MEDN0362	-0.855391	2.39813e-05
ENSRNOG00000000967	MEDN0362	0.811356	0.000136219
ENSRNOG00000001312	MEDN0362	-0.806715	0.000159369
ENSRNOG00000001653	MEDN0362	-0.803784	0.000175602
ENSRNOG00000001689	MEDN0362	-0.8476	3.38814e-05
ENSRNOG00000001701	MEDN0362	0.821413	9.55117e-05
ENSRNOG00000002210	MEDN0362	-0.828467	7.34822e-05
ENSRNOG00000002387	MEDN0362	-0.804283	0.000172744
ENSRNOG00000002389	MEDN0362	0.833559	6.03661e-05
ENSRNOG00000003218	MEDN0362	-0.818871	0.000104688
ENSRNOG00000003279	MEDN0362	-0.826473	7.92286e-05
ENSRNOG00000003515	MEDN0362	-0.889249	4.07014e-06
ENSRNOG00000003597	MEDN0362	0.880798	6.65384e-06
ENSRNOG00000003620	MEDN0362	-0.803586	0.000176748
ENSRNOG00000004188	MEDN0362	0.848894	3.20345e-05
ENSRNOG00000004287	MEDN0362	-0.800584	0.000194874
ENSRNOG00000004532	MEDN0362	-0.855863	2.347e-05
ENSRNOG00000004572	MEDN0362	-0.809497	0.000145132
ENSRNOG00000004727	MEDN0362	-0.875306	8.98316e-06
ENSRNOG00000005094	MEDN0362	-0.830465	6.80775e-05
ENSRNOG00000005250	MEDN0362	-0.807672	0.000154347
ENSRNOG00000005551	MEDN0362	0.820132	0.00010005
ENSRNOG00000005772	MEDN0362	-0.889117	4.10276e-06
ENSRNOG00000006787	MEDN0362	0.810998	0.000137897
ENSRNOG00000006824	MEDN0362	-0.802823	0.000181217
ENSRNOG00000007234	MEDN0362	0.819909	0.000100855
ENSRNOG00000007237	MEDN0362	-0.805131	0.000167977
ENSRNOG00000007613	MEDN0362	-0.81208	0.000132876
ENSRNOG00000007901	MEDN0362	0.875847	8.72674e-06
ENSRNOG00000008025	MEDN0362	-0.819988	0.00010057
ENSRNOG00000008374	MEDN0362	-0.831417	6.56241e-05
ENSRNOG00000008450	MEDN0362	0.804454	0.000171774
ENSRNOG00000008465	MEDN0362	-0.804392	0.000172127
ENSRNOG00000008525	MEDN0362	0.818861	0.000104728
ENSRNOG00000008530	MEDN0362	-0.830184	6.88173e-05
ENSRNOG00000009028	MEDN0362	0.806437	0.000160853
ENSRNOG00000009515	MEDN0362	0.880662	6.70459e-06
ENSRNOG00000010204	MEDN0362	-0.803328	0.000178247
ENSRNOG00000010325	MEDN0362	-0.809954	0.000142898
ENSRNOG00000010666	MEDN0362	-0.858258	2.10125e-05
ENSRNOG00000010753	MEDN0362	-0.82225	9.26404e-05
ENSRNOG00000011672	MEDN0362	-0.840646	4.54098e-05
ENSRNOG00000011758	MEDN0362	-0.835214	5.65505e-05
ENSRNOG00000011946	MEDN0362	-0.810269	0.000141373
ENSRNOG00000012073	MEDN0362	-0.836905	5.28627e-05
ENSRNOG00000012084	MEDN0362	0.829192	7.14818e-05
ENSRNOG00000012640	MEDN0362	-0.824901	8.40179e-05
ENSRNOG00000012832	MEDN0362	0.803297	0.00017843
ENSRNOG00000013381	MEDN0362	0.806718	0.000159348
ENSRNOG00000013446	MEDN0362	-0.80924	0.000146398
ENSRNOG00000013703	MEDN0362	0.813875	0.000124876
ENSRNOG00000013932	MEDN0362	0.816347	0.000114516
ENSRNOG00000013974	MEDN0362	-0.878735	7.46066e-06
ENSRNOG00000014021	MEDN0362	-0.841327	4.41542e-05
ENSRNOG00000014075	MEDN0362	-0.82093	9.72017e-05
ENSRNOG00000014766	MEDN0362	-0.828012	7.47631e-05
ENSRNOG00000015359	MEDN0362	0.803844	0.000175258
ENSRNOG00000015421	MEDN0362	0.873324	9.97681e-06
ENSRNOG00000016251	MEDN0362	0.820904	9.72925e-05
ENSRNOG00000016313	MEDN0362	0.803108	0.000179537
ENSRNOG00000016753	MEDN0362	0.802445	0.000183466
ENSRNOG00000016807	MEDN0362	-0.863278	1.65539e-05
ENSRNOG00000017045	MEDN0362	-0.802086	0.00018562
ENSRNOG00000017291	MEDN0362	-0.908356	1.13929e-06
ENSRNOG00000018454	MEDN0362	-0.817854	0.000108559
ENSRNOG00000018536	MEDN0362	-0.813737	0.000125475
ENSRNOG00000018694	MEDN0362	0.83372	5.99859e-05
ENSRNOG00000018762	MEDN0362	-0.800425	0.000195872
ENSRNOG00000018949	MEDN0362	-0.863855	1.60968e-05
ENSRNOG00000019136	MEDN0362	0.801938	0.000186517
ENSRNOG00000019299	MEDN0362	0.819151	0.000103645
ENSRNOG00000019302	MEDN0362	-0.803549	0.000176961
ENSRNOG00000019342	MEDN0362	-0.812981	0.000128809
ENSRNOG00000019369	MEDN0362	-0.825858	8.10746e-05
ENSRNOG00000019659	MEDN0362	-0.812995	0.000128746
ENSRNOG00000019946	MEDN0362	0.842923	4.13212e-05
ENSRNOG00000019953	MEDN0362	0.852296	2.75752e-05
ENSRNOG00000020102	MEDN0362	-0.852721	2.70565e-05
ENSRNOG00000020583	MEDN0362	-0.804132	0.000173606
ENSRNOG00000020751	MEDN0362	-0.800942	0.000192631
ENSRNOG00000021117	MEDN0362	0.806983	0.000157944
ENSRNOG00000022218	MEDN0362	-0.845142	3.76371e-05
ENSRNOG00000022455	MEDN0362	0.813965	0.000124486
ENSRNOG00000022919	MEDN0362	0.863716	1.62062e-05
ENSRNOG00000023587	MEDN0362	-0.808554	0.000149835
ENSRNOG00000024801	MEDN0362	0.852999	2.67212e-05
ENSRNOG00000025141	MEDN0362	-0.859476	1.98473e-05
ENSRNOG00000025948	MEDN0362	0.831607	6.5141e-05
ENSRNOG00000026295	MEDN0362	-0.827483	7.6272e-05
ENSRNOG00000026910	MEDN0362	0.809395	0.000145633
ENSRNOG00000027229	MEDN0362	0.808264	0.000151303
ENSRNOG00000027376	MEDN0362	0.827395	7.65262e-05
ENSRNOG00000027731	MEDN0362	-0.826198	8.00485e-05
ENSRNOG00000028103	MEDN0362	0.83037	6.8329e-05
ENSRNOG00000028662	MEDN0362	-0.843115	4.09919e-05
ENSRNOG00000028891	MEDN0362	-0.850038	3.04713e-05
ENSRNOG00000030224	MEDN0362	0.824609	8.49321e-05
ENSRNOG00000030862	MEDN0362	0.800041	0.000198312
ENSRNOG00000031343	MEDN0362	0.880816	6.64711e-06
ENSRNOG00000032297	MEDN0362	0.806598	0.000159991
ENSRNOG00000032729	MEDN0362	-0.817857	0.000108548
ENSRNOG00000033059	MEDN0362	0.803069	0.000179763
ENSRNOG00000033153	MEDN0362	0.860116	1.92577e-05
ENSRNOG00000033402	MEDN0362	-0.844721	3.8314e-05
ENSRNOG00000033665	MEDN0362	-0.835075	5.68637e-05
ENSRNOG00000037198	MEDN0362	-0.822838	9.06664e-05
ENSRNOG00000037299	MEDN0362	-0.820966	9.70748e-05
ENSRNOG00000038720	MEDN0362	-0.808548	0.00014986
ENSRNOG00000039357	MEDN0362	-0.833491	6.05287e-05
ENSRNOG00000043300	MEDN0362	-0.812392	0.000131453
ENSRNOG00000043426	MEDN0362	-0.803453	0.000177521
ENSRNOG00000046053	MEDN0362	-0.805155	0.000167847
ENSRNOG00000046535	MEDN0362	-0.813118	0.000128197
ENSRNOG00000048817	MEDN0362	-0.823597	8.81705e-05
ENSRNOG00000049287	MEDN0362	-0.847092	3.46317e-05
ENSRNOG00000050404	MEDN0362	0.838656	4.92556e-05
ENSRNOG00000052230	MEDN0362	-0.808327	0.000150983
ENSRNOG00000052618	MEDN0362	-0.813603	0.000126062
ENSRNOG00000052990	MEDN0362	-0.827636	7.58322e-05
ENSRNOG00000053687	MEDN0362	-0.811691	0.000134661
ENSRNOG00000055138	MEDN0362	-0.828121	7.44535e-05
ENSRNOG00000055295	MEDN0362	-0.841464	4.39047e-05
ENSRNOG00000055408	MEDN0362	0.878792	7.43723e-06
ENSRNOG00000056728	MEDN0362	0.874596	9.32903e-06
ENSRNOG00000058123	MEDN0362	0.823531	8.8386e-05
ENSRNOG00000058249	MEDN0362	0.813011	0.000128673
ENSRNOG00000059827	MEDN0362	-0.810031	0.00014252
ENSRNOG00000061272	MEDN0362	-0.825992	8.06679e-05
ENSRNOG00000061733	MEDN0362	-0.844467	3.87271e-05
ENSRNOG00000016621	MW0008990	-0.808909	0.000148047
ENSRNOG00000017689	MW0160014	-0.800255	0.000196949
ENSRNOG00000061347	MW0007592	-0.838375	4.98202e-05
ENSRNOG00000007059	MW0130731	0.846796	3.50746e-05
ENSRNOG00000008015	MW0130731	0.822219	9.27442e-05
ENSRNOG00000011497	MW0130731	0.817996	0.000108014
ENSRNOG00000030776	MW0130731	0.800072	0.00019811
ENSRNOG00000058388	MW0130731	0.82291	9.04266e-05
ENSRNOG00000007335	MW0115115	-0.800385	0.000196128
ENSRNOG00000053159	MW0115115	-0.807121	0.000157218
ENSRNOG00000056281	MW0115115	-0.820237	9.96691e-05
ENSRNOG00000001757	MW0124409	-0.819974	0.000100619
ENSRNOG00000003682	MEDP1126	0.800711	0.000194074
ENSRNOG00000007197	MEDP1126	-0.854567	2.4898e-05
ENSRNOG00000017074	MEDP1126	-0.82361	8.81297e-05
ENSRNOG00000018785	MEDP1126	0.812879	0.000129264
ENSRNOG00000020077	MEDP1126	-0.805951	0.000163471
ENSRNOG00000022838	MEDP1126	0.839207	4.81646e-05
ENSRNOG00000033299	MEDP1126	-0.829158	7.15734e-05
ENSRNOG00000045885	MEDP1126	-0.809131	0.00014694
ENSRNOG00000053766	MW0106072	0.822581	9.15253e-05
ENSRNOG00000042083	MW0003933	-0.890217	3.83775e-06
ENSRNOG00000049024	MW0003933	-0.876164	8.57969e-06
ENSRNOG00000054999	MW0169545	0.808968	0.000147755
ENSRNOG00000030715	MW0114526	-0.803431	0.000177649
ENSRNOG00000046308	MW0114526	-0.80173	0.000187779
ENSRNOG00000047076	MW0114526	-0.813271	0.000127522
ENSRNOG00000051051	MW0114526	-0.842927	4.13142e-05
ENSRNOG00000052870	MW0114526	-0.804735	0.000170191
ENSRNOG00000011250	MW0124410	0.805528	0.000165785
ENSRNOG00000028155	MW0124410	0.835675	5.55255e-05
ENSRNOG00000030316	MW0124410	0.838811	4.89471e-05
ENSRNOG00000030363	MW0124410	0.86078	1.86612e-05
ENSRNOG00000036726	MW0124410	0.815977	0.000116019
ENSRNOG00000061347	MW0124410	0.862396	1.72743e-05
ENSRNOG00000061359	MW0124410	0.839646	4.73098e-05
ENSRNOG00000021380	MW0122107	-0.817747	0.000108976
ENSRNOG00000050941	MW0122107	-0.881404	6.43154e-06
ENSRNOG00000029866	MW0012936	0.829563	7.0477e-05
ENSRNOG00000000541	MW0126392	-0.822024	9.34096e-05
ENSRNOG00000001796	MW0126392	0.80237	0.000183911
ENSRNOG00000003220	MW0126392	-0.842471	4.21079e-05
ENSRNOG00000004014	MW0126392	-0.804464	0.000171719
ENSRNOG00000004148	MW0126392	0.814857	0.00012067
ENSRNOG00000008045	MW0126392	-0.830404	6.82397e-05
ENSRNOG00000008748	MW0126392	-0.810433	0.000140583
ENSRNOG00000014264	MW0126392	0.804283	0.000172745
ENSRNOG00000020113	MW0126392	0.818864	0.000104715
ENSRNOG00000020588	MW0126392	-0.881446	6.41638e-06
ENSRNOG00000022742	MW0126392	-0.807551	0.000154973
ENSRNOG00000026217	MW0126392	0.814439	0.000122444
ENSRNOG00000026293	MW0126392	0.822383	9.219e-05
ENSRNOG00000031864	MW0126392	-0.819964	0.000100657
ENSRNOG00000036672	MW0126392	-0.824782	8.43885e-05
ENSRNOG00000048802	MW0126392	-0.814554	0.000121955
ENSRNOG00000049604	MW0126392	-0.829641	7.02645e-05
ENSRNOG00000059834	MW0126392	-0.86849	1.27944e-05
ENSRNOG00000019736	MW0127378	-0.803202	0.000178986
ENSRNOG00000000221	MEDP1904	0.816368	0.000114431
ENSRNOG00000000504	MEDP1904	-0.810007	0.000142639
ENSRNOG00000000521	MEDP1904	0.879155	7.29009e-06
ENSRNOG00000001169	MEDP1904	0.815884	0.000116399
ENSRNOG00000001215	MEDP1904	-0.809237	0.000146413
ENSRNOG00000001349	MEDP1904	-0.806412	0.000160984
ENSRNOG00000002188	MEDP1904	0.802156	0.000185195
ENSRNOG00000002440	MEDP1904	0.837123	5.24024e-05
ENSRNOG00000002616	MEDP1904	0.84788	3.3475e-05
ENSRNOG00000003029	MEDP1904	0.844894	3.80349e-05
ENSRNOG00000003284	MEDP1904	0.819309	0.000103057
ENSRNOG00000003384	MEDP1904	0.82564	8.17382e-05
ENSRNOG00000003899	MEDP1904	0.840439	4.57981e-05
ENSRNOG00000004029	MEDP1904	0.825206	8.307e-05
ENSRNOG00000004360	MEDP1904	-0.824664	8.47598e-05
ENSRNOG00000004459	MEDP1904	0.827851	7.5219e-05
ENSRNOG00000004727	MEDP1904	-0.835404	5.61259e-05
ENSRNOG00000004795	MEDP1904	0.837389	5.18439e-05
ENSRNOG00000006394	MEDP1904	0.839308	4.7968e-05
ENSRNOG00000006787	MEDP1904	0.823542	8.83507e-05
ENSRNOG00000007164	MEDP1904	-0.811671	0.000134757
ENSRNOG00000007319	MEDP1904	0.8687	1.26597e-05
ENSRNOG00000007436	MEDP1904	-0.836568	5.35817e-05
ENSRNOG00000007596	MEDP1904	0.859407	1.99124e-05
ENSRNOG00000007604	MEDP1904	0.805614	0.000165311
ENSRNOG00000008422	MEDP1904	0.8416	4.36581e-05
ENSRNOG00000008515	MEDP1904	0.804315	0.000172564
ENSRNOG00000008819	MEDP1904	0.822322	9.23985e-05
ENSRNOG00000008871	MEDP1904	0.856551	2.27403e-05
ENSRNOG00000008989	MEDP1904	0.8237	8.78377e-05
ENSRNOG00000009323	MEDP1904	0.811359	0.000136205
ENSRNOG00000009343	MEDP1904	0.805388	0.000166555
ENSRNOG00000010076	MEDP1904	0.80494	0.000169041
ENSRNOG00000010753	MEDP1904	-0.804837	0.00016962
ENSRNOG00000010833	MEDP1904	0.81973	0.000101511
ENSRNOG00000011649	MEDP1904	0.805199	0.000167602
ENSRNOG00000011723	MEDP1904	-0.844197	3.91721e-05
ENSRNOG00000011775	MEDP1904	0.803807	0.000175471
ENSRNOG00000012073	MEDP1904	-0.810035	0.000142504
ENSRNOG00000012960	MEDP1904	-0.811788	0.000134215
ENSRNOG00000012987	MEDP1904	0.802594	0.000182577
ENSRNOG00000013381	MEDP1904	0.812063	0.000132954
ENSRNOG00000013409	MEDP1904	-0.841689	4.34979e-05
ENSRNOG00000013741	MEDP1904	0.840547	4.55955e-05
ENSRNOG00000013974	MEDP1904	-0.817684	0.00010922
ENSRNOG00000014093	MEDP1904	0.832889	6.19718e-05
ENSRNOG00000014380	MEDP1904	-0.850313	3.01059e-05
ENSRNOG00000014441	MEDP1904	0.848909	3.20132e-05
ENSRNOG00000014456	MEDP1904	0.801582	0.00018868
ENSRNOG00000015188	MEDP1904	-0.859922	1.94349e-05
ENSRNOG00000015359	MEDP1904	0.851595	2.84485e-05
ENSRNOG00000015380	MEDP1904	0.803187	0.000179069
ENSRNOG00000015416	MEDP1904	0.836811	5.3062e-05
ENSRNOG00000015441	MEDP1904	0.878737	7.45969e-06
ENSRNOG00000015679	MEDP1904	0.807888	0.00015323
ENSRNOG00000016037	MEDP1904	0.824285	8.59593e-05
ENSRNOG00000016313	MEDP1904	0.818059	0.000107772
ENSRNOG00000016397	MEDP1904	0.804274	0.000172796
ENSRNOG00000016791	MEDP1904	-0.834999	5.70344e-05
ENSRNOG00000016853	MEDP1904	0.83321	6.11983e-05
ENSRNOG00000017699	MEDP1904	0.812331	0.000131733
ENSRNOG00000017720	MEDP1904	0.833639	6.01787e-05
ENSRNOG00000017775	MEDP1904	0.84229	4.24256e-05
ENSRNOG00000018338	MEDP1904	0.80943	0.000145459
ENSRNOG00000018536	MEDP1904	-0.806077	0.00016279
ENSRNOG00000018694	MEDP1904	0.854969	2.44474e-05
ENSRNOG00000018812	MEDP1904	-0.80805	0.000152395
ENSRNOG00000018939	MEDP1904	0.81224	0.000132142
ENSRNOG00000019134	MEDP1904	0.831983	6.41976e-05
ENSRNOG00000019999	MEDP1904	0.860254	1.91326e-05
ENSRNOG00000020136	MEDP1904	0.860257	1.91299e-05
ENSRNOG00000020295	MEDP1904	0.826803	7.82519e-05
ENSRNOG00000020651	MEDP1904	0.802898	0.000180771
ENSRNOG00000020669	MEDP1904	0.808244	0.000151407
ENSRNOG00000021401	MEDP1904	0.803403	0.00017781
ENSRNOG00000021689	MEDP1904	0.824774	8.44159e-05
ENSRNOG00000022255	MEDP1904	0.801505	0.000189151
ENSRNOG00000022919	MEDP1904	0.806421	0.000160939
ENSRNOG00000025648	MEDP1904	0.834485	5.82055e-05
ENSRNOG00000026753	MEDP1904	0.80606	0.000162882
ENSRNOG00000026844	MEDP1904	0.819551	0.000102166
ENSRNOG00000027089	MEDP1904	0.845997	3.62939e-05
ENSRNOG00000027976	MEDP1904	0.817671	0.000109269
ENSRNOG00000028448	MEDP1904	0.817961	0.000108147
ENSRNOG00000028891	MEDP1904	-0.827763	7.54712e-05
ENSRNOG00000029427	MEDP1904	0.880929	6.60519e-06
ENSRNOG00000029478	MEDP1904	0.857073	2.21996e-05
ENSRNOG00000030224	MEDP1904	0.817703	0.000109146
ENSRNOG00000031167	MEDP1904	0.852117	2.77962e-05
ENSRNOG00000032238	MEDP1904	0.828949	7.21474e-05
ENSRNOG00000032908	MEDP1904	-0.816891	0.000112335
ENSRNOG00000033570	MEDP1904	-0.807707	0.000154165
ENSRNOG00000034087	MEDP1904	0.806597	0.000159998
ENSRNOG00000037632	MEDP1904	0.847224	3.44352e-05
ENSRNOG00000037850	MEDP1904	-0.801565	0.000188786
ENSRNOG00000043088	MEDP1904	0.841825	4.32535e-05
ENSRNOG00000043426	MEDP1904	-0.807957	0.000152873
ENSRNOG00000043445	MEDP1904	0.87161	1.09093e-05
ENSRNOG00000045693	MEDP1904	0.817088	0.000111554
ENSRNOG00000046053	MEDP1904	-0.815991	0.000115963
ENSRNOG00000049334	MEDP1904	0.854188	2.53286e-05
ENSRNOG00000050424	MEDP1904	-0.828281	7.40031e-05
ENSRNOG00000050949	MEDP1904	0.807412	0.000155697
ENSRNOG00000052247	MEDP1904	0.832833	6.21073e-05
ENSRNOG00000052618	MEDP1904	-0.802462	0.000183364
ENSRNOG00000053703	MEDP1904	0.844523	3.86364e-05
ENSRNOG00000054049	MEDP1904	-0.810237	0.000141527
ENSRNOG00000054989	MEDP1904	0.815379	0.000118485
ENSRNOG00000055259	MEDP1904	0.801689	0.000188031
ENSRNOG00000055295	MEDP1904	-0.809061	0.000147287
ENSRNOG00000056153	MEDP1904	0.874886	9.18636e-06
ENSRNOG00000056955	MEDP1904	0.809514	0.000145046
ENSRNOG00000058618	MEDP1904	0.852727	2.70489e-05
ENSRNOG00000058842	MEDP1904	0.826975	7.77473e-05
ENSRNOG00000058940	MEDP1904	0.80057	0.000194962
ENSRNOG00000059050	MEDP1904	0.852807	2.69527e-05
ENSRNOG00000059406	MEDP1904	0.814488	0.000122238
ENSRNOG00000060165	MEDP1904	0.838426	4.97171e-05
ENSRNOG00000060413	MEDP1904	0.854983	2.4432e-05
ENSRNOG00000060438	MEDP1904	-0.818496	0.000106102
ENSRNOG00000061636	MEDP1904	0.848858	3.2085e-05
ENSRNOG00000028767	MW0169728	0.812469	0.000131103
ENSRNOG00000030363	MW0169728	0.834885	5.72921e-05
ENSRNOG00000057028	MW0169728	0.838782	4.90057e-05
ENSRNOG00000061347	MW0169728	0.849391	3.13474e-05
ENSRNOG00000061359	MW0169728	0.831016	6.66487e-05
ENSRNOG00000001052	MW0015782	0.804317	0.000172552
ENSRNOG00000001928	MW0015782	0.805196	0.00016762
ENSRNOG00000005689	MW0015782	-0.803537	0.000177032
ENSRNOG00000007946	MW0015782	0.806169	0.000162295
ENSRNOG00000010682	MW0015782	0.809441	0.000145404
ENSRNOG00000011784	MW0015782	0.854375	2.51153e-05
ENSRNOG00000012671	MW0015782	0.821739	9.43856e-05
ENSRNOG00000017431	MW0015782	0.809847	0.000143416
ENSRNOG00000017528	MW0015782	0.806234	0.000161944
ENSRNOG00000019023	MW0015782	0.806947	0.000158137
ENSRNOG00000024330	MW0015782	0.872734	1.02899e-05
ENSRNOG00000048417	MW0015782	0.814601	0.000121753
ENSRNOG00000057096	MW0015782	0.806324	0.000161459
ENSRNOG00000036959	MW0124501	-0.81773	0.000109041
ENSRNOG00000015149	MW0122700	-0.840252	4.61509e-05
ENSRNOG00000002072	MW0112945	-0.818163	0.000107373
ENSRNOG00000003129	MW0112945	-0.834704	5.77055e-05
ENSRNOG00000003235	MW0112945	-0.806793	0.00015895
ENSRNOG00000003950	MW0112945	-0.811609	0.000135042
ENSRNOG00000004442	MW0112945	-0.836972	5.27197e-05
ENSRNOG00000004476	MW0112945	-0.82507	8.34902e-05
ENSRNOG00000004926	MW0112945	-0.801798	0.000187364
ENSRNOG00000005067	MW0112945	-0.801593	0.000188618
ENSRNOG00000005348	MW0112945	-0.819663	0.000101755
ENSRNOG00000005679	MW0112945	-0.829022	7.19476e-05
ENSRNOG00000005713	MW0112945	-0.829609	7.03526e-05
ENSRNOG00000006441	MW0112945	-0.803862	0.00017515
ENSRNOG00000006916	MW0112945	-0.833177	6.12771e-05
ENSRNOG00000007069	MW0112945	-0.809537	0.000144932
ENSRNOG00000007286	MW0112945	-0.832565	6.27605e-05
ENSRNOG00000007839	MW0112945	-0.805244	0.000167353
ENSRNOG00000008658	MW0112945	-0.803769	0.000175691
ENSRNOG00000010169	MW0112945	-0.82972	7.00523e-05
ENSRNOG00000010824	MW0112945	-0.82137	9.56605e-05
ENSRNOG00000011228	MW0112945	-0.800143	0.000197659
ENSRNOG00000012168	MW0112945	-0.80579	0.000164351
ENSRNOG00000013364	MW0112945	-0.829845	6.97178e-05
ENSRNOG00000013594	MW0112945	-0.864151	1.58668e-05
ENSRNOG00000013925	MW0112945	-0.833659	6.01295e-05
ENSRNOG00000014496	MW0112945	-0.828959	7.21188e-05
ENSRNOG00000015189	MW0112945	-0.837305	5.20187e-05
ENSRNOG00000015895	MW0112945	-0.822856	9.06056e-05
ENSRNOG00000017198	MW0112945	-0.820236	9.96734e-05
ENSRNOG00000017579	MW0112945	-0.810794	0.000138866
ENSRNOG00000020605	MW0112945	-0.866636	1.40399e-05
ENSRNOG00000020883	MW0112945	-0.823046	8.99772e-05
ENSRNOG00000021220	MW0112945	-0.802083	0.000185639
ENSRNOG00000021729	MW0112945	-0.828426	7.35985e-05
ENSRNOG00000024207	MW0112945	-0.806541	0.000160294
ENSRNOG00000025443	MW0112945	0.803551	0.000176948
ENSRNOG00000027867	MW0112945	-0.80273	0.000181767
ENSRNOG00000028196	MW0112945	-0.8165	0.0001139
ENSRNOG00000030210	MW0112945	-0.852166	2.77344e-05
ENSRNOG00000030416	MW0112945	-0.802476	0.000183276
ENSRNOG00000036852	MW0112945	-0.846149	3.60596e-05
ENSRNOG00000042283	MW0112945	-0.800957	0.000192538
ENSRNOG00000047656	MW0112945	-0.847432	3.41277e-05
ENSRNOG00000050586	MW0112945	0.800747	0.00019385
ENSRNOG00000055187	MW0112945	-0.800044	0.00019829
ENSRNOG00000059445	MW0112945	-0.826909	7.79414e-05
ENSRNOG00000059984	MW0112945	-0.838044	5.04936e-05
ENSRNOG00000060773	MW0112945	-0.800736	0.000193919
ENSRNOG00000004140	MW0006833	-0.802566	0.00018274
ENSRNOG00000009771	MW0006833	-0.807354	0.000155996
ENSRNOG00000009782	MW0006833	-0.800624	0.000194623
ENSRNOG00000019407	MW0006833	-0.830175	6.88416e-05
ENSRNOG00000059702	MW0006833	-0.86624	1.43186e-05
ENSRNOG00000013215	MW0123344	0.817344	0.000110546
ENSRNOG00000053159	MW0015906	-0.822128	9.30539e-05
ENSRNOG00000000781	MW0150710	0.85265	2.71425e-05
ENSRNOG00000002267	MW0150710	0.883001	5.87505e-06
ENSRNOG00000002884	MW0150710	0.825736	8.14446e-05
ENSRNOG00000003759	MW0150710	0.827167	7.7188e-05
ENSRNOG00000004019	MW0150710	0.844518	3.86445e-05
ENSRNOG00000006859	MW0150710	0.81161	0.000135038
ENSRNOG00000008168	MW0150710	0.858467	2.08085e-05
ENSRNOG00000008242	MW0150710	0.865867	1.45847e-05
ENSRNOG00000009945	MW0150710	0.81371	0.000125591
ENSRNOG00000010238	MW0150710	0.868768	1.26161e-05
ENSRNOG00000010467	MW0150710	0.872161	1.06018e-05
ENSRNOG00000010883	MW0150710	0.83774	5.11169e-05
ENSRNOG00000011424	MW0150710	0.805449	0.000166219
ENSRNOG00000012027	MW0150710	0.854039	2.54992e-05
ENSRNOG00000012467	MW0150710	0.826852	7.81084e-05
ENSRNOG00000013506	MW0150710	0.826278	7.98111e-05
ENSRNOG00000014061	MW0150710	0.810529	0.000140124
ENSRNOG00000014387	MW0150710	0.851329	2.87861e-05
ENSRNOG00000015623	MW0150710	0.902067	1.78209e-06
ENSRNOG00000016838	MW0150710	0.801744	0.000187693
ENSRNOG00000017521	MW0150710	0.859525	1.98019e-05
ENSRNOG00000018266	MW0150710	0.813321	0.000127298
ENSRNOG00000018646	MW0150710	0.847868	3.34924e-05
ENSRNOG00000018950	MW0150710	0.811966	0.000133396
ENSRNOG00000020346	MW0150710	0.815282	0.00011889
ENSRNOG00000024689	MW0150710	0.804708	0.000170343
ENSRNOG00000025615	MW0150710	0.821672	9.46141e-05
ENSRNOG00000025640	MW0150710	0.872179	1.05918e-05
ENSRNOG00000027799	MW0150710	0.856585	2.27052e-05
ENSRNOG00000030102	MW0150710	0.861257	1.82426e-05
ENSRNOG00000031004	MW0150710	0.848606	3.24383e-05
ENSRNOG00000032728	MW0150710	0.813126	0.000128163
ENSRNOG00000033352	MW0150710	0.825204	8.30765e-05
ENSRNOG00000037156	MW0150710	0.849227	3.15731e-05
ENSRNOG00000043204	MW0150710	0.81642	0.000114221
ENSRNOG00000045693	MW0150710	0.808694	0.000149128
ENSRNOG00000046643	MW0150710	0.805363	0.000166693
ENSRNOG00000050548	MW0150710	0.853721	2.58682e-05
ENSRNOG00000056012	MW0150710	0.8389	4.877e-05
ENSRNOG00000056863	MW0150710	0.880606	6.7257e-06
ENSRNOG00000058421	MW0150710	0.825727	8.14734e-05
ENSRNOG00000058424	MW0150710	0.831169	6.6255e-05
ENSRNOG00000059055	MW0150710	0.852671	2.71168e-05
ENSRNOG00000061237	MW0150710	0.824478	8.5346e-05
ENSRNOG00000061549	MW0150710	0.822611	9.14262e-05
ENSRNOG00000061883	MW0150710	0.807969	0.000152811
ENSRNOG00000008512	MW0141787	-0.818613	0.000105659
ENSRNOG00000030443	MW0141787	-0.806398	0.000161062
ENSRNOG00000055641	MW0141787	-0.811763	0.00013433
ENSRNOG00000011668	MW0117082	-0.832504	6.29092e-05
ENSRNOG00000014448	MW0117082	-0.810048	0.00014244
ENSRNOG00000000321	MW0169786	-0.836753	5.3185e-05
ENSRNOG00000000504	MW0169786	0.827686	7.56908e-05
ENSRNOG00000000842	MW0169786	0.860261	1.91262e-05
ENSRNOG00000001030	MW0169786	0.812162	0.000132501
ENSRNOG00000001061	MW0169786	0.809212	0.000146539
ENSRNOG00000001192	MW0169786	-0.822263	9.25967e-05
ENSRNOG00000001312	MW0169786	0.889219	4.07768e-06
ENSRNOG00000001653	MW0169786	0.850002	3.05198e-05
ENSRNOG00000001689	MW0169786	0.913272	7.84928e-07
ENSRNOG00000001815	MW0169786	0.850682	2.96202e-05
ENSRNOG00000002044	MW0169786	0.874348	9.45252e-06
ENSRNOG00000002054	MW0169786	0.82448	8.5341e-05
ENSRNOG00000002387	MW0169786	0.809813	0.000143581
ENSRNOG00000002449	MW0169786	0.81085	0.0001386
ENSRNOG00000002947	MW0169786	0.815639	0.000117409
ENSRNOG00000003218	MW0169786	0.837619	5.13656e-05
ENSRNOG00000003279	MW0169786	0.805966	0.000163391
ENSRNOG00000003515	MW0169786	0.876528	8.41281e-06
ENSRNOG00000003597	MW0169786	-0.812556	0.000130714
ENSRNOG00000003620	MW0169786	0.836416	5.39072e-05
ENSRNOG00000003653	MW0169786	0.801996	0.000186162
ENSRNOG00000003673	MW0169786	0.826884	7.8015e-05
ENSRNOG00000004421	MW0169786	0.849787	3.08087e-05
ENSRNOG00000004437	MW0169786	0.828375	7.37404e-05
ENSRNOG00000004532	MW0169786	0.904245	1.53162e-06
ENSRNOG00000004544	MW0169786	0.815001	0.000120066
ENSRNOG00000004712	MW0169786	0.85425	2.52577e-05
ENSRNOG00000004727	MW0169786	0.809647	0.000144391
ENSRNOG00000005094	MW0169786	0.848181	3.30412e-05
ENSRNOG00000005250	MW0169786	0.858114	2.11531e-05
ENSRNOG00000005551	MW0169786	-0.828865	7.23781e-05
ENSRNOG00000005772	MW0169786	0.829464	7.07421e-05
ENSRNOG00000006096	MW0169786	0.819169	0.000103577
ENSRNOG00000007117	MW0169786	0.847198	3.44739e-05
ENSRNOG00000007237	MW0169786	0.831363	6.57613e-05
ENSRNOG00000007284	MW0169786	-0.823579	8.82297e-05
ENSRNOG00000007567	MW0169786	0.847752	3.36597e-05
ENSRNOG00000007740	MW0169786	-0.815158	0.000119403
ENSRNOG00000007766	MW0169786	0.808597	0.000149615
ENSRNOG00000007901	MW0169786	-0.809543	0.000144903
ENSRNOG00000008063	MW0169786	0.80296	0.000180406
ENSRNOG00000008452	MW0169786	0.837485	5.16447e-05
ENSRNOG00000008525	MW0169786	-0.811908	0.000133661
ENSRNOG00000008530	MW0169786	0.90191	1.80152e-06
ENSRNOG00000008600	MW0169786	-0.82712	7.73249e-05
ENSRNOG00000008850	MW0169786	0.827623	7.58719e-05
ENSRNOG00000009220	MW0169786	0.862245	1.73996e-05
ENSRNOG00000009513	MW0169786	0.801395	0.000189829
ENSRNOG00000009870	MW0169786	0.855889	2.34421e-05
ENSRNOG00000010156	MW0169786	0.830641	6.76187e-05
ENSRNOG00000010320	MW0169786	0.809861	0.000143348
ENSRNOG00000010325	MW0169786	0.822382	9.21953e-05
ENSRNOG00000010600	MW0169786	-0.815818	0.00011667
ENSRNOG00000010642	MW0169786	0.891429	3.56271e-06
ENSRNOG00000010666	MW0169786	0.909043	1.08286e-06
ENSRNOG00000011039	MW0169786	-0.878984	7.35889e-06
ENSRNOG00000011181	MW0169786	0.903774	1.58313e-06
ENSRNOG00000011478	MW0169786	0.908976	1.08821e-06
ENSRNOG00000011758	MW0169786	0.89495	2.8559e-06
ENSRNOG00000011946	MW0169786	0.823933	8.70837e-05
ENSRNOG00000011994	MW0169786	-0.801607	0.00018853
ENSRNOG00000012073	MW0169786	0.861008	1.84596e-05
ENSRNOG00000012084	MW0169786	-0.803759	0.000175746
ENSRNOG00000012832	MW0169786	-0.801986	0.000186226
ENSRNOG00000013446	MW0169786	0.873095	1.00975e-05
ENSRNOG00000013932	MW0169786	-0.805692	0.000164883
ENSRNOG00000013974	MW0169786	0.833376	6.0802e-05
ENSRNOG00000014021	MW0169786	0.864901	1.52952e-05
ENSRNOG00000014075	MW0169786	0.80442	0.000171968
ENSRNOG00000014797	MW0169786	-0.813813	0.000125146
ENSRNOG00000015068	MW0169786	0.877812	7.84707e-06
ENSRNOG00000015505	MW0169786	0.849724	3.08941e-05
ENSRNOG00000016012	MW0169786	0.829617	7.03317e-05
ENSRNOG00000016247	MW0169786	0.85356	2.60569e-05
ENSRNOG00000016271	MW0169786	0.810413	0.000140681
ENSRNOG00000016313	MW0169786	-0.808691	0.000149139
ENSRNOG00000016360	MW0169786	0.830758	6.73157e-05
ENSRNOG00000016807	MW0169786	0.865713	1.46965e-05
ENSRNOG00000017291	MW0169786	0.857727	2.15372e-05
ENSRNOG00000017684	MW0169786	0.813232	0.000127691
ENSRNOG00000017895	MW0169786	-0.823391	8.88419e-05
ENSRNOG00000018179	MW0169786	0.828762	7.2663e-05
ENSRNOG00000018454	MW0169786	0.849177	3.1642e-05
ENSRNOG00000018949	MW0169786	0.867713	1.33043e-05
ENSRNOG00000019065	MW0169786	0.806928	0.000158239
ENSRNOG00000019109	MW0169786	0.802942	0.00018051
ENSRNOG00000019220	MW0169786	-0.807879	0.000153275
ENSRNOG00000019272	MW0169786	0.806182	0.000162224
ENSRNOG00000019302	MW0169786	0.804889	0.000169329
ENSRNOG00000019342	MW0169786	0.856684	2.2602e-05
ENSRNOG00000019414	MW0169786	-0.815925	0.000116233
ENSRNOG00000019416	MW0169786	0.841397	4.40257e-05
ENSRNOG00000019542	MW0169786	0.817844	0.0001086
ENSRNOG00000019612	MW0169786	0.844353	3.89153e-05
ENSRNOG00000019635	MW0169786	0.800977	0.000192413
ENSRNOG00000019659	MW0169786	0.88342	5.73589e-06
ENSRNOG00000019716	MW0169786	0.80497	0.000168876
ENSRNOG00000019946	MW0169786	-0.842193	4.25977e-05
ENSRNOG00000019982	MW0169786	-0.823976	8.69478e-05
ENSRNOG00000020451	MW0169786	0.812577	0.00013062
ENSRNOG00000020452	MW0169786	0.813118	0.000128196
ENSRNOG00000020698	MW0169786	0.845214	3.75229e-05
ENSRNOG00000020751	MW0169786	0.83087	6.70255e-05
ENSRNOG00000021017	MW0169786	0.802572	0.000182704
ENSRNOG00000021046	MW0169786	-0.819494	0.000102376
ENSRNOG00000021097	MW0169786	0.806024	0.000163077
ENSRNOG00000021116	MW0169786	-0.82863	7.30301e-05
ENSRNOG00000021781	MW0169786	0.803997	0.000174378
ENSRNOG00000022686	MW0169786	0.868846	1.25665e-05
ENSRNOG00000022910	MW0169786	0.855415	2.39556e-05
ENSRNOG00000022919	MW0169786	-0.81684	0.000112538
ENSRNOG00000023261	MW0169786	0.883738	5.63199e-06
ENSRNOG00000023296	MW0169786	0.809765	0.000143818
ENSRNOG00000023587	MW0169786	0.802514	0.000183052
ENSRNOG00000024012	MW0169786	0.806248	0.000161865
ENSRNOG00000024259	MW0169786	-0.825045	8.35682e-05
ENSRNOG00000024780	MW0169786	0.810663	0.000139484
ENSRNOG00000024801	MW0169786	-0.800795	0.000193552
ENSRNOG00000025796	MW0169786	0.87422	9.51661e-06
ENSRNOG00000025948	MW0169786	-0.833677	6.0087e-05
ENSRNOG00000026211	MW0169786	0.808182	0.000151721
ENSRNOG00000026295	MW0169786	0.861447	1.80776e-05
ENSRNOG00000026324	MW0169786	0.853325	2.63334e-05
ENSRNOG00000027229	MW0169786	-0.806942	0.000158165
ENSRNOG00000027888	MW0169786	0.823659	8.79715e-05
ENSRNOG00000028014	MW0169786	0.818629	0.0001056
ENSRNOG00000028072	MW0169786	0.840549	4.55919e-05
ENSRNOG00000028103	MW0169786	-0.822788	9.08349e-05
ENSRNOG00000028543	MW0169786	-0.801159	0.000191285
ENSRNOG00000028891	MW0169786	0.842085	4.27888e-05
ENSRNOG00000030216	MW0169786	0.819696	0.000101633
ENSRNOG00000031536	MW0169786	0.80431	0.000172593
ENSRNOG00000031731	MW0169786	0.810606	0.00013976
ENSRNOG00000033153	MW0169786	-0.820481	9.87953e-05
ENSRNOG00000033402	MW0169786	0.840387	4.58966e-05
ENSRNOG00000033609	MW0169786	-0.869303	1.22789e-05
ENSRNOG00000033665	MW0169786	0.895066	2.83492e-06
ENSRNOG00000034191	MW0169786	0.826508	7.91248e-05
ENSRNOG00000036719	MW0169786	-0.800394	0.000196066
ENSRNOG00000037198	MW0169786	0.800596	0.000194795
ENSRNOG00000038319	MW0169786	0.835174	5.66414e-05
ENSRNOG00000038720	MW0169786	0.851348	2.87614e-05
ENSRNOG00000038955	MW0169786	0.825194	8.31084e-05
ENSRNOG00000039504	MW0169786	0.803582	0.000176769
ENSRNOG00000039551	MW0169786	0.822285	9.2523e-05
ENSRNOG00000039924	MW0169786	0.809381	0.0001457
ENSRNOG00000042152	MW0169786	0.81168	0.000134714
ENSRNOG00000043093	MW0169786	-0.830535	6.78952e-05
ENSRNOG00000043426	MW0169786	0.890494	3.77337e-06
ENSRNOG00000046053	MW0169786	0.84506	3.77688e-05
ENSRNOG00000046535	MW0169786	0.801328	0.000190244
ENSRNOG00000046858	MW0169786	0.814209	0.000123429
ENSRNOG00000047309	MW0169786	0.846459	3.55844e-05
ENSRNOG00000048817	MW0169786	0.853397	2.62486e-05
ENSRNOG00000049495	MW0169786	-0.825577	8.19305e-05
ENSRNOG00000049642	MW0169786	-0.823079	8.9868e-05
ENSRNOG00000050949	MW0169786	-0.806326	0.000161448
ENSRNOG00000052230	MW0169786	0.847033	3.47185e-05
ENSRNOG00000052990	MW0169786	0.8052	0.000167594
ENSRNOG00000053366	MW0169786	0.820503	9.87171e-05
ENSRNOG00000053687	MW0169786	0.805694	0.000164876
ENSRNOG00000053891	MW0169786	-0.818095	0.000107634
ENSRNOG00000055138	MW0169786	0.898069	2.33263e-06
ENSRNOG00000055295	MW0169786	0.817741	0.000108999
ENSRNOG00000056135	MW0169786	0.801915	0.000186653
ENSRNOG00000056376	MW0169786	-0.811315	0.000136408
ENSRNOG00000056728	MW0169786	-0.835689	5.54926e-05
ENSRNOG00000057117	MW0169786	-0.841409	4.40045e-05
ENSRNOG00000058249	MW0169786	-0.808402	0.0001506
ENSRNOG00000058755	MW0169786	-0.802662	0.000182169
ENSRNOG00000060262	MW0169786	0.8246	8.49618e-05
ENSRNOG00000061216	MW0169786	0.812617	0.000130437
ENSRNOG00000061272	MW0169786	0.846979	3.47995e-05
ENSRNOG00000061733	MW0169786	0.842016	4.29114e-05
ENSRNOG00000062154	MW0169786	0.812262	0.000132045
ENSRNOG00000004503	MW0013368	0.812602	0.000130507
ENSRNOG00000012090	MW0013368	0.807243	0.000156579
ENSRNOG00000020906	MW0013368	0.806485	0.000160596
ENSRNOG00000042330	MW0013368	0.853109	2.65896e-05
ENSRNOG00000045615	MW0013368	0.819277	0.000103178
ENSRNOG00000052230	MW0013368	0.80475	0.000170109
ENSRNOG00000023068	MW0114484	0.810452	0.000140494
ENSRNOG00000024382	MW0114484	0.844366	3.88938e-05
ENSRNOG00000026762	MW0114484	0.804104	0.000173764
ENSRNOG00000047535	MW0114484	0.88266	5.99019e-06
ENSRNOG00000049964	MW0114484	0.853125	2.65712e-05
ENSRNOG00000005944	MW0006092	0.800549	0.000195093
ENSRNOG00000010600	MW0006092	0.814464	0.000122339
ENSRNOG00000011672	MW0006092	-0.856736	2.25476e-05
ENSRNOG00000013594	MW0006092	-0.808674	0.000149229
ENSRNOG00000015095	MW0006092	0.801433	0.000189596
ENSRNOG00000019220	MW0006092	0.811697	0.000134637
ENSRNOG00000019433	MW0006092	-0.804519	0.000171406
ENSRNOG00000019982	MW0006092	0.813998	0.000124341
ENSRNOG00000059055	MW0006092	0.801044	0.000191998
ENSRNOG00000059827	MW0006092	-0.800568	0.000194971
ENSRNOG00000062271	MEDN0604	0.801368	0.000189994
ENSRNOG00000003746	MW0120692	-0.803584	0.000176761
ENSRNOG00000005751	MW0120692	-0.807855	0.000153401
ENSRNOG00000009773	MW0120692	-0.814074	0.000124011
ENSRNOG00000028448	MW0120692	-0.81856	0.000105861
ENSRNOG00000028630	MW0120692	-0.843038	4.11237e-05
ENSRNOG00000034087	MW0120692	-0.822789	9.08308e-05
ENSRNOG00000043323	MW0120692	-0.81928	0.000103165
ENSRNOG00000046699	MW0120692	-0.814564	0.000121913
ENSRNOG00000023130	MW0011847	-0.807778	0.000153796
ENSRNOG00000053159	MW0011847	-0.801709	0.000187909
ENSRNOG00000009736	MW0164936	-0.817744	0.000108986
ENSRNOG00000009982	MW0164936	0.840829	4.50706e-05
ENSRNOG00000011809	MW0164936	-0.811423	0.000135905
ENSRNOG00000014576	MW0164936	-0.804838	0.000169614
ENSRNOG00000003737	MW0003730	-0.81582	0.000116663
ENSRNOG00000009168	MW0126499	-0.934964	1.10988e-07
ENSRNOG00000011654	MW0126499	-0.838304	4.99645e-05
ENSRNOG00000012259	MW0126499	-0.804033	0.000174173
ENSRNOG00000013116	MW0126499	-0.86622	1.43329e-05
ENSRNOG00000020908	MW0126499	-0.804602	0.000170938
ENSRNOG00000021714	MW0126499	-0.814153	0.000123671
ENSRNOG00000024794	MW0126499	-0.913559	7.67529e-07
ENSRNOG00000027125	MW0126499	-0.867951	1.31467e-05
ENSRNOG00000038948	MW0126499	-0.831295	6.59335e-05
ENSRNOG00000046005	MW0126499	-0.81976	0.0001014
ENSRNOG00000046271	MW0126499	-0.864873	1.53163e-05
ENSRNOG00000048878	MW0126499	-0.866642	1.40353e-05
ENSRNOG00000054474	MW0126499	-0.815106	0.000119623
ENSRNOG00000054935	MW0126499	-0.801746	0.000187683
ENSRNOG00000004143	MW0119657	0.8276	7.59356e-05
ENSRNOG00000014071	MW0119657	-0.831299	6.59231e-05
ENSRNOG00000014218	MW0119657	-0.838894	4.87824e-05
ENSRNOG00000018939	MW0119657	0.854423	2.506e-05
ENSRNOG00000028403	MW0119657	-0.85455	2.49163e-05
ENSRNOG00000037563	MW0119657	0.815105	0.000119628
ENSRNOG00000039674	MW0119657	0.804144	0.000173536
ENSRNOG00000046202	MW0119657	0.801551	0.000188873
ENSRNOG00000046644	MW0119657	0.819001	0.000104201
ENSRNOG00000046947	MW0119657	-0.811095	0.000137443
ENSRNOG00000055221	MW0119657	-0.869773	1.19886e-05
ENSRNOG00000015061	MW0107598	-0.810092	0.000142228
ENSRNOG00000020415	MW0107598	0.839376	4.78349e-05
ENSRNOG00000001575	MW0118918	-0.813485	0.000126577
ENSRNOG00000047466	MW0118918	-0.845384	3.72529e-05
ENSRNOG00000048608	MW0118918	-0.841345	4.41213e-05
ENSRNOG00000000376	MW0014049	-0.855799	2.35392e-05
ENSRNOG00000001440	MW0014049	-0.852771	2.69954e-05
ENSRNOG00000003280	MW0014049	-0.809335	0.000145928
ENSRNOG00000005424	MW0014049	-0.808721	0.00014899
ENSRNOG00000006280	MW0014049	-0.805666	0.000165028
ENSRNOG00000007332	MW0014049	0.832441	6.30635e-05
ENSRNOG00000009061	MW0014049	-0.833403	6.07367e-05
ENSRNOG00000010551	MW0014049	-0.823584	8.82133e-05
ENSRNOG00000011980	MW0014049	-0.819343	0.000102933
ENSRNOG00000015393	MW0014049	-0.807565	0.000154899
ENSRNOG00000019473	MW0014049	-0.819294	0.000103112
ENSRNOG00000019527	MW0014049	-0.831242	6.60696e-05
ENSRNOG00000024178	MW0014049	-0.812639	0.00013034
ENSRNOG00000037673	MW0014049	-0.804276	0.000172783
ENSRNOG00000045778	MW0014049	-0.869179	1.23562e-05
ENSRNOG00000046109	MW0014049	-0.804868	0.000169446
ENSRNOG00000047653	MW0014049	-0.825823	8.11798e-05
ENSRNOG00000050766	MW0014049	-0.803676	0.000176225
ENSRNOG00000052010	MW0014049	-0.805701	0.000164835
ENSRNOG00000055512	MW0014049	-0.804687	0.000170459
ENSRNOG00000062147	MW0014049	-0.880068	6.93035e-06
ENSRNOG00000002889	MW0105760	0.833912	5.95354e-05
ENSRNOG00000007949	MW0105760	0.825003	8.36995e-05
ENSRNOG00000009433	MW0105760	-0.847479	3.40592e-05
ENSRNOG00000013887	MW0105760	0.867186	1.36604e-05
ENSRNOG00000014871	MW0105760	0.806215	0.000162045
ENSRNOG00000032130	MW0105760	0.811726	0.000134503
ENSRNOG00000051002	MW0105760	0.879632	7.10003e-06
ENSRNOG00000052999	MW0105760	0.819884	0.000100946
ENSRNOG00000001776	MW0016343	0.874325	9.4641e-06
ENSRNOG00000002255	MW0016343	0.828696	7.28462e-05
ENSRNOG00000002829	MW0016343	0.809773	0.000143778
ENSRNOG00000003453	MW0016343	0.800192	0.000197346
ENSRNOG00000003864	MW0016343	0.808336	0.000150936
ENSRNOG00000004698	MW0016343	0.836179	5.44194e-05
ENSRNOG00000005058	MW0016343	0.816138	0.000115362
ENSRNOG00000007901	MW0016343	0.810941	0.000138166
ENSRNOG00000008161	MW0016343	0.825022	8.364e-05
ENSRNOG00000008615	MW0016343	0.836911	5.28486e-05
ENSRNOG00000009078	MW0016343	0.816466	0.000114035
ENSRNOG00000009096	MW0016343	0.856443	2.28535e-05
ENSRNOG00000009850	MW0016343	0.80571	0.000164784
ENSRNOG00000011905	MW0016343	0.818267	0.000106976
ENSRNOG00000012215	MW0016343	-0.839518	4.75576e-05
ENSRNOG00000012709	MW0016343	0.83034	6.84066e-05
ENSRNOG00000013003	MW0016343	0.80561	0.000165332
ENSRNOG00000013454	MW0016343	0.85254	2.72759e-05
ENSRNOG00000013816	MW0016343	0.810444	0.000140532
ENSRNOG00000013894	MW0016343	0.80753	0.000155082
ENSRNOG00000014987	MW0016343	0.842803	4.15286e-05
ENSRNOG00000019428	MW0016343	0.802378	0.000183866
ENSRNOG00000024346	MW0016343	0.840561	4.55694e-05
ENSRNOG00000027088	MW0016343	0.824926	8.39401e-05
ENSRNOG00000027380	MW0016343	0.851135	2.90344e-05
ENSRNOG00000028072	MW0016343	-0.81017	0.000141847
ENSRNOG00000030110	MW0016343	0.824127	8.64636e-05
ENSRNOG00000030391	MW0016343	0.863564	1.63262e-05
ENSRNOG00000036661	MW0016343	0.836768	5.31524e-05
ENSRNOG00000037198	MW0016343	-0.825221	8.30225e-05
ENSRNOG00000037466	MW0016343	0.842202	4.25811e-05
ENSRNOG00000042094	MW0016343	0.833222	6.11706e-05
ENSRNOG00000045646	MW0016343	0.831538	6.53167e-05
ENSRNOG00000045840	MW0016343	0.87661	8.37582e-06
ENSRNOG00000046391	MW0016343	0.825533	8.20638e-05
ENSRNOG00000046434	MW0016343	0.869984	1.18602e-05
ENSRNOG00000047697	MW0016343	0.801859	0.000186995
ENSRNOG00000048706	MW0016343	0.812531	0.000130826
ENSRNOG00000049495	MW0016343	0.817034	0.00011177
ENSRNOG00000050251	MW0016343	0.85475	2.46913e-05
ENSRNOG00000050933	MW0016343	0.850059	3.04431e-05
ENSRNOG00000053735	MW0016343	0.855463	2.39026e-05
ENSRNOG00000058276	MW0016343	0.821083	9.66636e-05
ENSRNOG00000060561	MW0016343	0.821932	9.37233e-05
ENSRNOG00000061014	MW0016343	0.815945	0.000116152
ENSRNOG00000010633	MW0109041	0.830631	6.76439e-05
ENSRNOG00000002898	MEDP1740	-0.805244	0.000167352
ENSRNOG00000004060	MEDP1740	-0.832717	6.239e-05
ENSRNOG00000004282	MEDP1740	-0.806553	0.000160232
ENSRNOG00000005151	MEDP1740	-0.858985	2.03102e-05
ENSRNOG00000007258	MEDP1740	-0.825188	8.31246e-05
ENSRNOG00000007827	MEDP1740	-0.807782	0.000153774
ENSRNOG00000008090	MEDP1740	-0.817055	0.000111687
ENSRNOG00000008416	MEDP1740	-0.810199	0.000141708
ENSRNOG00000009513	MEDP1740	-0.8662	1.43468e-05
ENSRNOG00000010194	MEDP1740	-0.839619	4.73628e-05
ENSRNOG00000010642	MEDP1740	-0.850171	3.02947e-05
ENSRNOG00000011250	MEDP1740	-0.862884	1.6873e-05
ENSRNOG00000013286	MEDP1740	-0.86992	1.18993e-05
ENSRNOG00000015812	MEDP1740	-0.819906	0.000100867
ENSRNOG00000016474	MEDP1740	-0.821799	9.41792e-05
ENSRNOG00000016937	MEDP1740	-0.834492	5.8189e-05
ENSRNOG00000017074	MEDP1740	-0.831611	6.51323e-05
ENSRNOG00000017369	MEDP1740	-0.823557	8.83015e-05
[truncated: 48,213 more rows]
